# Supplementary material for: The methylation landscape of giga-genome and the epigenetic timer of age in Chinese pine
Source: Nat Commun. 2023 Apr 7;14:1947. doi: 10.1038/s41467-023-37684-6 (PMC10082083; doi:10.1038/s41467-023-37684-6)
Supplement: Supplementary file 3 — Supplementary Data 1 [file 41467_2023_37684_MOESM3_ESM.xlsx]

## Sheet: CG DMR between 2y and 14y
position	context	methylation in 2y	methylation in 14y	Pvalue(beta-binomial distribution)	FDR	DMR related gene
chr1:105001-106000	CG	0.910891	0.433121	0.000486419	0.00403941
chr1:198001-199000	CG	0.857143	0	0.00789146	0.00888861
chr1:342001-343000	CG	0.272727	0.87037	0.00635372	0.00801694
chr1:352001-353000	CG	1	0.470588	0.00103925	0.00435113
chr1:398001-399000	CG	0.875	0.148148	0.00443218	0.00684697
chr1:788001-789000	CG	0.52	0.794521	0.00592385	0.00776292
chr1:1389001-1390000	CG	0.975207	0.697368	0.000999639	0.00431766
chr1:1444001-1445000	CG	0.891089	0.656934	0.00206463	0.00517188
chr1:1476001-1477000	CG	0.976048	0.2	0.00132151	0.00456993
chr1:1535001-1536000	CG	0.977961	0.4	0.000749067	0.00415501
chr1:1765001-1766000	CG	0.725	0.964286	0.00406891	0.00661248
chr1:1856001-1857000	CG	0.959184	0.707483	0.00748751	0.00866284
chr1:1957001-1958000	CG	0.875	0.492754	0.00337427	0.00614068
chr1:2048001-2049000	CG	1	0.742424	0.00428883	0.00675432
chr1:2778001-2779000	CG	0.687075	0.973164	0.00467199	0.00699829
chr1:2784001-2785000	CG	0.315299	0.0276382	0.000980635	0.00429976	Pt1G00160
chr1:3903001-3904000	CG	0.686047	0.927711	0.00461522	0.00696246
chr1:4109001-4110000	CG	0.568966	0.892562	0.00162833	0.00482964
chr1:4210001-4211000	CG	0.642857	0.867133	0.00825858	0.00909343
chr1:4345001-4346000	CG	0.6875	0.990566	0.00313102	0.00596881
chr1:4489001-4490000	CG	0.483333	0.807692	0.00807925	0.00899324
chr1:4646001-4647000	CG	0.390244	0.826087	0.00874367	0.00934831
chr1:4790001-4791000	CG	0.68	0.907407	0.00268329	0.00563523
chr1:5416001-5417000	CG	0.595238	0.985294	0.00881173	0.00938506
chr1:5806001-5807000	CG	0.0161725	0.53092	6.79378e-05	0.00402734
chr1:5807001-5808000	CG	0.0542636	0.543434	0.00950429	0.00974929
chr1:5888001-5889000	CG	0.658879	0.891441	0.000559812	0.0040715
chr1:6124001-6125000	CG	0.712871	0.985965	0.000382927	0.00402734
chr1:6148001-6149000	CG	0.728571	0.963918	0.00212158	0.00521419
chr1:6153001-6154000	CG	0.6	0.985507	0.00409398	0.00662895
chr1:6157001-6158000	CG	0.653846	0.964706	0.000936672	0.00427305
chr1:6242001-6243000	CG	0.72973	0.978448	0.000326595	0.00402734
chr1:6542001-6543000	CG	0.772727	1	0.00352195	0.00624923
chr1:6705001-6706000	CG	0.718085	0.952703	0.00135982	0.00460275
chr1:7105001-7106000	CG	0.716332	0.918216	0.00804038	0.00897179
chr1:7170001-7171000	CG	0.83812	0.157143	0.00232056	0.00536316
chr1:7315001-7316000	CG	0.245125	0.553792	0.00257089	0.0055532	Pt1G00250
chr1:7317001-7318000	CG	0.0283019	0.296296	2.96135e-05	0.00402734	Pt1G00250
chr1:7775001-7776000	CG	0.930233	0.25	0.00139396	0.00462752
chr1:8216001-8217000	CG	0.612903	0.963504	0.00195763	0.00509058
chr1:8320001-8321000	CG	0.5	0.987654	0.00974168	0.00987012
chr1:8522001-8523000	CG	0.724138	0.924658	0.00296417	0.00584508
chr1:8581001-8582000	CG	0.742424	0.979592	0.00553787	0.00753411	Pt1G00280
chr1:8709001-8710000	CG	0.722222	0.932432	0.00707805	0.00843354
chr1:9001001-9002000	CG	1	0.764045	0.000985704	0.00430396
chr1:9096001-9097000	CG	0.743119	0.06639	0.00548013	0.00750013
chr1:9262001-9263000	CG	0.867925	0.388889	0.00684898	0.0083029
chr1:9361001-9362000	CG	0.972973	0.736842	0.00385791	0.00648134
chr1:9380001-9381000	CG	1	0	0.00280166	0.00572446
chr1:9450001-9451000	CG	0.282051	0.807692	0.00573523	0.00765206
chr1:9474001-9475000	CG	0.981982	0.684211	0.00314999	0.00598122
chr1:9580001-9581000	CG	0.964029	0.722222	0.00396766	0.00655181
chr1:9673001-9674000	CG	0.934211	0.454545	0.00270788	0.00565342
chr1:9847001-9848000	CG	0.306962	0.963158	0.00854785	0.00924744
chr1:9899001-9900000	CG	0.714953	0.923077	0.00259659	0.00557203
chr1:10715001-10716000	CG	0.936306	0.717647	0.00273599	0.00567457
chr1:10749001-10750000	CG	0.962121	0.757143	0.00423583	0.00671984
chr1:10770001-10771000	CG	0.74359	0.949091	0.00298931	0.00586342
chr1:10982001-10983000	CG	0.6	0.973684	0.00409694	0.00663151
chr1:11115001-11116000	CG	0.641509	0.92	0.00980759	0.00990392
chr1:11166001-11167000	CG	0.770492	1	0.00348339	0.00622257
chr1:11183001-11184000	CG	1	0.0714286	0.00119288	0.00447375
chr1:11366001-11367000	CG	1	0.684211	0.00154656	0.00476232	Pt1G00430
chr1:11443001-11444000	CG	1	0.771429	0.00165033	0.00484564
chr1:11503001-11504000	CG	0.317606	0	0.000499207	0.00404735
chr1:11716001-11717000	CG	0.970149	0.714286	0.00697186	0.00837452
chr1:11972001-11973000	CG	0.932039	0.715847	0.000819264	0.00420661
chr1:12066001-12067000	CG	0.154242	0.596899	0.000326773	0.00402734
chr1:12534001-12535000	CG	1	0.756757	0.00964027	0.00981778
chr1:12561001-12562000	CG	0.201258	0.746032	0.00717191	0.00848746
chr1:12610001-12611000	CG	0.0153846	0.346535	0.00107749	0.00438376	Pt1G00470
chr1:12640001-12641000	CG	0.662162	0.869258	0.00617043	0.00791188
chr1:12940001-12941000	CG	0	0.659574	0.00218069	0.00525614
chr1:13076001-13077000	CG	0.727273	0.970149	0.00911331	0.00954758
chr1:13133001-13134000	CG	0.47619	0.947368	0.00207043	0.00517623
chr1:13142001-13143000	CG	0.723077	0.972603	0.00199566	0.00512049
chr1:13168001-13169000	CG	1	0.725806	0.00720108	0.00850414
chr1:13250001-13251000	CG	0.718391	0.984615	0.00390814	0.00651315	Pt1G00500
chr1:13364001-13365000	CG	1	0.783784	0.00625319	0.00795971
chr1:13666001-13667000	CG	0.977273	0	0.00094004	0.00427586
chr1:13812001-13813000	CG	0.8	1	0.00443753	0.00685014
chr1:14048001-14049000	CG	0.45	0.900415	0.00460413	0.0069557
chr1:14423001-14424000	CG	0.725	0.946721	0.00307723	0.00592712
chr1:14604001-14605000	CG	1	0.617647	0.00578068	0.00768102
chr1:14660001-14661000	CG	0.517241	0.919355	0.00840754	0.00917333	Pt1G00520
chr1:14664001-14665000	CG	1	0.5625	0.00545237	0.00748263	Pt1G00520
chr1:14676001-14677000	CG	1	0.793651	0.00402508	0.00658525	Pt1G00520
chr1:14740001-14741000	CG	1	0.4375	0.0012872	0.00454173	Pt1G00520
chr1:14843001-14844000	CG	0.888889	0.547619	0.00770652	0.00878784	Pt1G00520
chr1:15141001-15142000	CG	0.539683	0.901887	0.00414779	0.00666394
chr1:15230001-15231000	CG	0.571429	0.875	0.00873236	0.00934234
chr1:15238001-15239000	CG	0.705882	0.983051	0.00952683	0.00976135
chr1:15449001-15450000	CG	0.682353	0.956757	0.00374251	0.00640154
chr1:15507001-15508000	CG	0.4	0.965116	0.0020228	0.00513941
chr1:15752001-15753000	CG	0.372549	0.909333	0.00111244	0.00441388
chr1:15755001-15756000	CG	0.5	0.927711	0.00651344	0.00811189
chr1:15902001-15903000	CG	0.935065	0.706587	0.00258964	0.00556718
chr1:16221001-16222000	CG	0.950413	0.71134	0.00175278	0.00492921
chr1:16469001-16470000	CG	0.838356	0.617241	0.00181439	0.00497578
chr1:16605001-16606000	CG	0.871429	0.636905	0.00945315	0.00972047
chr1:16694001-16695000	CG	0.970894	0.769231	0.00127773	0.00453318
chr1:16746001-16747000	CG	0.959893	0.759259	0.00637432	0.00802801
chr1:16773001-16774000	CG	0.838951	0.478632	0.00151671	0.00473798
chr1:16776001-16777000	CG	0.352941	1	0.000476456	0.00403745	Pt1G00610
chr1:16888001-16889000	CG	0.979798	0.753623	0.00816328	0.00903963
chr1:16961001-16962000	CG	0.556098	0.854167	0.00796869	0.00893007
chr1:16964001-16965000	CG	0.523077	0.221918	0.000522513	0.00405118
chr1:16965001-16966000	CG	0.815242	0.509174	0.00613815	0.00789101
chr1:17401001-17402000	CG	1	0.675676	0.00707511	0.00843187
chr1:17650001-17651000	CG	1	0.375	0.00350213	0.00623569
chr1:17964001-17965000	CG	0.6	0.969697	0.0049713	0.00718751
chr1:18207001-18208000	CG	0.690909	0.950617	0.00832129	0.00912696
chr1:18323001-18324000	CG	0.734177	0.950893	0.00503648	0.00723001
chr1:18731001-18732000	CG	0.731343	0.946667	0.00577773	0.0076789
chr1:18756001-18757000	CG	0.641026	0.954887	0.000750809	0.0041558
chr1:18778001-18779000	CG	0.60274	0.88	0.00229968	0.00534866
chr1:18845001-18846000	CG	0.609756	0.964029	0.00125153	0.00451614	Pt1G00690
chr1:18930001-18931000	CG	0.733333	0.956522	0.00289402	0.00578935
chr1:19123001-19124000	CG	0.461538	1	0.00249943	0.00549768
chr1:19416001-19417000	CG	0.333333	0.962264	0.00195694	0.00509016
chr1:19595001-19596000	CG	0.5	1	0.00548904	0.00750569
chr1:19707001-19708000	CG	0.955752	0.75	0.00184642	0.00500235
chr1:19855001-19856000	CG	0.612245	0.965909	0.00261038	0.00558085
chr1:19926001-19927000	CG	0.705882	1	0.00118214	0.0044686
chr1:19981001-19982000	CG	0.75	0.982759	0.0074229	0.0086304
chr1:20148001-20149000	CG	0.68	0.957317	0.00544571	0.00747879	Pt1G00740
chr1:20331001-20332000	CG	0.676923	0.977273	0.00332737	0.00610829
chr1:20720001-20721000	CG	0.653846	0.883721	0.00486777	0.00712432
chr1:20742001-20743000	CG	0.709677	1	0.00455211	0.00692317
chr1:21646001-21647000	CG	0.609756	0.302198	0.00527413	0.00737413	Pt1G00790
chr1:21651001-21652000	CG	0.963964	0.743666	0.000160239	0.00402734	Pt1G00790
chr1:21788001-21789000	CG	0.987097	0.76	0.00629007	0.00797937
chr1:21886001-21887000	CG	0.333333	0.971429	0.000341535	0.00402734	Pt1G00820
chr1:22145001-22146000	CG	0.969925	0.68	0.00535196	0.00742176	Pt1G00830
chr1:22315001-22316000	CG	0.882562	0.542857	0.000813787	0.00420176
chr1:22329001-22330000	CG	0.953795	0.666667	0.00630827	0.00799019
chr1:22330001-22331000	CG	0.920398	0.542857	0.00181939	0.00498001
chr1:22350001-22351000	CG	0.915493	0.466667	0.00966049	0.00982899
chr1:22352001-22353000	CG	0.954955	0.533333	0.00261832	0.00558658
chr1:22435001-22436000	CG	0.961268	0.727273	0.00472739	0.00703372
chr1:22436001-22437000	CG	0.945378	0.333333	0.00695119	0.00836211
chr1:22528001-22529000	CG	0.880716	0.663158	0.002933	0.00581828
chr1:22585001-22586000	CG	0.962877	0.748971	0.000915152	0.00425803
chr1:22620001-22621000	CG	0.905263	0.696429	0.0060765	0.00785303
chr1:22696001-22697000	CG	0.896996	0.651163	0.00185159	0.00500783
chr1:22910001-22911000	CG	0.916667	0.333333	0.00105248	0.00436227
chr1:23356001-23357000	CG	1	0.5	0.0067364	0.0082419
chr1:23473001-23474000	CG	1	0.770833	0.00780673	0.00884239
chr1:24532001-24533000	CG	0.454545	1	0.00518022	0.0073189
chr1:24640001-24641000	CG	1	0.655172	0.00122887	0.00449962
chr1:26000001-26001000	CG	0.739837	1	0.00257872	0.00555955
chr1:26037001-26038000	CG	0.757576	1	0.00131283	0.00456182
chr1:26310001-26311000	CG	0.333333	0.933333	0.00248971	0.00549063
chr1:26568001-26569000	CG	0.666667	0.08	0.00667621	0.0082078
chr1:26680001-26681000	CG	0.580645	0.276596	0.00576908	0.00767371
chr1:26730001-26731000	CG	0.940171	0.538462	0.00327334	0.00607163
chr1:26742001-26743000	CG	1	0.5	0.00149085	0.00471223
chr1:26920001-26921000	CG	0.717172	1	0.000506016	0.00404819
chr1:26944001-26945000	CG	0.391304	1	0.00119122	0.00447259
chr1:26947001-26948000	CG	0	0.805556	0.00835639	0.00914571
chr1:26970001-26971000	CG	0.73913	0.973684	0.00579322	0.00768839
chr1:26988001-26989000	CG	0.695652	0.983333	0.00866198	0.00930645
chr1:26993001-26994000	CG	0.782609	1	0.0033135	0.00609899
chr1:27193001-27194000	CG	0.702128	0.956989	0.00387162	0.00649037
chr1:27196001-27197000	CG	1	0.754717	0.00230276	0.0053504
chr1:27304001-27305000	CG	0.732558	0.942446	0.000965053	0.00428942
chr1:27339001-27340000	CG	0.692308	1	0.00970689	0.00985227
chr1:27472001-27473000	CG	1	0.8	0.00590014	0.00774858
chr1:27482001-27483000	CG	0.607843	0.941667	0.00449655	0.0068899
chr1:28033001-28034000	CG	0.791667	1	0.00919683	0.00959038
chr1:28054001-28055000	CG	1	0.142857	0.00169823	0.00488586
chr1:28853001-28854000	CG	0.975904	0.674419	0.00568751	0.0076234
chr1:28927001-28928000	CG	1	0.787234	0.00262682	0.00559374
chr1:29898001-29899000	CG	0.0357143	0.875	0.000706768	0.00413122
chr1:30401001-30402000	CG	0.603448	0.962963	0.00237165	0.00540016
chr1:30500001-30501000	CG	0.664122	0.944444	0.00195995	0.00509182
chr1:30572001-30573000	CG	0.368421	0.908088	0.000826829	0.00421372
chr1:31037001-31038000	CG	0.758621	0.482353	0.00254342	0.00553147
chr1:31952001-31953000	CG	0.875	0.647059	0.00756392	0.00870696
chr1:32073001-32074000	CG	0.732394	0.9375	0.00502747	0.00722427
chr1:32135001-32136000	CG	0.625	0.990909	0.000651257	0.00410794
chr1:32542001-32543000	CG	0.987234	0.4	0.00412596	0.00665044
chr1:32547001-32548000	CG	1	0.764706	0.00412294	0.00664876
chr1:32572001-32573000	CG	0.896104	0.669643	0.00268849	0.00563819
chr1:32604001-32605000	CG	0.65	0.874564	0.00129391	0.00454698
chr1:32610001-32611000	CG	0.47619	0.0454545	0.00275003	0.00568521	Pt1G01010,Pt1G01020
chr1:32626001-32627000	CG	0.613924	0.886179	0.0032424	0.00604755	Pt1G01020
chr1:33568001-33569000	CG	0.947368	0.741379	0.00221084	0.00527783
chr1:33821001-33822000	CG	0.962366	0.734694	0.00523403	0.00734999
chr1:34417001-34418000	CG	0.991935	0.744526	0.000655327	0.00411165
chr1:34542001-34543000	CG	0.688525	0.935644	0.000506758	0.0040485
chr1:35120001-35121000	CG	0.88961	0.682692	0.00301262	0.00588057
chr1:37613001-37614000	CG	0.971831	0.763636	0.00790936	0.00889884
chr1:37933001-37934000	CG	1	0.5	0.00928868	0.00963922
chr1:38042001-38043000	CG	0.944056	0.666667	0.00544208	0.00747618
chr1:38297001-38298000	CG	0.625	0.955432	0.00236601	0.0053966
chr1:38357001-38358000	CG	0.272189	0.482255	0.00985852	0.00992822
chr1:38679001-38680000	CG	0.592593	1	0.00707566	0.00843215
chr1:38714001-38715000	CG	0.664596	0.924138	0.00762636	0.00874179
chr1:40109001-40110000	CG	0.208054	0.462838	0.00250392	0.00550128
chr1:40291001-40292000	CG	0.9	0.697674	0.00943748	0.00971259
chr1:41029001-41030000	CG	0.214286	1	0.005793	0.00768839
chr1:41249001-41250000	CG	1	0.5	0.0082366	0.00908095
chr1:42165001-42166000	CG	0.837485	0.57931	0.00577878	0.00767959
chr1:42540001-42541000	CG	0.887574	0.576271	0.00633805	0.00800772
chr1:42547001-42548000	CG	0.285714	1	0.00291815	0.00580687
chr1:42556001-42557000	CG	0.935223	0.726619	0.00499025	0.0071994
chr1:42771001-42772000	CG	0.873626	0.568345	0.001529	0.00474939
chr1:42803001-42804000	CG	0.824519	0.6	0.00600706	0.00781335
chr1:42879001-42880000	CG	1	0.789474	0.00223451	0.00529746
chr1:42887001-42888000	CG	0.833333	0.583333	0.0049129	0.00715191
chr1:42898001-42899000	CG	0.917391	0.642857	0.000880493	0.00423962
chr1:43526001-43527000	CG	0.90411	0.355556	0.00962561	0.00981137
chr1:43846001-43847000	CG	0.761194	0	0.00349572	0.00623175
chr1:43914001-43915000	CG	0.547619	1	0.00686458	0.00831168
chr1:43949001-43950000	CG	0.394558	0.651163	0.00885061	0.00940597	Pt1G01280
chr1:43972001-43973000	CG	0.693333	0.382812	0.000852885	0.00423031
chr1:44024001-44025000	CG	0.98609	0.783599	0.000147575	0.00402734
chr1:44030001-44031000	CG	0.894737	0.597701	0.00358226	0.00629073
chr1:44060001-44061000	CG	0.577465	0.966667	0.00664057	0.00818748
chr1:44130001-44131000	CG	0.768421	1	0.00615805	0.00790347
chr1:44158001-44159000	CG	0.830882	0.591398	0.00866412	0.0093077
chr1:44209001-44210000	CG	0.627907	1	0.00310878	0.00595352
chr1:44219001-44220000	CG	0.684211	0	0.00231978	0.00536269
chr1:44248001-44249000	CG	0.706977	0.958333	0.00108791	0.00439527
chr1:44250001-44251000	CG	0.842857	0.630769	0.00610605	0.00787092
chr1:44267001-44268000	CG	0.74	0.954268	0.000324268	0.00402734
chr1:44291001-44292000	CG	0.588235	0.992248	0.005914	0.00775676
chr1:44358001-44359000	CG	0.746988	0.454545	0.00861732	0.00928311
chr1:44408001-44409000	CG	0.887967	0.663063	0.000124008	0.00402734
chr1:44414001-44415000	CG	0.896296	0.625	0.00238809	0.00541236
chr1:44429001-44430000	CG	0.510949	0.911765	0.00403127	0.00658805
chr1:44439001-44440000	CG	0.5	0.922631	0.00807883	0.00899295
chr1:44443001-44444000	CG	0.638889	0.95102	0.00154913	0.00476406
chr1:44816001-44817000	CG	0.676923	0.901288	0.00111245	0.00441388
chr1:44942001-44943000	CG	0.789474	1	0.00518666	0.00732294
chr1:45251001-45252000	CG	1	0.671875	0.000338238	0.00402734
chr1:45392001-45393000	CG	0.27027	0.938272	0.000661263	0.00411348
chr1:45412001-45413000	CG	0.652174	0.961165	0.00238045	0.00540623
chr1:45489001-45490000	CG	0.728814	0.954545	0.00461969	0.00696474
chr1:45711001-45712000	CG	0.716578	0.941441	0.000641986	0.00410367
chr1:45713001-45714000	CG	0.964286	0.730337	0.00498481	0.00719568
chr1:46206001-46207000	CG	0	0.320755	0.00333601	0.00611482
chr1:46440001-46441000	CG	0.895307	0.637584	0.00747582	0.00865711
chr1:46648001-46649000	CG	0.8	0.5	0.00772369	0.00879754
chr1:47157001-47158000	CG	0.653465	0.900552	0.00118247	0.0044686
chr1:47489001-47490000	CG	0.333333	0.971223	0.0038083	0.00644645
chr1:47884001-47885000	CG	0	0.416667	0.00879719	0.00937771
chr1:47937001-47938000	CG	0.538462	0.972603	0.00619473	0.00792511
chr1:48017001-48018000	CG	0.957627	0.586957	0.00105358	0.00436421
chr1:48088001-48089000	CG	0.6	0.972603	0.00160527	0.0048119
chr1:48219001-48220000	CG	0.96496	0.732673	0.00525161	0.00736102
chr1:48299001-48300000	CG	0.976744	0.682927	0.00262242	0.0055899
chr1:48382001-48383000	CG	1	0.5	0.00196399	0.00509578
chr1:48443001-48444000	CG	0.945946	0.722222	0.00900723	0.00949006
chr1:48453001-48454000	CG	0.927273	0.693694	0.000919149	0.00426167
chr1:48603001-48604000	CG	1	0.6	0.0048064	0.00708487
chr1:48621001-48622000	CG	0.451613	0.882353	0.0036159	0.00631461
chr1:48635001-48636000	CG	0.843575	0.639535	0.00929527	0.00964229
chr1:48642001-48643000	CG	0.732558	0.978261	0.00827624	0.00910295
chr1:49132001-49133000	CG	0.923077	0	0.00184017	0.00499735
chr1:49209001-49210000	CG	0.652174	1	0.00350341	0.00623663
chr1:49314001-49315000	CG	0.714286	1	0.00334245	0.00611886
chr1:49394001-49395000	CG	0.80916	0.559524	0.00778298	0.00882927
chr1:49549001-49550000	CG	1	0.769231	0.000307262	0.00402734	Pt1G01450,Pt1G01460
chr1:49601001-49602000	CG	0.489362	0.9163	0.000795483	0.0041917	Pt1G01460
chr1:49650001-49651000	CG	0.392857	0.714286	0.00995455	0.00997681	Pt1G01460
chr1:49651001-49652000	CG	0.620438	0.877193	0.00398463	0.00656128	Pt1G01460
chr1:49775001-49776000	CG	0.733333	0.946479	0.000769641	0.0041753
chr1:49938001-49939000	CG	0.9375	0.652174	0.00481903	0.00709241
chr1:49987001-49988000	CG	0.954023	0.632353	0.0013401	0.00458696
chr1:50157001-50158000	CG	0.534884	0.895349	0.00615587	0.00790199
chr1:50989001-50990000	CG	0.314286	0.809524	0.00131448	0.0045634
chr1:51007001-51008000	CG	0.735294	0.938931	0.00092699	0.00426665
chr1:51160001-51161000	CG	0.816327	0.416667	0.00161234	0.00481663	Pt1G01540
chr1:51220001-51221000	CG	1	0.4	0.00348322	0.00622257	Pt1G01540
chr1:51374001-51375000	CG	0.964912	0.68125	0.00114282	0.0044346	Pt1G01540
chr1:51866001-51867000	CG	1	0.76	0.00513078	0.00728703
chr1:51919001-51920000	CG	0.474576	0.75	0.0086878	0.00932018
chr1:51935001-51936000	CG	0.0197368	0.28777	0.00315353	0.00598353
chr1:52324001-52325000	CG	0.907631	0.635802	0.00231626	0.00535903
chr1:52361001-52362000	CG	0.713178	0.921622	0.00516341	0.00730816
chr1:52378001-52379000	CG	0.865169	0.647059	0.000675414	0.00411869
chr1:52384001-52385000	CG	0.889764	0.375	0.00186233	0.00501647
chr1:52396001-52397000	CG	0.966759	0.660377	0.00663568	0.0081849
chr1:52398001-52399000	CG	0.76378	0.380952	0.00531121	0.00739496
chr1:52445001-52446000	CG	0.944649	0.728477	0.000919103	0.00426156
chr1:52457001-52458000	CG	0.973494	0.6	0.00683151	0.00829336
chr1:52477001-52478000	CG	0.904167	0.52381	0.00167321	0.00486341
chr1:52481001-52482000	CG	1	0.538462	0.00673798	0.0082423
chr1:52484001-52485000	CG	0.921241	0.217391	0.000602773	0.00408839
chr1:52495001-52496000	CG	0.968354	0	0.000494468	0.00404056	Pt1G01590
chr1:52496001-52497000	CG	0.885714	0.0833333	0.00265611	0.00561803	Pt1G01590
chr1:52506001-52507000	CG	0.941176	0.517241	0.000370095	0.00402734	Pt1G01590
chr1:52507001-52508000	CG	0.732673	0.264706	0.00232554	0.0053666	Pt1G01590
chr1:52517001-52518000	CG	0.860606	0.40625	0.00320596	0.00602124
chr1:52520001-52521000	CG	0.933941	0.714286	0.00207006	0.00517586
chr1:52545001-52546000	CG	0.9	0.545455	0.000569428	0.0040738
chr1:52550001-52551000	CG	0.87037	0.6	0.0011139	0.0044155
chr1:52565001-52566000	CG	0.963636	0.444444	0.00156976	0.0047837
chr1:52566001-52567000	CG	0.939922	0.594595	0.00563419	0.00759149
chr1:52580001-52581000	CG	0.956522	0.696203	0.000378731	0.00402734
chr1:52586001-52587000	CG	0.971098	0.75	0.00037022	0.00402734
chr1:52589001-52590000	CG	0.92944	0.428571	0.00672413	0.00823542
chr1:52590001-52591000	CG	0.871245	0.594595	0.00205928	0.00516838
chr1:52594001-52595000	CG	0.881967	0.641791	0.00661968	0.00817479
chr1:52599001-52600000	CG	0.903743	0.666667	0.000961736	0.00428689
chr1:52715001-52716000	CG	0.951923	0.461538	0.00146999	0.00469627
chr1:52766001-52767000	CG	0.970803	0.717391	0.000849041	0.0042275
chr1:52976001-52977000	CG	0.751412	0.966443	0.00986145	0.00993015
chr1:53362001-53363000	CG	0.0248447	0.454545	0.00405225	0.00660192
chr1:54162001-54163000	CG	0.455187	0.697143	0.000221424	0.00402734
chr1:55136001-55137000	CG	0.90991	0.6	0.00521616	0.00734072
chr1:55163001-55164000	CG	0.73251	0.939623	0.00256659	0.00554914
chr1:55842001-55843000	CG	1	0.8	0.00453063	0.006911
chr1:55914001-55915000	CG	0.628571	1	0.00801374	0.00895588
chr1:56370001-56371000	CG	1	0.768293	0.00286628	0.00576922
chr1:56852001-56853000	CG	0.961783	0.757282	0.00728892	0.00855312
chr1:57095001-57096000	CG	0.898496	0.208333	0.00407796	0.00661877
chr1:57378001-57379000	CG	0.874439	0.423729	0.00631894	0.00799618
chr1:57383001-57384000	CG	0.907563	0.619048	0.00687231	0.00831639
chr1:57386001-57387000	CG	0.75	0.24	0.000509476	0.00405114
chr1:57399001-57400000	CG	0.878505	0	0.0040027	0.00657092
chr1:57402001-57403000	CG	0.705882	0	0.00105685	0.00436693
chr1:57403001-57404000	CG	0.906977	0.474576	0.00635267	0.00801657
chr1:57430001-57431000	CG	0.557252	0.294118	0.00720985	0.00850839
chr1:57443001-57444000	CG	0.832215	0.576923	0.00805476	0.00898034
chr1:57450001-57451000	CG	0.949367	0.6875	0.00950501	0.00974953
chr1:57473001-57474000	CG	0.884615	0.5	0.00241148	0.00543056
chr1:57482001-57483000	CG	0.97351	0.5	0.000550048	0.00406437
chr1:57499001-57500000	CG	0.886889	0.674419	0.0042191	0.0067091
chr1:57541001-57542000	CG	0.921978	0.674419	0.00568556	0.00762263
chr1:57543001-57544000	CG	0.921127	0.56	0.00133985	0.00458696
chr1:57552001-57553000	CG	0.930958	0.545455	0.000408468	0.00402734
chr1:57584001-57585000	CG	0.929577	0.6	0.00188275	0.00503193
chr1:57590001-57591000	CG	0.9	0	0.00422032	0.00670982
chr1:57602001-57603000	CG	0.95	0.5625	0.00497579	0.00718997
chr1:57604001-57605000	CG	0.955665	0.690476	0.00060053	0.00408839
chr1:57622001-57623000	CG	0.846743	0.536842	0.000725712	0.00414145
chr1:57629001-57630000	CG	0.923077	0.142857	0.00402372	0.00658486
chr1:57631001-57632000	CG	0.829167	0.333333	0.00153119	0.00475119
chr1:57657001-57658000	CG	0.882979	0.673469	0.00531176	0.0073951
chr1:57669001-57670000	CG	0.828571	0	0.00386884	0.00648854
chr1:57674001-57675000	CG	0.910224	0.505051	0.00222746	0.00529146
chr1:57698001-57699000	CG	0.924354	0.581818	0.00360705	0.0063087
chr1:57704001-57705000	CG	0.95082	0.60241	0.00529019	0.0073837
chr1:57708001-57709000	CG	0.928994	0.636735	0.00142524	0.00465306
chr1:57713001-57714000	CG	0.653846	0	0.00701657	0.00839937
chr1:57720001-57721000	CG	0.965517	0.625	0.00130889	0.00455884
chr1:58273001-58274000	CG	1	0.181818	0.00779453	0.00883519
chr1:58276001-58277000	CG	0.461538	0.840909	0.00740523	0.00862015
chr1:58316001-58317000	CG	0.98	0.691589	0.00108926	0.0043963
chr1:58368001-58369000	CG	0.863222	0.66065	0.00387438	0.00649218
chr1:58495001-58496000	CG	0.923304	0.36	0.00116728	0.00445387
chr1:58499001-58500000	CG	0.96861	0	0.00767755	0.00877144
chr1:58501001-58502000	CG	0.969838	0.76	0.00137037	0.00461058
chr1:58605001-58606000	CG	0.967857	0.588235	0.000884865	0.00424075
chr1:58688001-58689000	CG	0.942529	0.664596	0.00039515	0.00402734	Pt1G01680
chr1:58742001-58743000	CG	0.991848	0.666667	0.00199955	0.00512301	Pt1G01680
chr1:58787001-58788000	CG	0.918327	0.683333	0.00116971	0.00445548	Pt1G01680
chr1:58798001-58799000	CG	0.965398	0.741379	0.00538188	0.00743983	Pt1G01680
chr1:58868001-58869000	CG	0.958861	0.557895	0.00182938	0.00498885
chr1:58875001-58876000	CG	0.933168	0.723881	0.00920115	0.00959288
chr1:58876001-58877000	CG	0.983871	0.657895	0.00250187	0.00549959
chr1:58878001-58879000	CG	0.967413	0.740566	0.00199727	0.00512196
chr1:58891001-58892000	CG	0.966507	0.727273	0.00612117	0.00787987
chr1:58899001-58900000	CG	0.907012	0.619597	0.0036381	0.00632965
chr1:58903001-58904000	CG	0.920509	0.696429	0.000449831	0.00402734
chr1:58905001-58906000	CG	0.900783	0.4	0.00549565	0.00750943
chr1:58906001-58907000	CG	0.944978	0.166667	0.0064065	0.00804662
chr1:58907001-58908000	CG	0.962838	0.75	0.000853089	0.00423031
chr1:58921001-58922000	CG	0.965517	0.64	0.00671103	0.00822708
chr1:58925001-58926000	CG	0.930851	0.651316	0.000594249	0.00408663
chr1:58927001-58928000	CG	0.978723	0.711111	0.00271302	0.00565649
chr1:58933001-58934000	CG	0.929577	0.525	0.00103769	0.00434907
chr1:58934001-58935000	CG	0.911111	0.611111	0.00180608	0.00496897
chr1:58936001-58937000	CG	0.929448	0.684466	0.00482374	0.00709572
chr1:58938001-58939000	CG	0.952646	0.68	0.00157404	0.00478777
chr1:58948001-58949000	CG	0.943439	0.729469	0.000101724	0.00402734
chr1:58952001-58953000	CG	0.942446	0.530303	0.00553924	0.00753485
chr1:58966001-58967000	CG	0.871429	0.655629	0.000681921	0.00412233
chr1:58968001-58969000	CG	0.893333	0.588652	0.00250814	0.00550498
chr1:58971001-58972000	CG	0.869492	0.572254	0.00229453	0.00534391
chr1:58980001-58981000	CG	0.977143	0	0.00285004	0.00575744
chr1:59093001-59094000	CG	0.52381	0.157895	0.00950386	0.00974929
chr1:59152001-59153000	CG	1	0	0.00960718	0.00980267
chr1:59157001-59158000	CG	0.811688	0.545455	0.00729153	0.00855476
chr1:59170001-59171000	CG	0.862069	0.538462	0.00971966	0.00985908
chr1:59276001-59277000	CG	1	0.8	0.00327353	0.00607168
chr1:59350001-59351000	CG	0.365385	0.93722	0.00929592	0.00964253
chr1:59458001-59459000	CG	0	0.26087	0.00261295	0.00558326
chr1:59534001-59535000	CG	0.980392	0.77907	0.00103728	0.00434808
chr1:59627001-59628000	CG	0.728395	1	0.00858521	0.00926656
chr1:59763001-59764000	CG	0.207547	0.657143	0.00397197	0.00655441	Pt1G01750
chr1:59767001-59768000	CG	0.994709	0.75	0.00249207	0.00549204	Pt1G01750
chr1:59810001-59811000	CG	0.972921	0.71	5.18113e-05	0.00402734	Pt1G01750
chr1:59819001-59820000	CG	0.446809	0.188889	0.00705733	0.0084226	Pt1G01750
chr1:59867001-59868000	CG	0.557576	0.793103	0.00258009	0.00556028	Pt1G01770,Pt1G01750
chr1:59897001-59898000	CG	0.171429	1	0.00670643	0.0082245
chr1:60004001-60005000	CG	0.752212	0.277778	0.00422913	0.00671534
chr1:60032001-60033000	CG	0.57622	0.829268	0.00649207	0.00809978
chr1:60055001-60056000	CG	0.947955	0.727273	0.00483995	0.0071059
chr1:60304001-60305000	CG	1	0.545455	0.00639893	0.00804224
chr1:60511001-60512000	CG	0.521739	0.96875	0.00150082	0.00472247
chr1:60587001-60588000	CG	0.568421	0.804348	0.00704341	0.00841474
chr1:60705001-60706000	CG	0.761905	0.970149	0.00560646	0.00757542
chr1:60981001-60982000	CG	0.428571	0.785714	0.00242093	0.00543873
chr1:61179001-61180000	CG	0.52381	0.896552	0.0011714	0.00445764
chr1:61455001-61456000	CG	0.512821	0.932203	0.00442723	0.00684336
chr1:61811001-61812000	CG	0.5	0.836512	0.0079586	0.00892462
chr1:61820001-61821000	CG	0.5625	0.881579	0.00509094	0.00726483
chr1:62041001-62042000	CG	0.6	1	0.00605398	0.00784109
chr1:62047001-62048000	CG	0	0.938931	0.00178762	0.00495323
chr1:62382001-62383000	CG	0.542373	0.902041	0.00972891	0.00986423
chr1:62398001-62399000	CG	0.428571	0.910448	0.00788812	0.00888682
chr1:62465001-62466000	CG	0.333333	0.95	0.00240323	0.00542436
chr1:62468001-62469000	CG	0	0.95942	0.00181139	0.00497258
chr1:62482001-62483000	CG	0.667897	0.978947	0.000191499	0.00402734
chr1:62489001-62490000	CG	0.690476	1	0.00894478	0.0094579
chr1:63321001-63322000	CG	0.947368	0.644737	0.00582514	0.00770715	Pt1G01920
chr1:64099001-64100000	CG	0.694915	0.96	0.000526881	0.00405334
chr1:64305001-64306000	CG	0.765027	0.967742	0.00855744	0.00925222
chr1:64796001-64797000	CG	0.886364	0.581081	0.00410987	0.00663977
chr1:64849001-64850000	CG	0.97619	0.774011	0.00528088	0.00737777
chr1:65013001-65014000	CG	0.676471	0.934694	0.00811252	0.00901262	Pt1G01990
chr1:65086001-65087000	CG	0.988764	0.772727	0.00218546	0.00525891
chr1:65213001-65214000	CG	0.962963	0.760331	0.00159128	0.00480212
chr1:65357001-65358000	CG	0.333333	0.960396	0.00920361	0.009594
chr1:65494001-65495000	CG	0.77686	1	0.000940497	0.00427586
chr1:65514001-65515000	CG	0.548387	1	0.00359954	0.00630393
chr1:65807001-65808000	CG	0.602151	1	0.00231308	0.00535626
chr1:66069001-66070000	CG	0.929078	0.586957	0.00204159	0.0051553
chr1:67055001-67056000	CG	0.737903	0.45098	0.00860633	0.00927837
chr1:67121001-67122000	CG	0.970588	0.68	0.00535118	0.00742125
chr1:67588001-67589000	CG	0	1	0.00658712	0.00815664
chr1:67842001-67843000	CG	0.707317	0	0.00660831	0.00816809	Pt1G02070
chr1:67904001-67905000	CG	0.923077	0.333333	0.00866221	0.00930661
chr1:68098001-68099000	CG	1	0.666667	0.0093599	0.00967257
chr1:68565001-68566000	CG	0.0166667	0.4	0.00228373	0.00533549	Pt1G02130
chr1:68667001-68668000	CG	0.84689	0.432432	0.00513391	0.00728859
chr1:68711001-68712000	CG	0.710526	0.955556	0.00207122	0.00517691
chr1:68984001-68985000	CG	0.527363	0.906667	0.00855407	0.00925041
chr1:69857001-69858000	CG	0.229508	1	0.00780517	0.00884159	Pt1G02190
chr1:69863001-69864000	CG	0.744898	1	0.00627737	0.0079712	Pt1G02190
chr1:70871001-70872000	CG	0.26087	0	0.000955204	0.0042832	Pt1G02270
chr1:71833001-71834000	CG	0.324176	0.85	0.00429713	0.00675981
chr1:72130001-72131000	CG	0.923077	0.628571	0.00823852	0.00908194	Pt1G02300
chr1:72576001-72577000	CG	0.932836	0.690476	0.00813283	0.00902372
chr1:72651001-72652000	CG	0.90625	0.6	0.00370468	0.0063736
chr1:73377001-73378000	CG	0.222222	0.875	0.00705631	0.00842205
chr1:73942001-73943000	CG	0	1	0.00498601	0.00719645
chr1:74459001-74460000	CG	0.461538	1	0.0028118	0.00573222
chr1:74924001-74925000	CG	1	0.368421	0.00486136	0.00711993
chr1:75066001-75067000	CG	0.270108	0.640604	0.000324555	0.00402734	Pt1G02380,Pt1G02390
chr1:75428001-75429000	CG	0.2	1	0.00578026	0.00768071
chr1:75732001-75733000	CG	0.393878	0.61939	0.000515115	0.00405118
chr1:75978001-75979000	CG	0.990826	0.464286	0.000477682	0.00403941
chr1:76009001-76010000	CG	0.611111	0.981818	0.00418888	0.00668989
chr1:76209001-76210000	CG	0.631579	0.945455	0.00435836	0.0067995
chr1:76256001-76257000	CG	0.8	1	0.00233746	0.00537545
chr1:76294001-76295000	CG	0.951613	0.676471	0.00401373	0.00657838
chr1:76658001-76659000	CG	0.172012	0.43018	0.000629736	0.0041022
chr1:76665001-76666000	CG	0.9625	0.746479	0.00229366	0.00534391
chr1:77032001-77033000	CG	0.696721	0.910256	0.00133084	0.00457884
chr1:77033001-77034000	CG	0.7	0.939759	0.00224976	0.00530967
chr1:77297001-77298000	CG	0.59375	0.936364	0.000120105	0.00402734
chr1:77479001-77480000	CG	0.923581	0.700535	0.000773019	0.0041771	Pt1G02430
chr1:77499001-77500000	CG	0.760331	0.432749	0.000248485	0.00402734	Pt1G02430
chr1:77599001-77600000	CG	0.801325	0.545082	0.00265558	0.0056174	Pt1G02430
chr1:77602001-77603000	CG	0.60177	0.828947	0.0040655	0.00661063
chr1:77617001-77618000	CG	0.792208	0.993789	0.00683469	0.00829543
chr1:77757001-77758000	CG	0.697368	0.91958	0.000100519	0.00402734	Pt1G02440
chr1:77759001-77760000	CG	0.382	0.582734	0.00417444	0.00668221	Pt1G02440
chr1:77804001-77805000	CG	0.641026	0.961207	0.00178991	0.00495514
chr1:77878001-77879000	CG	0.75	0.98913	0.0048738	0.00712703
chr1:77906001-77907000	CG	0.56	0.797927	0.00352004	0.00624819
chr1:78232001-78233000	CG	0	0.292517	0.00509286	0.00726625	Pt1G02480
chr1:78581001-78582000	CG	1	0.47619	0.00280157	0.00572441
chr1:79247001-79248000	CG	0.5625	0.793893	0.0052326	0.00734927
chr1:80340001-80341000	CG	0.745098	1	0.00720757	0.00850737
chr1:80751001-80752000	CG	0.110701	0.771863	1.30466e-05	0.00402734
chr1:81280001-81281000	CG	0.679245	1	0.00367272	0.00635202	Pt1G02540
chr1:81663001-81664000	CG	0.975	0.7	0.00602457	0.0078246
chr1:81927001-81928000	CG	0.827586	0.238095	0.00209875	0.00519683
chr1:81946001-81947000	CG	0.932203	0.65	0.0046394	0.00697736
chr1:81987001-81988000	CG	0.98	0.764151	0.000868616	0.00423582
chr1:82003001-82004000	CG	0.927711	0.722892	0.00214476	0.00523003	Pt1G02570
chr1:82005001-82006000	CG	0	0.384615	0.0013897	0.00462457	Pt1G02570
chr1:82068001-82069000	CG	0.27451	0.853659	0.00212518	0.00521545
chr1:82762001-82763000	CG	0.540323	0.781132	0.00593408	0.00776961	Pt1G02630
chr1:83136001-83137000	CG	0.984	0.774038	0.000700647	0.00412994
chr1:83272001-83273000	CG	0.546218	0.752525	0.0020829	0.00518606
chr1:83293001-83294000	CG	0.660517	0.964789	0.00112349	0.00442274
chr1:83325001-83326000	CG	0.96875	0.651163	0.00229137	0.0053429
chr1:83489001-83490000	CG	0.969697	0.65625	0.00549067	0.00750682
chr1:83491001-83492000	CG	0.346076	0.618881	0.00104409	0.00435488
chr1:83534001-83535000	CG	0.583333	0.95283	0.00544304	0.00747701
chr1:83637001-83638000	CG	0.148265	0.790419	0.00214845	0.00523326
chr1:83962001-83963000	CG	0.351351	0.028169	0.00130352	0.00455417
chr1:84069001-84070000	CG	0.344444	0.773913	0.000318227	0.00402734
chr1:84190001-84191000	CG	0.572816	0.931373	0.000437706	0.00402734
chr1:84312001-84313000	CG	0.659722	0.978723	0.00740504	0.00862009
chr1:85231001-85232000	CG	0.877551	0.454545	0.00723244	0.00852098
chr1:85232001-85233000	CG	0.955224	0.689655	0.00935516	0.00967036
chr1:85549001-85550000	CG	0.941176	0.719101	0.00796413	0.0089277
chr1:85565001-85566000	CG	0.039548	0.633803	0.000144761	0.00402734
chr1:85569001-85570000	CG	0.481132	0.940476	0.0061674	0.00790996
chr1:85616001-85617000	CG	0.984375	0.688889	0.00156604	0.00478011
chr1:85715001-85716000	CG	0.969136	0.627907	0.00136151	0.00460378
chr1:85933001-85934000	CG	0.991071	0	0.00564694	0.00759832
chr1:86055001-86056000	CG	0.848485	0.25	0.00348154	0.00622149
chr1:86068001-86069000	CG	0.88835	0.581818	0.00140991	0.00463876
chr1:86326001-86327000	CG	1	0.684211	0.00514772	0.00729828
chr1:86355001-86356000	CG	1	0.766234	0.00192694	0.0050683
chr1:86543001-86544000	CG	0.870079	0.642633	0.00287453	0.00577647
chr1:86558001-86559000	CG	0.644068	0.977273	0.00227845	0.00532972
chr1:86566001-86567000	CG	0.484663	0.912568	0.00205479	0.00516526
chr1:86914001-86915000	CG	0.559748	0.772222	0.000855677	0.00423031
chr1:86921001-86922000	CG	0.666667	0.92	0.00133451	0.00458141
chr1:86972001-86973000	CG	1	0.716981	0.00473888	0.00704071
chr1:87414001-87415000	CG	0.135021	0.410494	0.00184356	0.0050006
chr1:87416001-87417000	CG	0.71875	0.188	0.00631353	0.00799282
chr1:87437001-87438000	CG	0	0.33908	0.000766937	0.00417233
chr1:87906001-87907000	CG	0.711538	0.955479	0.000944689	0.00427936
chr1:87939001-87940000	CG	0.75	0.962963	0.00842899	0.00918315
chr1:87953001-87954000	CG	0.636364	0.923077	0.00933147	0.00965819
chr1:88119001-88120000	CG	0.296804	0.0357143	0.00420089	0.00669754
chr1:88584001-88585000	CG	0.760204	0.964706	0.0044745	0.00687481
chr1:88746001-88747000	CG	0.740964	0.942529	0.00118486	0.00446977
chr1:88772001-88773000	CG	0.516129	0.750524	0.0066211	0.00817541
chr1:88830001-88831000	CG	0.35	0.666667	0.00706435	0.00842692
chr1:88944001-88945000	CG	0	0.242588	0.000600842	0.00408839
chr1:88995001-88996000	CG	0.714286	1	0.00758387	0.00871906
chr1:89396001-89397000	CG	0.666667	0.943548	0.00580253	0.00769412
chr1:90051001-90052000	CG	1	0.435233	0.000943464	0.00427889
chr1:90131001-90132000	CG	0.698113	0.933333	0.00303974	0.00590267
chr1:90634001-90635000	CG	0.742424	0.977011	0.00523286	0.00734937
chr1:90814001-90815000	CG	0.963934	0.697248	0.00561749	0.00758199
chr1:90861001-90862000	CG	0.941176	0.635294	0.00254881	0.00553477
chr1:90899001-90900000	CG	0.6	1	0.00611763	0.00787757
chr1:91094001-91095000	CG	0.966346	0.75	0.00105711	0.00436753
chr1:91141001-91142000	CG	0.95122	0.0833333	0.00445214	0.00686091
chr1:91373001-91374000	CG	0.983607	0.742857	0.00502565	0.00722316
chr1:92062001-92063000	CG	0.985714	0.77193	0.00122415	0.00449694
chr1:92485001-92486000	CG	0.981481	0.642857	0.00412493	0.00665003
chr1:92814001-92815000	CG	0.59322	0.272321	0.00262982	0.00559641
chr1:92905001-92906000	CG	0.770833	0.984496	0.000892711	0.00424278
chr1:92941001-92942000	CG	0	0.863636	0.00940198	0.00969426
chr1:93082001-93083000	CG	0.538462	1	0.00102351	0.00433588
chr1:93553001-93554000	CG	0.64	0.904762	0.00686966	0.00831457
chr1:93555001-93556000	CG	0.765432	0.966667	0.00641623	0.00805258
chr1:93620001-93621000	CG	0.4	0.722222	0.00732292	0.00857223
chr1:93673001-93674000	CG	0.69697	1	0.00996781	0.00998333
chr1:93752001-93753000	CG	1	0.666667	0.00377889	0.0064271
chr1:93758001-93759000	CG	1	0.790323	0.00454085	0.00691666
chr1:93773001-93774000	CG	0.545455	0.833333	0.00109159	0.00439802
chr1:93845001-93846000	CG	0.884058	0.6	0.00785764	0.00887011
chr1:94003001-94004000	CG	0.93038	0.699074	0.00119301	0.00447375
chr1:94575001-94576000	CG	0.2	0.870968	0.000162977	0.00402734
chr1:94729001-94730000	CG	0.666667	1	0.00699446	0.00838737
chr1:94984001-94985000	CG	0.969697	0.666667	0.0071848	0.00849431
chr1:95068001-95069000	CG	1	0.761905	0.0027851	0.00571147
chr1:95102001-95103000	CG	0.89011	0.444444	0.00528272	0.00737864
chr1:95526001-95527000	CG	0	0.311475	0.00253045	0.00552128	Pt1G02980
chr1:96232001-96233000	CG	0.983333	0.688889	0.00435714	0.0067985
chr1:96351001-96352000	CG	0.7	0.969697	0.00526009	0.00736552
chr1:97252001-97253000	CG	0.574074	0.92	0.00319669	0.00601527
chr1:97336001-97337000	CG	1	0	0.00309935	0.00594522
chr1:97830001-97831000	CG	0.825397	0.557971	0.00339362	0.00615507	Pt1G03070
chr1:98393001-98394000	CG	0.742857	1	0.00480423	0.00708393
chr1:99909001-99910000	CG	0.740741	1	0.00162254	0.00482531
chr1:99960001-99961000	CG	0.371429	0	0.00248347	0.00548546
chr1:100044001-100045000	CG	0.75	1	0.00477575	0.00706551
chr1:100308001-100309000	CG	0.885714	0.641509	0.00461508	0.00696246
chr1:100529001-100530000	CG	0.885246	0.583333	0.00217629	0.00525207
chr1:100667001-100668000	CG	1	0.767857	0.00261345	0.00558369	Pt1G03140
chr1:101121001-101122000	CG	0.794118	0	0.00820484	0.00906335
chr1:101211001-101212000	CG	0.655172	0	0.00211151	0.00520734
chr1:103166001-103167000	CG	0.594595	0.920635	0.00808804	0.00899807
chr1:103640001-103641000	CG	0.53125	1	0.0017182	0.00489979
chr1:103698001-103699000	CG	0.62963	0.894737	0.00536257	0.00742778
chr1:103726001-103727000	CG	0.74359	0.976	0.0030378	0.00590133
chr1:103911001-103912000	CG	0.759804	0.974843	0.000973893	0.00429555
chr1:104001001-104002000	CG	0.973913	0.732558	0.0024922	0.00549204
chr1:104029001-104030000	CG	0	0.515625	0.00128976	0.00454494	Pt1G03240
chr1:104065001-104066000	CG	0.64	0.977778	0.00410296	0.00663528
chr1:104598001-104599000	CG	1	0.636364	0.00926092	0.00962385
chr1:104737001-104738000	CG	1	0.763636	0.00209652	0.00519548
chr1:105336001-105337000	CG	0.8	1	0.00946264	0.00972571
chr1:106281001-106282000	CG	0.916667	0.1	0.00521122	0.00733768
chr1:106575001-106576000	CG	0.876543	0.464286	0.00544074	0.00747512
chr1:107201001-107202000	CG	0.977778	0.7	0.00669104	0.00821554
chr1:108092001-108093000	CG	0.959016	0.693548	0.00870905	0.00933088	Pt1G03310
chr1:108797001-108798000	CG	0.704545	0.978022	0.00210476	0.00520191
chr1:110839001-110840000	CG	0.395349	0.854167	0.00194778	0.00508279
chr1:110843001-110844000	CG	0.25	0.880435	0.00324445	0.00604885
chr1:112449001-112450000	CG	0.558442	0.934783	0.00515656	0.00730357
chr1:112500001-112501000	CG	0.5	0.983051	0.00232515	0.00536609
chr1:112520001-112521000	CG	0	0.869128	0.000125042	0.00402734
chr1:112627001-112628000	CG	1	0.8	0.00225077	0.00531027
chr1:112967001-112968000	CG	1	0.769231	0.00487663	0.00712926
chr1:112972001-112973000	CG	0.764706	1	0.00948563	0.00973792
chr1:113210001-113211000	CG	0.605263	0.969388	0.00849788	0.00921903
chr1:113496001-113497000	CG	1	0.75	0.00193175	0.00507141
chr1:114165001-114166000	CG	0.658537	0.993103	0.00933328	0.00965951
chr1:114167001-114168000	CG	0.765957	1	0.00715956	0.00847974
chr1:114531001-114532000	CG	0.721519	0.941667	0.00801113	0.00895415
chr1:114824001-114825000	CG	1	0.714286	0.00589418	0.00774546
chr1:114959001-114960000	CG	0.769231	0.973214	0.0089852	0.00947896
chr1:114996001-114997000	CG	0.825581	0.62069	0.00651436	0.00811251
chr1:115137001-115138000	CG	0.453488	0.79798	0.00195477	0.00508892
chr1:115396001-115397000	CG	0.988889	0.705882	0.00382125	0.00645549
chr1:115491001-115492000	CG	1	0.788618	0.00409447	0.00662948
chr1:115802001-115803000	CG	0.8	1	0.00777189	0.00882303
chr1:115822001-115823000	CG	0.885965	0.613636	0.00452872	0.00690973
chr1:116011001-116012000	CG	0.771739	0.986301	0.00288011	0.00578082
chr1:116419001-116420000	CG	0.559322	0.121951	0.0040396	0.00659372
chr1:116600001-116601000	CG	0.896907	0.568627	0.00282444	0.00574074
chr1:116869001-116870000	CG	0.346369	0.587902	0.000285016	0.00402734
chr1:117189001-117190000	CG	0.167832	0.975309	0.000343467	0.00402734
chr1:117584001-117585000	CG	0.759615	0.972527	0.00140069	0.00463154
chr1:117693001-117694000	CG	0.694215	0.907143	0.00853682	0.00924115
chr1:118169001-118170000	CG	0.959184	0.72973	0.00734275	0.0085823
chr1:118874001-118875000	CG	0.793814	0.994286	0.00813892	0.00902663
chr1:119439001-119440000	CG	0.695652	0.910169	0.00535978	0.00742568
chr1:119444001-119445000	CG	0.662069	0.138196	2.44239e-05	0.00402734
chr1:119456001-119457000	CG	0.75	0.987578	0.000163161	0.00402734
chr1:119501001-119502000	CG	0.771429	0.974729	0.0040221	0.00658395
chr1:119507001-119508000	CG	0.722222	0.966068	0.00887269	0.00941868
chr1:119563001-119564000	CG	0	0.955	9.0879e-05	0.00402734
chr1:119688001-119689000	CG	0.259259	0.688172	0.003593	0.00629876
chr1:119694001-119695000	CG	0.729167	0.953271	0.00111466	0.00441641
chr1:119698001-119699000	CG	0.632787	0.944444	0.000909311	0.00425372
chr1:119713001-119714000	CG	0.636364	0.945652	0.00945203	0.00972011	Pt1G03650
chr1:119714001-119715000	CG	0.626506	0.947826	0.00115803	0.00444547	Pt1G03650
chr1:119717001-119718000	CG	0.59322	0.870748	0.00385403	0.00647834	Pt1G03650
chr1:119744001-119745000	CG	0.730769	0.97006	0.00341329	0.0061692	Pt1G03650
chr1:119753001-119754000	CG	0.645161	0.902128	0.00779191	0.00883397
chr1:119768001-119769000	CG	1	0.783333	0.00429945	0.00676099	Pt1G03660
chr1:119789001-119790000	CG	0.416667	0.669091	0.00354213	0.00626298
chr1:119907001-119908000	CG	0.712329	0.956081	0.00139474	0.00462784
chr1:119921001-119922000	CG	0.574074	0.922156	0.00178548	0.00495221
chr1:119974001-119975000	CG	0.590909	0.962406	0.00295725	0.00583874
chr1:120028001-120029000	CG	0	0.885417	0.00796346	0.00892733
chr1:120050001-120051000	CG	0.733333	0.938316	0.00291525	0.00580495
chr1:120120001-120121000	CG	0.740741	0.971429	0.00499954	0.00720553
chr1:120132001-120133000	CG	0.6	0.918033	0.00580221	0.00769395
chr1:120173001-120174000	CG	0.634615	0.917808	0.00718368	0.00849379
chr1:120231001-120232000	CG	0.509091	0.784884	0.00845914	0.00919909
chr1:120235001-120236000	CG	0.666667	0.235977	9.64662e-05	0.00402734
chr1:120236001-120237000	CG	0	0.959459	0.000843773	0.00422654
chr1:120257001-120258000	CG	0.625	0.86087	0.00281726	0.00573573
chr1:120266001-120267000	CG	0.615385	0.852584	0.00764108	0.00875082
chr1:120267001-120268000	CG	0	0.892857	0.00110395	0.00440742
chr1:120271001-120272000	CG	0.285714	0.957447	0.00133473	0.00458148
chr1:120275001-120276000	CG	0	0.954054	0.00496767	0.00718444
chr1:120307001-120308000	CG	0.72	0.961983	0.000336411	0.00402734
chr1:120318001-120319000	CG	0.569231	0.902357	0.00964549	0.00982074
chr1:120321001-120322000	CG	0.474747	0.908411	0.0001861	0.00402734
chr1:120326001-120327000	CG	0.484536	0.936535	4.15034e-05	0.00402734
chr1:120332001-120333000	CG	0.58209	0.859259	0.00145815	0.00468392
chr1:120337001-120338000	CG	0	0.93018	0.00389623	0.00650643
chr1:120361001-120362000	CG	0	0.940618	0.00229854	0.005347
chr1:120366001-120367000	CG	0.384615	0.948276	0.00102724	0.00433878
chr1:120378001-120379000	CG	0.6875	0.978723	0.00149927	0.00472067
chr1:120379001-120380000	CG	0.675676	0.961749	0.000382603	0.00402734
chr1:120390001-120391000	CG	0	0.846154	0.000922358	0.00426414
chr1:120393001-120394000	CG	0.416667	0.963731	0.000549779	0.00406383
chr1:120396001-120397000	CG	0	0.947368	0.000459722	0.00402734
chr1:120468001-120469000	CG	0.5	0.921348	0.000213601	0.00402734
chr1:120471001-120472000	CG	0.476636	0.829091	0.00300961	0.00587831
chr1:120472001-120473000	CG	0	0.952663	0.00624462	0.0079545
chr1:120479001-120480000	CG	0.171429	0.840909	0.00205236	0.00516299
chr1:120494001-120495000	CG	0	0.931034	0.00456118	0.00692873
chr1:120514001-120515000	CG	0.454545	0.938776	0.00241606	0.00543444
chr1:120529001-120530000	CG	0.727273	0.939904	0.00737969	0.00860398
chr1:120535001-120536000	CG	0.0714286	0.910112	0.00226309	0.00531831
chr1:120545001-120546000	CG	0.696429	0.921833	0.00934746	0.00966676
chr1:120560001-120561000	CG	0.453125	0.939597	5.18652e-05	0.00402734
chr1:120563001-120564000	CG	0.388889	0.940705	0.0022052	0.00527453
chr1:120565001-120566000	CG	0.558824	0.899777	0.000386872	0.00402734
chr1:120580001-120581000	CG	0	0.766129	0.00170738	0.00489248
chr1:120599001-120600000	CG	0	0.921986	0.000157155	0.00402734
chr1:120606001-120607000	CG	0.625	0.95	0.00472863	0.00703433
chr1:120607001-120608000	CG	0.461538	0.949333	0.00294234	0.00582464
chr1:120710001-120711000	CG	0.709677	0.945578	0.00930493	0.00964682
chr1:120727001-120728000	CG	0.576923	0.941176	0.000330441	0.00402734
chr1:120729001-120730000	CG	0	0.887967	0.00307107	0.0059237
chr1:120734001-120735000	CG	0.0666667	0.854701	0.000337085	0.00402734
chr1:120756001-120757000	CG	0.727273	0.971831	0.00570947	0.00763756
chr1:120766001-120767000	CG	0.166667	0.981283	0.00492305	0.00715811
chr1:120792001-120793000	CG	0.658537	0.907801	0.000652562	0.00410842
chr1:120797001-120798000	CG	0.666667	0.937186	0.000757083	0.00416294
chr1:120804001-120805000	CG	0.5	0.957895	0.00153977	0.00475763
chr1:120811001-120812000	CG	0.621951	0.907923	0.000525941	0.00405254
chr1:120815001-120816000	CG	0.75	0.956322	0.00141396	0.00464336
chr1:120819001-120820000	CG	0.5	0.95	0.00551497	0.00752096
chr1:120825001-120826000	CG	0.0175439	0.485232	0.00416298	0.00667346
chr1:120826001-120827000	CG	0	0.247788	0.00412016	0.00664723
chr1:120828001-120829000	CG	0.321839	0.1125	0.00449649	0.0068899
chr1:120850001-120851000	CG	0.858586	0.510638	0.000272419	0.00402734
chr1:121270001-121271000	CG	0	0.939394	0.00159617	0.00480458
chr1:121295001-121296000	CG	0.853846	0.55814	0.0028032	0.00572594
chr1:121369001-121370000	CG	0.684211	1	0.00324868	0.00605222
chr1:121419001-121420000	CG	0.434783	0.90411	0.00329076	0.00608511
chr1:121482001-121483000	CG	0.727273	1	0.00214266	0.00522896
chr1:121611001-121612000	CG	0	1	0.00100138	0.00431786
chr1:121862001-121863000	CG	0.565891	0.825893	0.00430162	0.0067628
chr1:121866001-121867000	CG	1	0.545455	0.0043704	0.0068072
chr1:121868001-121869000	CG	0.241379	0.6	0.00130061	0.00455349
chr1:121875001-121876000	CG	0.674556	0.888889	0.00732962	0.00857568
chr1:121885001-121886000	CG	0.919355	0.688172	0.00163672	0.00483731
chr1:121891001-121892000	CG	0.559322	0.857143	0.00230719	0.0053522
chr1:121892001-121893000	CG	0.98	0.612245	0.00475755	0.00705274
chr1:121893001-121894000	CG	0.862069	0.53125	0.00625957	0.00796317
chr1:121927001-121928000	CG	0.634021	0.973684	0.000161548	0.00402734
chr1:121934001-121935000	CG	0.553398	0.95122	0.000587353	0.00408437
chr1:121937001-121938000	CG	0.732143	0.991736	0.00205175	0.00516256
chr1:122006001-122007000	CG	0.962963	0.557377	0.00782966	0.00885535
chr1:122053001-122054000	CG	0.613924	0.888268	0.00506904	0.00725193
chr1:122071001-122072000	CG	0.967033	0.465116	0.00797013	0.00893101
chr1:122075001-122076000	CG	0.666667	0.959799	0.00242402	0.00544085
chr1:122138001-122139000	CG	0.657658	0.903093	0.0045085	0.00689762
chr1:122142001-122143000	CG	0.679104	0.953846	0.00261341	0.00558369
chr1:122167001-122168000	CG	0.974359	0.721311	0.00383223	0.00646271
chr1:122218001-122219000	CG	0.3125	0.606936	0.00373187	0.00639323
chr1:122261001-122262000	CG	0	0.938931	0.00118672	0.00447054
chr1:122411001-122412000	CG	0	0.797101	0.00156446	0.00477879
chr1:122826001-122827000	CG	0.120773	0.352941	0.00378625	0.00643262	Pt1G03730
chr1:122904001-122905000	CG	0.949153	0.677419	0.00545955	0.00748723
chr1:123321001-123322000	CG	0.675	0.966942	0.00812229	0.00901815	Pt1G03750
chr1:123670001-123671000	CG	0.75976	0.523288	0.00215102	0.00523443
chr1:123977001-123978000	CG	1	0.521739	0.00113866	0.00443124
chr1:124183001-124184000	CG	0.723214	1	0.00124558	0.0045111
chr1:124210001-124211000	CG	0.942446	0.625	0.00255643	0.00554109
chr1:124284001-124285000	CG	0.983333	0.75	0.00458501	0.00694477
chr1:124390001-124391000	CG	0.788136	0.166667	0.00143705	0.0046646
chr1:124399001-124400000	CG	0.416988	0.821429	0.00246223	0.00547029	Pt1G03800
chr1:124410001-124411000	CG	0.76699	1	0.00193375	0.00507298
chr1:124538001-124539000	CG	1	0.65	0.00252178	0.00551525
chr1:125031001-125032000	CG	0.375	1	0.000606322	0.00408839
chr1:125127001-125128000	CG	0.713415	0.937908	0.00301044	0.00587894
chr1:125194001-125195000	CG	0.740741	0.984848	0.00763435	0.0087467
chr1:125283001-125284000	CG	0.705263	0.951923	0.000388068	0.00402734
chr1:125285001-125286000	CG	0.61809	0.848404	0.000576258	0.00407927
chr1:125341001-125342000	CG	0.681818	0.953901	0.0092218	0.00960347
chr1:125421001-125422000	CG	0.346154	0.967105	0.00363794	0.00632949
chr1:125482001-125483000	CG	0.0833333	0.941176	0.00317898	0.00600246
chr1:125487001-125488000	CG	0.426471	0.946746	0.000213676	0.00402734
chr1:125498001-125499000	CG	0.113924	0.727941	0.000462108	0.00402734
chr1:125638001-125639000	CG	0.653465	0.93816	0.000193539	0.00402734	Pt1G03900
chr1:125710001-125711000	CG	0.444444	0.913043	0.00741809	0.00862783
chr1:125711001-125712000	CG	0.560976	0.926531	0.00104667	0.00435733
chr1:125712001-125713000	CG	0.285714	0.935897	0.00127191	0.00452944
chr1:125714001-125715000	CG	0.548673	0.896907	0.000330967	0.00402734
chr1:125728001-125729000	CG	0.309524	0.58159	0.00419746	0.0066948
chr1:125729001-125730000	CG	0.226415	0.757637	0.00141224	0.00464156
chr1:125739001-125740000	CG	0.640625	0.944444	0.00135917	0.00460188
chr1:125747001-125748000	CG	0.525424	0.916667	0.000950142	0.00428186
chr1:125751001-125752000	CG	0.3	0.877551	0.00220986	0.00527705
chr1:125762001-125763000	CG	0.333333	0.964211	0.000322649	0.00402734
chr1:125773001-125774000	CG	0	0.761589	0.000486828	0.00403941
chr1:125780001-125781000	CG	0.43617	0.83237	0.00757702	0.00871458
chr1:125781001-125782000	CG	0.563636	0.829268	0.00830791	0.00911996
chr1:125783001-125784000	CG	0.46729	0.89404	0.00287256	0.0057745
chr1:125785001-125786000	CG	0.754098	0.960177	0.00274269	0.00567924
chr1:125787001-125788000	CG	0.552239	0.878981	0.0049615	0.00718052
chr1:125788001-125789000	CG	0.721805	0.944664	0.00135748	0.0045999
chr1:125792001-125793000	CG	0.526316	0.877301	0.00664757	0.00819035
chr1:125794001-125795000	CG	0.465909	0.883951	0.00397282	0.00655494
chr1:125801001-125802000	CG	0.542553	0.82	0.00124966	0.0045157
chr1:125808001-125809000	CG	0.6	0.929936	0.00871212	0.00933266
chr1:125809001-125810000	CG	0.590909	0.97079	0.000242993	0.00402734
chr1:125812001-125813000	CG	0.724138	0.939024	0.00433887	0.00678606
chr1:125815001-125816000	CG	0.469231	0.92437	0.000129655	0.00402734
chr1:125818001-125819000	CG	0	0.846939	0.000880302	0.00423962
chr1:125833001-125834000	CG	0.631579	0.947368	0.000119804	0.00402734
chr1:125841001-125842000	CG	0.675676	0.966102	0.00848777	0.00921409
chr1:125850001-125851000	CG	0.153846	0.925926	0.00721876	0.00851354
chr1:125873001-125874000	CG	0.588235	0.958188	0.00213984	0.00522647
chr1:125877001-125878000	CG	0.692308	0.921569	0.00353719	0.00626033
chr1:125878001-125879000	CG	0.679389	0.90099	0.000261794	0.00402734
chr1:125900001-125901000	CG	0.698925	0.923077	0.00540746	0.00745452
chr1:125915001-125916000	CG	0.316667	0.913934	0.00684311	0.00829991
chr1:125917001-125918000	CG	0.581395	0.949062	0.000276457	0.00402734
chr1:125930001-125931000	CG	0.735294	0.952381	0.00103712	0.00434795
chr1:125932001-125933000	CG	0.432432	0.924731	0.000570397	0.00407476
chr1:125951001-125952000	CG	0.636364	0.905882	0.000869523	0.00423662
chr1:125953001-125954000	CG	0.701389	0.944444	0.000997366	0.00431581
chr1:125955001-125956000	CG	0.380952	0.920398	0.00429846	0.00676057
chr1:125977001-125978000	CG	0	0.852495	4.39316e-05	0.00402734	Pt1G03910
chr1:125998001-125999000	CG	0.703125	0.912766	0.00721931	0.00851366	Pt1G03910
chr1:126010001-126011000	CG	0.645833	0.951087	0.000317598	0.00402734	Pt1G03910
chr1:126014001-126015000	CG	0.583333	0.951271	0.000792201	0.00418761	Pt1G03910
chr1:126028001-126029000	CG	0.704641	0.921147	0.000681807	0.00412209	Pt1G03910
chr1:126051001-126052000	CG	0.5	0.9869	0.000547132	0.00406216	Pt1G03910
chr1:126082001-126083000	CG	0.521277	0.851852	0.00518578	0.00732242	Pt1G03910
chr1:126096001-126097000	CG	0.545455	0.935961	0.00242358	0.00544045	Pt1G03910
chr1:126127001-126128000	CG	0.404762	0.921311	8.87363e-05	0.00402734	Pt1G03910
chr1:126130001-126131000	CG	0.589744	0.894081	0.000856927	0.00423068	Pt1G03910
chr1:126136001-126137000	CG	0.571111	0.8327	0.00018599	0.00402734	Pt1G03910
chr1:126137001-126138000	CG	0.589971	0.8375	0.000256413	0.00402734	Pt1G03910
chr1:126143001-126144000	CG	0.625	0.94186	0.00709645	0.00844318	Pt1G03910
chr1:126146001-126147000	CG	0.575758	0.929231	0.00178831	0.00495428	Pt1G03910
chr1:126168001-126169000	CG	0.660377	0.872449	0.0094821	0.00973645	Pt1G03910
chr1:126178001-126179000	CG	0.651163	0.857143	0.000902554	0.0042483	Pt1G03910
chr1:126189001-126190000	CG	0.60177	0.866279	0.00158668	0.00479886	Pt1G03910
chr1:126197001-126198000	CG	0.647059	0.914943	0.00135749	0.0045999	Pt1G03910
chr1:126217001-126218000	CG	0.612766	0.913174	0.00230636	0.00535197	Pt1G03910
chr1:126226001-126227000	CG	0.638614	0.86722	0.00619846	0.00792755	Pt1G03910
chr1:126244001-126245000	CG	0.490683	0.740614	0.00346128	0.00620543	Pt1G03910
chr1:126249001-126250000	CG	0.721311	0.923529	0.00454953	0.00692178	Pt1G03910
chr1:126254001-126255000	CG	0.682779	0.896825	0.00588831	0.00774267
chr1:126258001-126259000	CG	0.583333	0.925926	0.00149427	0.00471584
chr1:126265001-126266000	CG	0.694444	0.939799	0.00430514	0.00676523
chr1:126269001-126270000	CG	0.620968	0.917401	5.04463e-05	0.00402734
chr1:126272001-126273000	CG	0.694444	0.91954	0.00116471	0.00445086
chr1:126277001-126278000	CG	0.390411	0.839506	0.00751873	0.00868006
chr1:126295001-126296000	CG	0.591398	0.808176	0.00179662	0.00496084
chr1:126297001-126298000	CG	0.70297	0.938525	0.00902478	0.00949953
chr1:126301001-126302000	CG	0.578947	0.925926	0.000984351	0.00430396
chr1:126400001-126401000	CG	0.702128	0.904564	0.00115434	0.00444298
chr1:126465001-126466000	CG	0.658333	0.976744	0.000672398	0.00411869
chr1:126487001-126488000	CG	0.839869	0.283489	0.00119381	0.00447444
chr1:126488001-126489000	CG	0.807963	0.567089	0.00401684	0.00658044
chr1:126727001-126728000	CG	0.739726	0.97449	0.00830417	0.00911794
chr1:127310001-127311000	CG	0.753012	0.480349	0.00139402	0.00462752	Pt1G03930
chr1:128022001-128023000	CG	0.985075	0.727273	0.0040465	0.00659857
chr1:128047001-128048000	CG	0.984536	0.773333	0.000980306	0.00429933
chr1:128051001-128052000	CG	0.981707	0.70297	0.00385684	0.0064807
chr1:128097001-128098000	CG	0.830579	0	0.00227975	0.00533108
chr1:128125001-128126000	CG	0.418605	0	0.00165143	0.00484564
chr1:128193001-128194000	CG	0.953586	0.634146	0.000216325	0.00402734
chr1:128195001-128196000	CG	0.965665	0.755814	0.00319213	0.006012
chr1:128231001-128232000	CG	0.851003	0.415842	0.00307437	0.0059254
chr1:128242001-128243000	CG	0.896226	0.62963	0.00398776	0.00656322
chr1:128252001-128253000	CG	0.92163	0.657534	0.00426048	0.00673458
chr1:128267001-128268000	CG	0.94391	0.688889	0.00145588	0.00468208
chr1:128268001-128269000	CG	0.916777	0.666667	0.00245751	0.00546679
chr1:128297001-128298000	CG	0.943844	0.473684	0.00242019	0.00543818
chr1:128337001-128338000	CG	0.952381	0.73913	0.00824153	0.00908377
chr1:128348001-128349000	CG	0.972973	0.744186	0.00300111	0.0058723
chr1:128428001-128429000	CG	0.930748	0.684211	0.0092722	0.00963001
chr1:128654001-128655000	CG	1	0.785276	0.00053524	0.00405916
chr1:128747001-128748000	CG	0.660606	0.963855	0.00113622	0.00443004	Pt1G04000
chr1:129033001-129034000	CG	0.363636	0.03125	0.00761115	0.00873364
chr1:129142001-129143000	CG	0	0.974359	0.00187247	0.00502446
chr1:129464001-129465000	CG	0.5	0.980861	0.000607595	0.00408839
chr1:129569001-129570000	CG	1	0.519231	0.00393662	0.00653337	Pt1G04030
chr1:129593001-129594000	CG	0.823529	0.565217	0.00568925	0.00762417
chr1:129976001-129977000	CG	0.777778	1	0.00550724	0.0075168
chr1:130261001-130262000	CG	0.4	0.851852	0.00753046	0.00868753
chr1:130388001-130389000	CG	1	0.789474	0.00780889	0.00884355
chr1:130729001-130730000	CG	0.954545	0.666667	0.00173754	0.00491631
chr1:130880001-130881000	CG	1	0	0.0097617	0.00988044
chr1:130897001-130898000	CG	0	0.278146	0.000774902	0.0041777	Pt1G04100
chr1:131038001-131039000	CG	0.967213	0.468468	0.00924398	0.00961526	Pt1G04120
chr1:131073001-131074000	CG	0.898592	0.68254	0.00670989	0.00822649
chr1:131135001-131136000	CG	0.725989	0.981651	0.00995201	0.00997575
chr1:131497001-131498000	CG	1	0.770833	0.00224798	0.00530787
chr1:131635001-131636000	CG	0.6	1	0.0091303	0.00955693
chr1:131651001-131652000	CG	0.5	0.906667	0.00670663	0.00822456
chr1:131690001-131691000	CG	0.0740741	0.478495	0.00102877	0.00434013
chr1:131717001-131718000	CG	0	0.97619	0.001608	0.00481408
chr1:131732001-131733000	CG	0	0.740909	0.00119555	0.00447527
chr1:131733001-131734000	CG	0	0.875	0.00159343	0.00480299
chr1:131744001-131745000	CG	0	0.961905	0.00454909	0.00692176
chr1:131747001-131748000	CG	0.333333	0.975	0.00182339	0.00498403
chr1:131812001-131813000	CG	0.92562	0.710145	0.00921895	0.00960208
chr1:131821001-131822000	CG	0.945455	0.632479	0.00400144	0.00657047
chr1:131880001-131881000	CG	0.681034	0.934641	0.00222255	0.00528819
chr1:131896001-131897000	CG	0.662651	0.90411	0.0058243	0.00770653
chr1:131974001-131975000	CG	0.428571	0.923729	0.000854662	0.00423031
chr1:132299001-132300000	CG	0.552972	0.926862	3.07996e-05	0.00402734
chr1:132315001-132316000	CG	0.818182	0.144578	0.00119931	0.00447771
chr1:132323001-132324000	CG	0.75	0.981763	0.00157339	0.00478712
chr1:132339001-132340000	CG	0	0.842697	9.1956e-05	0.00402734
chr1:132341001-132342000	CG	0.179487	0.893939	9.85388e-05	0.00402734
chr1:132350001-132351000	CG	0.633333	0.888535	0.00153529	0.00475383
chr1:132352001-132353000	CG	0.67619	0.885321	0.00215086	0.00523433
chr1:132357001-132358000	CG	0.387097	0.892473	0.00474385	0.00704334
chr1:132371001-132372000	CG	0.25	0.85	0.00324701	0.00605111
chr1:132498001-132499000	CG	0.718447	0.991111	0.00336596	0.00613543
chr1:132549001-132550000	CG	0.433962	0.714286	0.0017142	0.00489665
chr1:132559001-132560000	CG	0.572816	0.799472	0.00408849	0.00662589	Pt1G04170
chr1:132572001-132573000	CG	0.617647	0.921397	0.000732376	0.00414718
chr1:132781001-132782000	CG	0.700535	0.939614	0.00116605	0.00445264
chr1:132782001-132783000	CG	0.294118	0.680556	0.0086275	0.00928907
chr1:133108001-133109000	CG	0.588235	0.923767	0.0012529	0.00451673
chr1:133122001-133123000	CG	0.623529	0.926573	0.00286423	0.00576715
chr1:133146001-133147000	CG	0	0.714286	0.00246704	0.00547412
chr1:133171001-133172000	CG	0.596491	0.838428	0.00437424	0.00681006
chr1:133176001-133177000	CG	0.765957	1	0.00354606	0.00626612
chr1:133182001-133183000	CG	0	0.92	0.00379041	0.00643522
chr1:133200001-133201000	CG	0.975	0.5	0.00197465	0.00510575
chr1:133316001-133317000	CG	0.765258	0.971888	0.000570737	0.0040752
chr1:133623001-133624000	CG	0.628571	0.890411	0.009603	0.00980018
chr1:133697001-133698000	CG	0.75	1	0.0062576	0.00796223
chr1:133965001-133966000	CG	0.695652	1	0.000948904	0.00428081
chr1:134045001-134046000	CG	0.966667	0	0.00469624	0.00701331
chr1:134099001-134100000	CG	0.846154	0.515789	0.00465903	0.00699009
chr1:134349001-134350000	CG	0.742268	0.965278	0.000855007	0.00423031	Pt1G04240
chr1:134363001-134364000	CG	1	0.787879	0.00422371	0.00671204
chr1:134778001-134779000	CG	0.588235	0.977273	0.00186507	0.00501857
chr1:134896001-134897000	CG	0.521739	0.945946	0.00849903	0.00921977
chr1:135085001-135086000	CG	0.181818	0.92	0.00129326	0.00454698
chr1:135178001-135179000	CG	0.648649	0.868421	0.00857307	0.00926036
chr1:135221001-135222000	CG	0.916129	0.528302	0.00746202	0.00865025
chr1:135290001-135291000	CG	0.606061	0.962264	0.00692219	0.00834545
chr1:135414001-135415000	CG	1	0.409091	0.00079616	0.00419183
chr1:135425001-135426000	CG	0.177966	0.60241	0.00347183	0.00621409
chr1:135572001-135573000	CG	0.43299	0.676259	0.00505841	0.00724566
chr1:135953001-135954000	CG	0.971751	0.363636	0.00124441	0.00451049
chr1:136045001-136046000	CG	0.791946	0.543478	0.00586071	0.00772708
chr1:136106001-136107000	CG	0.968992	0	0.000382644	0.00402734
chr1:136120001-136121000	CG	0.886256	0.519231	0.00192684	0.0050683
chr1:136121001-136122000	CG	0.777778	0	0.000294815	0.00402734
chr1:136136001-136137000	CG	0.790698	0.35	0.00307643	0.0059268
chr1:136145001-136146000	CG	0.925466	0.608696	0.000826443	0.00421372
chr1:136146001-136147000	CG	0.829412	0.233333	0.000469974	0.00403304
chr1:136147001-136148000	CG	0.919255	0.3125	0.000934145	0.00427204
chr1:136151001-136152000	CG	0.735294	0.290909	0.00215333	0.00523558
chr1:136161001-136162000	CG	0.375	1	0.00567719	0.00761695
chr1:136194001-136195000	CG	0.792208	0.347826	0.00070314	0.00413028
chr1:136204001-136205000	CG	0.926952	0.684211	0.00767953	0.00877265
chr1:136278001-136279000	CG	0.971631	0.5	0.0066118	0.00816995
chr1:136293001-136294000	CG	0.813333	0	0.000355359	0.00402734
chr1:136377001-136378000	CG	0.782178	0	0.000344161	0.00402734
chr1:136385001-136386000	CG	0.916084	0.651163	0.00446206	0.00686679
chr1:136388001-136389000	CG	0.95625	0.333333	0.000553179	0.0040649
chr1:136409001-136410000	CG	0.741497	0	0.00450406	0.00689529
chr1:136426001-136427000	CG	0.899083	0	0.00643631	0.00806362
chr1:136428001-136429000	CG	0.915152	0.65625	0.000377787	0.00402734
chr1:136467001-136468000	CG	0.778626	0.428571	0.00645441	0.00807571
chr1:136603001-136604000	CG	0.542373	1	0.00622657	0.00794359
chr1:136610001-136611000	CG	0.89011	0	0.00152594	0.00474683
chr1:136696001-136697000	CG	0.0773196	0.791667	0.000852266	0.00423011	Pt1G04270
chr1:136795001-136796000	CG	0.896825	0.3	0.00139007	0.00462481
chr1:137141001-137142000	CG	0	0.710526	0.000846371	0.0042273
chr1:137219001-137220000	CG	0.5	0.921875	0.00533491	0.0074105
chr1:137285001-137286000	CG	0.713781	0.949367	0.00850762	0.00922438
chr1:137324001-137325000	CG	0	0.893993	0.0018364	0.00499478
chr1:137325001-137326000	CG	0.1875	0.895131	0.00644441	0.00806921
chr1:137326001-137327000	CG	0	0.632479	0.00096646	0.00429119
chr1:137418001-137419000	CG	0.0183486	0.957055	0.00225588	0.00531381
chr1:137881001-137882000	CG	0.717391	0.949153	0.00500092	0.00720657
chr1:137942001-137943000	CG	0.715232	0.963504	0.00077009	0.00417557
chr1:138095001-138096000	CG	0.679245	0.955665	0.000226711	0.00402734
chr1:138206001-138207000	CG	0.860465	0.293103	0.00304328	0.00590522
chr1:138536001-138537000	CG	0.776224	0.985294	0.00674143	0.0082442
chr1:138542001-138543000	CG	1	0.74	0.00625557	0.00796126
chr1:138869001-138870000	CG	0.615385	0.92757	0.00523065	0.00734788
chr1:139357001-139358000	CG	0.785714	1	0.00621427	0.0079372
chr1:139638001-139639000	CG	0.9375	0.723684	0.00392473	0.00652477
chr1:140027001-140028000	CG	0.676113	0.465228	0.00919527	0.00958961
chr1:140194001-140195000	CG	0.416667	0.92	0.00513764	0.00729066
chr1:140363001-140364000	CG	1	0.6	0.00939444	0.00968991
chr1:140570001-140571000	CG	0.977273	0.769231	0.00418689	0.0066889
chr1:142195001-142196000	CG	1	0.8	0.00512596	0.0072846	Pt1G04360,Pt1G04370
chr1:142221001-142222000	CG	0.787234	1	0.00308473	0.00593296
chr1:142759001-142760000	CG	0.310345	0.952381	0.00417585	0.00668309
chr1:144028001-144029000	CG	0.4	0.97561	0.000558203	0.00406961
chr1:144095001-144096000	CG	0.958904	0.640244	0.0018866	0.00503473
chr1:144138001-144139000	CG	0.138614	0.372024	0.00419861	0.0066957
chr1:144180001-144181000	CG	0.864198	0.558442	0.000970477	0.00429348
chr1:144871001-144872000	CG	0.2	0.901408	0.00226407	0.00531906
chr1:145156001-145157000	CG	0.467742	0.704433	0.00833755	0.0091359
chr1:145290001-145291000	CG	0.751724	0.35	0.00375113	0.00640791
chr1:145565001-145566000	CG	0.953846	0.721649	0.00650974	0.00810922
chr1:145750001-145751000	CG	0.233333	0.0306748	0.00315839	0.00598678
chr1:145939001-145940000	CG	0.6	0.277778	0.00669129	0.00821558
chr1:146027001-146028000	CG	0.662651	0.908861	0.000133698	0.00402734
chr1:146083001-146084000	CG	0.755102	0.991667	0.00435085	0.00679497
chr1:146167001-146168000	CG	0.275229	0.82243	0.0012667	0.00452421	Pt1G04470
chr1:146193001-146194000	CG	0.0675676	0.534722	0.00692522	0.00834699	Pt1G04470
chr1:146213001-146214000	CG	0.35	0.875	0.0055961	0.00756877	Pt1G04470
chr1:146219001-146220000	CG	0.481481	0.902062	0.00876087	0.00935777	Pt1G04470
chr1:146228001-146229000	CG	0.574627	0.829457	0.00127272	0.00452968	Pt1G04470
chr1:146232001-146233000	CG	0.522727	0.860963	0.00099043	0.00430963	Pt1G04470
chr1:146383001-146384000	CG	0.727273	1	0.00569855	0.0076304
chr1:146472001-146473000	CG	0.941176	0.670213	0.00223634	0.00529862
chr1:146498001-146499000	CG	0.659259	0.859281	0.00753221	0.00868858
chr1:146499001-146500000	CG	0.6875	0.918288	0.000177924	0.00402734
chr1:146507001-146508000	CG	0.631579	0.921348	0.0089631	0.00946698
chr1:146553001-146554000	CG	0.7	0.907514	0.00458521	0.00694486
chr1:146651001-146652000	CG	0.574194	0.79375	0.00872125	0.00933706	Pt1G04490
chr1:146683001-146684000	CG	0.556364	0.826196	0.000803888	0.00419496	Pt1G04490
chr1:146747001-146748000	CG	0.586538	0.940476	0.00101531	0.00433085
chr1:146998001-146999000	CG	1	0.733333	0.00617102	0.00791243
chr1:147131001-147132000	CG	0.604478	0.904762	0.00688032	0.00832072	Pt1G04500
chr1:147168001-147169000	CG	1	0.66	0.0063944	0.00804029	Pt1G04500
chr1:147217001-147218000	CG	0.758621	0.973064	0.000955802	0.00428362	Pt1G04500
chr1:147218001-147219000	CG	0.6875	0.979866	0.0006086	0.00408839	Pt1G04500
chr1:147220001-147221000	CG	0.529412	0.87069	0.00135541	0.00459793	Pt1G04500
chr1:147267001-147268000	CG	0.6	0.888889	0.00702476	0.00840447	Pt1G04500
chr1:147269001-147270000	CG	0.509804	0.865546	0.00216245	0.00524113	Pt1G04500
chr1:147275001-147276000	CG	0.715116	0.927632	0.000543521	0.00406164	Pt1G04500
chr1:147283001-147284000	CG	0.0461538	0.284211	0.00458087	0.00694185	Pt1G04500
chr1:147504001-147505000	CG	0.148418	0.945736	3.75737e-06	0.00402734
chr1:147781001-147782000	CG	0.0457604	0.80914	0.0035984	0.00630311	Pt1G04510
chr1:147948001-147949000	CG	0.0612745	0.316456	0.00157723	0.00479073	Pt1G04510
chr1:148055001-148056000	CG	0.956938	0.731544	0.00163679	0.00483731
chr1:148210001-148211000	CG	0.521739	0.732323	0.00211534	0.00521044
chr1:148354001-148355000	CG	1	0.507042	0.000864919	0.0042336
chr1:148405001-148406000	CG	0.947368	0.669935	0.000850101	0.00422796
chr1:148521001-148522000	CG	0.00436681	0.268293	0.000228256	0.00402734
chr1:148762001-148763000	CG	0.521739	0.938172	0.000835213	0.00422121	Pt1G04550
chr1:148804001-148805000	CG	0.717949	0.955556	0.00807298	0.00899041	Pt1G04550
chr1:148820001-148821000	CG	0.714286	0.924528	0.0097406	0.00986978	Pt1G04550
chr1:148824001-148825000	CG	0.769231	1	0.00170518	0.00489238	Pt1G04550
chr1:148830001-148831000	CG	0.473988	0.948304	0.00229645	0.00534521	Pt1G04550
chr1:148871001-148872000	CG	0.641026	0.0948454	0.00229441	0.00534391	Pt1G04550
chr1:149197001-149198000	CG	0.537975	0.766816	0.00611175	0.00787472
chr1:149493001-149494000	CG	0.947248	0.549865	2.4317e-05	0.00402734
chr1:149550001-149551000	CG	0.981283	0.737762	0.00184427	0.00500097
chr1:149903001-149904000	CG	0.975904	0.562963	0.0038747	0.00649246
chr1:150114001-150115000	CG	0.582418	0.917431	0.00693068	0.00834986
chr1:150751001-150752000	CG	0.0128205	0.251131	0.00029068	0.00402734	Pt1G04610
chr1:150858001-150859000	CG	0.302158	0.00724638	0.00636588	0.00802325	Pt1G04610
chr1:151055001-151056000	CG	0.338235	0.878893	0.000921138	0.00426367	Pt1G04610
chr1:151187001-151188000	CG	0.426009	0.841096	0.000184256	0.00402734
chr1:151188001-151189000	CG	0.621429	0.915033	0.00961917	0.00980855
chr1:151258001-151259000	CG	0.727273	0.949153	0.00104216	0.00435267
chr1:151477001-151478000	CG	0.666667	0.9375	0.00797754	0.00893508
chr1:151611001-151612000	CG	0.540984	0.775362	0.00365249	0.00633838
chr1:151644001-151645000	CG	0.68	0.888889	0.00408905	0.00662612
chr1:151650001-151651000	CG	0.701087	0.928205	0.0095349	0.00976519
chr1:151677001-151678000	CG	0.4	0.788732	0.0078476	0.00886513
chr1:151817001-151818000	CG	0.7	0.930029	0.00272129	0.00566214
chr1:151868001-151869000	CG	0.0909091	0.676471	0.00386809	0.00648789	Pt1G04640
chr1:151872001-151873000	CG	0.685185	0.895833	0.00254526	0.00553243	Pt1G04640
chr1:151877001-151878000	CG	0.701493	0.950331	0.0032723	0.00607085	Pt1G04640
chr1:151881001-151882000	CG	0.342857	0.855769	0.00611	0.00787361	Pt1G04640
chr1:152028001-152029000	CG	0.213793	0.759901	0.000417762	0.00402734	Pt1G04640
chr1:152095001-152096000	CG	0.586433	0.960422	2.39285e-05	0.00402734	Pt1G04640
chr1:152103001-152104000	CG	0.731707	0.942857	0.00299312	0.00586576	Pt1G04640
chr1:152118001-152119000	CG	0.931373	0.670103	0.00269226	0.00564145	Pt1G04640
chr1:152191001-152192000	CG	0.927711	0.638298	0.00344006	0.00618988
chr1:152243001-152244000	CG	0.0625	0.744681	0.00252767	0.00551922
chr1:152250001-152251000	CG	1	0.733333	0.00511515	0.007278
chr1:152725001-152726000	CG	0.702128	0.902597	0.00765536	0.00875832	Pt1G04660
chr1:152758001-152759000	CG	0.391304	0.733645	0.00124758	0.00451328	Pt1G04660
chr1:152767001-152768000	CG	0	1	0.00286155	0.00576591	Pt1G04660
chr1:152771001-152772000	CG	0.705882	0.986301	0.00287256	0.0057745	Pt1G04660
chr1:152809001-152810000	CG	0.592593	0.916107	0.00308392	0.00593226	Pt1G04660
chr1:152812001-152813000	CG	0.469565	0.911205	8.74605e-05	0.00402734	Pt1G04660
chr1:152842001-152843000	CG	0.66242	0.898551	0.00502488	0.00722267	Pt1G04660
chr1:152861001-152862000	CG	0.688406	0.895939	0.00522582	0.00734519	Pt1G04660
chr1:152889001-152890000	CG	0.36	0.912195	0.000201013	0.00402734	Pt1G04660
chr1:152901001-152902000	CG	1	0.595628	0.000212809	0.00402734	Pt1G04660
chr1:152907001-152908000	CG	0.703125	0.948784	0.00258086	0.00556102	Pt1G04660
chr1:152909001-152910000	CG	0.365854	0.719023	0.00127951	0.00453462	Pt1G04660
chr1:152915001-152916000	CG	0.715385	0.982379	0.000632766	0.0041022	Pt1G04660
chr1:152916001-152917000	CG	0.27451	0.828571	0.00252667	0.00551859	Pt1G04660
chr1:152923001-152924000	CG	0.611111	0.894737	0.00380303	0.00644318	Pt1G04660
chr1:152930001-152931000	CG	0.616216	0.906015	0.00251052	0.00550717	Pt1G04660
chr1:152943001-152944000	CG	0.710744	0.924528	0.00111599	0.00441729	Pt1G04660
chr1:152947001-152948000	CG	0	0.529412	0.000378553	0.00402734	Pt1G04660
chr1:152960001-152961000	CG	0.701754	0.923077	0.00206712	0.0051746	Pt1G04660
chr1:153002001-153003000	CG	0.333333	0.947712	0.00484193	0.00710693	Pt1G04660
chr1:153035001-153036000	CG	0.617647	0.959184	0.00236001	0.00539179
chr1:153410001-153411000	CG	0.732877	0.95	0.000835714	0.00422158
chr1:153473001-153474000	CG	0.661017	0.975	0.00436921	0.00680677
chr1:153480001-153481000	CG	0.623377	0.89916	0.00325417	0.00605674
chr1:154083001-154084000	CG	0.747368	0.339286	0.00131144	0.0045604
chr1:154110001-154111000	CG	0.104478	0.341463	0.00317094	0.00599755
chr1:154321001-154322000	CG	1	0.783019	0.0053419	0.00741572	Pt1G04670
chr1:154325001-154326000	CG	0.970621	0.51341	3.46449e-06	0.00402734	Pt1G04670
chr1:154326001-154327000	CG	0.891957	0.55863	5.8417e-05	0.00402734	Pt1G04670
chr1:154383001-154384000	CG	0.769974	0.00167504	0.0054588	0.0074868	Pt1G04670
chr1:154416001-154417000	CG	0.768657	0.976048	0.000480082	0.00403941	Pt1G04670
chr1:154641001-154642000	CG	0	0.978417	0.00110719	0.0044094	Pt1G04670
chr1:154643001-154644000	CG	0.2	0.837209	0.00863986	0.00929502	Pt1G04670
chr1:154795001-154796000	CG	0.340836	0	0.00493945	0.00716741
chr1:154805001-154806000	CG	0.875	0	0.00713333	0.00846374
chr1:154810001-154811000	CG	0.944584	0.534091	0.00453551	0.00691375
chr1:154815001-154816000	CG	0.904663	0.6	0.00615596	0.00790199
chr1:154817001-154818000	CG	0.906475	0.5	0.00622725	0.00794384
chr1:154837001-154838000	CG	0.962422	0.318182	0.000806543	0.00419777
chr1:154861001-154862000	CG	0.932243	0.640288	0.000203315	0.00402734
chr1:154862001-154863000	CG	0.950649	0.64	0.00562759	0.00758756
chr1:154863001-154864000	CG	0.963522	0.720721	0.000156682	0.00402734
chr1:154865001-154866000	CG	0.955013	0.742857	0.000751595	0.00415703
chr1:154867001-154868000	CG	0.96	0.690909	0.00158619	0.00479858
chr1:154877001-154878000	CG	0.943182	0.45	0.00111183	0.00441388
chr1:154880001-154881000	CG	0.894595	0.584906	0.000213304	0.00402734
chr1:154901001-154902000	CG	1	0	0.00561271	0.00757905
chr1:154926001-154927000	CG	0.975439	0.65	0.00020255	0.00402734
chr1:155008001-155009000	CG	0.92011	0.464286	0.000129191	0.00402734
chr1:155032001-155033000	CG	0.577778	0	0.00328484	0.00608097
chr1:155058001-155059000	CG	0.901538	0.692308	0.00825351	0.00909036
chr1:155070001-155071000	CG	0.916667	0.653846	0.00578729	0.00768486
chr1:155072001-155073000	CG	0.929889	0.679245	0.00201533	0.00513457
chr1:155121001-155122000	CG	0.909408	0.375	0.0068748	0.00831734
chr1:155208001-155209000	CG	0.95	0.659574	0.00144088	0.0046685
chr1:155253001-155254000	CG	0.885154	0.569767	0.000391236	0.00402734
chr1:155255001-155256000	CG	0.952688	0.552448	9.88957e-05	0.00402734
chr1:155263001-155264000	CG	0.898413	0.375	0.000526217	0.00405254
chr1:155267001-155268000	CG	0.927667	0.461538	0.000489591	0.00403941
chr1:155275001-155276000	CG	0.881503	0	0.000412936	0.00402734
chr1:155277001-155278000	CG	0.897611	0	0.00112231	0.00442182
chr1:155280001-155281000	CG	0.952782	0.632911	8.47422e-05	0.00402734
chr1:155288001-155289000	CG	0.94702	0.736842	0.00155895	0.00477343
chr1:155292001-155293000	CG	0.971572	0.573529	0.00673072	0.00823907
chr1:155300001-155301000	CG	0.948784	0.650794	0.000546957	0.00406216
chr1:155303001-155304000	CG	0.888726	0.357143	0.000518159	0.00405118
chr1:155336001-155337000	CG	0.617866	0.923404	0.00131427	0.00456323	Pt1G04690
chr1:155449001-155450000	CG	0.957831	0.743169	0.0012848	0.00453987	Pt1G04690
chr1:155501001-155502000	CG	0.886463	0.652174	0.00372327	0.00638626	Pt1G04690
chr1:155504001-155505000	CG	0.183784	1	6.2702e-05	0.00402734	Pt1G04690
chr1:155510001-155511000	CG	0.952532	0.735786	0.000432456	0.00402734	Pt1G04690
chr1:155513001-155514000	CG	0.898148	0.607383	0.00143213	0.00465974	Pt1G04690
chr1:155695001-155696000	CG	0.952381	0.432432	0.00430195	0.00676307
chr1:155763001-155764000	CG	0.868421	0.638655	0.00477392	0.00706445
chr1:155766001-155767000	CG	0.976879	0.75	0.00182069	0.00498123
chr1:155821001-155822000	CG	0.933121	0.696429	0.000506303	0.00404819
chr1:156247001-156248000	CG	0.609375	0.904762	0.0097023	0.00985068
chr1:156433001-156434000	CG	0.966216	0.636364	0.00128326	0.00453762
chr1:156513001-156514000	CG	0.984615	0.740458	0.000146467	0.00402734
chr1:156521001-156522000	CG	0.923077	0.0909091	0.000780514	0.0041823
chr1:156649001-156650000	CG	0.932961	0.552147	0.00734443	0.00858335
chr1:156665001-156666000	CG	0.62069	0.952381	0.00795029	0.00892058
chr1:156775001-156776000	CG	0.53211	0.222222	0.00959369	0.00979524
chr1:156780001-156781000	CG	0.702532	0.9625	0.00390791	0.00651305
chr1:156781001-156782000	CG	0.776765	0.981132	0.000212902	0.00402734
chr1:156816001-156817000	CG	0.414	0.00303951	4.34856e-05	0.00402734
chr1:157743001-157744000	CG	0.89172	0.676471	0.000536305	0.00405916
chr1:157997001-157998000	CG	0.292151	0.633495	0.00965398	0.0098254
chr1:158570001-158571000	CG	0.694853	0.13913	0.000415286	0.00402734	Pt1G04760
chr1:158756001-158757000	CG	0.218326	0.428373	0.00679244	0.00827088	Pt1G04760
chr1:158800001-158801000	CG	0.550877	0.206573	0.000220076	0.00402734
chr1:159379001-159380000	CG	0.467354	0.229412	0.00227132	0.00532476	Pt1G04770
chr1:159670001-159671000	CG	1	0.775862	0.00116692	0.00445379
chr1:159826001-159827000	CG	0.977011	0.717949	0.00894266	0.00945641
chr1:160078001-160079000	CG	0.917275	0.615741	9.26793e-05	0.00402734
chr1:160171001-160172000	CG	0.888889	0.656051	0.00268615	0.00563686
chr1:160451001-160452000	CG	0.971429	0.71875	0.00555676	0.00754486
chr1:160455001-160456000	CG	1	0.795181	0.000528589	0.00405334
chr1:160530001-160531000	CG	0.990099	0.777778	0.00827538	0.00910258
chr1:161467001-161468000	CG	0.923077	0.685714	0.000704271	0.00413045
chr1:161556001-161557000	CG	1	0.8	0.00951165	0.00975302
chr1:161914001-161915000	CG	0.916667	0.487805	0.00279865	0.00572186
chr1:161924001-161925000	CG	0.935484	0.384615	0.00183537	0.00499434
chr1:161960001-161961000	CG	0.768293	0.394737	0.00762812	0.00874257
chr1:161999001-162000000	CG	0.103896	1	0.0013666	0.00460705
chr1:162076001-162077000	CG	0.10303	0.30721	0.000232806	0.00402734
chr1:162302001-162303000	CG	0.659751	0.963899	0.00295088	0.00583223	Pt1G04860
chr1:162303001-162304000	CG	0.721311	0.977444	0.00881154	0.00938497	Pt1G04860
chr1:162410001-162411000	CG	0.661111	0.943396	0.00161182	0.00481639	Pt1G04860
chr1:162424001-162425000	CG	0.708029	0	0.00634886	0.00801422	Pt1G04860
chr1:162428001-162429000	CG	0.768595	0.970085	0.00324807	0.00605199	Pt1G04860
chr1:162460001-162461000	CG	0.107296	0.516588	0.00171267	0.00489624	Pt1G04860
chr1:162461001-162462000	CG	0.0451389	0.381443	0.00259484	0.00557084	Pt1G04860
chr1:162520001-162521000	CG	0.969828	0.731343	0.00699595	0.00838797	Pt1G04860
chr1:162547001-162548000	CG	0.985294	0.692308	0.00145736	0.0046834	Pt1G04860
chr1:162667001-162668000	CG	0.96875	0.3125	0.00204873	0.00516092
chr1:162697001-162698000	CG	1	0.794118	0.00723731	0.00852298
chr1:162736001-162737000	CG	0.918033	0.666667	0.00611276	0.00787517
chr1:162817001-162818000	CG	0.991803	0.714286	0.00464411	0.00698041
chr1:163196001-163197000	CG	0.96875	0.754902	0.007956	0.00892362
chr1:163471001-163472000	CG	0.920455	0.407407	0.00116183	0.00444739
chr1:163658001-163659000	CG	0.522293	0.736675	0.00216778	0.00524611	Pt1G04890
chr1:163686001-163687000	CG	0.706107	0.452459	0.00303597	0.0058993
chr1:163943001-163944000	CG	0.944444	0.66879	0.00344752	0.00619516
chr1:164084001-164085000	CG	0.960526	0.75	0.00656445	0.00814354
chr1:164115001-164116000	CG	0.93	0.674074	0.00199545	0.00512043
chr1:164127001-164128000	CG	0.521739	1	0.00367781	0.00635544
chr1:164146001-164147000	CG	0.946809	0.5	0.00399385	0.00656723
chr1:164313001-164314000	CG	0.95	0	0.00188772	0.00503517
chr1:164323001-164324000	CG	0.989848	0.74	0.00147619	0.00470062
chr1:164460001-164461000	CG	0.988732	0.673913	0.00351025	0.0062408
chr1:164467001-164468000	CG	0.942529	0	0.00995288	0.00997612
chr1:164486001-164487000	CG	0.980769	0.759777	0.00121129	0.00448856
chr1:164537001-164538000	CG	0.874126	0.610738	0.00428373	0.00675131
chr1:164551001-164552000	CG	0.960526	0.75	0.00798903	0.00894231
chr1:164566001-164567000	CG	1	0.666667	0.00991284	0.00995649
chr1:164575001-164576000	CG	0.992509	0.672727	0.000612018	0.00409073
chr1:164605001-164606000	CG	0.930435	0.694915	0.0091994	0.00959182
chr1:164671001-164672000	CG	0.885417	0.558824	0.00582367	0.00770623
chr1:164838001-164839000	CG	0.939394	0.1	0.00649508	0.00810152
chr1:164853001-164854000	CG	0.917647	0.711111	0.00863628	0.00929396
chr1:164924001-164925000	CG	0.992593	0.32	0.000914665	0.00425803	Pt1G04910
chr1:164989001-164990000	CG	1	0.711864	0.00112176	0.00442092	Pt1G04910
chr1:165206001-165207000	CG	0.356757	0.88	0.000300288	0.00402734	Pt1G04910
chr1:165231001-165232000	CG	0.798883	0.473684	0.00684262	0.00829954	Pt1G04910
chr1:165352001-165353000	CG	0.416667	0.736111	0.00212991	0.00521846
chr1:165353001-165354000	CG	0.478599	0.858974	0.00875458	0.00935427
chr1:165500001-165501000	CG	0.934579	0.689655	0.00139448	0.00462784
chr1:165576001-165577000	CG	0.954286	0.744361	0.00292913	0.00581546
chr1:165759001-165760000	CG	0.980892	0.689189	0.00403334	0.00658904
chr1:165766001-165767000	CG	0.935484	0.574468	0.00338957	0.00615252
chr1:165797001-165798000	CG	0.0058651	0.443709	0.00106906	0.00437732
chr1:165801001-165802000	CG	0.448141	0.830601	0.0032416	0.00604658
chr1:165820001-165821000	CG	0.714286	0.954198	0.00653214	0.00812396
chr1:165924001-165925000	CG	0.934959	0.678899	0.00799212	0.00894419
chr1:165982001-165983000	CG	0.955882	0.666667	0.00682588	0.00829016
chr1:166165001-166166000	CG	0.755102	0.963636	0.00466946	0.00699686
chr1:166939001-166940000	CG	0.871383	0.631068	0.00157676	0.00479073
chr1:167333001-167334000	CG	1	0.72619	0.00142567	0.00465306
chr1:167381001-167382000	CG	0.844156	0.571429	0.00548502	0.00750319
chr1:167797001-167798000	CG	0.544503	0.803571	0.00449108	0.00688623
chr1:167826001-167827000	CG	0.714286	1	0.00971771	0.00985774
chr1:168186001-168187000	CG	1	0.766234	0.0010855	0.00439266
chr1:168254001-168255000	CG	0.989011	0.747191	0.00216383	0.00524235
chr1:168280001-168281000	CG	0.755725	1	0.00697918	0.00837839
chr1:168325001-168326000	CG	0.891304	0.688797	0.00786334	0.00887353
chr1:168364001-168365000	CG	0	0.877551	0.000390384	0.00402734
chr1:168377001-168378000	CG	0.76	0.967391	0.00318666	0.00600773
chr1:168485001-168486000	CG	0.708661	0.927602	0.00233854	0.00537584
chr1:169370001-169371000	CG	0.64	0.895522	0.00515131	0.00730067
chr1:169438001-169439000	CG	0.604839	0.844828	0.00222319	0.00528877
chr1:169604001-169605000	CG	0.9	0.222222	0.000382382	0.00402734
chr1:169864001-169865000	CG	0.942857	0.72619	0.00283837	0.00575005
chr1:170134001-170135000	CG	0.973333	0.659091	0.00780928	0.00884366
chr1:170144001-170145000	CG	0.333333	0.931174	0.00623926	0.00795154
chr1:170161001-170162000	CG	0.433333	0.95082	0.00190227	0.00504593
chr1:170460001-170461000	CG	0.181818	0.960784	0.00515393	0.00730219
chr1:170636001-170637000	CG	0.7	0.959184	0.00681086	0.00828159
chr1:170925001-170926000	CG	0.685714	1	0.00217549	0.00525092
chr1:171294001-171295000	CG	0.657895	0.953313	0.00518762	0.00732329
chr1:171549001-171550000	CG	0.688889	0.938596	0.00294437	0.00582655
chr1:171740001-171741000	CG	0.760331	0.970464	0.00112485	0.0044229
chr1:171943001-171944000	CG	0.969388	0.766082	0.00102916	0.00434062
chr1:172068001-172069000	CG	0.763441	0.990385	0.00193919	0.00507746
chr1:172262001-172263000	CG	0.517241	0.914286	0.00121465	0.00449065
chr1:172473001-172474000	CG	0.944828	0.639344	0.000638282	0.00410223
chr1:172643001-172644000	CG	0.890547	0.539326	0.00195756	0.00509054
chr1:172768001-172769000	CG	0.964912	0.651163	0.000711906	0.00413352
chr1:173035001-173036000	CG	0.587629	0.961538	0.00204388	0.00515719
chr1:173483001-173484000	CG	0.323077	0.547074	0.00644698	0.00807118
chr1:173488001-173489000	CG	0.294118	0.860759	0.00179305	0.00495815
chr1:173647001-173648000	CG	0.795918	1	0.00989141	0.00994437
chr1:173687001-173688000	CG	0.647059	0.947368	0.00649075	0.0080993
chr1:173759001-173760000	CG	1	0.784314	0.00306295	0.00591897
chr1:173807001-173808000	CG	0.470588	0.860697	0.000546733	0.00406216
chr1:173836001-173837000	CG	0.933333	0.726027	0.00270724	0.00565337
chr1:174019001-174020000	CG	0.706522	0.969072	0.00243812	0.00545237
chr1:174983001-174984000	CG	0.706897	1	0.00225678	0.00531418
chr1:175912001-175913000	CG	0.940217	0.703297	0.00524078	0.00735401
chr1:175932001-175933000	CG	0.924779	0.693878	0.00143849	0.00466647
chr1:175943001-175944000	CG	0.759124	0	0.000557877	0.00406898
chr1:175944001-175945000	CG	0.8625	0.3	0.00234937	0.00538475
chr1:177384001-177385000	CG	0.70922	0.945946	0.00121775	0.00449353
chr1:177429001-177430000	CG	0.4	0.703125	0.00499028	0.0071994
chr1:177951001-177952000	CG	0.759582	0.548223	0.000931822	0.00427074
chr1:178081001-178082000	CG	0.780488	1	0.00352025	0.00624829
chr1:178429001-178430000	CG	0.938389	0.711656	0.00899191	0.00948136
chr1:178835001-178836000	CG	0.955556	0.686441	0.000725331	0.00414136
chr1:179124001-179125000	CG	0.638889	1	0.00117204	0.0044593
chr1:179146001-179147000	CG	0.656	0.95664	0.00841528	0.00917688
chr1:179162001-179163000	CG	0.6875	1	0.00379719	0.00643979
chr1:179307001-179308000	CG	0.588235	0.820896	0.00269727	0.00564533
chr1:179313001-179314000	CG	0.4375	0.92638	0.00140908	0.00463849
chr1:179315001-179316000	CG	0.638298	0.985075	0.00168155	0.00487089
chr1:179324001-179325000	CG	0.642857	1	0.00187636	0.00502755
chr1:179333001-179334000	CG	0.75641	0.975124	0.00150162	0.00472298
chr1:179377001-179378000	CG	0	0.918367	0.0089527	0.0094617
chr1:179440001-179441000	CG	0.666667	0.96875	0.00678874	0.00826907
chr1:179515001-179516000	CG	0.690594	0.899029	0.000195273	0.00402734
chr1:179524001-179525000	CG	0.73913	0.965251	0.00149039	0.00471192
chr1:179531001-179532000	CG	0.747664	0.966667	0.00899903	0.00948526
chr1:179547001-179548000	CG	0.571429	0.877551	0.00343712	0.0061879
chr1:179596001-179597000	CG	0.441176	0.882353	0.00994936	0.00997436
chr1:179601001-179602000	CG	0.695652	0.951389	0.00385191	0.00647634
chr1:179612001-179613000	CG	1	0.079096	0.00352588	0.00625319
chr1:179708001-179709000	CG	0.725	0.989474	0.00587928	0.00773874
chr1:179792001-179793000	CG	1	0.625	0.00239395	0.00541658
chr1:180812001-180813000	CG	0.433628	0.860465	0.000568818	0.00407362
chr1:180846001-180847000	CG	0.5	1	0.00660125	0.00816398
chr1:180890001-180891000	CG	0	1	0.0067547	0.00825039
chr1:180921001-180922000	CG	0.728571	0.985075	0.00160261	0.00480988
chr1:181211001-181212000	CG	0.533333	0	0.00317356	0.00599958
chr1:181212001-181213000	CG	0.347826	0	0.00135387	0.0045966
chr1:181287001-181288000	CG	0.526316	0.9125	0.00390716	0.0065128
chr1:181345001-181346000	CG	0.481481	0.861004	0.00690361	0.00833397
chr1:181431001-181432000	CG	0.661538	0.93617	0.0010269	0.00433878
chr1:181501001-181502000	CG	0.667954	0.894118	0.00691226	0.00833912
chr1:181769001-181770000	CG	0.777778	0.97807	0.00551357	0.00751999
chr1:181846001-181847000	CG	0.8	1	0.00996406	0.00998169
chr1:182201001-182202000	CG	0.821782	0.602305	0.00173876	0.00491717	Pt1G05250
chr1:182323001-182324000	CG	0.724138	0.962617	0.0049333	0.00716366
chr1:182340001-182341000	CG	0.434783	0.818182	0.00525623	0.00736328
chr1:182351001-182352000	CG	0.72973	0.965779	0.00867395	0.00931346
chr1:182394001-182395000	CG	0.648352	0.924444	0.00105603	0.00436595
chr1:182459001-182460000	CG	0.710526	0.976	0.00170355	0.0048914
chr1:182482001-182483000	CG	0.5625	0.805556	0.00904219	0.00950897
chr1:182704001-182705000	CG	0.664773	0.384146	0.00202917	0.00514362	Pt1G05270
chr1:182808001-182809000	CG	0.886256	0.605634	0.00138752	0.00462343	Pt1G05270
chr1:183216001-183217000	CG	0	0.218182	0.00339474	0.00615595	Pt1G05280
chr1:183224001-183225000	CG	0	0.62069	0.00110356	0.00440742
chr1:183303001-183304000	CG	0.631579	0.898305	0.00982799	0.00991283
chr1:183736001-183737000	CG	0.670732	0.964602	0.00532716	0.00740537
chr1:183768001-183769000	CG	0.0625	0.575	0.00242806	0.00544376
chr1:183795001-183796000	CG	0	0.9	0.0084492	0.00919388
chr1:183919001-183920000	CG	0.637097	0.94186	0.00549385	0.00750863
chr1:183931001-183932000	CG	0.466667	0.944	0.00651625	0.00811412
chr1:183974001-183975000	CG	0.73913	0.96347	0.0052528	0.00736169
chr1:183984001-183985000	CG	0.571429	0.976923	0.00610638	0.00787092
chr1:184003001-184004000	CG	0.71123	0.926829	0.00167494	0.00486501	Pt1G05300
chr1:184054001-184055000	CG	0.705128	0.925059	0.00552897	0.00752889
chr1:184518001-184519000	CG	0.83871	0.546512	0.00857338	0.00926041
chr1:184702001-184703000	CG	0.72093	1	0.00239133	0.0054147
chr1:184917001-184918000	CG	0	1	0.00995805	0.00997859
chr1:185798001-185799000	CG	0.72043	0.930851	0.0028013	0.00572411
chr1:186452001-186453000	CG	1	0.342857	0.00158513	0.00479736
chr1:187258001-187259000	CG	0.348837	0.6	0.00902478	0.00949953
chr1:187923001-187924000	CG	0.725146	0.978723	0.001917	0.00505916
chr1:187973001-187974000	CG	0.977273	0.642857	0.00356819	0.0062804
chr1:188132001-188133000	CG	0.947368	0.714286	0.0012588	0.00451951
chr1:188249001-188250000	CG	0.5	1	0.00821173	0.00906703
chr1:188256001-188257000	CG	0.409091	0.699029	0.00263961	0.00560512
chr1:188405001-188406000	CG	0.4	0.91018	0.00330294	0.00609319
chr1:188414001-188415000	CG	0.166667	0.877193	0.0063396	0.00800887
chr1:188446001-188447000	CG	0.53125	0.942308	0.00078046	0.00418213
chr1:188463001-188464000	CG	0	0.78481	0.0099402	0.00996944
chr1:188570001-188571000	CG	0.666667	0.961111	0.000851774	0.00422925
chr1:188659001-188660000	CG	0.5	0.956522	0.00728131	0.00854925
chr1:189768001-189769000	CG	0.892857	0.333333	0.00661853	0.0081744
chr1:189813001-189814000	CG	0.901515	0.580645	0.00293707	0.00582069
chr1:190630001-190631000	CG	0.488372	0.932927	0.000300915	0.00402734
chr1:190643001-190644000	CG	0.428571	0.898527	7.03511e-05	0.00402734
chr1:190781001-190782000	CG	0.75	0.955056	0.00900791	0.00949012
chr1:191139001-191140000	CG	0.466667	0.925926	0.00118497	0.00446977
chr1:191167001-191168000	CG	0.638889	0.946903	0.0039497	0.00654116
chr1:191508001-191509000	CG	0.8	1	0.00934298	0.00966401
chr1:191715001-191716000	CG	0.4	0.969512	0.0032538	0.00605648
chr1:191956001-191957000	CG	0.75	0.979592	0.00889065	0.00942875
chr1:192055001-192056000	CG	0.612903	0.962264	0.00244919	0.00545972
chr1:192063001-192064000	CG	0.619048	0.934426	0.0040211	0.00658336
chr1:192080001-192081000	CG	0	0.957377	0.000402802	0.00402734
chr1:192148001-192149000	CG	0.761905	1	0.00725272	0.00853117
chr1:192251001-192252000	CG	0.5	0.922078	0.00404045	0.00659449
chr1:192687001-192688000	CG	0.686747	0.946565	0.00324506	0.00604946
chr1:192788001-192789000	CG	1	0.666667	0.00313098	0.00596881
chr1:193826001-193827000	CG	0.4	0.982394	0.00442983	0.00684533
chr1:194977001-194978000	CG	0.676829	0.953586	0.00906977	0.0095241
chr1:195230001-195231000	CG	0.761905	1	0.00215996	0.00523994
chr1:195534001-195535000	CG	0.504823	0.780543	0.00645976	0.00807958	Pt1G05590
chr1:195832001-195833000	CG	0.986159	0.405405	2.71001e-05	0.00402734
chr1:195867001-195868000	CG	0.458937	0.806962	0.00860078	0.00927588	Pt1G05610
chr1:195868001-195869000	CG	0.445614	0.724014	0.00444083	0.00685264	Pt1G05610,Pt1G05620
chr1:195875001-195876000	CG	0.178824	0.749129	0.00887303	0.0094188
chr1:195924001-195925000	CG	0.938406	0	0.00811313	0.00901315
chr1:195931001-195932000	CG	0.977143	0.5	0.00263775	0.00560415
chr1:195961001-195962000	CG	0.927273	0.615385	0.000980281	0.00429933
chr1:195962001-195963000	CG	0.927007	0.62212	0.0095271	0.00976136
chr1:195966001-195967000	CG	0.950943	0.735849	0.00444961	0.00685916
chr1:195967001-195968000	CG	0.946472	0.166667	0.00466153	0.00699209
chr1:195992001-195993000	CG	0.989071	0.746032	0.00474884	0.0070468
chr1:196005001-196006000	CG	0.943119	0.6	0.000808031	0.00419827
chr1:196006001-196007000	CG	0.939467	0.673469	0.00811122	0.00901199
chr1:196061001-196062000	CG	0.929204	0	0.0064925	0.00809991
chr1:196097001-196098000	CG	0.977612	0.5	0.0063574	0.00801901
chr1:196104001-196105000	CG	0.943396	0.740741	0.00713964	0.00846796
chr1:196106001-196107000	CG	0.892308	0	0.00165716	0.00485095
chr1:196120001-196121000	CG	0.696035	1	0.00731302	0.00856702
chr1:196189001-196190000	CG	0.863158	0.603774	0.00808156	0.00899414
chr1:196226001-196227000	CG	0.9375	0.565217	0.00766913	0.00876678
chr1:196231001-196232000	CG	0.940928	0.645833	0.0030503	0.00591046
chr1:196237001-196238000	CG	0.957198	0.690058	0.000188433	0.00402734
chr1:196464001-196465000	CG	1	0.666667	0.00646934	0.0080855
chr1:196579001-196580000	CG	0.658537	0.967213	0.00221671	0.00528282
chr1:196849001-196850000	CG	0.951456	0.694323	0.00217693	0.00525297
chr1:198001001-198002000	CG	0.96	0.759259	0.00747446	0.00865637
chr1:198011001-198012000	CG	0.0324324	0.406699	9.73097e-05	0.00402734
chr1:198131001-198132000	CG	0	1	0.00626078	0.00796364
chr1:198292001-198293000	CG	0.357143	0.95	0.00660313	0.0081646
chr1:198438001-198439000	CG	1	0.692308	0.00829109	0.00911077
chr1:198471001-198472000	CG	0.962617	0.111111	0.00496916	0.00718587
chr1:198521001-198522000	CG	0.881533	0.624204	0.00164903	0.00484541
chr1:198530001-198531000	CG	0.793503	0.423913	0.00404234	0.00659586
chr1:198656001-198657000	CG	0.875129	0.6	0.00198374	0.00511291
chr1:198732001-198733000	CG	0.253731	0.471698	0.00679387	0.00827181
chr1:198815001-198816000	CG	0.8	1	0.00318595	0.00600708
chr1:199146001-199147000	CG	0.698925	1	0.00154971	0.00476455
chr1:199184001-199185000	CG	0.964103	0.736842	0.00541872	0.0074612
chr1:199222001-199223000	CG	0.984962	0.65625	0.00347193	0.00621414
chr1:199244001-199245000	CG	0.925373	0.456522	0.00543517	0.00747177
chr1:199308001-199309000	CG	0.944828	0.556522	0.0014288	0.00465624
chr1:199370001-199371000	CG	0.845	0.346154	0.00502652	0.00722375
chr1:199469001-199470000	CG	1	0.6875	0.0094767	0.00973386
chr1:199619001-199620000	CG	0.85	0.416667	0.0029127	0.00580373
chr1:199671001-199672000	CG	0.833333	0.186441	0.00031142	0.00402734
chr1:199672001-199673000	CG	0.804878	0.471014	0.00267411	0.00562886
chr1:199689001-199690000	CG	0.843373	0.529412	0.00646809	0.00808497
chr1:199735001-199736000	CG	0.919028	0.670103	0.000332309	0.00402734
chr1:199736001-199737000	CG	0.812903	0.342857	0.000977535	0.00429785
chr1:199804001-199805000	CG	0.962617	0.375	0.00301345	0.0058813
chr1:199864001-199865000	CG	0.936047	0.573171	0.00101747	0.00433303
chr1:200183001-200184000	CG	0.255319	0.615385	0.00572145	0.00764417	Pt1G05700
chr1:200229001-200230000	CG	0.289474	0.808673	0.000260353	0.00402734	Pt1G05700
chr1:200233001-200234000	CG	0.625	0.895522	0.00673541	0.00824137	Pt1G05700
chr1:200237001-200238000	CG	0.634483	0.919786	0.00445122	0.00686025	Pt1G05700
chr1:200321001-200322000	CG	0.972973	0.761194	0.00534862	0.00741979
chr1:200415001-200416000	CG	0.71875	0.922078	0.00440672	0.00683012
chr1:200437001-200438000	CG	0	0.823529	0.0014164	0.00464651
chr1:200439001-200440000	CG	0	0.967033	0.00183016	0.00498965
chr1:200455001-200456000	CG	0.4	0.875	0.00878349	0.00936975
chr1:200456001-200457000	CG	0.432432	0.775281	0.00310137	0.00594638
chr1:200470001-200471000	CG	0.342105	0.890323	0.000108968	0.00402734
chr1:200472001-200473000	CG	0.181818	0.967033	0.000452672	0.00402734
chr1:200575001-200576000	CG	0.90411	0.55	0.00271947	0.00566113
chr1:200675001-200676000	CG	0.629921	1	0.000816619	0.00420498
chr1:200717001-200718000	CG	0.376471	0.916667	0.00831826	0.00912536
chr1:200845001-200846000	CG	0.933333	0.24	0.00201308	0.00513281
chr1:200937001-200938000	CG	0.694915	0.897436	0.00355161	0.00626966
chr1:200964001-200965000	CG	0.866667	0.656566	0.00230492	0.00535133
chr1:200979001-200980000	CG	0.4	0	0.00348566	0.00622435
chr1:200991001-200992000	CG	1	0.727273	0.00557121	0.00755376
chr1:200997001-200998000	CG	1	0	0.00410732	0.0066386
chr1:201187001-201188000	CG	0.352941	0.972973	0.00372025	0.0063845	Pt1G05750
chr1:201284001-201285000	CG	0.5	0.972973	0.00399532	0.0065682
chr1:201307001-201308000	CG	0.52381	0.869048	0.00848246	0.00921062
chr1:201317001-201318000	CG	0.595506	0.895161	0.00425554	0.00673131
chr1:201326001-201327000	CG	0.632353	0.865079	0.00463013	0.00697154
chr1:201330001-201331000	CG	0.617925	0.898701	0.000417156	0.00402734
chr1:201331001-201332000	CG	0.644509	0.921478	0.00876998	0.00936238
chr1:201346001-201347000	CG	0.5	1	0.00575062	0.00766227
chr1:201372001-201373000	CG	0.705128	0.908046	0.00961156	0.00980455
chr1:201465001-201466000	CG	0.936508	0.222222	0.00110001	0.00440396
chr1:201500001-201501000	CG	0.974138	0.737705	0.00214425	0.00522933
chr1:201508001-201509000	CG	0.851163	0.54386	0.00898091	0.00947659
chr1:201514001-201515000	CG	0.944444	0.716049	0.000679976	0.0041209
chr1:201548001-201549000	CG	0.987261	0.388889	0.00781156	0.00884495
chr1:201555001-201556000	CG	0.955335	0.740741	0.00257609	0.00555804
chr1:201592001-201593000	CG	0.871795	0.644628	0.00444348	0.00685455
chr1:201600001-201601000	CG	0.97561	0.765625	0.00655905	0.00813977
chr1:201691001-201692000	CG	0.797468	0.526316	0.00289197	0.00578848
chr1:201692001-201693000	CG	0.466102	0.8	0.00501708	0.00721732
chr1:201773001-201774000	CG	0.88764	0.52459	0.00398172	0.0065599
chr1:201775001-201776000	CG	0.801325	0	0.00268837	0.00563807
chr1:201859001-201860000	CG	0.590909	1	0.00030726	0.00402734
chr1:201873001-201874000	CG	0.644231	0.0333333	0.000186788	0.00402734
chr1:201933001-201934000	CG	0.959459	0.6	0.000458059	0.00402734
chr1:201938001-201939000	CG	1	0.2	0.00298739	0.00586164
chr1:201960001-201961000	CG	1	0.8	0.00134698	0.00459073
chr1:202024001-202025000	CG	0.448718	0.910569	0.00813791	0.00902599
chr1:202025001-202026000	CG	0.755556	1	0.000875292	0.00423863
chr1:202028001-202029000	CG	0.596774	0.939189	0.00359684	0.00630197
chr1:202088001-202089000	CG	0.897311	0.604167	0.00194949	0.00508399
chr1:202110001-202111000	CG	0.419355	1	0.000725464	0.00414145
chr1:202296001-202297000	CG	0.642857	0.967391	0.00678037	0.00826496
chr1:202323001-202324000	CG	0.324324	0.821782	0.00397837	0.00655783
chr1:202478001-202479000	CG	0.6	0.83871	0.00456431	0.00693043
chr1:202504001-202505000	CG	0.444444	0.969697	0.00421202	0.00670416
chr1:202556001-202557000	CG	0.666667	0.875776	0.00669481	0.00821762
chr1:202585001-202586000	CG	0.3	0.827778	0.00516674	0.00730964
chr1:202678001-202679000	CG	0.518519	1	0.00582364	0.00770623
chr1:202692001-202693000	CG	0	0.887574	0.00537092	0.00743246
chr1:202748001-202749000	CG	0.740157	0.964286	0.000725305	0.00414136	Pt1G05820
chr1:202752001-202753000	CG	0.45	0.904762	0.00205915	0.00516838	Pt1G05820
chr1:202773001-202774000	CG	0.921687	0.629032	0.00341457	0.00617036	Pt1G05820
chr1:202775001-202776000	CG	0.911111	0.588235	0.00280348	0.00572628	Pt1G05820
chr1:202865001-202866000	CG	0.984375	0.762712	0.00331284	0.00609887
chr1:202906001-202907000	CG	0.993865	0.773585	0.0074877	0.00866288
chr1:202915001-202916000	CG	0.973262	0.741935	0.00485525	0.00711587
chr1:203891001-203892000	CG	0.529412	0.217391	0.00770285	0.00878637
chr1:204429001-204430000	CG	1	0.2	0.00923755	0.00961233
chr1:204612001-204613000	CG	0.725714	0.955947	0.00664674	0.00819008
chr1:204669001-204670000	CG	0.558824	0.95	0.00294019	0.00582292
chr1:204727001-204728000	CG	0.722222	0	0.00802814	0.00896448
chr1:204793001-204794000	CG	0.971223	0.623377	0.00118874	0.00447143
chr1:205189001-205190000	CG	0.95082	0.688889	0.00137436	0.0046131
chr1:205298001-205299000	CG	0.897849	0.644444	0.00366482	0.00634744
chr1:205480001-205481000	CG	0.941176	0.545455	0.00488978	0.00713692
chr1:206052001-206053000	CG	0.727273	0.963636	0.00606038	0.00784343
chr1:206147001-206148000	CG	0.454545	0.897059	0.000935247	0.00427209	Pt1G05980,Pt1G05970
chr1:206556001-206557000	CG	0.697531	0.408451	0.0067694	0.00825904	Pt1G05990
chr1:206791001-206792000	CG	0.487085	0.713528	0.00556116	0.00754759	Pt1G05990
chr1:207048001-207049000	CG	0.700855	0.978495	0.00270782	0.00565342
chr1:207204001-207205000	CG	0.555556	0.832547	0.000952503	0.0042832
chr1:207444001-207445000	CG	0.319106	0.542169	0.000480109	0.00403941
chr1:207747001-207748000	CG	0.684615	0.964602	0.000958474	0.00428527
chr1:207975001-207976000	CG	0.777778	1	0.00816443	0.00904042
chr1:208243001-208244000	CG	0.816	0.61165	0.00393801	0.00653405
chr1:208248001-208249000	CG	0.898876	0.628571	0.00235955	0.0053912
chr1:208257001-208258000	CG	0.863095	0.448276	0.00416911	0.00667815
chr1:208636001-208637000	CG	0.00564972	0.4375	0.00471197	0.00702275
chr1:208674001-208675000	CG	0.677165	0	0.00108531	0.00439228
chr1:209091001-209092000	CG	0.836364	0.317073	0.000947348	0.0042802
chr1:209098001-209099000	CG	0.787611	0.548077	0.00682472	0.00828977
chr1:209100001-209101000	CG	0.980519	0.762846	0.00977211	0.00988608
chr1:209101001-209102000	CG	0.942857	0.617188	0.0019172	0.0050594
chr1:209300001-209301000	CG	0.925	0.666667	0.00944197	0.00971468
chr1:209323001-209324000	CG	0.980583	0.75	0.00567231	0.00761408
chr1:209350001-209351000	CG	0.972678	0.111111	0.0023955	0.00541809
chr1:209354001-209355000	CG	0.962687	0.454545	0.00209877	0.00519683
chr1:209502001-209503000	CG	0.496124	0.795122	0.00202622	0.00514268	Pt1G06070
chr1:209546001-209547000	CG	0.944444	0.375	0.0011904	0.00447228
chr1:209567001-209568000	CG	0.330508	0.671053	0.00756443	0.00870721	Pt1G06080
chr1:209663001-209664000	CG	0.573034	0.845745	0.00726656	0.00853987
chr1:209826001-209827000	CG	0.928571	0.423313	0.00375138	0.00640818	Pt1G06120
chr1:209827001-209828000	CG	0.961538	0.727599	0.000365813	0.00402734	Pt1G06120
chr1:209874001-209875000	CG	0	0.637168	0.00523313	0.00734947
chr1:210277001-210278000	CG	0.922078	0	0.000312794	0.00402734	Pt1G06170
chr1:210324001-210325000	CG	0.90566	0	0.00118854	0.00447105
chr1:210450001-210451000	CG	0.977778	0.576923	0.00411458	0.00664302
chr1:210478001-210479000	CG	0.987097	0.724138	0.00588109	0.00773968
chr1:210497001-210498000	CG	0.89011	0	0.00629715	0.00798372
chr1:211079001-211080000	CG	0.75	1	0.00686574	0.00831264
chr1:212189001-212190000	CG	0.917391	0.6	0.00174929	0.00492618
chr1:212219001-212220000	CG	0.795181	0.35	0.00429521	0.00675876
chr1:212224001-212225000	CG	0.845588	0.485714	0.00287557	0.00577681
chr1:212558001-212559000	CG	0.613208	1	0.00602826	0.00782651
chr1:212570001-212571000	CG	0.804878	0.559322	0.0065371	0.00812729
chr1:212731001-212732000	CG	0.943548	0.5	0.00806756	0.00898744
chr1:212737001-212738000	CG	0.934156	0.705882	0.00329648	0.00608906
chr1:212816001-212817000	CG	0.875	0.463415	0.00143962	0.00466724
chr1:212856001-212857000	CG	0.94	0.625	0.00147268	0.00469702	Pt1G06230
chr1:212904001-212905000	CG	0.916667	0	0.00929191	0.00964038	Pt1G06230
chr1:213177001-213178000	CG	1	0.744186	0.00630674	0.00798939	Pt1G06230
chr1:213179001-213180000	CG	0.948718	0.52381	0.00947061	0.00973024	Pt1G06230
chr1:213199001-213200000	CG	0.968847	0.533333	0.00451798	0.00690366	Pt1G06230
chr1:213357001-213358000	CG	0.959677	0.714286	0.00692497	0.00834684
chr1:213462001-213463000	CG	0.898148	0.533333	0.00373032	0.00639243
chr1:213484001-213485000	CG	0.860987	0.417722	0.000534492	0.00405815
chr1:213583001-213584000	CG	0.859813	0.5	0.00643713	0.00806407
chr1:213629001-213630000	CG	0.910828	0.62963	0.00667892	0.00820939
chr1:213645001-213646000	CG	0.931373	0.697674	0.00932473	0.00965499
chr1:214557001-214558000	CG	0	0.732955	0.00597425	0.00779395
chr1:214563001-214564000	CG	0.531646	0.898907	0.00029703	0.00402734
chr1:214565001-214566000	CG	0.555556	0.839416	0.00707189	0.00843003
chr1:214579001-214580000	CG	0.957627	0.736	0.00338109	0.00614646
chr1:214620001-214621000	CG	0.954198	0.471429	0.00169563	0.00488391
chr1:214621001-214622000	CG	0.976608	0.692308	0.000464911	0.0040299
chr1:214625001-214626000	CG	0.99262	0.777778	0.000946076	0.00427963
chr1:214632001-214633000	CG	0.99187	0.771654	0.00101051	0.00432634
chr1:214636001-214637000	CG	0.965147	0.6875	9.48728e-05	0.00402734
chr1:214641001-214642000	CG	0.941176	0.686813	0.000322234	0.00402734
chr1:214644001-214645000	CG	0.916667	0.35	0.000390797	0.00402734
chr1:214645001-214646000	CG	0.97561	0.712766	0.0002638	0.00402734
chr1:214651001-214652000	CG	0.984615	0.446809	0.000566968	0.00407362
chr1:214658001-214659000	CG	0.95203	0.730769	0.000440036	0.00402734
chr1:214720001-214721000	CG	0.951087	0.296296	0.000967335	0.00429217
chr1:214769001-214770000	CG	0.946667	0.719178	0.00213988	0.00522647
chr1:214886001-214887000	CG	0.967213	0.71875	0.00169036	0.00487992
chr1:214914001-214915000	CG	0.931751	0.688406	0.00167723	0.00486726
chr1:214961001-214962000	CG	0.533333	1	0.000579055	0.0040834
chr1:215003001-215004000	CG	0.9125	0.702703	0.00197737	0.00510774
chr1:215240001-215241000	CG	0.95098	0.634615	0.0067227	0.00823473
chr1:215487001-215488000	CG	0.786364	0.476923	0.00508899	0.00726354
chr1:215537001-215538000	CG	0.938907	0.673077	0.00660926	0.00816844
chr1:215566001-215567000	CG	0.97619	0.608696	0.00076942	0.0041753
chr1:215619001-215620000	CG	0.984615	0.666667	0.000868908	0.00423603
chr1:215624001-215625000	CG	0.991597	0.790698	0.00116185	0.00444739
chr1:215723001-215724000	CG	0.375	0.907285	0.00331594	0.00610069
chr1:215807001-215808000	CG	0.657143	0.287234	0.00292978	0.00581601
chr1:216129001-216130000	CG	0.727273	1	0.00675595	0.00825067
chr1:216133001-216134000	CG	0.955128	0.571429	0.00350442	0.00623698
chr1:216718001-216719000	CG	0.603306	0.844086	0.00534565	0.00741815
chr1:216913001-216914000	CG	0.404959	0.693333	0.00919925	0.00959172
chr1:216958001-216959000	CG	0.766667	0.987013	0.00810544	0.00900853
chr1:216991001-216992000	CG	0.854839	0.45122	0.00200513	0.00512766	Pt1G06440
chr1:217003001-217004000	CG	0	0.96	0.00242993	0.00544552
chr1:217343001-217344000	CG	0.333333	1	0.00252853	0.00551977
chr1:217566001-217567000	CG	0.75	0.963636	0.00553443	0.00753252
chr1:218110001-218111000	CG	1	0.4	0.00355827	0.00627375
chr1:218221001-218222000	CG	1	0.764706	0.00564444	0.00759761	Pt1G06500
chr1:219087001-219088000	CG	0.5	1	0.00609111	0.00786267
chr1:219352001-219353000	CG	0.596639	0.822086	0.00263527	0.00560172
chr1:219505001-219506000	CG	0.603774	0.854167	0.00479523	0.00707812
chr1:219623001-219624000	CG	0.47619	0.863014	0.00422681	0.00671385
chr1:219792001-219793000	CG	0.6	0.851852	0.00850313	0.00922172
chr1:220295001-220296000	CG	1	0.390625	0.000601165	0.00408839	Pt1G06620
chr1:220378001-220379000	CG	0.775	0.979381	0.00149318	0.00471447
chr1:220382001-220383000	CG	1	0.746154	0.00459496	0.00695058
chr1:220523001-220524000	CG	0.707317	0.949425	0.00365518	0.00634008
chr1:220817001-220818000	CG	0.647059	0.942529	0.00210091	0.00519823
chr1:220825001-220826000	CG	0.428571	0.94	0.00607145	0.00784978
chr1:220833001-220834000	CG	0.382979	0.826347	0.00629002	0.00797937
chr1:220893001-220894000	CG	0.961538	0.62037	0.00399351	0.00656699
chr1:221118001-221119000	CG	0.695652	0.967742	0.00549258	0.00750788	Pt1G06630
chr1:221239001-221240000	CG	0.474359	0.689119	0.00864593	0.00929825	Pt1G06630
chr1:221387001-221388000	CG	0.5	0.964286	0.00197586	0.00510648
chr1:221767001-221768000	CG	0.533333	0.87619	0.00888752	0.00942706
chr1:221787001-221788000	CG	0.609756	0.976959	0.00174634	0.00492391
chr1:221869001-221870000	CG	0.482143	0.84252	0.00525932	0.00736522
chr1:221956001-221957000	CG	0.835052	0	0.00297094	0.00585079
chr1:222516001-222517000	CG	1	0.761905	0.00158402	0.00479592
chr1:222867001-222868000	CG	0.348485	0.840909	0.00802803	0.00896441
chr1:222982001-222983000	CG	0.8	0.557377	0.00363659	0.00632864
chr1:223000001-223001000	CG	0.793103	0.382979	0.00359996	0.00630422
chr1:223002001-223003000	CG	1	0.210526	0.00439488	0.00682323
chr1:223013001-223014000	CG	0.6875	0.340426	0.00308379	0.00593219
chr1:223281001-223282000	CG	0.470588	0	0.00757543	0.00871372
chr1:223413001-223414000	CG	0.81295	0.266667	0.00606091	0.00784368
chr1:223479001-223480000	CG	0.583333	0.98419	0.00827771	0.0091041
chr1:223486001-223487000	CG	0.623529	0.904255	0.00182529	0.00498537
chr1:223519001-223520000	CG	0.573643	0.968992	0.00046981	0.00403304
chr1:223588001-223589000	CG	0.693548	0.984733	0.0051706	0.00731243
chr1:223600001-223601000	CG	0.54902	0.806452	0.00433077	0.00678066
chr1:223620001-223621000	CG	0.537313	0.984	0.000235719	0.00402734
chr1:223842001-223843000	CG	0	0.866667	0.0073087	0.00856462
chr1:224287001-224288000	CG	0.73913	0.974026	0.000819929	0.00420687
chr1:224323001-224324000	CG	0.485714	0.863636	0.00431759	0.00677284
chr1:224337001-224338000	CG	1	0.655462	0.00898598	0.00947941
chr1:224386001-224387000	CG	0.767442	0.970149	0.00219219	0.00526477
chr1:224619001-224620000	CG	0.805195	0	0.00304001	0.00590304
chr1:224678001-224679000	CG	0.972789	0.47619	0.000790863	0.00418709	Pt1G06760
chr1:224704001-224705000	CG	0.0377358	0.350993	0.000535672	0.00405916
chr1:224779001-224780000	CG	1	0.545455	0.00872139	0.00933707
chr1:224839001-224840000	CG	0.966292	0.763889	0.00702229	0.00840314
chr1:225446001-225447000	CG	0.71875	0.935897	0.00226213	0.00531764
chr1:225966001-225967000	CG	0.894231	0	0.00541508	0.00745923
chr1:226261001-226262000	CG	0.622807	0.891304	0.00406286	0.00660903
chr1:226264001-226265000	CG	0.954545	0.555556	0.00697962	0.00837845
chr1:226378001-226379000	CG	0.253906	1	0.0052112	0.00733768
chr1:226392001-226393000	CG	0.915663	0.670886	0.000818344	0.00420661
chr1:226399001-226400000	CG	0.888158	0.575	0.00253925	0.00552816
chr1:226402001-226403000	CG	0.782609	0.420561	0.00341027	0.00616722
chr1:226415001-226416000	CG	0.905263	0.632353	0.0082127	0.00906756
chr1:226426001-226427000	CG	0.935294	0.6	0.0029645	0.0058456
chr1:226428001-226429000	CG	0.78	0.367347	0.000900505	0.00424782
chr1:226549001-226550000	CG	0.939394	0.714286	0.00382304	0.00645659
chr1:226551001-226552000	CG	0.820809	0.375	0.00175559	0.00493021
chr1:226582001-226583000	CG	0.961165	0.746667	0.00820801	0.00906465
chr1:226611001-226612000	CG	0.918455	0.621622	0.00772807	0.00880008
chr1:226621001-226622000	CG	0.890625	0.272727	0.00529002	0.00738354
chr1:226710001-226711000	CG	0.388889	0	0.00946983	0.00972976
chr1:227908001-227909000	CG	0.567164	0.868421	0.00306903	0.0059222
chr1:228238001-228239000	CG	0.987302	0.783784	0.00106823	0.00437687
chr1:228396001-228397000	CG	0.880282	0.669903	0.00335015	0.0061253
chr1:228435001-228436000	CG	0.985163	0.773519	0.000259932	0.00402734
chr1:228751001-228752000	CG	0.705224	0.945525	0.000266093	0.00402734
chr1:228758001-228759000	CG	1	0.8	0.00889996	0.00943256
chr1:228979001-228980000	CG	0.971154	0.769231	0.000327166	0.00402734
chr1:229169001-229170000	CG	0.572944	0.968835	0.00734064	0.00858127
chr1:229507001-229508000	CG	0.0643564	0.707395	0.00146319	0.00468893
chr1:229524001-229525000	CG	0.200777	0.560589	0.00058694	0.00408437
chr1:229713001-229714000	CG	0.683417	0.918605	0.00203304	0.00514641
chr1:229882001-229883000	CG	0.697917	0.929293	0.000586526	0.00408437
chr1:230003001-230004000	CG	0.985714	0.722222	0.00110955	0.00441266
chr1:230128001-230129000	CG	1	0.764706	0.00480136	0.00708211
chr1:232492001-232493000	CG	0.901961	0.6	0.00904896	0.00951244
chr1:232751001-232752000	CG	1	0.565217	0.00756834	0.00870967
chr1:232947001-232948000	CG	0.764706	0.111111	0.0053627	0.00742779
chr1:234589001-234590000	CG	0.97561	0.5	0.002991	0.00586482
chr1:234601001-234602000	CG	0.95	0.65	0.00241063	0.00542956
chr1:234607001-234608000	CG	0.957143	0.64	0.00823011	0.00907735
chr1:234703001-234704000	CG	0.926829	0.6875	0.00558835	0.00756422
chr1:234705001-234706000	CG	0.892308	0.594595	0.00701156	0.008397
chr1:234741001-234742000	CG	1	0.693878	0.00554133	0.00753615
chr1:234757001-234758000	CG	0.931889	0.643661	0.000342499	0.00402734
chr1:234866001-234867000	CG	0.0348993	0.466786	0.00187431	0.00502592
chr1:235068001-235069000	CG	0.892562	0.666667	0.00732275	0.00857223
chr1:235716001-235717000	CG	0.76	0.973684	0.00927098	0.0096294
chr1:235717001-235718000	CG	0.98913	0.788779	0.000330093	0.00402734
chr1:235742001-235743000	CG	0.575758	0.928571	0.00717052	0.00848649
chr1:235775001-235776000	CG	0.785714	1	0.00880392	0.00938116
chr1:235818001-235819000	CG	0.361702	1	0.00693613	0.00835256
chr1:236586001-236587000	CG	0.648515	0.973214	0.000267222	0.00402734
chr1:236587001-236588000	CG	0.37234	0	0.0061544	0.00790152
chr1:236765001-236766000	CG	0.2	0.95	0.00311219	0.0059554
chr1:236766001-236767000	CG	0.35	0.912281	0.000628495	0.0041022
chr1:236769001-236770000	CG	0.625	0.969388	0.00814823	0.00903147
chr1:236909001-236910000	CG	0.576271	0.898305	0.00764457	0.00875226
chr1:236991001-236992000	CG	0	0.981308	0.000544061	0.00406164
chr1:236993001-236994000	CG	0.609756	0.833333	0.00775345	0.00881347
chr1:237531001-237532000	CG	0.521739	0.949495	0.00711777	0.00845528
chr1:237747001-237748000	CG	0.747573	1	0.000528495	0.00405334
chr1:237957001-237958000	CG	0.933333	0.536585	0.00541802	0.00746089
chr1:237981001-237982000	CG	0.744444	1	0.00493931	0.00716741
chr1:238246001-238247000	CG	0.83871	0.45	0.00776753	0.00882143
chr1:238446001-238447000	CG	0.548387	0.833333	0.00691987	0.00834384
chr1:238547001-238548000	CG	0.941176	0.47619	0.00120993	0.00448718
chr1:239298001-239299000	CG	1	0.758621	0.00623055	0.007946
chr1:240122001-240123000	CG	0.75	1	0.00371786	0.00638285
chr1:240257001-240258000	CG	0.851852	0.5	0.00779609	0.0088362
chr1:240317001-240318000	CG	0.753623	0.970588	0.00310674	0.00595146
chr1:240360001-240361000	CG	0.666667	0	0.00425647	0.0067321
chr1:240384001-240385000	CG	0	0.853333	0.00203154	0.00514516
chr1:240400001-240401000	CG	0.181818	0.818182	0.000671266	0.00411855
chr1:240413001-240414000	CG	0.25	0.828571	0.00317607	0.00600117
chr1:240414001-240415000	CG	0	0.681818	0.00479909	0.00708027
chr1:240422001-240423000	CG	0.857143	0.554622	0.00567491	0.00761543
chr1:240440001-240441000	CG	1	0.682927	0.00423403	0.00671881
chr1:240441001-240442000	CG	0.0909091	1	0.00177667	0.00494659
chr1:240675001-240676000	CG	0	0.965909	0.00671077	0.00822697
chr1:240676001-240677000	CG	0	0.959596	0.00338032	0.00614604
chr1:240710001-240711000	CG	0.863636	0.325269	0.000723277	0.00414126
chr1:240744001-240745000	CG	0	0.861111	0.000543287	0.00406164
chr1:240749001-240750000	CG	0.55814	0.859155	0.00585578	0.00772444
chr1:240752001-240753000	CG	0.645161	0.898734	0.0052815	0.0073783
chr1:240754001-240755000	CG	0.6875	0.901639	0.00100365	0.00431921
chr1:240826001-240827000	CG	0.619048	0.872414	0.00773958	0.00880637
chr1:240827001-240828000	CG	0.2	0.861423	0.00152499	0.00474593
chr1:240831001-240832000	CG	0.73913	0.980645	0.00357019	0.00628143
chr1:240852001-240853000	CG	0.588235	0.861017	0.00494912	0.00717324
chr1:240853001-240854000	CG	0.622642	0.822674	0.000776335	0.00417894
chr1:240868001-240869000	CG	0.53125	0.845018	0.00680644	0.00827909
chr1:240874001-240875000	CG	0.266667	0.865471	0.00754881	0.00869774
chr1:240937001-240938000	CG	0.969512	0.679245	0.00147216	0.00469668
chr1:241025001-241026000	CG	0.961905	0.730769	0.00273897	0.00567573
chr1:241105001-241106000	CG	0.920732	0.701754	0.00628919	0.00797885
chr1:241106001-241107000	CG	0.628205	0	0.0094033	0.0096949
chr1:241135001-241136000	CG	0.678571	0.9375	0.00154513	0.00476099
chr1:241154001-241155000	CG	0.705455	0.941489	0.00210822	0.00520546
chr1:241179001-241180000	CG	0.622222	0.839506	0.00139566	0.0046281
chr1:241248001-241249000	CG	0.6	0.990991	0.00293846	0.00582198
chr1:241257001-241258000	CG	0.770492	0.978022	0.00332517	0.00610667
chr1:241330001-241331000	CG	0.988372	0.75	0.00554557	0.00753907
chr1:241729001-241730000	CG	1	0.65	0.00324775	0.00605166
chr1:241796001-241797000	CG	0.487179	0.0394737	0.00628774	0.0079782
chr1:241807001-241808000	CG	0.144828	0.944444	0.00137788	0.00461606
chr1:241838001-241839000	CG	0.883065	0.647059	0.00782352	0.00885154
chr1:241844001-241845000	CG	0.671756	0.935484	0.0066323	0.00818314
chr1:241866001-241867000	CG	0.922222	0.580645	0.000135885	0.00402734
chr1:241919001-241920000	CG	0.894737	0.617886	0.00131847	0.00456681
chr1:241935001-241936000	CG	0.905405	0.648148	0.0017308	0.00491099
chr1:241938001-241939000	CG	0.686695	0.446237	0.00631783	0.00799548
chr1:241982001-241983000	CG	0.942529	0.695402	0.000243736	0.00402734
chr1:243053001-243054000	CG	0.25062	0.0307377	0.00781452	0.00884649	Pt1G07270
chr1:243619001-243620000	CG	0.785714	0.986737	0.000743022	0.00415361	Pt1G07350
chr1:243818001-243819000	CG	0.534884	0.289474	0.00446323	0.00686688	Pt1G07370
chr1:243994001-243995000	CG	0.940299	0.4	0.00254092	0.00552972
chr1:243997001-243998000	CG	0.86612	0.5	0.00948949	0.00974048
chr1:244004001-244005000	CG	0.920213	0.72	0.00351915	0.00624771
chr1:244014001-244015000	CG	0.910569	0.647059	0.00920202	0.00959334
chr1:244024001-244025000	CG	0.952239	0.657895	0.000193509	0.00402734
chr1:244025001-244026000	CG	0.900369	0.666667	0.00847037	0.00920482
chr1:244038001-244039000	CG	0.831111	0.628049	0.00158965	0.00480085
chr1:244093001-244094000	CG	0.942029	0.626984	0.00217072	0.00524763
chr1:244098001-244099000	CG	0.95	0.6	0.00224081	0.00530286
chr1:244101001-244102000	CG	0.894737	0.518519	0.00465261	0.00698577
chr1:244120001-244121000	CG	0.941304	0.654867	0.000235644	0.00402734
chr1:244165001-244166000	CG	0.930612	0.605839	0.000144717	0.00402734
chr1:244166001-244167000	CG	0.734177	0.390533	0.00319442	0.0060133
chr1:244216001-244217000	CG	0.975806	0.69697	0.00241238	0.00543146
chr1:244649001-244650000	CG	0.478261	0.686275	0.0054675	0.00749276
chr1:244693001-244694000	CG	0.75	1	0.00423412	0.0067189
chr1:244708001-244709000	CG	0.959184	0.69697	0.0046645	0.00699418
chr1:244759001-244760000	CG	0.622951	1	0.00790153	0.00889454
chr1:244956001-244957000	CG	0.945392	0.709091	0.0009795	0.00429911	Pt1G07390
chr1:244964001-244965000	CG	0.914634	0.692308	0.00856303	0.00925594	Pt1G07390
chr1:245002001-245003000	CG	0.961988	0.6	0.00337671	0.00614226	Pt1G07390
chr1:245104001-245105000	CG	0.966527	0.755396	0.00324338	0.00604798	Pt1G07390
chr1:245157001-245158000	CG	0.826683	0.497976	0.00139655	0.0046281	Pt1G07390
chr1:245189001-245190000	CG	0.914498	0.685786	0.0073108	0.00856569	Pt1G07390
chr1:245229001-245230000	CG	0.449704	0.15099	5.261e-05	0.00402734	Pt1G07390
chr1:245231001-245232000	CG	0.936236	0.699647	0.000453942	0.00402734	Pt1G07390
chr1:245240001-245241000	CG	0.869565	0.647059	0.00191353	0.00505588	Pt1G07390
chr1:245241001-245242000	CG	0.577181	0.844444	0.00153033	0.0047507	Pt1G07390
chr1:245257001-245258000	CG	1	0.754098	0.00625875	0.00796273	Pt1G07390
chr1:245300001-245301000	CG	0.807047	0.5975	0.0040003	0.00656979	Pt1G07390
chr1:245466001-245467000	CG	0.338235	0.547739	0.00311065	0.00595459
chr1:245609001-245610000	CG	0.943503	0.699301	0.000177866	0.00402734	Pt1G07400
chr1:245654001-245655000	CG	0.352941	0	0.006293	0.00798134	Pt1G07400
chr1:245658001-245659000	CG	0.428571	1	0.00127506	0.0045312
chr1:245821001-245822000	CG	0.663043	0.90942	0.000869963	0.00423665
chr1:245848001-245849000	CG	0.705263	0.926471	0.00137967	0.00461768
chr1:246084001-246085000	CG	0.705882	0.952159	0.00161768	0.00482075
chr1:246686001-246687000	CG	0.693548	1	0.00467292	0.00699878
chr1:246735001-246736000	CG	0.133333	0.533333	0.00398031	0.00655891
chr1:246972001-246973000	CG	0.977778	0.509434	0.0032937	0.00608692
chr1:247144001-247145000	CG	0.461538	0.705357	0.00930937	0.00964876
chr1:247566001-247567000	CG	0.354497	0	0.0019451	0.00508212
chr1:247580001-247581000	CG	0.921147	0.642857	0.00450022	0.00689286
chr1:248662001-248663000	CG	0.847826	0	0.00134309	0.00458807
chr1:248803001-248804000	CG	0.258065	0.712871	0.00087254	0.0042375
chr1:249036001-249037000	CG	0.765203	0.496429	0.00971206	0.00985499
chr1:249189001-249190000	CG	0.61194	0.952381	0.00114779	0.00443766
chr1:249234001-249235000	CG	0.850962	0.627273	0.00196188	0.00509379
chr1:249236001-249237000	CG	0.770186	0.545455	0.0054356	0.00747214
chr1:249389001-249390000	CG	0.5	0.983425	0.00501896	0.007219
chr1:249562001-249563000	CG	0.636364	1	0.00563522	0.00759184
chr1:249628001-249629000	CG	0.956522	0.492537	0.00767409	0.00876936
chr1:249634001-249635000	CG	0.852459	0.368421	0.00663101	0.00818227
chr1:249800001-249801000	CG	0.666667	0.914894	0.00318027	0.00600358
chr1:249809001-249810000	CG	0.534091	0.917355	0.0091573	0.00957015
chr1:249846001-249847000	CG	1	0.703704	0.00156388	0.00477869
chr1:249847001-249848000	CG	0.644231	0.84472	0.00232247	0.00536449
chr1:249895001-249896000	CG	0.608	0.840989	0.00235875	0.00539087
chr1:249904001-249905000	CG	0.776	0.5	0.00822894	0.00907665
chr1:249907001-249908000	CG	0.676617	0.889908	0.00149375	0.00471513
chr1:249924001-249925000	CG	0.880597	0.539823	0.00281983	0.00573803
chr1:249925001-249926000	CG	0.838384	0.571429	0.00533068	0.00740762
chr1:249946001-249947000	CG	0	1	0.00343586	0.00618734
chr1:249955001-249956000	CG	0.257143	0.970588	0.00134247	0.00458806
chr1:249960001-249961000	CG	1	0.787879	0.00470348	0.0070182
chr1:249962001-249963000	CG	0.333333	0.882353	0.00713015	0.00846158
chr1:249967001-249968000	CG	0.663158	0.894737	0.00791776	0.00890273
chr1:250070001-250071000	CG	0.967742	0.647059	0.00509941	0.00726979
chr1:250072001-250073000	CG	0.837772	0.612903	0.00412278	0.00664864
chr1:250098001-250099000	CG	1	0.461538	0.0015533	0.00476794
chr1:250276001-250277000	CG	0.922414	0.694611	0.000882751	0.00424056
chr1:251231001-251232000	CG	0.341463	0.977273	0.00672078	0.00823379
chr1:251420001-251421000	CG	0.97561	0.608108	0.00558473	0.00756156
chr1:251551001-251552000	CG	0.764706	0.973134	0.00422968	0.00671564
chr1:252511001-252512000	CG	0.830846	0.365591	0.00219693	0.00526866
chr1:253106001-253107000	CG	0.961111	0.730659	0.00129274	0.00454698
chr1:253709001-253710000	CG	0	0.597938	0.0006274	0.0041022
chr1:253713001-253714000	CG	0	1	0.00789362	0.00888978
chr1:253754001-253755000	CG	0.510204	0.269608	0.00351781	0.00624683
chr1:254203001-254204000	CG	0.955056	0.4	0.00910451	0.00954309
chr1:254411001-254412000	CG	0.965909	0.695652	0.00592446	0.00776333
chr1:255444001-255445000	CG	1	0.735484	0.00447854	0.00687789
chr1:255511001-255512000	CG	0.910256	0	0.0053809	0.0074391
chr1:255730001-255731000	CG	0.515789	0.924171	0.0021489	0.00523353
chr1:255790001-255791000	CG	0.59125	0.930493	0.000240969	0.00402734
chr1:256028001-256029000	CG	1	0.785714	0.00715785	0.00847867
chr1:256052001-256053000	CG	1	0.711111	0.00150726	0.00472824
chr1:256053001-256054000	CG	0.615385	0.953216	0.000431701	0.00402734
chr1:256165001-256166000	CG	0.959866	0.734375	0.0011645	0.00445047
chr1:256231001-256232000	CG	0.739837	0.980892	0.00017556	0.00402734
chr1:256286001-256287000	CG	0.622222	0.976562	0.000871783	0.00423748
chr1:256319001-256320000	CG	0.4	0.147844	0.0026907	0.00564048
chr1:256527001-256528000	CG	0.754808	0.971154	0.00025372	0.00402734
chr1:256569001-256570000	CG	0.976744	0.586957	0.00142977	0.00465713
chr1:256580001-256581000	CG	0	0.892308	0.00134516	0.00458964
chr1:256646001-256647000	CG	0.958621	0.719745	0.000443854	0.00402734
chr1:256694001-256695000	CG	0.964912	0.614458	0.000681033	0.00412183
chr1:256747001-256748000	CG	0.983051	0.759434	0.00483227	0.00710032
chr1:256808001-256809000	CG	0	0.904762	0.000171182	0.00402734
chr1:256888001-256889000	CG	0.935484	0.660377	0.00294562	0.00582737
chr1:256907001-256908000	CG	0.21978	0.666667	0.000491087	0.00403941
chr1:257159001-257160000	CG	0.552632	0.802632	0.00364957	0.00633691
chr1:257169001-257170000	CG	0.673913	0.962687	0.00107935	0.00438613
chr1:257243001-257244000	CG	0.704225	0	0.00099618	0.00431469
chr1:257250001-257251000	CG	0.161417	0.535211	0.000975447	0.00429619
chr1:257370001-257371000	CG	0.751938	0.984733	0.00260927	0.00558025
chr1:257481001-257482000	CG	0.481013	0.185714	0.00380606	0.00644513
chr1:257553001-257554000	CG	0.844444	0.6	0.00466842	0.00699619
chr1:258294001-258295000	CG	0.6	0.956522	0.00453063	0.006911
chr1:258426001-258427000	CG	1	0.1	0.00355343	0.00627041
chr1:258782001-258783000	CG	0.655172	1	0.00482894	0.0070989
chr1:258842001-258843000	CG	0	1	0.00951906	0.00975698
chr1:258913001-258914000	CG	0.414141	0	0.00952325	0.00975908	Pt1G07880
chr1:259074001-259075000	CG	0.777778	0.980769	0.00616882	0.00791056
chr1:259285001-259286000	CG	0.777778	1	0.0066543	0.00819419
chr1:259822001-259823000	CG	0.2	1	0.00958853	0.00979234
chr1:260295001-260296000	CG	0.2	0.933333	0.00454656	0.00691987
chr1:260324001-260325000	CG	1	0.5	0.00751882	0.00868006
chr1:260644001-260645000	CG	0.325581	0.970588	0.000745357	0.00415398
chr1:260645001-260646000	CG	0.324324	0.716418	0.00131035	0.0045603
chr1:260730001-260731000	CG	0.571429	0.877358	0.00776992	0.00882182
chr1:261622001-261623000	CG	0.653846	0.888626	0.00734204	0.00858195	Pt1G07950
chr1:262849001-262850000	CG	0.142857	0.964758	0.00366827	0.00634961
chr1:263223001-263224000	CG	0.6	0.944444	0.00432973	0.00678061
chr1:263245001-263246000	CG	0.597222	0.977778	0.00390751	0.00651291
chr1:263476001-263477000	CG	0.807018	0	0.00144333	0.00467102
chr1:263524001-263525000	CG	0.697674	1	0.00925204	0.00961905
chr1:263999001-264000000	CG	1	0.0487805	0.00574442	0.00765873	Pt1G08040
chr1:264117001-264118000	CG	0.333333	0.741071	0.00250391	0.00550128
chr1:264128001-264129000	CG	1	0.688525	0.00843634	0.00918723
chr1:264135001-264136000	CG	0.988701	0.784431	0.00678392	0.00826679
chr1:264144001-264145000	CG	0.952381	0.752212	0.00824349	0.0090851
chr1:264239001-264240000	CG	1	0.553191	0.00715977	0.00847974
chr1:264320001-264321000	CG	1	0.705882	0.000748271	0.00415475
chr1:264332001-264333000	CG	0.707865	0.938272	0.00179061	0.00495578
chr1:264342001-264343000	CG	1	0.747748	0.00769304	0.00878033
chr1:264396001-264397000	CG	0.945946	0.623656	0.00156331	0.00477813
chr1:265004001-265005000	CG	1	0.769231	0.0054246	0.00746504
chr1:265135001-265136000	CG	1	0.666667	0.0095639	0.0097794
chr1:265233001-265234000	CG	0	0.547009	0.00612746	0.00788385
chr1:265737001-265738000	CG	0.710526	0.272727	0.00887981	0.00942216
chr1:266155001-266156000	CG	0.984615	0.631579	0.00997885	0.00998895
chr1:266178001-266179000	CG	0.755906	0.988048	0.000600364	0.00408839
chr1:266225001-266226000	CG	0.666667	0.88959	0.00561838	0.00758256
chr1:266241001-266242000	CG	0.707483	0.966667	0.00269235	0.00564145
chr1:266324001-266325000	CG	0.691667	0.967568	0.00146113	0.00468699
chr1:266331001-266332000	CG	0.664865	0.936842	0.00543877	0.00747423
chr1:266341001-266342000	CG	0.706522	0.979167	9.77968e-05	0.00402734
chr1:266362001-266363000	CG	0.692308	0.96633	0.0068306	0.0082928
chr1:266367001-266368000	CG	0.578947	0.932886	0.00117694	0.00446558
chr1:266373001-266374000	CG	0.725962	0.932692	0.00515637	0.00730357
chr1:266374001-266375000	CG	0.716814	0.925065	0.00933393	0.00965968
chr1:266536001-266537000	CG	0.511811	0.794979	0.00339794	0.00615832	Pt1G08090
chr1:266970001-266971000	CG	0.833333	0.24	0.00390484	0.00651184
chr1:267108001-267109000	CG	0.28	0.735294	0.00362887	0.00632261
chr1:267283001-267284000	CG	0.0122699	0.508744	0.000132834	0.00402734
chr1:267284001-267285000	CG	0.00390625	0.520179	1.29409e-05	0.00402734
chr1:267529001-267530000	CG	0.753086	0	0.00110863	0.00441154
chr1:267549001-267550000	CG	0.63	1	0.00129675	0.0045493
chr1:267610001-267611000	CG	0.083682	0.666667	0.00932441	0.0096549
chr1:267612001-267613000	CG	0.603175	0.956522	0.00327297	0.00607126
chr1:267625001-267626000	CG	0.875	0.470588	0.00452833	0.00690973
chr1:267647001-267648000	CG	0.601351	0.876404	0.00134767	0.00459114
chr1:267815001-267816000	CG	0.52	1	0.00329669	0.00608906
chr1:268090001-268091000	CG	0.6	0.895522	0.00986799	0.00993329
chr1:268799001-268800000	CG	0	0.909091	0.004747	0.00704547
chr1:269084001-269085000	CG	1	0	0.00209441	0.00519406
chr1:269142001-269143000	CG	0.724409	0.941748	0.00681558	0.0082843
chr1:269494001-269495000	CG	0.173913	1	0.000771281	0.00417565	Pt1G08160,Pt1G08170
chr1:269740001-269741000	CG	0.64	0.910448	0.00692733	0.0083481
chr1:270028001-270029000	CG	0.517241	0.892116	0.00395582	0.00654438
chr1:270236001-270237000	CG	0.808307	0	0.00403902	0.00659331
chr1:270573001-270574000	CG	0.980952	0.767857	0.00771381	0.00879176
chr1:271752001-271753000	CG	1	0.666667	0.00895601	0.00946315
chr1:271857001-271858000	CG	0.666667	0.129032	0.00474659	0.00704509
chr1:271962001-271963000	CG	0.887097	0.603175	0.00493218	0.00716298
chr1:272426001-272427000	CG	0.716667	0.459459	0.00584732	0.00771996
chr1:273501001-273502000	CG	0.916667	0.590278	0.00533562	0.00741105
chr1:273512001-273513000	CG	0.104693	0.46281	0.00192846	0.00506954
chr1:273625001-273626000	CG	1	0.730337	0.00158279	0.00479429
chr1:273626001-273627000	CG	0.784314	0.572115	0.00518779	0.00732341
chr1:273635001-273636000	CG	1	0.44898	0.000797558	0.00419183
chr1:273717001-273718000	CG	0.910959	0.701493	0.00810042	0.00900554
chr1:274804001-274805000	CG	0.895161	0.666667	0.00393633	0.00653318
chr1:275093001-275094000	CG	0.62963	1	0.00113805	0.00443064
chr1:275103001-275104000	CG	0.707071	1	0.00234441	0.00538166
chr1:276072001-276073000	CG	0.872038	0.607143	0.00145005	0.00467655
chr1:276256001-276257000	CG	0.233792	1	0.000719769	0.00413718
chr1:276273001-276274000	CG	0.930876	0	0.00289302	0.00578903
chr1:276478001-276479000	CG	0.675676	1	0.00718454	0.00849411
chr1:276626001-276627000	CG	0.95	0.708333	0.00244988	0.00545993
chr1:278018001-278019000	CG	0.684211	1	0.00265767	0.00561914
chr1:278085001-278086000	CG	0.959184	0.714286	0.00969231	0.00984528
chr1:278376001-278377000	CG	0.684211	0.901786	0.00548048	0.00750032
chr1:278674001-278675000	CG	0.903846	0.6875	0.00285634	0.00576197
chr1:278687001-278688000	CG	1	0.4	0.00274407	0.0056801
chr1:278985001-278986000	CG	0.875622	0.647059	0.00999174	0.00999548
chr1:279423001-279424000	CG	0.725962	0.926471	0.00435752	0.0067987
chr1:279595001-279596000	CG	1	0.459459	0.00616274	0.00790682
chr1:279898001-279899000	CG	0.588506	0.847247	0.00296479	0.00584586
chr1:280051001-280052000	CG	1	0.73913	0.00231324	0.00535632
chr1:281320001-281321000	CG	0.989796	0.588235	0.00919535	0.00958962
chr1:282100001-282101000	CG	0.642857	0	0.00277133	0.00569959
chr1:282350001-282351000	CG	0.895833	0.648649	0.00959227	0.0097946
chr1:282381001-282382000	CG	0.857143	0.45	0.0074986	0.00866929
chr1:282998001-282999000	CG	0.981132	0.728814	0.00244496	0.00545666
chr1:283150001-283151000	CG	0.736	0	0.00300908	0.00587808
chr1:283174001-283175000	CG	0.821853	0.195238	0.00111335	0.00441464
chr1:283179001-283180000	CG	0.829365	0.35363	0.00634095	0.00800964
chr1:283345001-283346000	CG	0.977778	0.578947	0.00518978	0.00732484
chr1:283548001-283549000	CG	0.830189	0.514851	0.00971394	0.00985577
chr1:283618001-283619000	CG	0.571429	0.957447	0.0020648	0.0051721
chr1:283708001-283709000	CG	0.506329	0.176471	0.00296171	0.00584295
chr1:283892001-283893000	CG	0.928279	0.6	0.00540784	0.00745471
chr1:283926001-283927000	CG	0.918605	0.546875	0.0011498	0.00443942
chr1:284154001-284155000	CG	0.542105	0.966667	0.00104827	0.00435817
chr1:284180001-284181000	CG	0.925	0.674419	0.00531663	0.00739827
chr1:284262001-284263000	CG	0	0.357664	0.00126017	0.00452043
chr1:284324001-284325000	CG	0.732143	1	0.00421576	0.00670674
chr1:284353001-284354000	CG	0.827189	0.60597	0.00915612	0.00956945
chr1:284530001-284531000	CG	0.906542	0.632812	0.00678834	0.00826882
chr1:284776001-284777000	CG	0.496815	0.818182	0.00720809	0.00850762
chr1:284864001-284865000	CG	0.232432	0.0133333	0.00427941	0.00674825
chr1:284875001-284876000	CG	0.662069	0.973684	0.00177373	0.00494485
chr1:285160001-285161000	CG	0.890323	0.622222	0.000682275	0.0041226
chr1:285234001-285235000	CG	0.770833	1	0.00378287	0.00643001
chr1:285385001-285386000	CG	0.384615	0.836207	0.00964475	0.00982019
chr1:285393001-285394000	CG	0.25	0.8125	0.00959799	0.00979781
chr1:285767001-285768000	CG	0.483871	0.975904	0.00953266	0.00976404
chr1:285853001-285854000	CG	0.607527	0	0.00236058	0.0053921
chr1:285856001-285857000	CG	0.637931	0.964286	0.00797893	0.00893603
chr1:285972001-285973000	CG	1	0	0.00049654	0.00404451
chr1:286077001-286078000	CG	0.435897	0.762712	0.00667813	0.00820902
chr1:286118001-286119000	CG	0.948148	0.586207	0.00174962	0.00492631
chr1:286120001-286121000	CG	0.660714	0.9	0.00913633	0.00956031
chr1:286124001-286125000	CG	0.561538	0.945946	0.0036773	0.00635485
chr1:286134001-286135000	CG	0	0.879699	0.00425535	0.00673127
chr1:286161001-286162000	CG	0.597964	0.887597	0.00186321	0.00501699
chr1:286168001-286169000	CG	0.714286	0.972222	0.00554783	0.00753996
chr1:286177001-286178000	CG	0.372727	0.774123	0.000172753	0.00402734
chr1:286179001-286180000	CG	0.105263	0.713043	0.00435797	0.00679923
chr1:286191001-286192000	CG	0.285714	0.981818	0.00019487	0.00402734
chr1:286231001-286232000	CG	0.737705	0.954965	0.000910134	0.00425455
chr1:286280001-286281000	CG	0	0.27673	0.00130306	0.00455417
chr1:286281001-286282000	CG	0.615385	0.285078	0.00149976	0.00472129
chr1:286364001-286365000	CG	1	0.675325	0.00414795	0.00666402
chr1:286366001-286367000	CG	0.361702	0.709302	0.000750009	0.00415549
chr1:286380001-286381000	CG	0.609929	0.877339	0.00438475	0.00681675
chr1:286381001-286382000	CG	0.553191	0.822335	0.00088542	0.00424093
chr1:286384001-286385000	CG	0.666667	0.882143	0.00128069	0.00453576
chr1:286417001-286418000	CG	0.730769	0.987179	0.00120146	0.0044786
chr1:286418001-286419000	CG	0.571429	0.945355	0.00189949	0.00504504
chr1:286463001-286464000	CG	0.639752	0.929167	0.0023393	0.0053764
chr1:286469001-286470000	CG	0	0.71547	3.22944e-05	0.00402734
chr1:286542001-286543000	CG	1	0.666667	0.000361746	0.00402734	Pt1G08640,Pt1G08650,Pt1G08630
chr1:287021001-287022000	CG	0.454545	1	0.00598229	0.00779842	Pt1G08690
chr1:287361001-287362000	CG	0.142857	1	0.00521816	0.00734179
chr1:287427001-287428000	CG	0.6	1	0.00562697	0.00758715
chr1:287785001-287786000	CG	0.3	0.725806	0.00894079	0.00945576
chr1:288397001-288398000	CG	0.605634	1	0.00845309	0.00919594
chr1:288417001-288418000	CG	0.4625	0.780488	0.0054951	0.00750905
chr1:288599001-288600000	CG	0.37092	0.102564	0.00332574	0.00610697	Pt1G08780
chr1:288606001-288607000	CG	0.662338	0.939759	0.00856468	0.00925659	Pt1G08780
chr1:288713001-288714000	CG	0.652174	0.978723	0.00171151	0.00489549	Pt1G08780
chr1:288721001-288722000	CG	0.9375	0.5	0.00168575	0.00487515
chr1:288739001-288740000	CG	0.275	0.689655	0.00532522	0.00740408
chr1:288785001-288786000	CG	1	0.542636	0.00271535	0.00565782
chr1:288889001-288890000	CG	0.734848	0.946429	0.00267138	0.00562764
chr1:288926001-288927000	CG	0.580645	0.931034	0.00743886	0.00863869
chr1:289132001-289133000	CG	0.263158	0.944444	0.00277563	0.00570363
chr1:289149001-289150000	CG	1	0.764706	0.00578116	0.00768128
chr1:289215001-289216000	CG	0.377551	0.754098	0.0030903	0.00593691	Pt1G08810
chr1:289250001-289251000	CG	1	0.745562	0.00867386	0.00931342
chr1:289346001-289347000	CG	0.94	0	0.0054916	0.00750732
chr1:289665001-289666000	CG	0.388889	0.779528	0.00747094	0.00865463
chr1:289681001-289682000	CG	0.304348	0.880734	0.00230044	0.00534925
chr1:289758001-289759000	CG	0.453125	0.852459	0.00467382	0.00699917
chr1:290038001-290039000	CG	0.517413	0.798673	0.00655544	0.00813698
chr1:290156001-290157000	CG	0.242718	0.545213	0.000923412	0.00426422	Pt1G08830
chr1:290161001-290162000	CG	0.590226	0.310924	0.000697739	0.00412942	Pt1G08830
chr1:290554001-290555000	CG	0	0.866667	9.07128e-05	0.00402734
chr1:290630001-290631000	CG	0.914729	0.485714	0.000458145	0.00402734
chr1:290727001-290728000	CG	0.748201	0.970588	0.00312158	0.00596138
chr1:290735001-290736000	CG	0.641791	0.862069	0.00925363	0.00961991
chr1:290833001-290834000	CG	0	0.466667	0.00153904	0.00475729
[truncated: 183,889 more rows]
