# Supplementary material for: The methylation landscape of giga-genome and the epigenetic timer of age in Chinese pine
Source: Nat Commun. 2023 Apr 7;14:1947. doi: 10.1038/s41467-023-37684-6 (PMC10082083; doi:10.1038/s41467-023-37684-6)
Supplement: Supplementary file 4 — Supplementary Data 2 [file 41467_2023_37684_MOESM4_ESM.xlsx]

## Sheet: CHG DMR between 2y and 14y
position	context	methylation in 2y	methylation in 14y	Pvalue(beta-binomial distribution)	FDR	DMR related gene
chr1:11001-12000	CHG	0.623932	0.864198	0.00871224	0.00942522
chr1:88001-89000	CHG	1	0.5	0.00456573	0.0073883
chr1:140001-141000	CHG	0.71875	0.407407	0.00802532	0.00910441
chr1:192001-193000	CHG	0.859649	0.28125	0.00307361	0.00654459
chr1:369001-370000	CHG	0.691781	0.85906	0.0037407	0.00692974
chr1:516001-517000	CHG	0.590164	0.827027	0.00271911	0.00633015
chr1:577001-578000	CHG	0.966667	0.8	0.00756992	0.00889663
chr1:684001-685000	CHG	0.6	0.888889	0.00693138	0.00859343
chr1:929001-930000	CHG	0.75	0.916667	0.00731159	0.00876975
chr1:1211001-1212000	CHG	0.741007	0.519481	0.00912995	0.0096139
chr1:1319001-1320000	CHG	0.670103	1	0.00510477	0.00767243
chr1:1364001-1365000	CHG	0.868263	0.623077	0.0060092	0.00813463
chr1:1383001-1384000	CHG	0.888361	0.702128	0.00409102	0.00713169
chr1:1433001-1434000	CHG	0.348276	0.594595	0.00541704	0.00783509	Pt1G00120
chr1:1454001-1455000	CHG	0.856364	0.4	0.00786418	0.00903171
chr1:1467001-1468000	CHG	0.832447	0.444444	0.00348948	0.00678512
chr1:1484001-1485000	CHG	0.830832	0.578313	0.00377723	0.00694929
chr1:1522001-1523000	CHG	0.931507	0.5	0.000223526	0.00495109
chr1:1523001-1524000	CHG	0.895372	0.685714	0.00647254	0.00836724
chr1:1536001-1537000	CHG	0.940705	0.783784	0.00708375	0.0086637
chr1:1668001-1669000	CHG	0.345013	0.622568	0.00134875	0.00546774
chr1:1853001-1854000	CHG	0.982759	0.82	0.00332971	0.0066922
chr1:1884001-1885000	CHG	0.67033	0.906667	0.00668763	0.0084725
chr1:2088001-2089000	CHG	0.678392	0.498069	0.00547641	0.00786769
chr1:2148001-2149000	CHG	0.718232	0.932099	0.00286342	0.00641879
chr1:2301001-2302000	CHG	0.762712	0.967213	0.00360664	0.00685462
chr1:2496001-2497000	CHG	0.785714	0.966184	0.00631751	0.00828964
chr1:2499001-2500000	CHG	0.726872	0.894231	0.00502412	0.00762833
chr1:2580001-2581000	CHG	0.764368	0.914773	0.00504274	0.00763928
chr1:2778001-2779000	CHG	0.535433	0.923611	0.000798281	0.00512278
chr1:2841001-2842000	CHG	0.746411	0.933993	0.000416287	0.00495109	Pt1G00160
chr1:2861001-2862000	CHG	0.722704	0.942548	7.64127e-05	0.00495109	Pt1G00160
chr1:2958001-2959000	CHG	0.513158	0.763158	0.00347626	0.00677827
chr1:3487001-3488000	CHG	0.661238	0.82521	0.00306692	0.00653931
chr1:3627001-3628000	CHG	0.707071	0.863354	0.00397832	0.00706764
chr1:3700001-3701000	CHG	0.727536	0.928783	0.00173722	0.00571963
chr1:3719001-3720000	CHG	0.742857	0.956044	0.000749707	0.00509535	Pt1G00180
chr1:3724001-3725000	CHG	0.903846	0.734568	0.00976547	0.00989753	Pt1G00180
chr1:3955001-3956000	CHG	0.655022	0.892276	0.00211952	0.00596206
chr1:4356001-4357000	CHG	0.64507	0.809199	0.0014715	0.00554668
chr1:4461001-4462000	CHG	0.820896	0.976127	0.000603488	0.00502969
chr1:4485001-4486000	CHG	0.697842	0.899807	0.00115413	0.00534556
chr1:4804001-4805000	CHG	0.676724	0.834135	0.00774508	0.00897751
chr1:4880001-4881000	CHG	0.772414	0.939481	0.000485439	0.00495865
chr1:5388001-5389000	CHG	0.773006	0.944751	0.00380051	0.00696397
chr1:5461001-5462000	CHG	0.609272	0.885093	0.00867767	0.00940913
chr1:5806001-5807000	CHG	0.00183823	0.413361	7.29643e-05	0.00495109
chr1:5807001-5808000	CHG	0.0193548	0.465537	0.000147424	0.00495109
chr1:5871001-5872000	CHG	0.621723	0.772643	0.00164787	0.00565762
chr1:6006001-6007000	CHG	0.665192	0.852875	0.00554969	0.00790302
chr1:6115001-6116000	CHG	0.769231	0.921053	0.00192084	0.00583831
chr1:6151001-6152000	CHG	0.675057	0.858736	0.000779254	0.00511775
chr1:6179001-6180000	CHG	0.647059	0.818275	0.000160761	0.00495109
chr1:6243001-6244000	CHG	0.76	0.923913	0.000357211	0.00495109
chr1:6261001-6262000	CHG	0.633094	0.90303	0.00268968	0.00631594
chr1:6395001-6396000	CHG	0.670659	0.862069	0.00139548	0.00549907
chr1:6416001-6417000	CHG	0.81	0.961957	0.00827609	0.00922377
chr1:6453001-6454000	CHG	0.5	0.731343	0.00881485	0.00947128
chr1:6602001-6603000	CHG	0.993289	0.826087	0.00466825	0.00743813
chr1:6607001-6608000	CHG	0.713115	0.864992	0.00511538	0.00767785
chr1:6769001-6770000	CHG	0.55132	0.810919	0.000585416	0.00501617
chr1:6899001-6900000	CHG	0.708015	0.858527	0.00130192	0.00543193
chr1:7060001-7061000	CHG	0.820449	0.616667	0.00361484	0.00685936
chr1:7105001-7106000	CHG	0.619772	0.827411	0.000482264	0.00495761
chr1:7150001-7151000	CHG	0.706044	0.890244	0.00789734	0.00904774
chr1:7170001-7171000	CHG	0.661765	0.381657	0.000981636	0.00523773
chr1:7317001-7318000	CHG	0.0431211	0.31746	0.000299807	0.00495109	Pt1G00250
chr1:7449001-7450000	CHG	0.964602	0.765568	0.00166189	0.00566837
chr1:7605001-7606000	CHG	0.583691	0.776256	0.00169692	0.00569042
chr1:7668001-7669000	CHG	0.269923	0.615	0.00185583	0.00579338	Pt1G00260
chr1:7861001-7862000	CHG	0.762058	0.92517	0.00571277	0.00798689
chr1:7970001-7971000	CHG	0.771084	0.925087	0.00263408	0.00628312
chr1:7974001-7975000	CHG	0.683333	0.900383	0.00259576	0.00625938
chr1:8045001-8046000	CHG	0.645161	0.954128	0.00382918	0.00698307
chr1:8069001-8070000	CHG	0.71875	0.876623	0.00322808	0.006634
chr1:8115001-8116000	CHG	0	0.928571	0.00318117	0.00660434
chr1:8154001-8155000	CHG	0.768116	0.939024	0.000770022	0.00510909
chr1:8236001-8237000	CHG	0.734139	0.887417	0.00486157	0.00754242
chr1:8313001-8314000	CHG	0.625	0.904348	0.00990568	0.00995977
chr1:8482001-8483000	CHG	0.723618	0.92437	0.00203738	0.00591204
chr1:8566001-8567000	CHG	0.533648	0.753651	0.00201048	0.00589435	Pt1G00280
chr1:8804001-8805000	CHG	0.632258	0.817308	0.00717149	0.00870446
chr1:8819001-8820000	CHG	0.811088	0.962264	0.00453628	0.00737188
chr1:8861001-8862000	CHG	0.641667	0.794944	0.00280491	0.00638509
chr1:9021001-9022000	CHG	0.705051	0.860814	0.00373152	0.00692589
chr1:9052001-9053000	CHG	0.630081	0.459091	0.00315786	0.00659262
chr1:9096001-9097000	CHG	0.882494	0.328928	0.00536661	0.00780968
chr1:9264001-9265000	CHG	0.205714	0.53125	0.00773261	0.00897187
chr1:9287001-9288000	CHG	0.640327	0.856808	0.000547776	0.0049935
chr1:9415001-9416000	CHG	0.888041	0.7	0.00777305	0.00898976
chr1:9801001-9802000	CHG	0.808219	0.985507	0.00143423	0.0055215
chr1:9993001-9994000	CHG	0.719008	0.897436	0.00249696	0.00620268
chr1:10006001-10007000	CHG	0.723926	0.875635	0.0082669	0.00921999
chr1:10114001-10115000	CHG	0.79085	0.942529	0.0070354	0.00864166
chr1:10176001-10177000	CHG	0.819767	0.975694	0.000133667	0.00495109
chr1:10235001-10236000	CHG	0.681818	0.846535	0.00943487	0.0097524
chr1:10343001-10344000	CHG	0.865116	0.643678	0.00487627	0.00755041
chr1:10494001-10495000	CHG	0.440367	0.766667	0.0098406	0.00993194
chr1:10562001-10563000	CHG	0.913858	0.6	0.00829767	0.00923291
chr1:10572001-10573000	CHG	0.66875	0.865854	0.00783753	0.00901817
chr1:10622001-10623000	CHG	0.709677	1	0.000770531	0.00510972
chr1:10669001-10670000	CHG	0.880597	0.730263	0.00407268	0.00712202
chr1:10753001-10754000	CHG	0.834356	0.612903	0.0040205	0.00709116
chr1:10783001-10784000	CHG	0.2	0.763006	0.00303749	0.0065242
chr1:10809001-10810000	CHG	0.25641	0.864706	0.0069143	0.00858476
chr1:10887001-10888000	CHG	0.889764	0.670391	0.003266	0.00665565
chr1:10995001-10996000	CHG	0.655914	0.934673	0.00257066	0.00624483
chr1:11066001-11067000	CHG	0.840376	0.673077	0.00994167	0.00997514
chr1:11114001-11115000	CHG	0.69496	0.891473	0.00245795	0.00617767
chr1:11163001-11164000	CHG	0.603774	0.814136	0.00357676	0.00683477
chr1:11172001-11173000	CHG	0.721311	0.903846	0.0017023	0.00569444
chr1:11183001-11184000	CHG	0.978723	0.102041	0.00386428	0.00700379
chr1:11250001-11251000	CHG	0.813514	0.496855	0.000606178	0.00503276
chr1:11300001-11301000	CHG	0.54717	0.901639	0.00192676	0.00584297
chr1:11306001-11307000	CHG	1	0.574468	0.00253438	0.00622235
chr1:11316001-11317000	CHG	0.333333	0.9	0.00865292	0.00939671
chr1:11443001-11444000	CHG	0.566038	0.923077	0.00495858	0.00759491
chr1:11503001-11504000	CHG	0.31092	0.0201342	0.003879	0.00701276
chr1:11536001-11537000	CHG	0.762523	0.937778	0.00979878	0.00991204
chr1:12107001-12108000	CHG	0.988506	0.759259	0.00587101	0.00806582
chr1:12614001-12615000	CHG	0.0174564	0.208763	0.00294633	0.00646931	Pt1G00470
chr1:12957001-12958000	CHG	1	0.285714	0.00958127	0.00981659
chr1:13085001-13086000	CHG	0	0.801394	0.00804354	0.00911248
chr1:13242001-13243000	CHG	0	0.191011	0.00725179	0.00874043	Pt1G00500
chr1:13318001-13319000	CHG	0	0.798742	0.000292194	0.00495109
chr1:13328001-13329000	CHG	0.816254	0.650485	0.0058266	0.00804233
chr1:13417001-13418000	CHG	1	0.818505	0.00942383	0.00974775
chr1:13419001-13420000	CHG	0.734694	0.955446	0.00042784	0.00495109
chr1:13519001-13520000	CHG	0.4	0.932836	0.00378537	0.00695446
chr1:13911001-13912000	CHG	0.511628	0.841667	0.00796595	0.00907856
chr1:14029001-14030000	CHG	0	0.91133	0.00695148	0.00860316
chr1:14069001-14070000	CHG	0.5	0.809045	0.00784284	0.00902109
chr1:14133001-14134000	CHG	0.65	0.847222	0.00671802	0.00848584
chr1:14193001-14194000	CHG	0.565217	0.876712	0.00218387	0.00600291
chr1:14318001-14319000	CHG	0.677966	0.936508	0.00372365	0.00692241
chr1:14333001-14334000	CHG	0.15	0.827206	0.00282267	0.00639441
chr1:14352001-14353000	CHG	1	0.782123	0.00547474	0.00786698
chr1:14355001-14356000	CHG	0.533333	0.836735	0.00981589	0.00992015
chr1:14708001-14709000	CHG	0.6	0.823009	0.00347388	0.00677677	Pt1G00520
chr1:14727001-14728000	CHG	0.813187	0.975	0.00847402	0.00931318	Pt1G00520
chr1:15333001-15334000	CHG	0.227273	0.840909	0.000979687	0.00523515
chr1:15358001-15359000	CHG	0.6	0.911765	0.00805998	0.00912092
chr1:15710001-15711000	CHG	0.560606	0.830372	0.00494251	0.00758446
chr1:15782001-15783000	CHG	0.636364	0.944444	0.00425019	0.007218
chr1:15885001-15886000	CHG	0.622222	0.904523	0.000278137	0.00495109
chr1:15886001-15887000	CHG	0	0.872781	0.00589443	0.0080771
chr1:15889001-15890000	CHG	0.516667	0.798942	0.00285236	0.00641266
chr1:15898001-15899000	CHG	0.607143	0.97546	0.00278511	0.00637345
chr1:15932001-15933000	CHG	0.734375	0.9	0.00473946	0.00747717
chr1:15934001-15935000	CHG	0.428571	0.920635	0.00317695	0.00660285
chr1:15973001-15974000	CHG	0	0.896104	0.000478213	0.00495389
chr1:16078001-16079000	CHG	0.512605	0.761905	0.0065791	0.00841923
chr1:16150001-16151000	CHG	0.635593	0.829787	0.00240473	0.00614324
chr1:16205001-16206000	CHG	0.575	0.785366	0.00962273	0.00983488
chr1:16477001-16478000	CHG	0.258352	0.652174	0.00104701	0.0052773
chr1:16546001-16547000	CHG	0.784314	0.5	0.00951328	0.00978669
chr1:16634001-16635000	CHG	0.817582	0.416667	0.00107395	0.00529622
chr1:16639001-16640000	CHG	0.944099	0.5625	0.00827003	0.00922154	Pt1G00590
chr1:16652001-16653000	CHG	0.620968	0.822785	0.00313596	0.00657966	Pt1G00590
chr1:16677001-16678000	CHG	0.574194	0.86	0.000694733	0.00506899
chr1:16959001-16960000	CHG	0.324818	0.610256	0.00161137	0.00563214
chr1:16960001-16961000	CHG	0.02526	0.509317	1.86712e-05	0.00429902
chr1:16961001-16962000	CHG	0.0426357	0.550649	0.00136464	0.0054769
chr1:16962001-16963000	CHG	0	0.658228	0.000502256	0.00496692
chr1:17109001-17110000	CHG	0.68932	0.435897	0.00382026	0.00697864
chr1:17280001-17281000	CHG	0.95	0.68	0.00889375	0.00950723
chr1:17990001-17991000	CHG	0.744444	0.930233	0.0060502	0.00815407
chr1:18361001-18362000	CHG	0.591667	0.759729	0.00187616	0.00580883
chr1:18409001-18410000	CHG	0.628049	0.816854	0.00459846	0.00740529
chr1:18619001-18620000	CHG	0.676471	0.898964	0.00598152	0.00811932
chr1:18742001-18743000	CHG	0.659574	0.82699	0.00395794	0.00705785
chr1:18745001-18746000	CHG	0.611111	0.933884	0.00135104	0.00547019
chr1:18761001-18762000	CHG	0.75	0.937669	0.00801981	0.009102
chr1:18797001-18798000	CHG	0	0.95369	0.00391981	0.00703661
chr1:18832001-18833000	CHG	0.4	0.855882	0.00445162	0.00732716
chr1:18834001-18835000	CHG	0.612245	0.939641	0.0090463	0.00957629
chr1:18843001-18844000	CHG	0.71134	0.898113	0.00215011	0.0059795
chr1:18940001-18941000	CHG	0.596491	0.868132	0.00261273	0.00627005
chr1:18966001-18967000	CHG	0.732143	0.980676	0.00889527	0.00950798
chr1:19037001-19038000	CHG	0.48913	0.713235	0.00211657	0.00596157
chr1:19696001-19697000	CHG	0.938776	0.774059	0.00279591	0.00637969
chr1:19826001-19827000	CHG	0.677165	0.885135	0.00155029	0.00559871
chr1:19981001-19982000	CHG	0.568421	0.803681	0.00383143	0.00698471
chr1:20121001-20122000	CHG	0.616438	0.875899	0.00422179	0.00720231	Pt1G00740
chr1:20358001-20359000	CHG	0.760563	0.970149	0.00524572	0.00774809
chr1:20483001-20484000	CHG	0.511628	0.808633	0.00408547	0.0071296
chr1:20512001-20513000	CHG	0.609272	0.859155	0.00322241	0.00663049
chr1:20743001-20744000	CHG	0.728814	0.888268	0.00249074	0.00619777
chr1:20896001-20897000	CHG	0.535714	0.762183	0.00745445	0.00883992
chr1:20940001-20941000	CHG	0.72093	0.9	0.00433669	0.00726609
chr1:21153001-21154000	CHG	0.681818	0.876404	0.00380236	0.00696497
chr1:21154001-21155000	CHG	0.765625	0.928571	0.00605055	0.00815423
chr1:21651001-21652000	CHG	0.81383	0.517296	0.00560624	0.00793269	Pt1G00790
chr1:21760001-21761000	CHG	0.827778	1	0.00284783	0.00640893
chr1:21852001-21853000	CHG	0.985915	0.722222	0.00925434	0.00967258
chr1:21886001-21887000	CHG	0.27381	0.887097	0.00093837	0.00521283	Pt1G00820
chr1:22244001-22245000	CHG	0.161806	0.933333	0.000123213	0.00495109
chr1:22291001-22292000	CHG	0.839018	0.662162	0.00506639	0.00765078
chr1:22329001-22330000	CHG	0.78022	1	0.000687664	0.0050662
chr1:22365001-22366000	CHG	0.842995	0.666667	0.00438278	0.00729222
chr1:22443001-22444000	CHG	0.844444	1	0.00653502	0.00839942
chr1:22528001-22529000	CHG	0.824268	0.645349	0.00182186	0.00577372
chr1:22589001-22590000	CHG	0.992366	0.833333	0.00169024	0.00568534
chr1:22594001-22595000	CHG	0.869565	0.680352	0.0005579	0.00500542
chr1:22619001-22620000	CHG	0.850282	0.566434	0.00185311	0.00579133
chr1:22761001-22762000	CHG	0.837638	0.548387	0.00175692	0.00573272
chr1:22818001-22819000	CHG	0.785366	0.469697	0.00305503	0.00653276
chr1:23448001-23449000	CHG	0.946472	0.791444	0.00622286	0.00824512
chr1:24142001-24143000	CHG	0.687225	0.859813	0.00141651	0.00551234
chr1:25165001-25166000	CHG	0.534884	0.813953	0.00807666	0.00912755
chr1:25302001-25303000	CHG	0.74359	0.979592	0.00202873	0.00590738
chr1:25918001-25919000	CHG	0.405405	0.889908	0.000780043	0.00511775
chr1:25920001-25921000	CHG	0	0.2	0.00866202	0.00940145
chr1:26678001-26679000	CHG	0.900249	0.666667	0.00302651	0.00651755
chr1:26679001-26680000	CHG	0.722222	0.4	0.00890112	0.00951107
chr1:26720001-26721000	CHG	0.385321	0.666667	0.00629962	0.00828036
chr1:26777001-26778000	CHG	0.709677	1	0.00312821	0.00657487
chr1:26778001-26779000	CHG	0.755932	0.166667	0.00287492	0.00642638
chr1:26889001-26890000	CHG	0.125	0.782828	0.00394748	0.0070513
chr1:26913001-26914000	CHG	0.7375	0.919517	0.00191652	0.0058345
chr1:26934001-26935000	CHG	0.678049	0.853211	0.0070867	0.00866521
chr1:26951001-26952000	CHG	0.380952	0.956522	0.00454813	0.00737889
chr1:27035001-27036000	CHG	0.72093	0.961905	0.00367435	0.00689335
chr1:27044001-27045000	CHG	0.536842	0.832237	0.00376125	0.0069407
chr1:27133001-27134000	CHG	0.708502	0.889286	0.00297573	0.00648729
chr1:27147001-27148000	CHG	0.646617	0.855856	0.00886915	0.00949589
chr1:27153001-27154000	CHG	0.571429	0.951691	0.00192758	0.00584297
chr1:27187001-27188000	CHG	0.680412	0.877828	0.00611188	0.00818538
chr1:27189001-27190000	CHG	0.609091	0.769231	0.00831076	0.00923907
chr1:27225001-27226000	CHG	0.62	0.798077	0.00581869	0.00803804
chr1:27261001-27262000	CHG	0.8	0.95082	0.00515538	0.00769827
chr1:27304001-27305000	CHG	0.655172	0.940367	0.00213914	0.00597128
chr1:27327001-27328000	CHG	1	0.846154	0.00417836	0.00718126
chr1:27750001-27751000	CHG	0.714286	0.949686	0.00439629	0.00729919
chr1:27980001-27981000	CHG	0.813953	0.483333	0.00315948	0.00659348
chr1:28601001-28602000	CHG	0.6425	0.418539	0.00859131	0.00936785
chr1:28666001-28667000	CHG	0.965517	0.725806	0.00432153	0.00725809
chr1:28850001-28851000	CHG	0.817326	0.654762	0.00594774	0.00810304
chr1:28977001-28978000	CHG	0.822034	0.4	0.00987553	0.00994601
chr1:29147001-29148000	CHG	0.696629	1	0.00261516	0.00627221
chr1:29185001-29186000	CHG	0.5	0.7	0.0088033	0.00946641
chr1:29390001-29391000	CHG	0.173077	0.538462	0.00424684	0.00721604
chr1:29406001-29407000	CHG	0.792683	0.984848	0.00189612	0.005823
chr1:29870001-29871000	CHG	0.133333	0.826979	0.00160466	0.00562769
chr1:29898001-29899000	CHG	0.317073	0.783784	0.00296715	0.00648404
chr1:29993001-29994000	CHG	0.433333	0.818182	0.00888059	0.00950144
chr1:30030001-30031000	CHG	0.622222	0.859589	0.000936238	0.00521215	Pt1G00970
chr1:30044001-30045000	CHG	0.668919	0.939024	0.00129114	0.00542324
chr1:30470001-30471000	CHG	0.3	0.730061	0.0025019	0.00620387
chr1:31367001-31368000	CHG	0.486842	0.8	0.00804537	0.00911366
chr1:31814001-31815000	CHG	0.689655	0.985714	0.00319807	0.00661524
chr1:31845001-31846000	CHG	0.670659	0.333333	0.00221155	0.00602159
chr1:31949001-31950000	CHG	0.761146	0.945946	0.00481171	0.00751586
chr1:32026001-32027000	CHG	0.738318	1	0.00282631	0.00639631
chr1:32201001-32202000	CHG	0.966102	0.736842	0.00943235	0.00975138
chr1:32326001-32327000	CHG	0.945055	0.703947	0.00935665	0.00971879
chr1:32506001-32507000	CHG	0.723881	0.888	0.00962508	0.00983591
chr1:33371001-33372000	CHG	0.718785	0.883367	8.14404e-05	0.00495109	Pt1G01040
chr1:33692001-33693000	CHG	0.711864	0.871429	0.00377491	0.00694826
chr1:33704001-33705000	CHG	0.685714	0.866667	0.00279721	0.0063808
chr1:33705001-33706000	CHG	0.553949	0.716645	0.00128575	0.00542085
chr1:33826001-33827000	CHG	0.750306	0.969309	0.00183087	0.00578135
chr1:34012001-34013000	CHG	0.300518	0.705	0.00779341	0.00899884
chr1:34358001-34359000	CHG	0.680412	0.852814	0.00400192	0.00708038
chr1:35139001-35140000	CHG	0.679389	0.887701	0.00203662	0.00591159
chr1:35354001-35355000	CHG	0.748408	0.594982	0.00372501	0.00692287	Pt1G01100
chr1:35449001-35450000	CHG	0.454874	0.640541	0.00930062	0.00969503	Pt1G01100
chr1:35456001-35457000	CHG	0.636829	0.0909091	0.00644719	0.00835508	Pt1G01100
chr1:35457001-35458000	CHG	0.545946	0.12	0.00210818	0.00595525	Pt1G01100
chr1:36636001-36637000	CHG	0.969325	0.79717	0.00726485	0.00874568
chr1:36660001-36661000	CHG	0.767857	0.927273	0.00275491	0.0063547
chr1:37048001-37049000	CHG	0.743363	0.917073	0.0098011	0.00991312
chr1:37096001-37097000	CHG	0.398734	0.712617	0.00774359	0.00897704
chr1:37229001-37230000	CHG	0.425532	0.670455	0.00745688	0.00884095
chr1:37708001-37709000	CHG	0.842365	0.582781	0.00975256	0.00989171
chr1:37769001-37770000	CHG	0.776398	0.961783	0.00916972	0.0096315
chr1:37973001-37974000	CHG	0.652174	0.913265	0.00426476	0.00722598
chr1:38028001-38029000	CHG	0.0685921	0.97561	0.00514961	0.00769499
chr1:38029001-38030000	CHG	0.705882	0.538462	0.00885669	0.00948969
chr1:38122001-38123000	CHG	0.608696	0.932203	0.00241699	0.00615173
chr1:38342001-38343000	CHG	0.509804	0.806612	0.00711468	0.00867847
chr1:38343001-38344000	CHG	0.580882	0.756077	0.000704126	0.00507408
chr1:38390001-38391000	CHG	0.865385	0.637931	0.00330263	0.00667587
chr1:38448001-38449000	CHG	0.670886	0.979167	0.00222123	0.00602559
chr1:38545001-38546000	CHG	0.607143	0.947368	0.00327434	0.00666124
chr1:38645001-38646000	CHG	0.428571	0.616279	0.00703982	0.00864323
chr1:38646001-38647000	CHG	0.5	0.804124	0.00533425	0.00779471
chr1:38865001-38866000	CHG	0.773756	0.937143	0.00422727	0.00720505
chr1:39415001-39416000	CHG	0.483516	0.854031	0.000474087	0.00495389
chr1:39426001-39427000	CHG	0.668464	0.886973	0.00226738	0.00605489
chr1:39534001-39535000	CHG	0.699708	0.868759	0.000700733	0.00507408
chr1:39545001-39546000	CHG	0.704485	0.882664	0.00673736	0.00849465
chr1:39549001-39550000	CHG	0.677419	0.834808	0.00126925	0.00541407
chr1:39589001-39590000	CHG	0.689157	0.858255	0.00137679	0.00548305
chr1:39603001-39604000	CHG	0.779817	0.943633	0.00476261	0.00748949
chr1:39675001-39676000	CHG	0.721569	0.904819	0.00129587	0.00542644
chr1:39746001-39747000	CHG	0.776316	0.9375	0.00845093	0.00930317
chr1:39781001-39782000	CHG	0.569444	0.839679	0.000848798	0.00516145
chr1:39886001-39887000	CHG	0.880952	0.663185	0.00373786	0.00692861	Pt1G01160
chr1:40139001-40140000	CHG	0.905882	0.567213	0.00156484	0.0056053
chr1:40317001-40318000	CHG	0.931818	0.2	0.00294111	0.00646691
chr1:40382001-40383000	CHG	0.591837	0.887734	0.00236651	0.00611848
chr1:40795001-40796000	CHG	0.676874	0.835938	0.00802093	0.00910237
chr1:40851001-40852000	CHG	0.698795	0.934911	0.00280105	0.00638276
chr1:41106001-41107000	CHG	0.45	0.6	0.00722398	0.00872856
chr1:41200001-41201000	CHG	0.690476	0.848921	0.00905454	0.00958067
chr1:41489001-41490000	CHG	0.880597	0.6	0.00955384	0.009804
chr1:41873001-41874000	CHG	0.607143	1	0.00596966	0.00811399
chr1:42129001-42130000	CHG	0.747093	0.528736	0.00483525	0.00752918
chr1:42524001-42525000	CHG	0.807143	1	0.00664348	0.00845
chr1:42577001-42578000	CHG	0.783784	0.937107	0.00256317	0.00624005
chr1:42724001-42725000	CHG	0.698925	0.960784	0.00946625	0.00976689
chr1:42734001-42735000	CHG	0.623377	0.953125	0.00486981	0.00754699
chr1:42771001-42772000	CHG	0.706044	0.206612	0.000276829	0.00495109
chr1:42774001-42775000	CHG	0.78125	0.586207	0.00893952	0.00952838
chr1:43014001-43015000	CHG	0.93985	0.699248	0.00710699	0.00867527
chr1:43899001-43900000	CHG	0.266667	0.84	0.00320275	0.00661847
chr1:43949001-43950000	CHG	0.00455581	0.267956	0.00532372	0.00778852	Pt1G01280
chr1:43969001-43970000	CHG	0.75	0.947368	0.0021429	0.00597372
chr1:43976001-43977000	CHG	0.840517	0.529412	0.000735354	0.00508952
chr1:43983001-43984000	CHG	0.723039	0.9875	0.00237108	0.00612228
chr1:44022001-44023000	CHG	0.571046	0.379679	0.00933244	0.00970936
chr1:44024001-44025000	CHG	0.966292	0.659091	9.15707e-05	0.00495109
chr1:44099001-44100000	CHG	0.874251	0.697196	0.00684763	0.00855193
chr1:44162001-44163000	CHG	0.756364	0.592593	0.00649969	0.00838173
chr1:44172001-44173000	CHG	0.540084	0.711957	0.0023306	0.00609582
chr1:44177001-44178000	CHG	0.93956	0.701087	0.00183532	0.00578367
chr1:44207001-44208000	CHG	0.583333	0.785479	0.00120729	0.00537678
chr1:44216001-44217000	CHG	0.724771	0.877698	0.00481227	0.0075163
chr1:44237001-44238000	CHG	0.858974	0.533333	0.00432817	0.00726195
chr1:44318001-44319000	CHG	0.765363	0.56701	0.00872996	0.00943423
chr1:44413001-44414000	CHG	0.679856	0.876887	0.00332567	0.00668903
chr1:44428001-44429000	CHG	0.45122	0.794534	0.000798078	0.00512278
chr1:44431001-44432000	CHG	0.707071	0.897747	0.00263961	0.0062862
chr1:44432001-44433000	CHG	1	0.802326	0.00614908	0.00820713
chr1:44443001-44444000	CHG	0.666667	0.948161	0.000466252	0.00495362
chr1:44454001-44455000	CHG	0.721818	0.922689	0.00097252	0.00523199
chr1:44459001-44460000	CHG	0.703562	0.870647	0.00202036	0.00589832
chr1:44564001-44565000	CHG	0.307692	0.114478	0.000955213	0.00522303
chr1:44593001-44594000	CHG	0.706349	0.982456	0.00210789	0.00595499
chr1:44613001-44614000	CHG	0.789744	0.946581	0.00998867	0.00999522
chr1:44670001-44671000	CHG	0.640449	0.894309	0.00848647	0.0093189
chr1:44744001-44745000	CHG	0.686275	0.877729	0.00760219	0.00891148
chr1:44863001-44864000	CHG	0.430769	0.735974	0.00035103	0.00495109
chr1:44875001-44876000	CHG	0.962733	0.776923	0.00115643	0.00534558
chr1:45073001-45074000	CHG	0.772727	0.926761	0.000760433	0.0051005
chr1:45097001-45098000	CHG	0.837838	1	0.00949774	0.00977979
chr1:45185001-45186000	CHG	0.643902	0.828194	0.000880779	0.00518191
chr1:45317001-45318000	CHG	0.25	0.00440529	0.000905522	0.00519361
chr1:45390001-45391000	CHG	0.794118	0.471545	0.0061614	0.00821428
chr1:45555001-45556000	CHG	0.156627	0.371034	0.00199155	0.00588132
chr1:45840001-45841000	CHG	0.673797	0.871886	0.00627661	0.00827019
chr1:45924001-45925000	CHG	0.73523	0.923077	0.0056222	0.00794163
chr1:45974001-45975000	CHG	0.78209	0.945455	0.000383823	0.00495109
chr1:46362001-46363000	CHG	0.787037	0.987805	0.00475545	0.00748594
chr1:46422001-46423000	CHG	0.635379	0.799559	0.00866719	0.00940392
chr1:46594001-46595000	CHG	0.365039	0.664384	0.00320417	0.00661854
chr1:46657001-46658000	CHG	0.755906	0.971014	0.00181337	0.0057675
chr1:46781001-46782000	CHG	0.596491	0.984615	0.00177795	0.00574707
chr1:46829001-46830000	CHG	0.625899	0.905556	0.00165374	0.00566293
chr1:46832001-46833000	CHG	0.777778	0.945946	0.0034144	0.00673788
chr1:46870001-46871000	CHG	0.633333	0.925743	0.000834743	0.00515068
chr1:47032001-47033000	CHG	0.623762	0.913043	0.00344443	0.00675688
chr1:47120001-47121000	CHG	0.853428	0.67581	0.00577555	0.00801869
chr1:47149001-47150000	CHG	0.477273	0.780591	0.000693877	0.00506899
chr1:47177001-47178000	CHG	0.684211	1	0.0021913	0.00600714
chr1:47221001-47222000	CHG	0.684211	0.851064	0.00699733	0.00862402
chr1:47376001-47377000	CHG	0.650485	1	0.00573051	0.00799528
chr1:47406001-47407000	CHG	0.625	0.316092	0.00301364	0.00651118
chr1:47482001-47483000	CHG	0.44898	0.775934	0.00715069	0.00869528
chr1:47529001-47530000	CHG	0.561151	0.850746	0.000886388	0.00518283
chr1:47647001-47648000	CHG	0.805825	0.648649	0.00519522	0.00771993
chr1:47660001-47661000	CHG	1	0.768293	0.00793597	0.00906501
chr1:47716001-47717000	CHG	0.888554	0.719512	0.00886744	0.00949501
chr1:47720001-47721000	CHG	0.679487	0.846535	0.00608489	0.00817205
chr1:47776001-47777000	CHG	0.423729	0.64	0.00814203	0.00915978
chr1:47846001-47847000	CHG	0.920863	0.711864	0.00540662	0.00783069
chr1:47849001-47850000	CHG	0.769231	0.448276	0.00573745	0.00799865
chr1:48117001-48118000	CHG	0.738095	0.926952	0.000846214	0.00516089
chr1:48136001-48137000	CHG	0.803922	1	0.00135803	0.00547418
chr1:48182001-48183000	CHG	0.804878	0.971014	0.00731014	0.00876899
chr1:48232001-48233000	CHG	1	0.722222	0.00871642	0.00942752
chr1:48253001-48254000	CHG	0.56	0.912281	0.00104257	0.00527549
chr1:48361001-48362000	CHG	0.511475	0.728435	0.00332662	0.00668973
chr1:48442001-48443000	CHG	0.767123	1	0.00784265	0.00902095
chr1:48451001-48452000	CHG	0.851351	0.685106	0.00619745	0.00823293
chr1:48644001-48645000	CHG	0.949153	0.75	0.00793324	0.00906379
chr1:48741001-48742000	CHG	0.416667	0.978723	0.00538085	0.00781608
chr1:48937001-48938000	CHG	0.75	1	0.00779018	0.0089977
chr1:48982001-48983000	CHG	1	0.612903	0.00999403	0.00999756
chr1:49134001-49135000	CHG	0.573333	0.789474	0.00209455	0.00594782
chr1:49215001-49216000	CHG	1	0.82	0.00849507	0.00932284
chr1:49277001-49278000	CHG	0.948276	0.766234	0.00820933	0.00919279
chr1:49281001-49282000	CHG	0.663265	1	0.00889885	0.00950968
chr1:49447001-49448000	CHG	0	1	0.00129962	0.00543042
chr1:49465001-49466000	CHG	0.657143	1	0.00991162	0.00996236
chr1:49467001-49468000	CHG	0.8125	0.963415	0.00434197	0.00726913
chr1:49584001-49585000	CHG	0.731343	0.914948	0.00510152	0.0076706	Pt1G01460
chr1:49647001-49648000	CHG	0.75	0.917852	0.00915139	0.00962366	Pt1G01460
chr1:49688001-49689000	CHG	0.640394	0.803213	0.00808716	0.00913199	Pt1G01460
chr1:49741001-49742000	CHG	0.5	0.962264	0.0071759	0.00870618	Pt1G01460
chr1:49924001-49925000	CHG	0.833333	0.176471	0.00455638	0.00738343
chr1:49952001-49953000	CHG	0.685393	0.972222	0.00298899	0.00649585
chr1:49985001-49986000	CHG	0.783505	0.974359	0.00353173	0.00680845
chr1:49987001-49988000	CHG	0.794595	0.488372	0.00101915	0.0052583
chr1:50488001-50489000	CHG	0.559259	0.847561	0.00255337	0.00623366	Pt1G01510
chr1:50624001-50625000	CHG	0.710526	0.881356	0.00446496	0.00733404
chr1:50828001-50829000	CHG	0.700893	0.89011	0.00639827	0.00832951
chr1:50844001-50845000	CHG	0.588832	0.844037	0.00154591	0.00559589
chr1:50970001-50971000	CHG	0.963235	0.674157	0.003666	0.00688823
chr1:51014001-51015000	CHG	0.167155	0.459091	0.00252822	0.00622069	Pt1G01540
chr1:51015001-51016000	CHG	0.0783133	0.447977	0.00423854	0.00721102	Pt1G01540
chr1:51018001-51019000	CHG	0.336149	0.56546	0.00896074	0.00953811	Pt1G01540
chr1:51019001-51020000	CHG	0.16129	0.683706	0.000936048	0.00521185	Pt1G01540
chr1:51190001-51191000	CHG	0.718232	0.456897	0.00430997	0.00725158	Pt1G01540
chr1:51290001-51291000	CHG	0.353945	0.656891	9.27877e-05	0.00495109	Pt1G01540
chr1:51305001-51306000	CHG	0.61753	0.328859	0.000467526	0.00495362	Pt1G01540
chr1:51394001-51395000	CHG	0.876033	0.675978	0.00237895	0.00612564	Pt1G01540
chr1:51424001-51425000	CHG	0.625	0.869281	0.00272226	0.00633211	Pt1G01540
chr1:51470001-51471000	CHG	0.860495	0.65651	0.000735901	0.00508952
chr1:51472001-51473000	CHG	0.836134	0.675676	0.00753027	0.00887725
chr1:51556001-51557000	CHG	0.880192	0.666667	0.00221342	0.00602208
chr1:51636001-51637000	CHG	0.597884	0.838462	0.00180984	0.00576601
chr1:51652001-51653000	CHG	0.735507	0.88764	0.00121558	0.00537836
chr1:51689001-51690000	CHG	0.545455	0.877934	0.00198953	0.00588132
chr1:51690001-51691000	CHG	0.658537	0.859551	0.00520127	0.00772274
chr1:51842001-51843000	CHG	0.708861	0.871886	0.00218482	0.00600312
chr1:51857001-51858000	CHG	0.416667	0.914286	0.00407577	0.00712379
chr1:51884001-51885000	CHG	0.0818669	0.294006	0.00230464	0.00607867	Pt1G01570
chr1:51920001-51921000	CHG	0.616858	0.809291	0.00456114	0.00738541
chr1:51935001-51936000	CHG	0.0224525	0.364486	0.00138355	0.00549083
chr1:52156001-52157000	CHG	0.81078	0.642697	0.00513041	0.00768498
chr1:52190001-52191000	CHG	0.740157	0.5625	0.00775417	0.0089811
chr1:52366001-52367000	CHG	0.861368	0.583333	0.00763058	0.00892494
chr1:52367001-52368000	CHG	0.895604	0.653846	0.00183133	0.00578135
chr1:52419001-52420000	CHG	0.852332	0.422222	0.00383729	0.00698716
chr1:52477001-52478000	CHG	0.862309	0.627329	0.000294215	0.00495109
chr1:52482001-52483000	CHG	0.830243	0.5	0.000602475	0.00502844
chr1:52494001-52495000	CHG	0.834405	0.5	0.0032697	0.00665809	Pt1G01590
chr1:52495001-52496000	CHG	0.873016	0	0.000937166	0.00521282	Pt1G01590
chr1:52496001-52497000	CHG	0.786916	0	0.000228815	0.00495109	Pt1G01590
chr1:52509001-52510000	CHG	0.814255	0.627907	0.00375805	0.0069388
chr1:52520001-52521000	CHG	0.887987	0.485714	0.00142276	0.00551502
chr1:52549001-52550000	CHG	0.889344	0.371429	0.000661877	0.00505666
chr1:52553001-52554000	CHG	0.795082	1	0.00646755	0.00836506
chr1:52572001-52573000	CHG	0.859649	0.657895	0.00175518	0.00573206
chr1:52575001-52576000	CHG	0.862016	0.59596	0.000791663	0.00512169
chr1:52577001-52578000	CHG	0.880851	0.666667	0.00782728	0.00901388
chr1:52578001-52579000	CHG	0.756428	0.572222	0.0088348	0.00948104
chr1:52602001-52603000	CHG	0.9075	0.729282	0.00120559	0.00537678
chr1:52609001-52610000	CHG	0.822188	0.672026	0.000318744	0.00495109
chr1:52617001-52618000	CHG	0.819838	0.631579	0.00509004	0.00766432
chr1:52621001-52622000	CHG	0.871671	0.689655	0.0082133	0.00919477
chr1:52627001-52628000	CHG	0.799233	0.558511	0.00153214	0.00559081
chr1:52650001-52651000	CHG	0.887232	0.626263	0.00130061	0.00543123
chr1:52658001-52659000	CHG	0.753927	0.557522	0.00124487	0.00539648
chr1:52670001-52671000	CHG	0.831707	0.670782	0.00498111	0.0076062
chr1:52679001-52680000	CHG	0.848049	0	0.000534751	0.00498993
chr1:52690001-52691000	CHG	0.906746	0.730539	0.00257821	0.00625046
chr1:52786001-52787000	CHG	0.639535	0.858491	0.00710027	0.00867218
chr1:52792001-52793000	CHG	0.645833	0.818182	0.00888227	0.00950206
chr1:52881001-52882000	CHG	0.5	0.953488	0.00134851	0.00546774
chr1:52999001-53000000	CHG	0.711765	0.89924	0.00342305	0.00674356
chr1:53112001-53113000	CHG	0.856502	0	0.00435648	0.00727842
chr1:53633001-53634000	CHG	0.668639	0.2	0.00118984	0.00536692
chr1:53638001-53639000	CHG	0.669811	1	0.00372257	0.0069219
chr1:53688001-53689000	CHG	0.375	0.633333	0.00921037	0.00965152
chr1:53704001-53705000	CHG	0.54	0.908475	0.00460261	0.00740733
chr1:53745001-53746000	CHG	0.795918	0.962025	0.00211907	0.00596206
chr1:54121001-54122000	CHG	0.75969	0.924152	0.00234465	0.00610564
chr1:54162001-54163000	CHG	0.407551	0.621283	0.000120371	0.00495109
chr1:54163001-54164000	CHG	0.486647	0.875622	0.000461307	0.00495109
chr1:54439001-54440000	CHG	0.722955	0.889749	0.00208252	0.00593978
chr1:54530001-54531000	CHG	0.339286	0.72549	0.0055258	0.00789064
chr1:54627001-54628000	CHG	0.26087	0.00840336	0.00181974	0.00577163
chr1:54884001-54885000	CHG	0.608081	0.773893	0.00419843	0.00718947
chr1:55129001-55130000	CHG	0.694656	0.861111	0.0021404	0.0059724
chr1:55163001-55164000	CHG	0.730496	0.881188	0.00486498	0.00754419
chr1:55379001-55380000	CHG	0.0253165	0.176471	0.000982391	0.00523781
chr1:55419001-55420000	CHG	0.809524	1	0.00116728	0.00535349
chr1:55586001-55587000	CHG	0.552941	0.714286	0.00968418	0.00986232
chr1:55679001-55680000	CHG	0.711111	1	0.00379107	0.00695878
chr1:55710001-55711000	CHG	0.739631	0.922078	0.000540141	0.00499218
chr1:55737001-55738000	CHG	0.635236	0.830688	0.00493682	0.00758237
chr1:55916001-55917000	CHG	0.796651	0.949153	0.0090037	0.00955628
chr1:56100001-56101000	CHG	0.757576	0.981132	0.00610063	0.00818011
chr1:56190001-56191000	CHG	0.873494	0.722807	0.00986599	0.00994221
chr1:57095001-57096000	CHG	0.714286	0.0368852	0.000904426	0.00519233
chr1:57125001-57126000	CHG	0.526515	0.786957	0.00296761	0.00648404
chr1:57140001-57141000	CHG	0.716867	0.928571	0.00172835	0.00571368
chr1:57141001-57142000	CHG	0.696429	0.893048	0.00506087	0.00764846
chr1:57370001-57371000	CHG	0.907157	0.746988	0.00518558	0.00771484
chr1:57396001-57397000	CHG	0.816667	0.635135	0.0040032	0.00708121
chr1:57402001-57403000	CHG	0.846154	0.54717	0.00398905	0.00707291
chr1:57409001-57410000	CHG	0.7	0.918919	0.00890639	0.00951335
chr1:57410001-57411000	CHG	0.736559	0.426471	0.00413401	0.00715542
chr1:57417001-57418000	CHG	0.757895	1	0.00545781	0.0078579
chr1:57427001-57428000	CHG	0.910112	0.612903	0.00128072	0.00541896
chr1:57447001-57448000	CHG	0.75	0.919598	0.000546332	0.0049935
chr1:57458001-57459000	CHG	0.652174	0.5	0.00504447	0.00764002
chr1:57529001-57530000	CHG	0.889855	0.529412	0.00539528	0.00782508
chr1:57599001-57600000	CHG	0.83558	0.680851	0.00313882	0.00658158
chr1:57612001-57613000	CHG	0.799669	0.6	0.00403575	0.00709966
chr1:57678001-57679000	CHG	0.813397	0.363636	0.00704811	0.00864769
chr1:57713001-57714000	CHG	0.576923	0.0930233	0.00550294	0.00788025
chr1:58090001-58091000	CHG	0.794521	0.955556	0.00396936	0.00706325
chr1:58303001-58304000	CHG	0.814103	0.642857	0.00884114	0.00948343
chr1:58502001-58503000	CHG	0.880322	0.6	0.00966848	0.00985595
chr1:58504001-58505000	CHG	0.884921	0.421687	0.000123031	0.00495109
chr1:58560001-58561000	CHG	0.890698	0.557377	0.00864293	0.0093907
chr1:58582001-58583000	CHG	0.586279	0.815789	0.00309205	0.0065538
chr1:58625001-58626000	CHG	0.821107	0.65098	0.00203329	0.00590991
chr1:58647001-58648000	CHG	0.141827	0.486667	0.00936364	0.00972173	Pt1G01680
chr1:58698001-58699000	CHG	0.913692	0.756208	0.00320306	0.00661847	Pt1G01680
chr1:58734001-58735000	CHG	0.873684	0.66443	0.00595245	0.00810614	Pt1G01680
chr1:58747001-58748000	CHG	0.872671	0.555556	0.00161567	0.00563452	Pt1G01680
chr1:58752001-58753000	CHG	0.95122	0.62069	0.00117044	0.00535584	Pt1G01680
chr1:58768001-58769000	CHG	0.794118	0.614583	0.00897677	0.00954515	Pt1G01680
chr1:58785001-58786000	CHG	0.895595	0.69281	0.000451355	0.00495109	Pt1G01680
chr1:58788001-58789000	CHG	0.817935	0.5	0.000894519	0.00518892	Pt1G01680
chr1:58804001-58805000	CHG	0.9311	0.770115	0.00219861	0.00601156	Pt1G01680
chr1:58846001-58847000	CHG	0.903069	0.662921	0.000948396	0.00521507
chr1:58858001-58859000	CHG	0.916667	0.64557	0.000281259	0.00495109
chr1:58932001-58933000	CHG	0.912256	0.720833	0.00157002	0.00560931
chr1:58955001-58956000	CHG	0.853933	0.685083	0.00464997	0.00742884
chr1:58959001-58960000	CHG	0.781796	0.972222	0.00151174	0.00557608
chr1:58982001-58983000	CHG	1	0.681818	0.0024552	0.00617537
chr1:58999001-59000000	CHG	0.871166	0.666667	0.00873319	0.00943631
chr1:59067001-59068000	CHG	0.919231	0.711409	0.00697356	0.00861237
chr1:59084001-59085000	CHG	0.54878	0.729412	0.00924664	0.00966861
chr1:59098001-59099000	CHG	0.738462	1	0.00307425	0.00654501
chr1:59104001-59105000	CHG	0.715084	1	0.00707926	0.00866066
chr1:59213001-59214000	CHG	0.795181	0.505495	0.0080693	0.00912436
chr1:59335001-59336000	CHG	0.6	0.847222	0.00984863	0.00993595
chr1:59350001-59351000	CHG	0.0925926	0.441558	0.00939238	0.00973523
chr1:59385001-59386000	CHG	0.732794	0.978261	0.00150764	0.00557341
chr1:59388001-59389000	CHG	0.787879	0.5625	0.00727726	0.00875221
chr1:59458001-59459000	CHG	0	0.769231	0.000578843	0.00501617
chr1:59479001-59480000	CHG	0.971429	0.802083	0.00342745	0.00674642
chr1:59535001-59536000	CHG	0.934932	0.728972	0.00105143	0.00528117
chr1:59640001-59641000	CHG	0	0.659574	0.000812468	0.00513712	Pt1G01750
chr1:59680001-59681000	CHG	0.847909	0.65625	0.00357034	0.00683135	Pt1G01750
chr1:59753001-59754000	CHG	0.59375	0.898305	0.0024851	0.00619533	Pt1G01750
chr1:59767001-59768000	CHG	0.909449	0.573684	0.00765386	0.00893613	Pt1G01750
chr1:59833001-59834000	CHG	0.670659	0.854749	0.00320885	0.00662228	Pt1G01750
chr1:59867001-59868000	CHG	0.205323	0.553691	0.00172534	0.00571226	Pt1G01770,Pt1G01750
chr1:59884001-59885000	CHG	0.536232	0.822034	0.00348508	0.00678186	Pt1G01770,Pt1G01750
chr1:59901001-59902000	CHG	0.592593	0.787234	0.00517106	0.00770571
chr1:60016001-60017000	CHG	0.52809	0.740181	0.00802301	0.00910323
chr1:60120001-60121000	CHG	0.70936	0.206897	0.00464907	0.00742827
chr1:60150001-60151000	CHG	1	0.3	0.00307119	0.00654303
chr1:60203001-60204000	CHG	0.745358	0.930233	0.00309499	0.00655478
chr1:60316001-60317000	CHG	0.671429	0.918994	0.00379159	0.00695914
chr1:60411001-60412000	CHG	0.89899	0.730263	0.00829302	0.00923093
chr1:60511001-60512000	CHG	0.642857	0.881119	0.00379047	0.00695825
chr1:60539001-60540000	CHG	0.272727	0.74	0.00441236	0.00730661
chr1:60711001-60712000	CHG	0.679245	0.861111	0.00718574	0.00870995
chr1:60715001-60716000	CHG	0.647059	0.899281	0.00484257	0.00753302
chr1:60741001-60742000	CHG	0.763158	0.978873	0.00163568	0.00564867
chr1:60763001-60764000	CHG	0.601562	0.768229	0.00642256	0.0083404
chr1:60767001-60768000	CHG	0.6	0.934066	0.00170328	0.0056951
chr1:60806001-60807000	CHG	0.733333	0.925466	0.00392667	0.00703937
chr1:60853001-60854000	CHG	0.771429	0.946939	0.00845872	0.00930625
chr1:60880001-60881000	CHG	0.725	0.953947	0.00296609	0.00648305
chr1:61007001-61008000	CHG	0.438596	0.860215	0.00345028	0.00676056
chr1:61031001-61032000	CHG	0.666667	0.855072	0.0072238	0.00872853
chr1:61118001-61119000	CHG	0.545455	0.947826	0.00291868	0.00645292	Pt1G01820
chr1:61626001-61627000	CHG	0.54717	0.820937	0.00127962	0.00541854
chr1:61744001-61745000	CHG	0	0.823129	0.00352429	0.00680526
chr1:61771001-61772000	CHG	0.612227	0.437445	0.00875331	0.00944476
chr1:61820001-61821000	CHG	0.454545	0.904959	0.000839244	0.00515394
chr1:61965001-61966000	CHG	0.623377	0.90535	0.000424714	0.00495109
chr1:62073001-62074000	CHG	1	0.222222	0.00254309	0.00622694	Pt1G01880,Pt1G01890
chr1:62235001-62236000	CHG	0.331361	0.0114504	0.00646857	0.00836544
chr1:62386001-62387000	CHG	0.705882	0.868914	0.00617879	0.00822338
chr1:62406001-62407000	CHG	0.042735	0.299065	0.00143387	0.0055213
chr1:62407001-62408000	CHG	0.0878049	0.273038	0.00381086	0.00697129
chr1:62445001-62446000	CHG	1	0.848837	0.00214841	0.00597793
chr1:62465001-62466000	CHG	0.394737	0.814815	0.00250594	0.00620566
chr1:62468001-62469000	CHG	0	0.890282	0.00535556	0.00780453
chr1:62469001-62470000	CHG	0	0.915094	0.0054332	0.00784449
chr1:62472001-62473000	CHG	0.435897	0.884298	0.00247703	0.00619109
chr1:62487001-62488000	CHG	0.695122	0.882883	0.00116571	0.00535114
chr1:62516001-62517000	CHG	0.490196	0.856187	0.000985676	0.00524025
chr1:63130001-63131000	CHG	1	0.162162	0.00601194	0.00813534
chr1:63233001-63234000	CHG	0.846154	0.25	0.00511307	0.00767676
chr1:63431001-63432000	CHG	0.706009	0.865741	0.00236577	0.00611794
chr1:63881001-63882000	CHG	0.706667	0.856884	0.00678468	0.00851776
chr1:64202001-64203000	CHG	1	0.787234	0.00728824	0.00875794
chr1:64205001-64206000	CHG	0.533333	0.813559	0.00454082	0.00737412
chr1:64206001-64207000	CHG	0.703704	0.46	0.00531934	0.0077862
chr1:64335001-64336000	CHG	0.506977	0.784	0.00155413	0.00560001
chr1:64377001-64378000	CHG	0.156566	0.900515	0.00727569	0.00875153
chr1:64488001-64489000	CHG	0.728291	0.883002	0.008624	0.00938195
chr1:64672001-64673000	CHG	0.8125	1	0.00595546	0.00810747
chr1:64796001-64797000	CHG	1	0.444444	0.00422421	0.00720321
chr1:64843001-64844000	CHG	0.896825	0.742297	0.00102158	0.00526036
chr1:64892001-64893000	CHG	0.623239	0.784173	0.00288749	0.00643519
chr1:65674001-65675000	CHG	0.624113	0.803371	0.00694728	0.00860156
chr1:66068001-66069000	CHG	0.772727	0.940171	0.00945742	0.00976319
chr1:66238001-66239000	CHG	0.715447	0	0.00168239	0.00568135
chr1:66305001-66306000	CHG	0.791667	0.943966	0.00624141	0.00825282
chr1:67055001-67056000	CHG	0.781726	0.5	0.00141594	0.00551233
chr1:67083001-67084000	CHG	0.603448	0.939394	0.0094276	0.00974953
chr1:67832001-67833000	CHG	0.740741	0.966102	0.00134637	0.00546588
chr1:67896001-67897000	CHG	0.847826	1	0.00145003	0.00553389
chr1:68118001-68119000	CHG	0.416667	0.924528	0.00465035	0.00742903
chr1:68691001-68692000	CHG	0.762963	0.941834	0.00951711	0.0097886
chr1:68701001-68702000	CHG	0.575472	0.85	0.00389395	0.0070221	Pt1G02150
chr1:68727001-68728000	CHG	0.588235	0.959538	0.00333517	0.00669464
chr1:68800001-68801000	CHG	0.691395	0.883721	0.00353716	0.00681153
chr1:68984001-68985000	CHG	0.413793	0.753012	0.00750053	0.00886228
chr1:69253001-69254000	CHG	0.471698	0.868421	0.00607556	0.00816758
chr1:69269001-69270000	CHG	0.882716	0.654762	0.00867759	0.00940913
chr1:69377001-69378000	CHG	0.608392	0.896104	0.0084775	0.00931452
chr1:70247001-70248000	CHG	0.5	0.902985	0.00589021	0.0080751
chr1:71173001-71174000	CHG	0.75	0.942857	0.00396113	0.00706007
chr1:71354001-71355000	CHG	0.693333	1	0.00232243	0.00608984
chr1:71425001-71426000	CHG	0.674699	0.90625	0.00338537	0.00672397
chr1:71824001-71825000	CHG	0.786787	0.982759	0.00401937	0.00709094
chr1:71988001-71989000	CHG	0.543307	0.723577	0.00873491	0.00943724
chr1:72417001-72418000	CHG	0.529412	0.779221	0.00740903	0.0088168
chr1:72432001-72433000	CHG	0.540856	0.77193	0.00758796	0.00890563
chr1:72541001-72542000	CHG	0.919643	0.521739	0.00351712	0.00680046
chr1:72556001-72557000	CHG	1	0.828125	0.00556746	0.00791211	Pt1G02320
chr1:72576001-72577000	CHG	0.841226	0.4375	0.000360564	0.00495109
chr1:72651001-72652000	CHG	0.915301	0.648148	0.000353243	0.00495109
chr1:73000001-73001000	CHG	0.755556	0.594595	0.00766458	0.00894118
chr1:73377001-73378000	CHG	0.141509	0.848485	0.00632683	0.00829355
chr1:73430001-73431000	CHG	0.870968	0.686916	0.00152042	0.00558439
chr1:73498001-73499000	CHG	0.622222	0.97561	0.00281236	0.00638769
chr1:73579001-73580000	CHG	0.763959	0.91989	0.00526461	0.00775751
chr1:73855001-73856000	CHG	0.64	1	0.00142618	0.00551791
chr1:74025001-74026000	CHG	0.666667	1	0.00275463	0.00635461
chr1:74126001-74127000	CHG	0.844828	1	0.00527105	0.00776098
chr1:74791001-74792000	CHG	0.921569	0.595745	0.00822157	0.00919879
chr1:75066001-75067000	CHG	0.161074	0.482673	1.64875e-05	0.00428139	Pt1G02380,Pt1G02390
chr1:75114001-75115000	CHG	0.918182	0.631016	0.00112009	0.00532563
chr1:75163001-75164000	CHG	0.648438	0.836022	0.00955964	0.0098068
chr1:75429001-75430000	CHG	0.790698	0.977528	0.0010291	0.00526664
chr1:75623001-75624000	CHG	0.0338983	0.272189	0.000337443	0.00495109
chr1:75732001-75733000	CHG	0.241055	0.428846	0.00393547	0.00704486
chr1:75733001-75734000	CHG	0.0846883	0.382733	0.006612	0.00843483
chr1:75743001-75744000	CHG	0.121583	0.337108	0.00880341	0.00946641
chr1:75980001-75981000	CHG	0.023622	0.46319	0.00663658	0.0084468
chr1:76036001-76037000	CHG	0.114804	0.479371	0.00936674	0.00972352
chr1:76037001-76038000	CHG	0.242105	0.736111	0.00528557	0.00776792
chr1:76047001-76048000	CHG	0.258824	0.627046	5.98865e-06	0.00401308
chr1:76191001-76192000	CHG	0.733083	0.891654	0.00122877	0.00538676
chr1:76209001-76210000	CHG	0.728571	0.908213	0.00436532	0.00728373
chr1:76954001-76955000	CHG	0.617241	0.817121	0.000609928	0.00503697
chr1:77323001-77324000	CHG	0.89404	0.659794	0.000959686	0.0052261	Pt1G02430
chr1:77332001-77333000	CHG	0.470588	0.914286	0.00120113	0.00537678	Pt1G02430
chr1:77511001-77512000	CHG	0.42029	0.878947	0.00530685	0.00777893	Pt1G02430
chr1:77512001-77513000	CHG	0.420168	0.812044	0.000775926	0.0051126	Pt1G02430
chr1:77550001-77551000	CHG	0.610778	0.834225	0.00136471	0.0054769	Pt1G02430
chr1:77553001-77554000	CHG	0.715753	0.876499	0.000284942	0.00495109	Pt1G02430
chr1:77582001-77583000	CHG	0.714765	0.895522	0.00074849	0.00509535	Pt1G02430
chr1:77602001-77603000	CHG	0.594203	0.844488	0.00950638	0.00978395
chr1:77660001-77661000	CHG	0.548673	0.74812	0.00182515	0.00577666
chr1:77763001-77764000	CHG	0.505747	0.258065	0.00657891	0.00841922	Pt1G02440
chr1:77769001-77770000	CHG	0.428571	0.129964	0.00057877	0.00501617
chr1:77812001-77813000	CHG	0.757576	0.924342	0.00710548	0.00867461
chr1:77821001-77822000	CHG	0.748466	0.931284	0.00147923	0.00555113
chr1:77860001-77861000	CHG	0.779221	0.942797	0.00915061	0.00962352
chr1:77909001-77910000	CHG	0.16	0.760638	0.00227239	0.00605807
chr1:77960001-77961000	CHG	0.724684	0.876369	0.000676984	0.00506104
chr1:77961001-77962000	CHG	0.688172	0.849879	0.00546581	0.00786242
chr1:77978001-77979000	CHG	0.581633	0.837838	0.000926746	0.00520856
chr1:78023001-78024000	CHG	0.586207	0.8	0.00730295	0.00876517
chr1:78126001-78127000	CHG	0.290598	0.498929	0.000833019	0.005149	Pt1G02480
chr1:78214001-78215000	CHG	0.255319	0.885463	0.00306295	0.00653719	Pt1G02480
chr1:79300001-79301000	CHG	0.930851	0.759036	0.00313432	0.00657871
chr1:79416001-79417000	CHG	0.690265	0.86631	0.00653034	0.00839775
chr1:79525001-79526000	CHG	0.420455	0.783019	0.000736783	0.00509032
chr1:79534001-79535000	CHG	0.558442	0.770073	0.00594976	0.0081045
chr1:79550001-79551000	CHG	0.365546	0.550519	0.000799431	0.00512348
chr1:79556001-79557000	CHG	0.611765	0.79359	0.00312007	0.00656869
chr1:79793001-79794000	CHG	0.333333	1	0.00341659	0.00673897
chr1:79911001-79912000	CHG	0.740964	0.904459	0.00845777	0.0093061
chr1:80558001-80559000	CHG	0.106742	0.284127	0.000279727	0.00495109	Pt1G02520
chr1:80571001-80572000	CHG	0.558011	0.775735	0.00132203	0.00544733
chr1:80606001-80607000	CHG	0.16954	0.375	0.002591	0.00625618
chr1:80635001-80636000	CHG	0.754839	0.916176	0.00168025	0.00568032
chr1:80751001-80752000	CHG	0.0194175	0.457944	0.00954949	0.00980179
chr1:80875001-80876000	CHG	0.785714	0.955752	0.00509125	0.00766471
chr1:81082001-81083000	CHG	0.5	0.114865	0.00976485	0.00989717
chr1:81402001-81403000	CHG	0.146667	0.59434	0.00341687	0.00673916
chr1:81480001-81481000	CHG	0.516393	0.730496	0.0098272	0.00992518	Pt1G02550
chr1:81523001-81524000	CHG	0.616438	1	0.00489231	0.00755805	Pt1G02550
chr1:81640001-81641000	CHG	0.691316	0.889128	0.00133371	0.00545457
chr1:81641001-81642000	CHG	0.591145	0.77095	0.00545239	0.00785554
chr1:81712001-81713000	CHG	0.914894	0.529412	0.00549077	0.0078748
chr1:81813001-81814000	CHG	0.898936	0.70297	0.00134922	0.00546799
chr1:81916001-81917000	CHG	0.85	0.166667	0.00893477	0.00952683
chr1:81944001-81945000	CHG	0.793103	0.328125	0.00989629	0.00995563
chr1:82068001-82069000	CHG	0.473684	0.788889	0.000260098	0.00495109
chr1:82294001-82295000	CHG	0.312139	0.666667	0.00431007	0.00725158
chr1:82310001-82311000	CHG	0.636364	0.902439	0.0035625	0.00682672
chr1:82766001-82767000	CHG	0	0.811475	0.00264602	0.00628818	Pt1G02630
chr1:82834001-82835000	CHG	0.335106	0.629771	0.00566797	0.00796455	Pt1G02650
chr1:82970001-82971000	CHG	0	0.151351	0.000647168	0.00504892
chr1:83022001-83023000	CHG	0.4	0.870523	0.00219889	0.00601182
chr1:83128001-83129000	CHG	0.983051	0.813008	0.00520715	0.00772592
chr1:83136001-83137000	CHG	0.890547	0.730337	0.00779927	0.00900164
chr1:83148001-83149000	CHG	0.693467	0.846797	0.00352385	0.00680504
chr1:83273001-83274000	CHG	0.538226	0.768519	0.0034335	0.00675039
chr1:83293001-83294000	CHG	0.621554	0.801887	0.00188961	0.00581735
chr1:83452001-83453000	CHG	0.318182	0.851852	0.00189161	0.00581898
chr1:83523001-83524000	CHG	0.359023	0.163166	0.000307812	0.00495109
chr1:83534001-83535000	CHG	0.703704	1	0.000852241	0.00516184
chr1:83584001-83585000	CHG	0.611111	0.807692	0.00551307	0.00788436
chr1:83629001-83630000	CHG	0.663327	1	0.00639176	0.00832609
chr1:83637001-83638000	CHG	0.106239	0.763485	1.02568e-05	0.00409698
chr1:83638001-83639000	CHG	0.310241	1	0.00030155	0.00495109
chr1:83650001-83651000	CHG	0.657143	0.166667	0.00873725	0.00943807
chr1:83652001-83653000	CHG	0.817391	1	0.00516079	0.00770091
chr1:83659001-83660000	CHG	0.649123	0.906593	0.00179343	0.0057585
chr1:83868001-83869000	CHG	0.643678	0.872222	0.00169196	0.0056872
chr1:83873001-83874000	CHG	0	0.194872	0.00056568	0.00500825
chr1:83892001-83893000	CHG	0.530612	0.805	0.00643951	0.00835085
chr1:83917001-83918000	CHG	0.68	0.938776	0.00412024	0.00714841
chr1:84105001-84106000	CHG	0.586735	0.0524194	0.00129544	0.00542633
chr1:84157001-84158000	CHG	0.662791	0.862385	0.00518996	0.00771706
chr1:84352001-84353000	CHG	0.726619	0.926667	0.00854056	0.00934468
chr1:84384001-84385000	CHG	0.761194	0.947368	0.008985	0.00954809
chr1:84419001-84420000	CHG	0.69281	0.872483	0.00584106	0.00804989
chr1:84496001-84497000	CHG	0.672316	0.963415	0.00632432	0.0082926
chr1:84566001-84567000	CHG	0.375	0.90625	0.00988502	0.00995001
chr1:85125001-85126000	CHG	0.731343	0.914439	0.00914844	0.0096226
chr1:85255001-85256000	CHG	0.77381	0.380952	0.00882684	0.00947762
chr1:85277001-85278000	CHG	0.769784	0.964286	0.00975192	0.00989171
chr1:85404001-85405000	CHG	0.66416	0.815261	0.00305553	0.006533
chr1:85532001-85533000	CHG	0.848921	0.633094	0.00639426	0.00832746
chr1:85566001-85567000	CHG	0.351351	0.741007	0.00778673	0.00899644
chr1:85569001-85570000	CHG	0.395604	0.72093	0.00681231	0.00853247
chr1:85581001-85582000	CHG	0.948718	0.742647	0.00502212	0.00762687
chr1:85764001-85765000	CHG	0.5	0.72561	0.00372163	0.00692156
chr1:85802001-85803000	CHG	0.881356	0.472222	0.00863182	0.00938594
chr1:85830001-85831000	CHG	0.833333	0.434783	0.00529028	0.00777014
chr1:85878001-85879000	CHG	0.771739	0.541667	0.00353175	0.00680845
chr1:85955001-85956000	CHG	0.313725	0	0.00874714	0.00944198
chr1:86064001-86065000	CHG	0.852679	0.434783	0.00312704	0.00657414
chr1:86127001-86128000	CHG	0.78481	0.0526316	0.000115127	0.00495109
chr1:86169001-86170000	CHG	0.869565	0.715328	0.00764468	0.00893208
chr1:86227001-86228000	CHG	0.605263	0.976744	0.00377378	0.00694776
chr1:86509001-86510000	CHG	0	0.230769	0.000700339	0.00507383
chr1:86572001-86573000	CHG	0.503356	0.745455	0.00246049	0.00617955
chr1:86589001-86590000	CHG	0.487805	0.808	0.00518766	0.00771568
chr1:86595001-86596000	CHG	0.818182	0.33617	0.00853138	0.00933979
chr1:86601001-86602000	CHG	0	0.1875	0.00222317	0.00602614
chr1:86617001-86618000	CHG	0.586207	0.785124	0.00622189	0.0082444
chr1:86630001-86631000	CHG	0.69403	0.89759	0.00141894	0.005514
chr1:86794001-86795000	CHG	0.711599	0.862963	0.00204473	0.00591445
chr1:86885001-86886000	CHG	0.64557	0.901235	0.00594457	0.00810183
chr1:86902001-86903000	CHG	0.679666	0.857143	0.000455914	0.00495109
chr1:87024001-87025000	CHG	0.856467	0.696462	0.00232483	0.0060919
chr1:87149001-87150000	CHG	0.72	0.894737	0.00705411	0.00865055
chr1:87198001-87199000	CHG	0.5536	0.733184	0.00461595	0.00741481
chr1:87293001-87294000	CHG	0.656757	0.816121	0.000882072	0.00518227
chr1:87416001-87417000	CHG	0.52459	0.128814	0.00644314	0.00835292
chr1:87607001-87608000	CHG	0.719048	0.875	0.00414722	0.00716337
chr1:87689001-87690000	CHG	0.625	0.937984	0.00609845	0.00817896
chr1:87921001-87922000	CHG	0.515152	0.879607	0.00253553	0.00622238
chr1:87932001-87933000	CHG	0.846154	0.0960452	0.000687206	0.00506491
chr1:87935001-87936000	CHG	0.315789	0.833333	0.00344937	0.00676041
chr1:88043001-88044000	CHG	0.6	0.751381	0.0052222	0.00773522
chr1:88109001-88110000	CHG	0.780488	0.935606	0.00117193	0.00535784
chr1:88119001-88120000	CHG	0.315789	0.070922	0.000117201	0.00495109
chr1:88730001-88731000	CHG	0.6875	0.971831	0.00270357	0.00632263	Pt1G02760
chr1:88824001-88825000	CHG	0.853659	0.69863	0.00207731	0.00593402
chr1:88995001-88996000	CHG	0.646154	0.873016	0.00604631	0.00815201
chr1:88998001-88999000	CHG	0.659751	0.871308	0.00148204	0.00555268
chr1:89132001-89133000	CHG	0.953846	0.794007	0.00828744	0.0092278
chr1:89153001-89154000	CHG	0.738636	0.925311	0.00205067	0.00591848
chr1:89283001-89284000	CHG	0.907692	0.746411	0.00253672	0.00622339
chr1:89827001-89828000	CHG	0.611111	0.853333	0.00463246	0.007421
chr1:89937001-89938000	CHG	0.672727	0.844125	0.00879362	0.00946184
chr1:90277001-90278000	CHG	0.945455	0.779545	0.000742605	0.00509154
chr1:90454001-90455000	CHG	0.727273	0.896476	0.0094293	0.00974989
chr1:90610001-90611000	CHG	0.613527	0.775956	0.00287138	0.00642399
chr1:90940001-90941000	CHG	0.615385	0.883333	0.00935916	0.00972
chr1:91060001-91061000	CHG	0.880597	0.392857	0.00247329	0.00618896
chr1:91310001-91311000	CHG	0.739286	0.898039	0.00304466	0.0065272
chr1:91496001-91497000	CHG	0.466258	0.164948	0.00936205	0.00972097	Pt1G02800,Pt1G02790
chr1:91837001-91838000	CHG	0.634981	0.836257	0.00582981	0.00804397
chr1:91921001-91922000	CHG	0.748756	0.968254	0.00123024	0.00538709
chr1:92266001-92267000	CHG	0.730769	0.959459	0.00382543	0.00698147
chr1:92276001-92277000	CHG	0.72973	1	0.00663987	0.0084483
chr1:92572001-92573000	CHG	0.607735	0.767068	0.00125634	0.00540311
chr1:92812001-92813000	CHG	0.674419	0.926829	0.00790259	0.00904991
chr1:92875001-92876000	CHG	0.964286	0.666667	0.0048394	0.00753178
chr1:92966001-92967000	CHG	0.47619	0.874667	0.00622127	0.00824426
chr1:93549001-93550000	CHG	0.391304	0.88	0.00573519	0.00799754
chr1:93773001-93774000	CHG	0.373016	0.634877	0.000243653	0.00495109
chr1:94014001-94015000	CHG	0.823596	0.671446	0.00279956	0.00638206
chr1:94020001-94021000	CHG	0.5	1	0.00393581	0.00704495	Pt1G02890,Pt1G02900
chr1:94068001-94069000	CHG	0.71831	0.474576	0.00705204	0.00864957	Pt1G02900
chr1:94206001-94207000	CHG	0.716374	0.872807	0.00812479	0.00915064	Pt1G02900
chr1:94285001-94286000	CHG	0.634783	0.916667	0.00934625	0.00971516
chr1:94404001-94405000	CHG	0.625793	0.787791	0.00105064	0.00528073
chr1:94485001-94486000	CHG	0.75576	0.909639	0.000868329	0.00517408
chr1:94559001-94560000	CHG	0.1133	0.293065	0.000774585	0.00511253	Pt1G02910
chr1:94638001-94639000	CHG	0.708207	0.878109	0.00504113	0.00763829
chr1:94668001-94669000	CHG	0.729592	0.889552	0.00120325	0.00537678
chr1:94680001-94681000	CHG	0.428571	0.891304	0.00844526	0.00930042
chr1:94681001-94682000	CHG	0.986486	0.660079	0.00173944	0.00572095
chr1:94751001-94752000	CHG	0.607656	0.827309	0.00485704	0.00754059
chr1:94804001-94805000	CHG	0.917431	0.669492	0.00658616	0.00842261
chr1:94903001-94904000	CHG	0.695431	0.85124	0.00477441	0.00749485
chr1:94979001-94980000	CHG	0.301158	0.0714286	0.00565628	0.00795752
chr1:95128001-95129000	CHG	0.709832	0.925	0.00110565	0.00531735
chr1:95133001-95134000	CHG	0.326923	1	0.00579654	0.00802922
chr1:95255001-95256000	CHG	0.705882	0.906977	0.00874388	0.00944107
chr1:95287001-95288000	CHG	0.65641	0.847222	0.00268699	0.00631433
chr1:95289001-95290000	CHG	0.588235	0.865497	0.00132736	0.00545099
chr1:95296001-95297000	CHG	0.585366	0.866444	0.00918956	0.00964132
chr1:95305001-95306000	CHG	0.612245	0.838384	0.00698861	0.00861951
chr1:95325001-95326000	CHG	0.366412	0.84593	0.000122908	0.00495109
chr1:95434001-95435000	CHG	0.697802	0.857438	0.00468318	0.00744553
chr1:95862001-95863000	CHG	0.785294	0.952381	0.00153353	0.00559081	Pt1G03000
chr1:96089001-96090000	CHG	0.950495	0.666667	0.00445488	0.00732896
chr1:96509001-96510000	CHG	0	0.958333	0.00422122	0.00720213
chr1:96643001-96644000	CHG	0.933333	0	0.00268482	0.00631309
chr1:96710001-96711000	CHG	0.545455	1	0.00081178	0.00513491
chr1:97110001-97111000	CHG	0.75	1	0.00775382	0.00898096
chr1:97595001-97596000	CHG	0.925926	0.527273	0.00762879	0.00892422
chr1:98255001-98256000	CHG	0.4375	0.805556	0.00341759	0.00673966
chr1:98256001-98257000	CHG	1	0.576923	0.00915239	0.00962397
chr1:98326001-98327000	CHG	0.733333	0.931034	0.00900201	0.00955513
chr1:98344001-98345000	CHG	0.5	0.818182	0.00926098	0.00967526
chr1:98436001-98437000	CHG	0.747312	0.966102	0.00431969	0.00725696
chr1:98548001-98549000	CHG	0.444444	0	0.00406346	0.00711658
chr1:98738001-98739000	CHG	0.642857	0.809339	0.00970112	0.00986969
chr1:98748001-98749000	CHG	0.678571	0.869792	0.00462178	0.00741702
chr1:99056001-99057000	CHG	0.69697	0.942857	0.00437142	0.00728667	Pt1G03100
chr1:99166001-99167000	CHG	0.755556	1	0.00304535	0.00652764	Pt1G03100
chr1:99286001-99287000	CHG	0.6875	0.87069	0.00550584	0.00788118
chr1:99567001-99568000	CHG	0.0630631	0.405797	0.00181963	0.00577156
chr1:99824001-99825000	CHG	0.780303	0.516129	0.00639715	0.00832898
chr1:99871001-99872000	CHG	0.829268	1	0.00956175	0.00980791
chr1:99977001-99978000	CHG	0.652174	1	0.00334134	0.00669713
chr1:100148001-100149000	CHG	0.765625	0.976744	0.00623738	0.00825037
chr1:100822001-100823000	CHG	0.895833	0.583333	0.0032333	0.00663616	Pt1G03140
chr1:100896001-100897000	CHG	0.705202	0.872483	0.00413914	0.00715909	Pt1G03140
chr1:101136001-101137000	CHG	0.871429	0.6	0.00848754	0.00931952
chr1:101668001-101669000	CHG	0.883065	0.688525	0.0052093	0.00772718
chr1:102285001-102286000	CHG	0.740458	0.893204	0.00834515	0.00925477
chr1:102390001-102391000	CHG	0.84	1	0.00750155	0.00886278
chr1:103073001-103074000	CHG	0.852713	0.675159	0.003194	0.00661274
chr1:103134001-103135000	CHG	0.830357	0.608974	0.00925366	0.00967229
chr1:103578001-103579000	CHG	0.603704	0.775591	0.004609	0.00741142
chr1:103642001-103643000	CHG	0.702422	0.866551	0.00431575	0.00725472
chr1:103731001-103732000	CHG	0.481481	0.876847	0.00761262	0.0089171
chr1:103782001-103783000	CHG	0.806452	1	0.00353735	0.0068117
chr1:103799001-103800000	CHG	0.773973	0.931663	0.00168917	0.00568514
chr1:103867001-103868000	CHG	0.2	0.880952	0.00867812	0.00940913
chr1:104026001-104027000	CHG	0.606557	0.810127	0.00779983	0.00900175
chr1:104029001-104030000	CHG	0.00952381	0.625731	0.000466164	0.00495362	Pt1G03240
chr1:104030001-104031000	CHG	0.109312	0.550633	0.00194596	0.00585595	Pt1G03240
chr1:104033001-104034000	CHG	0	0.303571	0.00118864	0.00536643	Pt1G03240
chr1:104034001-104035000	CHG	0.027972	0.58277	2.19564e-05	0.00439145
chr1:104035001-104036000	CHG	0.0214286	0.502463	9.44946e-05	0.00495109
chr1:104047001-104048000	CHG	0.96875	0.728814	0.00718916	0.00871179
chr1:104065001-104066000	CHG	0.222222	0.911765	0.00285721	0.00641597
chr1:104259001-104260000	CHG	0.756757	1	0.00613798	0.00820082
chr1:104618001-104619000	CHG	0.886076	0.666667	0.00849694	0.00932369
chr1:104623001-104624000	CHG	0.587719	0.784314	0.00509524	0.00766658
chr1:104736001-104737000	CHG	0.714286	0.931818	0.00337283	0.00671699
chr1:105015001-105016000	CHG	0.789062	0.941176	0.00466221	0.00743501
chr1:105520001-105521000	CHG	0.559055	0.867925	0.00304874	0.00652911
chr1:106089001-106090000	CHG	0.581281	0.807087	0.000643822	0.00504626
chr1:106258001-106259000	CHG	0.770492	0.944444	0.00932986	0.00970849
chr1:106357001-106358000	CHG	0.938776	0.782609	0.00677683	0.00851386
chr1:106742001-106743000	CHG	0.710145	0.871324	0.00311785	0.00656728
chr1:107143001-107144000	CHG	0.780876	0.975	0.0043784	0.00729028
chr1:107182001-107183000	CHG	0.699115	0.0126582	0.00290419	0.00644645
chr1:107195001-107196000	CHG	0.944444	0.7125	0.00637893	0.00831972
chr1:107517001-107518000	CHG	0.908397	0.676923	0.00927787	0.00968343
chr1:107667001-107668000	CHG	0.906667	0.617647	0.00651484	0.0083902
chr1:108865001-108866000	CHG	0.488372	0.8625	0.00856535	0.00935626
chr1:109003001-109004000	CHG	0.801282	0.475806	0.0019454	0.00585594
chr1:109016001-109017000	CHG	0.592593	0.753247	0.00733834	0.00878429	Pt1G03330
chr1:109137001-109138000	CHG	0.640327	0.80057	0.00439694	0.00729935
chr1:109305001-109306000	CHG	0.710145	0.891051	0.00888129	0.0095016
chr1:109326001-109327000	CHG	0.647059	0.950495	0.00874805	0.00944238
chr1:109336001-109337000	CHG	0.65625	0.906977	0.00186483	0.00579905
chr1:109343001-109344000	CHG	0.215686	0.80292	0.00151075	0.00557502
chr1:109428001-109429000	CHG	0.65625	0.837529	0.00221336	0.00602208
chr1:109632001-109633000	CHG	0.454545	0.90566	0.00511904	0.00767972
chr1:110753001-110754000	CHG	0.811765	0.965714	0.00155538	0.00560038
chr1:110848001-110849000	CHG	0.5	0.969231	0.00661102	0.00843448	Pt1G03380
chr1:111468001-111469000	CHG	0.895652	0.677249	0.00784359	0.00902129
chr1:111946001-111947000	CHG	0.795181	1	0.0030347	0.00652261
chr1:112193001-112194000	CHG	0.776119	0.561404	0.00986731	0.00994268	Pt1G03440
chr1:112488001-112489000	CHG	0.717647	0.88	0.0075209	0.0088724
chr1:112501001-112502000	CHG	0.333333	0.744939	0.000860365	0.00517126
chr1:112513001-112514000	CHG	1	0.785714	0.00678853	0.00851995
chr1:112723001-112724000	CHG	0.712355	0.862832	0.00692634	0.00859073
chr1:112787001-112788000	CHG	0.590909	0.335526	0.00847777	0.00931457
chr1:113645001-113646000	CHG	0.72093	0.929825	0.00143451	0.0055219
chr1:113720001-113721000	CHG	0.671202	0.837079	0.00908922	0.00959584
chr1:114107001-114108000	CHG	0.69697	0.970297	0.00316616	0.00659638
chr1:114149001-114150000	CHG	0.921429	0.76569	0.00313012	0.00657585
chr1:114157001-114158000	CHG	0.682353	0.87619	0.00234635	0.00610643
chr1:114515001-114516000	CHG	0.899083	0.729805	0.00282322	0.00639441
chr1:114531001-114532000	CHG	0.675676	0.845794	0.00187289	0.00580521
chr1:114560001-114561000	CHG	0.6875	0.958333	0.00323271	0.00663575
chr1:114652001-114653000	CHG	0.680934	0.832447	0.00192879	0.00584339
chr1:114803001-114804000	CHG	0.595041	0.853211	0.00224323	0.00603937
chr1:115137001-115138000	CHG	0.570776	0.851964	0.00873622	0.00943779
chr1:115411001-115412000	CHG	0.752351	0.909385	0.00467657	0.00744258
chr1:115483001-115484000	CHG	0.666667	0.817757	0.000933188	0.00520999
chr1:115684001-115685000	CHG	0.706612	0.885117	0.00422991	0.00720628
chr1:115734001-115735000	CHG	0.532934	0.814607	0.00120077	0.00537678
chr1:115856001-115857000	CHG	0.745981	0.928191	0.000854726	0.00516389
chr1:115954001-115955000	CHG	0.9	0.574803	0.00247843	0.00619237
chr1:115988001-115989000	CHG	0.679104	0.842857	0.0067081	0.00848196
chr1:116098001-116099000	CHG	0.744048	0.926471	0.0013014	0.00543157
chr1:116265001-116266000	CHG	0.070922	0.641791	0.00696117	0.00860744
chr1:116267001-116268000	CHG	0.642857	0.809756	0.00613671	0.00819996
chr1:116500001-116501000	CHG	0.494163	0.769231	0.00601521	0.00813652
chr1:116524001-116525000	CHG	0.831081	0.676301	0.00187228	0.00580491
chr1:116652001-116653000	CHG	0.517241	0.67126	0.00141716	0.00551293
chr1:117089001-117090000	CHG	0.675	0.846154	0.00267638	0.00630796
chr1:117482001-117483000	CHG	0.655786	0.852941	0.00488156	0.00755305
chr1:117581001-117582000	CHG	0.702786	0.872054	0.000388101	0.00495109
chr1:117826001-117827000	CHG	0.708758	0.891753	0.000574125	0.00501617
chr1:118598001-118599000	CHG	0.683168	0.956522	0.00589015	0.0080751
chr1:118699001-118700000	CHG	0.749536	0.923529	0.00970013	0.00986953
chr1:119113001-119114000	CHG	0.681686	0.833773	0.00329114	0.00666946
chr1:119286001-119287000	CHG	0.316872	0.0641791	7.05803e-05	0.00495109	Pt1G03640
chr1:119444001-119445000	CHG	0.529703	0.105802	0.00013416	0.00495109
chr1:119449001-119450000	CHG	0.705179	0.869806	0.00916299	0.00962861
chr1:119455001-119456000	CHG	0.705882	0.905822	0.00720146	0.00871688
chr1:119456001-119457000	CHG	0.617391	0.805861	0.000673145	0.0050605
chr1:119473001-119474000	CHG	0.545852	0.90287	0.000388935	0.00495109
chr1:119488001-119489000	CHG	0.45	0.904054	0.00283098	0.00639873
chr1:119503001-119504000	CHG	0.741732	0.896507	0.00197005	0.0058701
chr1:119507001-119508000	CHG	0.6	0.820998	0.00259402	0.00625791
chr1:119513001-119514000	CHG	0.744048	0.905605	0.00327307	0.00666023
chr1:119535001-119536000	CHG	0.736181	0.893103	0.00938779	0.00973299
chr1:119537001-119538000	CHG	0.552632	0.815789	0.00922295	0.00965727
chr1:119584001-119585000	CHG	0.666667	0.868687	8.69151e-05	0.00495109
chr1:119604001-119605000	CHG	0.605911	0.8159	0.00692738	0.00859108
chr1:119714001-119715000	CHG	0.641975	0.798923	0.00190847	0.00582995	Pt1G03650
chr1:119730001-119731000	CHG	0.584615	0.835766	0.00197311	0.00587214	Pt1G03650
chr1:119744001-119745000	CHG	0.7	0.891089	0.0062963	0.00827905	Pt1G03650
chr1:119826001-119827000	CHG	0.428571	0.862069	0.00316165	0.00659387
chr1:119941001-119942000	CHG	0.645833	0.948598	0.00176114	0.00573472
chr1:119943001-119944000	CHG	0.520548	0.872414	0.00850706	0.00932841
chr1:120165001-120166000	CHG	0.672414	0.854167	0.00508998	0.00766428
chr1:120187001-120188000	CHG	0.549296	0.814607	0.00296309	0.00648018
chr1:120195001-120196000	CHG	0.5	0.888889	0.000906261	0.00519372
chr1:120196001-120197000	CHG	0.5	0.840741	0.00465716	0.0074331
chr1:120211001-120212000	CHG	0.625	0.921739	0.00418063	0.00718215
chr1:120218001-120219000	CHG	0.533333	0.968927	0.00315268	0.00658982
chr1:120223001-120224000	CHG	0.565789	0.800347	0.0019651	0.00586649
chr1:120235001-120236000	CHG	0.621053	0.380658	0.00300721	0.00650644
chr1:120236001-120237000	CHG	0.48	0.899441	0.00320327	0.00661847
chr1:120270001-120271000	CHG	0.47561	0.83209	0.00943359	0.00975194
chr1:120273001-120274000	CHG	0.604167	0.922175	0.000329705	0.00495109
chr1:120274001-120275000	CHG	0.676375	0.82678	0.000381291	0.00495109
chr1:120295001-120296000	CHG	0.672131	0.855372	0.00391879	0.00703579
chr1:120327001-120328000	CHG	0.522727	0.859259	0.000619992	0.00503762
chr1:120342001-120343000	CHG	0.561151	0.866184	0.00362576	0.006865
chr1:120343001-120344000	CHG	0.345794	0.633929	0.00049239	0.00495996
chr1:120346001-120347000	CHG	0.1	0.805825	0.00667688	0.00846642
chr1:120364001-120365000	CHG	0.4	0.873259	0.00267071	0.00630525
chr1:120366001-120367000	CHG	0.631579	0.877451	0.000596358	0.00502366
chr1:120379001-120380000	CHG	0.723684	0.901934	0.00303913	0.00652535
chr1:120384001-120385000	CHG	0.4	0.839216	0.0006747	0.00506104
chr1:120385001-120386000	CHG	0.421053	0.722222	0.00561611	0.00793804
chr1:120386001-120387000	CHG	0.172414	0.7875	0.000139234	0.00495109
chr1:120388001-120389000	CHG	1	0.742204	0.00513698	0.00768759
chr1:120391001-120392000	CHG	0.75	0.943609	0.00297495	0.00648708
chr1:120394001-120395000	CHG	0.530612	0.868132	0.000729962	0.00508425
chr1:120395001-120396000	CHG	0	0.810458	0.00185089	0.00579111
chr1:120403001-120404000	CHG	0.647059	0.928276	0.00666441	0.00846047
chr1:120472001-120473000	CHG	0.3125	0.749004	0.00796484	0.00907807
chr1:120475001-120476000	CHG	0.416667	0.823328	0.00935643	0.00971879
chr1:120478001-120479000	CHG	0.390244	0.871866	0.00284806	0.00640921
chr1:120480001-120481000	CHG	0.546296	0.847087	0.00118626	0.00536562
chr1:120491001-120492000	CHG	0.589928	0.827055	0.00316147	0.00659387
chr1:120499001-120500000	CHG	0.454545	0.859756	0.00759411	0.00890805
chr1:120502001-120503000	CHG	0.24	0.768166	0.00391094	0.00703142
chr1:120510001-120511000	CHG	0.647059	0.909314	0.000668028	0.005057
chr1:120524001-120525000	CHG	0.647059	0.882419	0.00194773	0.00585699
chr1:120535001-120536000	CHG	0.533333	0.787072	0.00307355	0.00654459
chr1:120536001-120537000	CHG	0.512821	0.898754	0.00704623	0.00864668
chr1:120538001-120539000	CHG	0.390244	0.664016	0.00617853	0.00822338
chr1:120539001-120540000	CHG	1	0.810384	0.00417646	0.00717986
chr1:120543001-120544000	CHG	0.602041	0.831818	0.00282443	0.00639458
chr1:120544001-120545000	CHG	0.641791	0.859615	0.00173435	0.00571872
chr1:120551001-120552000	CHG	0.653061	0.878099	0.00364088	0.00687373
chr1:120552001-120553000	CHG	0.520833	0.870588	0.00148932	0.0055584
chr1:120553001-120554000	CHG	0.5	0.869693	0.000889575	0.00518535
chr1:120554001-120555000	CHG	0.272727	0.927885	0.00229575	0.00607187
chr1:120563001-120564000	CHG	0.571429	0.790076	0.00494229	0.00758422
chr1:120578001-120579000	CHG	0.333333	0.872967	0.00674833	0.00850037
chr1:120606001-120607000	CHG	0.428571	0.856354	0.00931454	0.00970151
chr1:120611001-120612000	CHG	0.545455	0.87254	0.0017293	0.00571413
chr1:120615001-120616000	CHG	0.65	0.939866	0.00150145	0.00556727
chr1:120668001-120669000	CHG	0.736111	0.91784	0.00205536	0.00592162
chr1:120669001-120670000	CHG	0.449275	0.884774	8.05224e-05	0.00495109
chr1:120695001-120696000	CHG	0.647059	0.838269	0.00515623	0.00769857
chr1:120724001-120725000	CHG	0.533333	0.873143	0.00581935	0.00803813
chr1:120728001-120729000	CHG	0	0.911043	0.000803002	0.00512752
chr1:120729001-120730000	CHG	0.5	0.893204	0.00430832	0.00725076
chr1:120730001-120731000	CHG	0.723684	0.902655	0.00599842	0.00812881
chr1:120735001-120736000	CHG	0.716667	0.906002	0.00183981	0.00578589
chr1:120792001-120793000	CHG	0.585227	0.790727	0.000201534	0.00495109
chr1:120793001-120794000	CHG	0.619048	0.89418	0.00950058	0.00978145
chr1:120800001-120801000	CHG	0.722222	0.891538	0.00184668	0.00578883
chr1:120802001-120803000	CHG	0.625	0.919332	0.000273001	0.00495109
chr1:120804001-120805000	CHG	0.681818	0.879501	0.00160698	0.00562971
chr1:120807001-120808000	CHG	0.728395	0.916667	0.000592307	0.00501676
chr1:120811001-120812000	CHG	0.565891	0.896491	0.000884146	0.00518227
chr1:120819001-120820000	CHG	0.690476	0.897074	0.00951952	0.0097896
chr1:120822001-120823000	CHG	0.681818	0.922222	0.00028929	0.00495109
chr1:121114001-121115000	CHG	0.709459	0.903226	0.00637717	0.00831863
chr1:121259001-121260000	CHG	0.771044	0.944681	0.00206173	0.00592377
chr1:121278001-121279000	CHG	0.343137	0.68599	0.00814348	0.00916006
chr1:121279001-121280000	CHG	0.7	0.921739	0.00424204	0.00721286
chr1:121290001-121291000	CHG	0.721414	0.880252	0.00695064	0.00860299
chr1:121611001-121612000	CHG	0.0925926	0.963636	0.000857799	0.005169
chr1:121612001-121613000	CHG	0.705202	0.943262	0.00696546	0.00860866
chr1:121704001-121705000	CHG	0.773913	0.931953	0.000270491	0.00495109
chr1:121735001-121736000	CHG	0.659091	0.322581	0.00211847	0.00596206
chr1:121748001-121749000	CHG	0.677966	0.983051	0.00505276	0.00764429
chr1:121831001-121832000	CHG	0.885057	0.4	0.00323457	0.00663677
chr1:121848001-121849000	CHG	0.682759	0.447205	0.00229158	0.00606943
chr1:121872001-121873000	CHG	0.166667	0.78022	0.00753317	0.00887903
chr1:121921001-121922000	CHG	0.4	0.771242	0.000418103	0.00495109
chr1:121924001-121925000	CHG	0.701031	0.976744	0.00842601	0.00929207
chr1:121937001-121938000	CHG	0.617647	0.803235	0.00736413	0.00879619
chr1:122036001-122037000	CHG	0.473118	0.917808	0.00417679	0.0071801
chr1:122048001-122049000	CHG	0	0.635417	0.00711702	0.00867981
chr1:122057001-122058000	CHG	0.614213	0.862179	0.0015411	0.00559224
chr1:122074001-122075000	CHG	0.505882	0.869136	0.00112504	0.00532992
chr1:122076001-122077000	CHG	0.58	0.839015	0.00416845	0.00717578
chr1:122125001-122126000	CHG	0.527778	0.916667	0.000477187	0.00495389
chr1:122131001-122132000	CHG	0.668831	0.848564	0.00191359	0.00583293
chr1:122136001-122137000	CHG	0.672854	0.843564	0.000630159	0.00504151
chr1:122142001-122143000	CHG	0.635135	0.81761	0.00589773	0.00807874
chr1:122144001-122145000	CHG	0.581081	0.835275	0.0067957	0.00852432
chr1:122255001-122256000	CHG	0.604651	0.920398	0.00315366	0.00659039
chr1:122272001-122273000	CHG	0.428571	0.783951	0.00909539	0.00959908
chr1:122389001-122390000	CHG	0.666667	0.932331	0.00539533	0.00782508
chr1:122405001-122406000	CHG	0.726316	0.892308	0.0090767	0.00959059
chr1:122437001-122438000	CHG	0.73913	0.890411	0.00624983	0.00825747
chr1:122953001-122954000	CHG	0.921053	0.484848	0.00319015	0.00661043
chr1:122960001-122961000	CHG	0.608511	0.849315	0.00739853	0.00881249
chr1:123192001-123193000	CHG	0.444712	0.815385	0.00552204	0.00788889	Pt1G03750
chr1:123620001-123621000	CHG	0.462766	0.730104	0.00324537	0.0066431
chr1:123651001-123652000	CHG	0.813031	0.52381	0.00527485	0.00776237
chr1:123871001-123872000	CHG	0.896429	0.738095	0.00339825	0.00673132
chr1:124035001-124036000	CHG	0.801105	0	0.00231956	0.00608897
chr1:124168001-124169000	CHG	0.59434	0.934211	0.00669156	0.00847447
chr1:124183001-124184000	CHG	0.439024	0	0.0011655	0.00535114
chr1:124210001-124211000	CHG	0.945626	0.567568	0.00602234	0.00813983
chr1:124216001-124217000	CHG	0.608696	0.9375	0.00813419	0.00915535
chr1:124270001-124271000	CHG	0.847458	0.0704225	0.00222375	0.00602633	Pt1G03780
chr1:124274001-124275000	CHG	0.783333	1	0.00235863	0.00611294	Pt1G03780
chr1:124740001-124741000	CHG	0.711111	0.882114	0.00441445	0.00730768
chr1:124932001-124933000	CHG	0.127273	0.347003	0.000482217	0.00495761	Pt1G03860
chr1:124942001-124943000	CHG	0.758278	1	0.00204529	0.00591445
chr1:125046001-125047000	CHG	0.0357143	0.3125	0.00876727	0.00944989
chr1:125050001-125051000	CHG	0.540984	0.815789	0.00941952	0.00974598
chr1:125079001-125080000	CHG	0.631579	0.181818	0.00993708	0.00997361
chr1:125080001-125081000	CHG	0.761364	0	0.00133882	0.00545928
chr1:125089001-125090000	CHG	0.608333	1	0.00303973	0.00652535
chr1:125105001-125106000	CHG	0.721154	0.894988	0.00101625	0.0052577
chr1:125127001-125128000	CHG	0.660131	0.845313	0.00149542	0.00556324
chr1:125139001-125140000	CHG	0.616725	0.810651	0.00369395	0.00690699
chr1:125185001-125186000	CHG	0.722222	0.87482	0.00109297	0.00530685
chr1:125199001-125200000	CHG	0.666667	0.859779	0.00190895	0.00582995
chr1:125221001-125222000	CHG	0.65	0.848485	0.00275953	0.00635827
chr1:125244001-125245000	CHG	0.22884	0.0131435	0.00353089	0.00680825	Pt1G03880
chr1:125247001-125248000	CHG	0.766304	0.918432	0.00482898	0.00752614	Pt1G03880
chr1:125321001-125322000	CHG	0.708178	0.876725	0.00107491	0.00529661
chr1:125352001-125353000	CHG	0.783333	0.954407	0.00973905	0.00988588
chr1:125404001-125405000	CHG	0.719723	0.896638	0.000846958	0.00516123
chr1:125418001-125419000	CHG	0.659091	0.884058	0.000282322	0.00495109
chr1:125420001-125421000	CHG	0.682927	0.835385	0.00509876	0.00766916
chr1:125421001-125422000	CHG	0.770642	0.960184	0.000327676	0.00495109
chr1:125502001-125503000	CHG	0.348837	0.0327869	0.00490546	0.00756518
chr1:125651001-125652000	CHG	0.86236	0.69279	0.00195051	0.00585832
chr1:125652001-125653000	CHG	0.915423	0.746667	0.00416249	0.00717211
chr1:125656001-125657000	CHG	0.333333	0.789668	0.00645319	0.00835847
chr1:125712001-125713000	CHG	0.650794	0.867435	0.00601854	0.0081384
chr1:125714001-125715000	CHG	0.599078	0.838574	0.00278762	0.00637439
chr1:125715001-125716000	CHG	0.68254	0.856796	0.00557904	0.00791834
chr1:125726001-125727000	CHG	0.372093	0.709544	0.00752213	0.00887329
chr1:125728001-125729000	CHG	0.240566	0.493069	0.000365545	0.00495109
chr1:125729001-125730000	CHG	0.389474	0.669231	0.00676265	0.00850787
chr1:125744001-125745000	CHG	0.730769	0.906314	0.000353462	0.00495109
chr1:125754001-125755000	CHG	0	0.863636	0.000840095	0.0051545
chr1:125762001-125763000	CHG	0.333333	0.808989	0.0005327	0.00498989
chr1:125769001-125770000	CHG	0.545455	0.875666	0.00203524	0.00591052
chr1:125775001-125776000	CHG	0.529412	0.856566	0.000725379	0.00508425
chr1:125778001-125779000	CHG	0.59633	0.813472	0.00749077	0.00885647
chr1:125780001-125781000	CHG	0.558685	0.764706	0.000945467	0.00521323
chr1:125786001-125787000	CHG	0.595349	0.855491	0.000212475	0.00495109
chr1:125788001-125789000	CHG	0.353659	0.870091	0.000226742	0.00495109
chr1:125798001-125799000	CHG	0.699248	0.889619	0.000243168	0.00495109
chr1:125801001-125802000	CHG	0.658824	0.833718	0.00433609	0.00726589
chr1:125803001-125804000	CHG	0.656716	0.882911	0.000436723	0.00495109
chr1:125807001-125808000	CHG	0.740157	0.907601	0.00120723	0.00537678
chr1:125808001-125809000	CHG	0.551282	0.837079	0.000641935	0.00504593
chr1:125809001-125810000	CHG	0.6	0.939759	0.00423061	0.00720649
chr1:125810001-125811000	CHG	0.363636	0.899417	0.000101722	0.00495109
chr1:125813001-125814000	CHG	0.754881	0.9182	0.000126978	0.00495109
chr1:125826001-125827000	CHG	0.723926	0.901112	0.00187937	0.00581082
chr1:125827001-125828000	CHG	0.5	0.930754	0.00222939	0.00603107
chr1:125840001-125841000	CHG	0.706667	0.870504	0.000863516	0.00517323
chr1:125847001-125848000	CHG	0.622951	0.861702	0.00599571	0.00812705
chr1:125869001-125870000	CHG	0.618421	0.851485	0.000624986	0.00503762
chr1:125873001-125874000	CHG	0.568627	0.837134	0.00179108	0.00575649
chr1:125883001-125884000	CHG	0.0769231	0.801153	0.00567752	0.00796922
chr1:125885001-125886000	CHG	0.371429	0.768156	0.000562226	0.00500778
chr1:125886001-125887000	CHG	0	0.767773	0.00189602	0.005823
chr1:125896001-125897000	CHG	0.5	0.855263	0.00648079	0.00837083
chr1:125900001-125901000	CHG	0.481481	0.830189	0.000640798	0.00504593
chr1:125907001-125908000	CHG	0.597015	0.922156	5.02196e-05	0.00491375
chr1:125908001-125909000	CHG	0.403509	0.911528	0.000960226	0.00522656
chr1:125909001-125910000	CHG	0.711268	0.879518	0.00969678	0.0098682
chr1:125912001-125913000	CHG	0.725275	0.940647	0.00047249	0.00495389
chr1:125917001-125918000	CHG	0.529412	0.856373	0.00423082	0.00720649
chr1:125922001-125923000	CHG	0.333333	0.919283	0.00349047	0.00678537
chr1:125928001-125929000	CHG	0.931034	0.704167	0.00416534	0.00717349
chr1:125932001-125933000	CHG	0.747748	0.950993	0.00469655	0.00745252
chr1:125937001-125938000	CHG	0.669811	0.935099	0.00201371	0.0058956
chr1:125942001-125943000	CHG	0.760331	0.934837	0.00384886	0.00699443
chr1:125954001-125955000	CHG	0.578947	0.86692	0.000595559	0.00502137
chr1:125962001-125963000	CHG	0.758242	0.913564	0.00373881	0.00692886
chr1:125963001-125964000	CHG	0.628571	0.864865	0.00424723	0.00721607
chr1:125968001-125969000	CHG	0.5	0.787456	0.00332861	0.00669113
chr1:125971001-125972000	CHG	0.68595	0.871028	0.00858991	0.00936737
chr1:125974001-125975000	CHG	0.751693	0.911153	0.000237168	0.00495109
chr1:125977001-125978000	CHG	0.0188088	0.37247	0.000249903	0.00495109	Pt1G03910
chr1:125992001-125993000	CHG	0.660232	0.873606	0.000437957	0.00495109	Pt1G03910
chr1:126014001-126015000	CHG	0.666667	0.90372	0.000459395	0.00495109	Pt1G03910
chr1:126020001-126021000	CHG	0.637931	0.896861	0.00110553	0.00531735	Pt1G03910
chr1:126029001-126030000	CHG	0.654709	0.814558	0.00120583	0.00537678	Pt1G03910
chr1:126033001-126034000	CHG	0.616197	0.806974	0.000385366	0.00495109	Pt1G03910
chr1:126044001-126045000	CHG	0.62963	0.923077	0.00145483	0.00553648	Pt1G03910
chr1:126051001-126052000	CHG	0.5	0.857627	0.00983597	0.00992956	Pt1G03910
chr1:126084001-126085000	CHG	0	0.896739	0.00424033	0.00721196	Pt1G03910
chr1:126109001-126110000	CHG	0.449735	0.747312	0.00607008	0.00816482	Pt1G03910
chr1:126127001-126128000	CHG	0.369748	0.870455	0.000124158	0.00495109	Pt1G03910
chr1:126128001-126129000	CHG	0.675192	0.888601	0.00590267	0.00808128	Pt1G03910
chr1:126130001-126131000	CHG	0.727273	0.916584	0.00570468	0.00798269	Pt1G03910
chr1:126143001-126144000	CHG	0.663043	0.875887	0.00131456	0.00544171	Pt1G03910
chr1:126154001-126155000	CHG	0.751825	0.934815	0.00315679	0.00659185	Pt1G03910
chr1:126164001-126165000	CHG	0.607143	0.84058	0.00417878	0.00718126	Pt1G03910
chr1:126170001-126171000	CHG	0.741379	0.902022	0.00113353	0.00533493	Pt1G03910
chr1:126183001-126184000	CHG	0.645614	0.907709	8.0052e-05	0.00495109	Pt1G03910
chr1:126197001-126198000	CHG	0.466667	0.884393	0.00198405	0.00587716	Pt1G03910
chr1:126201001-126202000	CHG	0.391892	0.899814	2.45891e-05	0.00447963	Pt1G03910
chr1:126202001-126203000	CHG	0.754545	0.911263	0.00650609	0.00838576	Pt1G03910
chr1:126215001-126216000	CHG	0.363229	0.745257	8.41316e-05	0.00495109	Pt1G03910
chr1:126219001-126220000	CHG	0.671642	0.893333	0.00618193	0.00822511	Pt1G03910
chr1:126224001-126225000	CHG	0.646552	0.798113	0.00522777	0.00773781	Pt1G03910
chr1:126229001-126230000	CHG	0.688811	0.847283	0.00265879	0.00629612	Pt1G03910
chr1:126238001-126239000	CHG	0.130719	0.506849	0.000103153	0.00495109	Pt1G03910
chr1:126247001-126248000	CHG	0	0.391403	0.000221792	0.00495109	Pt1G03910
chr1:126252001-126253000	CHG	0.489362	0.682927	0.00994615	0.00997703
chr1:126264001-126265000	CHG	0.684211	0.889764	0.00335576	0.00670696
chr1:126267001-126268000	CHG	0.726	0.882979	0.000431559	0.00495109
chr1:126270001-126271000	CHG	0.621622	0.897338	0.00481848	0.00752021
chr1:126272001-126273000	CHG	0.695	0.878214	0.000468728	0.00495389
chr1:126274001-126275000	CHG	0.701987	0.912946	0.00971148	0.00987362
chr1:126294001-126295000	CHG	0.724638	0.911063	0.00405657	0.00711248
chr1:126298001-126299000	CHG	0.647059	0.850598	0.000448813	0.00495109
chr1:126303001-126304000	CHG	0.719512	0.891892	0.00945863	0.00976381
chr1:126486001-126487000	CHG	0.66443	0.477642	0.00662008	0.00843919
chr1:126487001-126488000	CHG	0.732809	0.238994	0.000629943	0.00504151
chr1:126488001-126489000	CHG	0.765834	0.511335	0.00549345	0.00787551
chr1:126548001-126549000	CHG	0.60241	0.818402	0.000687462	0.00506593
chr1:126718001-126719000	CHG	0.77931	0.941589	0.00635904	0.00830973
chr1:127203001-127204000	CHG	0.51634	0.842105	0.00787317	0.00903641	Pt1G03930
chr1:127255001-127256000	CHG	0.740053	0.545852	0.00900736	0.00955808	Pt1G03930
chr1:127608001-127609000	CHG	0.909091	0.723404	0.00824397	0.0092088
chr1:127666001-127667000	CHG	0.890909	0.733333	0.00498979	0.00761142
chr1:128094001-128095000	CHG	0.74026	0.955224	0.00306904	0.00654132
chr1:128097001-128098000	CHG	0.687339	0	0.000962077	0.00522679
chr1:128139001-128140000	CHG	0.890815	0.669091	0.00649452	0.00837842
chr1:128153001-128154000	CHG	0.889839	0.734513	0.000518472	0.00498367
chr1:128163001-128164000	CHG	0.870388	0.663636	0.00491293	0.00756875
chr1:128214001-128215000	CHG	0.970169	0.783784	0.00188262	0.00581432
chr1:128277001-128278000	CHG	0.884401	0.690909	0.00167509	0.00567729
chr1:128307001-128308000	CHG	0.91199	0.74581	0.000459699	0.00495109
chr1:128329001-128330000	CHG	0.920297	0.723757	0.00019952	0.00495109
chr1:128333001-128334000	CHG	0.466192	1	0.000341327	0.00495109
chr1:128357001-128358000	CHG	0.866983	0.587209	0.00352527	0.00680557
chr1:128393001-128394000	CHG	0.845921	0.545455	0.00110403	0.00531601
chr1:128424001-128425000	CHG	0.75969	0	0.0007297	0.00508425
chr1:128429001-128430000	CHG	0.903654	0.590909	0.000678987	0.00506177
chr1:128435001-128436000	CHG	0.824818	0.503597	0.000219665	0.00495109
chr1:128453001-128454000	CHG	0.840404	0.681818	0.00531472	0.00778323
chr1:128502001-128503000	CHG	0.576577	0.176724	0.000566423	0.00500825
chr1:129176001-129177000	CHG	0.428571	0.833333	0.00523077	0.0077396
chr1:129422001-129423000	CHG	0.52381	0.787879	0.00669904	0.00847768
chr1:129464001-129465000	CHG	0.320755	0.884514	0.000906793	0.00519372
chr1:130897001-130898000	CHG	0.00900901	0.29927	0.000246448	0.00495109	Pt1G04100
chr1:131030001-131031000	CHG	0.933333	0	0.00374288	0.00693049
chr1:131043001-131044000	CHG	0.726619	0.943463	0.00530754	0.00777935	Pt1G04120
chr1:131052001-131053000	CHG	0.501134	0.959538	0.00983173	0.00992769	Pt1G04120
chr1:131131001-131132000	CHG	0.708914	0.864	0.00543124	0.00784362
chr1:131134001-131135000	CHG	0.77842	0.928571	0.00501857	0.00762572
chr1:131234001-131235000	CHG	0.802839	0.975	0.00540986	0.0078325
chr1:131257001-131258000	CHG	0.797153	0.965116	0.00203666	0.00591159
chr1:131655001-131656000	CHG	0.730769	0.905172	0.00356458	0.00682791
chr1:131721001-131722000	CHG	0.628319	0.833333	0.00663097	0.00844496
chr1:131724001-131725000	CHG	0.142857	0.904762	0.00123234	0.00538916
chr1:131732001-131733000	CHG	0	0.764045	5.94444e-05	0.00495109
chr1:131733001-131734000	CHG	0.015873	0.692098	0.000219705	0.00495109
chr1:131734001-131735000	CHG	0.195531	0.725581	0.000539884	0.00499218
chr1:131735001-131736000	CHG	0.592593	0.9	0.00104868	0.00527872
chr1:131737001-131738000	CHG	0.651163	0.893773	0.00830874	0.00923819
chr1:131757001-131758000	CHG	0.566667	0.848921	0.00840679	0.00928305
chr1:131813001-131814000	CHG	0.75895	0.461538	0.000396663	0.00495109
chr1:131820001-131821000	CHG	0.860963	0.425532	0.00836192	0.00926293
chr1:131825001-131826000	CHG	0.833982	0.631579	0.00510565	0.0076728
chr1:131826001-131827000	CHG	0.860058	0.6	0.00251514	0.00621255
chr1:131882001-131883000	CHG	0.314286	0.865169	0.00575467	0.00800819
chr1:131904001-131905000	CHG	0.711111	0.91573	0.00280952	0.0063863
chr1:131961001-131962000	CHG	0.612245	0.912409	0.00140682	0.00550578
chr1:131973001-131974000	CHG	0.57971	0.8659	0.00855327	0.00935043
chr1:132003001-132004000	CHG	0.706897	0.924812	0.00831612	0.00924135
chr1:132051001-132052000	CHG	0.609756	0.80117	0.00514856	0.00769451
chr1:132208001-132209000	CHG	0.664286	0.815668	0.00660396	0.00843156
chr1:132219001-132220000	CHG	0.239796	0.0102249	0.000636599	0.00504537
chr1:132221001-132222000	CHG	0.740331	0.893013	0.00637399	0.00831739
chr1:132223001-132224000	CHG	0.944444	0.515152	0.00119617	0.0053737
chr1:132245001-132246000	CHG	0.604651	0.948454	0.000727764	0.00508425
chr1:132294001-132295000	CHG	0.627737	0.814655	0.00605794	0.00815771
chr1:132300001-132301000	CHG	0.501873	0.827434	5.88786e-05	0.00495109
chr1:132347001-132348000	CHG	0.384615	0.864048	0.000890488	0.00518558
chr1:132349001-132350000	CHG	0.75	0.933333	0.00312999	0.00657585
chr1:132351001-132352000	CHG	0	0.9	0.0021471	0.00597712
chr1:132352001-132353000	CHG	0.660194	0.829932	0.00442201	0.0073125
chr1:132357001-132358000	CHG	0.575758	0.845455	0.00568841	0.00797547
chr1:132371001-132372000	CHG	0.34375	0.788462	0.000546248	0.0049935
chr1:132372001-132373000	CHG	0	0.904762	0.00226557	0.00605357
chr1:132385001-132386000	CHG	0.632653	0.898734	0.00309723	0.00655574
chr1:132386001-132387000	CHG	0.565217	0.889381	0.00401434	0.00708813
chr1:132392001-132393000	CHG	0.636364	0.881119	0.00573107	0.00799575
chr1:132393001-132394000	CHG	0.418605	0.875862	0.00315796	0.00659262
chr1:132562001-132563000	CHG	0.770833	0.921488	0.00384877	0.00699443
chr1:132578001-132579000	CHG	0.611111	0.827731	0.00559097	0.00792366
chr1:132588001-132589000	CHG	0.625	0.799544	0.00331998	0.00668623
chr1:132589001-132590000	CHG	0.731707	0.896373	0.00314044	0.00658285
chr1:132606001-132607000	CHG	0.761468	0.919355	0.00150008	0.00556631
chr1:132701001-132702000	CHG	0.66055	0.855491	0.00206511	0.00592633
chr1:132745001-132746000	CHG	0.711111	0.942308	0.00662534	0.00844157
chr1:132791001-132792000	CHG	0.734615	0.891841	0.000558448	0.00500542
chr1:132801001-132802000	CHG	0.69163	0.878199	0.000693318	0.00506845
chr1:132810001-132811000	CHG	0.712329	0.951567	0.00595981	0.00810912
chr1:132900001-132901000	CHG	0.75	0.136364	0.000242867	0.00495109
chr1:132934001-132935000	CHG	0.0299625	1	0.0014725	0.00554715	Pt1G04190
chr1:133017001-133018000	CHG	0.62	0.778351	0.00287128	0.00642389
chr1:133024001-133025000	CHG	0.7	0.878307	0.00395707	0.00705715
chr1:133027001-133028000	CHG	0.607143	0.827451	0.00254052	0.00622485
chr1:133028001-133029000	CHG	0.709859	0.862205	0.00145918	0.00553851
chr1:133038001-133039000	CHG	0.638554	0.871369	0.00359325	0.00684442
chr1:133046001-133047000	CHG	0.40708	0.660477	0.00177201	0.00574351
chr1:133052001-133053000	CHG	0.753521	0.910615	0.00763056	0.00892494
chr1:133073001-133074000	CHG	0.702532	0.888393	0.00425733	0.00722173
chr1:133076001-133077000	CHG	0.458333	0.757028	0.00167206	0.00567515
chr1:133082001-133083000	CHG	0.634921	0.840959	0.00271914	0.00633015
chr1:133147001-133148000	CHG	0.546512	0.726316	0.00920571	0.00964916
chr1:133184001-133185000	CHG	0.628205	0.942029	0.000574202	0.00501617
chr1:133240001-133241000	CHG	0.574561	0.792208	0.00376678	0.0069446
chr1:133243001-133244000	CHG	0.719611	0.891892	0.000526735	0.00498521
chr1:133287001-133288000	CHG	0.717842	0.899054	0.00688125	0.00856899
chr1:134062001-134063000	CHG	0.640553	0.859155	0.00517145	0.0077059
chr1:134257001-134258000	CHG	0.0465116	0.331429	0.000959042	0.0052261
chr1:134349001-134350000	CHG	0.661017	0.890578	0.000377008	0.00495109	Pt1G04240
chr1:134355001-134356000	CHG	0.620253	0.88255	0.00336662	0.00671374
chr1:134400001-134401000	CHG	0.654321	0.859375	0.00115328	0.00534556
chr1:134407001-134408000	CHG	0.671141	0.866209	0.00151585	0.00558026
chr1:134487001-134488000	CHG	0.670213	0.862637	0.00271182	0.00632581
chr1:134505001-134506000	CHG	0.604651	0.825822	0.00289969	0.00644342
chr1:134546001-134547000	CHG	0.910112	0.679487	0.00230082	0.00607519
chr1:134554001-134555000	CHG	0.650485	0.898833	0.00653303	0.00839857
chr1:134563001-134564000	CHG	0.554217	0.763819	0.00683415	0.00854472
chr1:134635001-134636000	CHG	0.727273	0.895	0.00147266	0.00554736
chr1:134668001-134669000	CHG	0.712389	0.862637	0.00545932	0.00785875
chr1:134701001-134702000	CHG	0.790816	0.970874	0.00289026	0.00643782
chr1:134744001-134745000	CHG	0.666667	0.893939	0.00100387	0.00525567
chr1:134746001-134747000	CHG	0.53125	0.787671	0.00456416	0.00738735
chr1:134964001-134965000	CHG	0.6	0	0.00441685	0.00730882
chr1:135018001-135019000	CHG	0.717391	0.925	0.00908126	0.00959284
chr1:135223001-135224000	CHG	0.674877	0.826667	0.00279889	0.00638132
chr1:135298001-135299000	CHG	0.781955	0.629921	0.00465276	0.00743062
chr1:135349001-135350000	CHG	0.940299	0.586207	0.00363289	0.00686969
chr1:135512001-135513000	CHG	0.647059	0.847059	0.00466845	0.00743825
chr1:135594001-135595000	CHG	0	1	0.00575779	0.00801008
chr1:135953001-135954000	CHG	0.9125	0.222222	0.000863353	0.00517298
chr1:136021001-136022000	CHG	0.869894	0.575758	0.000318612	0.00495109
chr1:136024001-136025000	CHG	0.81685	0.641026	0.00504595	0.00764075
chr1:136035001-136036000	CHG	0.787879	1	0.0082654	0.00921888
chr1:136086001-136087000	CHG	0.741935	0.541667	0.00592807	0.00809362
chr1:136087001-136088000	CHG	0.765517	0.97619	0.00669358	0.00847562
chr1:136102001-136103000	CHG	0.765891	0.0625	0.000128745	0.00495109
chr1:136113001-136114000	CHG	0.837748	0.2	0.00395381	0.00705469
chr1:136136001-136137000	CHG	0.78436	0.57732	0.00767557	0.00894586
chr1:136156001-136157000	CHG	0.895062	0.617647	0.00795517	0.00907309
chr1:136175001-136176000	CHG	0.754991	0.92	0.00144664	0.00553005
chr1:136229001-136230000	CHG	0.822857	0.435897	0.00162049	0.00563779
chr1:136231001-136232000	CHG	0.77707	0.25	0.0015397	0.00559212
chr1:136262001-136263000	CHG	0.596154	0.243243	0.0019494	0.00585763
chr1:136269001-136270000	CHG	0.614407	0.9	0.00171443	0.00570529
chr1:136293001-136294000	CHG	0.872832	0	0.00122038	0.00537995
chr1:136295001-136296000	CHG	0.706977	0.405405	0.00952172	0.00979052
chr1:136298001-136299000	CHG	0.661538	0	0.000521816	0.00498367
chr1:136368001-136369000	CHG	0.030303	0.823529	9.32448e-05	0.00495109
chr1:136457001-136458000	CHG	0.731405	0.0691824	1.06648e-05	0.00409698
chr1:136507001-136508000	CHG	0.649573	1	0.00972048	0.00987706
chr1:136576001-136577000	CHG	0.274194	0.031746	0.000838447	0.00515376
chr1:136593001-136594000	CHG	0.754098	1	0.00918618	0.00963949
chr1:136622001-136623000	CHG	0.858586	0	0.0037081	0.00691473
chr1:136657001-136658000	CHG	0.82906	0.2	0.000374094	0.00495109
chr1:136696001-136697000	CHG	0.347826	0.8125	0.0011092	0.00531907	Pt1G04270
chr1:136924001-136925000	CHG	0.659341	1	0.00265483	0.00629392
chr1:137178001-137179000	CHG	0.6	0.828909	0.00112119	0.00532704
chr1:137188001-137189000	CHG	0.577982	0.846154	0.00387514	0.00701032
chr1:137323001-137324000	CHG	0.0183824	0.705104	0.00239873	0.00613854
chr1:137324001-137325000	CHG	0.018617	0.857143	7.92195e-05	0.00495109
chr1:137325001-137326000	CHG	0.0388693	0.832936	7.20923e-05	0.00495109
chr1:137326001-137327000	CHG	0.0125	0.637795	0.000183902	0.00495109
chr1:137350001-137351000	CHG	0.688406	0.916667	0.00838979	0.00927497
chr1:137418001-137419000	CHG	0	0.821429	6.08312e-05	0.00495109
chr1:137467001-137468000	CHG	0.318681	0.580808	0.00592071	0.00809025
chr1:137489001-137490000	CHG	0.786458	0.958904	0.00665717	0.00845652
chr1:137669001-137670000	CHG	0.73913	0.893939	0.00628648	0.0082755
chr1:137703001-137704000	CHG	0.577075	0.889058	0.000160721	0.00495109
chr1:137931001-137932000	CHG	0.78022	0.983051	0.00703533	0.00864166
chr1:137955001-137956000	CHG	0.216867	0.0444444	0.00565179	0.0079551
chr1:138655001-138656000	CHG	0.669683	0.882507	0.00306239	0.00653681
chr1:138815001-138816000	CHG	0.651042	0.872798	0.000834956	0.00515098
chr1:138858001-138859000	CHG	0.679856	0.833333	0.00173956	0.00572097
chr1:138886001-138887000	CHG	0.981818	0.731092	0.00833985	0.00925262
chr1:139057001-139058000	CHG	0.742616	0.91404	0.00347138	0.00677568
chr1:139952001-139953000	CHG	0.539359	0.693694	0.00424337	0.00721405
chr1:139958001-139959000	CHG	0.642857	0.91875	0.000805001	0.00512993
chr1:140176001-140177000	CHG	0.73107	0.89863	0.00074911	0.00509535
chr1:140310001-140311000	CHG	0.312727	0.134328	0.00495716	0.00759353
chr1:140333001-140334000	CHG	0.63297	0.230274	5.35782e-05	0.00493221
chr1:140351001-140352000	CHG	0.588235	0.942857	0.00903253	0.0095699
chr1:140683001-140684000	CHG	0.532009	0.259598	0.000417944	0.00495109
chr1:141380001-141381000	CHG	0.826568	0.980237	0.00249414	0.00620032
chr1:141555001-141556000	CHG	0.662304	0.819876	0.000749427	0.00509535
chr1:142189001-142190000	CHG	0	1	0.00679588	0.00852432
chr1:142221001-142222000	CHG	0.778761	0.939759	0.00269656	0.00631935
chr1:142222001-142223000	CHG	0.653465	0.809524	0.00997691	0.00999131
chr1:142579001-142580000	CHG	0.686047	0.953947	0.00622392	0.00824526
chr1:142687001-142688000	CHG	0.566667	0.734597	0.00757977	0.00890193
chr1:142772001-142773000	CHG	0.823529	0	0.00903679	0.00957169
chr1:143422001-143423000	CHG	0.839879	0.666667	0.007353	0.00879065
chr1:144021001-144022000	CHG	0.677419	0.888235	0.00443721	0.00732095
chr1:144071001-144072000	CHG	0.626039	0.837259	0.000377276	0.00495109
chr1:144128001-144129000	CHG	0.489933	0.720779	0.00711999	0.00868081
chr1:144276001-144277000	CHG	0.715328	0.895753	0.00519476	0.00771972
chr1:144329001-144330000	CHG	0.605128	0.781395	0.00271399	0.00632675
chr1:144354001-144355000	CHG	0.713592	0.865152	0.00431921	0.00725648
chr1:144487001-144488000	CHG	0.970588	0.705882	0.00501124	0.00762148
chr1:144718001-144719000	CHG	0.703704	0.296296	0.00417374	0.00717823
chr1:144755001-144756000	CHG	0.433333	0.777778	0.0089253	0.00952256
chr1:145293001-145294000	CHG	0.565217	0.861111	0.00290457	0.0064468
chr1:145328001-145329000	CHG	1	0.761905	0.00892582	0.00952287
chr1:145426001-145427000	CHG	0.633333	0.857143	0.00415656	0.00716895
chr1:145917001-145918000	CHG	0.73064	0.884259	0.00683902	0.00854763
chr1:146049001-146050000	CHG	0.629371	0.852883	0.00575336	0.00800762
chr1:146056001-146057000	CHG	0.850467	0.698113	0.0097698	0.00989905
chr1:146065001-146066000	CHG	0.678832	0.874016	0.00718763	0.008711
chr1:146205001-146206000	CHG	0.230769	0.780822	0.0016927	0.00568774	Pt1G04470
chr1:146206001-146207000	CHG	0.677019	0.875	0.0016033	0.00562714	Pt1G04470
chr1:146215001-146216000	CHG	0.325581	0.733333	0.00162995	0.00564367	Pt1G04470
chr1:146223001-146224000	CHG	0.6	0.285714	0.0052604	0.00775582	Pt1G04470
chr1:146243001-146244000	CHG	0.444444	0	0.000533797	0.00498989	Pt1G04470
chr1:146253001-146254000	CHG	0	0.958333	0.00333805	0.00669556	Pt1G04470
chr1:146311001-146312000	CHG	0.711111	0.46087	0.00712764	0.0086848	Pt1G04470
chr1:146361001-146362000	CHG	0.561905	0.760331	0.00478827	0.00750366
chr1:146405001-146406000	CHG	0.715686	0.87037	0.00200904	0.00589315
chr1:146409001-146410000	CHG	0.557143	0.802395	0.00261677	0.00627249
chr1:146499001-146500000	CHG	0.522059	0.692308	0.00951126	0.00978597
chr1:146502001-146503000	CHG	0.688976	0.851613	0.00939417	0.00973593
chr1:146613001-146614000	CHG	0.966387	0.766423	0.00565656	0.00795782
chr1:146628001-146629000	CHG	0.648649	0.952096	0.00828563	0.00922721
chr1:146651001-146652000	CHG	0.880503	0.651042	0.00204811	0.00591613	Pt1G04490
chr1:146684001-146685000	CHG	0.342391	0.613372	0.00796439	0.00907786	Pt1G04490
chr1:146685001-146686000	CHG	0.244798	0.876731	0.000485827	0.00495865	Pt1G04490
chr1:146689001-146690000	CHG	0.250614	0.0931677	0.000428523	0.00495109	Pt1G04490
chr1:146788001-146789000	CHG	0.956522	0.47619	0.00533852	0.00779734
chr1:146870001-146871000	CHG	0.67451	0.857923	0.00504605	0.00764076
chr1:146998001-146999000	CHG	0.75	0.536232	0.00908921	0.00959584
chr1:147112001-147113000	CHG	0.928571	0.636086	0.00414123	0.0071596	Pt1G04500
chr1:147205001-147206000	CHG	0.0833333	0.753165	0.000642342	0.00504593	Pt1G04500
chr1:147212001-147213000	CHG	0.653595	0.889362	0.00308684	0.00655144	Pt1G04500
chr1:147225001-147226000	CHG	0.666667	0.892308	0.000312393	0.00495109	Pt1G04500
chr1:147243001-147244000	CHG	0.421053	0.917614	0.00252194	0.00621558	Pt1G04500
chr1:147273001-147274000	CHG	0.535714	0.890909	0.00279222	0.00637718	Pt1G04500
chr1:147343001-147344000	CHG	0.577465	0.828947	0.00281302	0.00638823
chr1:147499001-147500000	CHG	0.558824	0.175573	0.000476302	0.00495389
chr1:147503001-147504000	CHG	0.0307377	0.300287	0.00304755	0.00652881
chr1:147504001-147505000	CHG	0.00763359	0.829004	4.38664e-06	0.00398515
chr1:147550001-147551000	CHG	0.327338	0.649518	0.00575681	0.00800953
chr1:147770001-147771000	CHG	0.828299	0.102694	0.00123568	0.00539014	Pt1G04510
chr1:147771001-147772000	CHG	0.924419	0.709265	0.00469832	0.00745317	Pt1G04510
chr1:147800001-147801000	CHG	0.31484	0.0896226	0.00742606	0.00882586	Pt1G04510
chr1:147817001-147818000	CHG	0.824093	0.629271	0.00283151	0.00639888	Pt1G04520,Pt1G04510
chr1:147941001-147942000	CHG	0.733813	0.36215	2.03557e-05	0.00438462	Pt1G04510
chr1:148423001-148424000	CHG	0.697087	0.854991	0.000470893	0.00495389
chr1:148521001-148522000	CHG	0	0.529101	0.00159462	0.00562137
chr1:148528001-148529000	CHG	0.954955	0.701493	0.00080033	0.00512385
chr1:148616001-148617000	CHG	0.580645	0.801223	0.000404685	0.00495109
chr1:148665001-148666000	CHG	0.892523	0.609589	0.000907675	0.00519399	Pt1G04550
chr1:148704001-148705000	CHG	0.918206	0.733333	0.00402571	0.00709411	Pt1G04550
chr1:148761001-148762000	CHG	0.565517	0.771552	0.00520787	0.00772651	Pt1G04550
chr1:148774001-148775000	CHG	0.466667	0.808824	0.00197656	0.00587397	Pt1G04550
chr1:148777001-148778000	CHG	0.722222	0.958449	0.00253405	0.00622235	Pt1G04550
chr1:148781001-148782000	CHG	0.5	0.816406	0.00981783	0.00992101	Pt1G04550
chr1:148794001-148795000	CHG	0.66	0.890411	0.00773456	0.00897279	Pt1G04550
chr1:148811001-148812000	CHG	0.578947	0.846154	0.00792458	0.00905972	Pt1G04550
chr1:148818001-148819000	CHG	0.1875	0.904255	0.0059145	0.00808748	Pt1G04550
chr1:148831001-148832000	CHG	0.565217	0.798834	0.00726438	0.00874551	Pt1G04550
chr1:148832001-148833000	CHG	0.422535	0.896321	0.00359473	0.00684577	Pt1G04550
chr1:148846001-148847000	CHG	0.657534	0.847973	0.00643876	0.00835062	Pt1G04550
chr1:148866001-148867000	CHG	0.948052	0.663043	0.00900386	0.00955635	Pt1G04550
chr1:148871001-148872000	CHG	0.607143	0.103175	0.00545722	0.00785756	Pt1G04550
chr1:148893001-148894000	CHG	0.455556	0.75841	0.00751005	0.00886672	Pt1G04550
chr1:148910001-148911000	CHG	0.711281	0.865874	0.00268045	0.00631055	Pt1G04550
chr1:148925001-148926000	CHG	0.19171	0.00577201	0.000843614	0.00515839	Pt1G04550
chr1:149004001-149005000	CHG	0.292035	0.0512821	0.00210117	0.0059536
chr1:149008001-149009000	CHG	0.332362	0.0138037	0.00423742	0.00721075
chr1:149025001-149026000	CHG	0.876712	0.722488	0.00335486	0.00670645
chr1:149139001-149140000	CHG	0.667939	0.121849	8.71738e-05	0.00495109	Pt1G04560
chr1:149161001-149162000	CHG	0.442029	0.113333	0.00155134	0.0055999	Pt1G04570
chr1:149493001-149494000	CHG	0.83632	0.54717	8.51627e-05	0.00495109
chr1:149526001-149527000	CHG	0.803089	0.615385	0.00445736	0.00733057
chr1:149595001-149596000	CHG	0.50237	0.674877	0.00429012	0.00724042
chr1:149856001-149857000	CHG	0.866667	0.6875	0.00615227	0.00820862
chr1:150007001-150008000	CHG	0.701449	0.888393	0.00891384	0.00951709
chr1:150385001-150386000	CHG	0.637138	0.801242	0.00151461	0.00557895
chr1:150480001-150481000	CHG	0.752	0.904918	0.00583741	0.00804788
chr1:150715001-150716000	CHG	0.754839	0.584699	0.00581895	0.00803804
chr1:150830001-150831000	CHG	0.421471	0.612903	0.00175014	0.00572718	Pt1G04610
chr1:150857001-150858000	CHG	0.72529	0.253102	0.000277566	0.00495109	Pt1G04610
chr1:150858001-150859000	CHG	0.182065	0	0.000230685	0.00495109	Pt1G04610
chr1:150918001-150919000	CHG	0.480769	0.820896	0.00251142	0.00620982	Pt1G04610
chr1:150949001-150950000	CHG	0.621622	0.884984	0.000607298	0.00503397	Pt1G04610
chr1:151036001-151037000	CHG	0.753247	0.936599	0.00633366	0.00829725	Pt1G04610
chr1:151046001-151047000	CHG	0.788462	0.277778	0.000451504	0.00495109	Pt1G04610
chr1:151047001-151048000	CHG	0.866397	0.493724	0.000406678	0.00495109	Pt1G04610
chr1:151048001-151049000	CHG	0.284264	0.0492958	0.000477804	0.00495389	Pt1G04610
chr1:151055001-151056000	CHG	0.204611	0.667097	0.000234778	0.00495109	Pt1G04610
chr1:151069001-151070000	CHG	0.72619	0.898488	0.00631781	0.0082897	Pt1G04610
chr1:151148001-151149000	CHG	0.701639	0.879607	0.00111962	0.0053256
chr1:151200001-151201000	CHG	0.503145	0.790576	0.00512115	0.00768083
chr1:151232001-151233000	CHG	0.733728	0.885522	0.00723247	0.00873203
chr1:151262001-151263000	CHG	0.775862	0.943978	0.00461064	0.0074119
chr1:151266001-151267000	CHG	0.515419	0.804223	0.00264685	0.0062888
chr1:151270001-151271000	CHG	0.417722	0.61747	0.0011434	0.00533909
chr1:151279001-151280000	CHG	0.718391	0.884131	0.000518784	0.00498367
chr1:151294001-151295000	CHG	0.692308	0.903766	0.0099814	0.00999235
chr1:151375001-151376000	CHG	0.643192	0.827068	0.00348868	0.00678417
chr1:151439001-151440000	CHG	0.72	0.896142	0.00442944	0.00731677
chr1:151465001-151466000	CHG	0.737864	0.888224	0.00337638	0.00671844
chr1:151470001-151471000	CHG	0.936508	0.783784	0.00489008	0.0075577
chr1:151514001-151515000	CHG	0.54023	0.203046	0.000707862	0.00507726
chr1:151550001-151551000	CHG	0.7	0.857143	0.00847912	0.00931521
chr1:151650001-151651000	CHG	0.540984	0.890244	0.000665848	0.005057
chr1:151675001-151676000	CHG	0.647059	0.879464	0.0038593	0.00700053
chr1:151737001-151738000	CHG	0.52	0.867647	0.00498788	0.00761073
chr1:151788001-151789000	CHG	0.658824	0.838596	0.00740782	0.00881632
chr1:151840001-151841000	CHG	0.726087	0.341637	0.00051656	0.00498204	Pt1G04640
chr1:151919001-151920000	CHG	0.559653	0.314504	0.00417867	0.00718126	Pt1G04640
chr1:151924001-151925000	CHG	0.509259	0.136095	0.00368374	0.00689939	Pt1G04650,Pt1G04640
chr1:151952001-151953000	CHG	0.637363	0.836923	0.0021241	0.00596424	Pt1G04640
chr1:151986001-151987000	CHG	0.495536	0.191677	0.00263561	0.00628384	Pt1G04640
chr1:151991001-151992000	CHG	0.833333	0.516655	0.000680408	0.00506315	Pt1G04640
chr1:152012001-152013000	CHG	0.738439	0.906377	0.00572357	0.0079929	Pt1G04640
chr1:152042001-152043000	CHG	0.30087	0.0971429	0.000190363	0.00495109	Pt1G04640
chr1:152046001-152047000	CHG	0.707386	0.974619	0.00121185	0.00537678	Pt1G04640
chr1:152063001-152064000	CHG	0.497191	0.228374	0.00384568	0.00699324	Pt1G04640
chr1:152095001-152096000	CHG	0.444444	0.763934	4.69537e-05	0.00488527	Pt1G04640
chr1:152101001-152102000	CHG	0.625	0.825758	0.0055407	0.00789806	Pt1G04640
chr1:152128001-152129000	CHG	0.754386	0.257143	0.00624052	0.00825254	Pt1G04640
chr1:152385001-152386000	CHG	0.625	0.842105	0.00535283	0.00780316
chr1:152521001-152522000	CHG	1	0.636364	0.00160914	0.00563122
chr1:152696001-152697000	CHG	0.8	1	0.00757637	0.00890026
chr1:152731001-152732000	CHG	0.607527	0.867735	0.000531568	0.00498989	Pt1G04660
chr1:152739001-152740000	CHG	0.659794	0.936813	0.00101131	0.0052577	Pt1G04660
chr1:152749001-152750000	CHG	0.443396	0.871179	0.00053923	0.00499218	Pt1G04660
chr1:152754001-152755000	CHG	0.65	0.849372	0.00198555	0.00587792	Pt1G04660
chr1:152759001-152760000	CHG	0.721154	0.932773	0.00361851	0.00686113	Pt1G04660
chr1:152766001-152767000	CHG	0.571429	0.840764	0.00256101	0.00623837	Pt1G04660
chr1:152787001-152788000	CHG	0.603896	0.85	0.00647716	0.00836954	Pt1G04660
chr1:152792001-152793000	CHG	0.777778	0.0755208	0.00389437	0.0070224	Pt1G04660
chr1:152797001-152798000	CHG	0.702703	0.152941	0.00711666	0.00867955	Pt1G04660
chr1:152819001-152820000	CHG	0.613699	0.805917	0.000193742	0.00495109	Pt1G04660
chr1:152820001-152821000	CHG	0.775758	0.296296	7.97416e-05	0.00495109	Pt1G04660
chr1:152824001-152825000	CHG	0.712062	0.877551	0.00120401	0.00537678	Pt1G04660
chr1:152837001-152838000	CHG	0.731544	0.946644	0.000235179	0.00495109	Pt1G04660
chr1:152844001-152845000	CHG	0.6	0.77892	0.00316064	0.00659383	Pt1G04660
chr1:152855001-152856000	CHG	0.672566	0.89071	0.000405956	0.00495109	Pt1G04660
chr1:152856001-152857000	CHG	0.632353	0.908772	0.000346088	0.00495109	Pt1G04660
chr1:152863001-152864000	CHG	0.75	0.900312	0.00570361	0.00798222	Pt1G04660
chr1:152870001-152871000	CHG	0.751678	0.918033	0.0010176	0.00525799	Pt1G04660
chr1:152874001-152875000	CHG	0.521008	0.828816	0.000537931	0.00499218	Pt1G04660
chr1:152882001-152883000	CHG	0.612903	0.88764	0.00486962	0.00754699	Pt1G04660
chr1:152901001-152902000	CHG	0.975	0.415663	0.00407214	0.00712163	Pt1G04660
chr1:152905001-152906000	CHG	0.656109	0.850416	0.00681026	0.00853114	Pt1G04660
chr1:152909001-152910000	CHG	0.245509	0.561446	0.00636797	0.00831476	Pt1G04660
chr1:152915001-152916000	CHG	0.363636	0.930915	0.00143083	0.0055207	Pt1G04660
chr1:152918001-152919000	CHG	0.181818	0.903819	3.28909e-05	0.00463853	Pt1G04660
chr1:152920001-152921000	CHG	0.585227	0.851133	0.00601085	0.00813498	Pt1G04660
chr1:152921001-152922000	CHG	0.592593	0.868367	0.000525481	0.00498416	Pt1G04660
chr1:152928001-152929000	CHG	0.773414	0.925373	0.000238631	0.00495109	Pt1G04660
chr1:152930001-152931000	CHG	0.607018	0.861352	0.000185542	0.00495109	Pt1G04660
chr1:152936001-152937000	CHG	0	0.598513	0.000673923	0.005061	Pt1G04660
chr1:152943001-152944000	CHG	0.719697	0.899038	0.00150595	0.00557121	Pt1G04660
chr1:152945001-152946000	CHG	0.549107	0.72293	0.00133185	0.00545311	Pt1G04660
chr1:152946001-152947000	CHG	0.606667	0.851852	0.000847319	0.00516145	Pt1G04660
chr1:152947001-152948000	CHG	0.772727	0.159292	0.000548946	0.00499471	Pt1G04660
chr1:152965001-152966000	CHG	0.713333	0.891667	0.00556348	0.00791022	Pt1G04660
chr1:152976001-152977000	CHG	0.54321	0.85623	0.000458178	0.00495109	Pt1G04660
chr1:152978001-152979000	CHG	0.725322	0.926045	0.000277358	0.00495109	Pt1G04660
chr1:153002001-153003000	CHG	0.769231	0.934449	0.00870404	0.0094214	Pt1G04660
chr1:153010001-153011000	CHG	0.953125	0.652174	0.00197023	0.00587014	Pt1G04660
chr1:153030001-153031000	CHG	0.640693	0.935374	0.00118508	0.00536562
chr1:153071001-153072000	CHG	0.713725	0.872792	0.00585179	0.00805563
chr1:153082001-153083000	CHG	0.522613	0.851211	0.00774448	0.0089773
chr1:153241001-153242000	CHG	0.720879	0.878049	0.000884222	0.00518227
chr1:153325001-153326000	CHG	0.643229	0.836795	0.00188853	0.00581645
chr1:153478001-153479000	CHG	0.700599	0.878378	0.00011301	0.00495109
chr1:154223001-154224000	CHG	0.832808	0.566102	0.00249868	0.00620311
chr1:154325001-154326000	CHG	0.871084	0.536364	5.99492e-05	0.00495109	Pt1G04670
chr1:154326001-154327000	CHG	0.844271	0.516582	3.72503e-05	0.0047788	Pt1G04670
chr1:154383001-154384000	CHG	0.664422	0.00238095	0.00628275	0.0082739	Pt1G04670
chr1:154445001-154446000	CHG	0.701681	0.857143	0.00108117	0.00530125	Pt1G04670
chr1:154647001-154648000	CHG	0.746269	0.917431	0.00620199	0.00823492	Pt1G04670
chr1:154652001-154653000	CHG	0	0.991667	0.00743463	0.00883013	Pt1G04670
chr1:154663001-154664000	CHG	0.582781	0.761905	0.0083732	0.00926802	Pt1G04670
chr1:154727001-154728000	CHG	0.95283	0.639344	0.00379907	0.00696322
chr1:154800001-154801000	CHG	0.550562	0.227273	0.0050651	0.00765019
chr1:154805001-154806000	CHG	0.813602	0	0.000268332	0.00495109
chr1:154811001-154812000	CHG	0.886326	0.583333	0.000322951	0.00495109
chr1:154814001-154815000	CHG	0.841886	0.4	0.000522506	0.00498367
chr1:154838001-154839000	CHG	0.867572	0.578125	0.0034496	0.00676047
chr1:154865001-154866000	CHG	0.814341	0.662162	0.00609509	0.00817675
chr1:154901001-154902000	CHG	0.939759	0.705882	0.000503502	0.00496846
chr1:154902001-154903000	CHG	0.924021	0.769841	0.00269349	0.00631844
chr1:154903001-154904000	CHG	0.931947	0.754789	0.00127563	0.00541572
chr1:154924001-154925000	CHG	0.861492	0.709677	0.00318475	0.00660691
chr1:154948001-154949000	CHG	0.792916	0.471429	0.00146409	0.00554279
chr1:154953001-154954000	CHG	0.83887	0.5	0.00223342	0.00603347
chr1:154999001-155000000	CHG	0.86236	0.669421	0.000413181	0.00495109
chr1:155058001-155059000	CHG	0.87315	0.680851	0.00181159	0.00576664
chr1:155059001-155060000	CHG	0.920927	0.69697	0.000155199	0.00495109
chr1:155065001-155066000	CHG	0.92607	0.583333	0.00228827	0.00606767
chr1:155072001-155073000	CHG	0.88475	0.655462	0.000203154	0.00495109
chr1:155163001-155164000	CHG	0.838298	0.6	0.00075885	0.00509944
chr1:155211001-155212000	CHG	0.927607	0.644068	0.00697553	0.00861386
chr1:155242001-155243000	CHG	0.858333	0.36	0.000306389	0.00495109
chr1:155255001-155256000	CHG	0.84926	0.683871	0.00061889	0.00503762
chr1:155257001-155258000	CHG	0.806962	0.4	0.00148772	0.0055579
chr1:155267001-155268000	CHG	0.833042	0.409091	0.000454989	0.00495109
chr1:155285001-155286000	CHG	0.871549	0	0.00231855	0.00608821
chr1:155292001-155293000	CHG	0.929843	0.777778	0.00172213	0.00571014
chr1:155298001-155299000	CHG	0.865042	0.40678	0.00295454	0.00647419
chr1:155303001-155304000	CHG	0.776	0.966667	0.00362991	0.00686745
chr1:155316001-155317000	CHG	0.39604	0.0614035	8.32489e-05	0.00495109	Pt1G04690
chr1:155333001-155334000	CHG	0.609581	0.00337268	9.39803e-06	0.00402209	Pt1G04690
chr1:155450001-155451000	CHG	0.776471	0.939252	0.00275392	0.00635404	Pt1G04690
chr1:155503001-155504000	CHG	0.00806452	0.603922	0.00810985	0.00914393	Pt1G04690
chr1:155504001-155505000	CHG	0	1	0.0027633	0.00636087	Pt1G04690
chr1:155640001-155641000	CHG	0.896907	0.668639	0.000720127	0.00508388	Pt1G04690
chr1:155695001-155696000	CHG	0.836653	0.308333	0.000498352	0.0049636
chr1:155820001-155821000	CHG	0.880196	0.717842	0.00211561	0.00596121
chr1:155822001-155823000	CHG	0.676056	0.89011	0.00531883	0.00778575
chr1:156504001-156505000	CHG	0.699774	0.862694	0.000876302	0.00517769
chr1:156544001-156545000	CHG	0.610315	0.836158	0.00236744	0.0061189
chr1:156561001-156562000	CHG	0.843823	0.671498	0.00377428	0.00694786
chr1:156631001-156632000	CHG	0.688222	0.855072	0.000924572	0.00520856
chr1:156816001-156817000	CHG	0.308324	0.0213415	5.67044e-05	0.00495109
chr1:157460001-157461000	CHG	0.742574	0.941176	0.004208	0.00719413	Pt1G04730
chr1:157485001-157486000	CHG	0.8	0.960784	0.00911639	0.0096084	Pt1G04730
chr1:157997001-157998000	CHG	0.504898	0.725564	0.00307524	0.00654547
chr1:158071001-158072000	CHG	0.873199	0.5	0.00603189	0.00814451
chr1:158120001-158121000	CHG	0.683333	0.856502	0.00380547	0.00696711
chr1:158335001-158336000	CHG	0.247409	0.081448	0.000224263	0.00495109	Pt1G04760
chr1:158570001-158571000	CHG	0.553476	0.118343	0.000387368	0.00495109	Pt1G04760
chr1:158667001-158668000	CHG	0.658537	0.873469	0.00323381	0.00663643	Pt1G04760
chr1:158756001-158757000	CHG	0.141431	0.437229	0.000220119	0.00495109	Pt1G04760
chr1:158811001-158812000	CHG	0.574627	0.803681	0.00171017	0.0057015
chr1:158888001-158889000	CHG	0.764957	0.931818	0.0025764	0.0062498
chr1:159119001-159120000	CHG	0.455253	0.655914	0.000859659	0.00517065
chr1:159124001-159125000	CHG	0.499412	0.69382	0.000386276	0.00495109
chr1:159384001-159385000	CHG	0.721264	0.9	0.000288604	0.00495109	Pt1G04770
chr1:159399001-159400000	CHG	0.831232	0.449275	0.000387509	0.00495109	Pt1G04770
chr1:159403001-159404000	CHG	0.668605	0.909692	0.000631973	0.00504248	Pt1G04770
chr1:159410001-159411000	CHG	0.786996	0.940711	0.00425741	0.00722176	Pt1G04770
chr1:159477001-159478000	CHG	0.766208	0.933702	0.000519667	0.00498367	Pt1G04770
chr1:159508001-159509000	CHG	0.779661	0.930958	0.00699807	0.00862421	Pt1G04770
chr1:159550001-159551000	CHG	0.734021	0.913168	0.00166785	0.00567239	Pt1G04770
chr1:159932001-159933000	CHG	0.564885	0.718023	0.0021053	0.00595436
chr1:160077001-160078000	CHG	0.729469	0.564417	0.00587793	0.00806904
chr1:160148001-160149000	CHG	0.665306	0.892377	0.00177507	0.00574509
chr1:160423001-160424000	CHG	0.766154	0.918239	0.00628532	0.00827504
chr1:160525001-160526000	CHG	0.973154	0.639175	0.0018025	0.00576296
chr1:160526001-160527000	CHG	0.201465	0.0414747	0.00112156	0.00532747
chr1:160542001-160543000	CHG	0.863636	0.529412	0.00249336	0.00619924
chr1:160562001-160563000	CHG	0.756522	0.907534	0.00358319	0.00683901
chr1:160788001-160789000	CHG	0.347969	0.133136	0.00653046	0.00839775	Pt1G04820
chr1:160793001-160794000	CHG	0.53913	0.0131579	0.00933907	0.00971215	Pt1G04820
chr1:160805001-160806000	CHG	0.805936	0.653595	0.00762115	0.00892073	Pt1G04820
chr1:160810001-160811000	CHG	0.705069	0.871622	0.00975824	0.00989397	Pt1G04820
chr1:160948001-160949000	CHG	0.435811	0.640278	0.00187353	0.00580549	Pt1G04820
chr1:160951001-160952000	CHG	0.0115304	0.393268	0.00937719	0.00972884	Pt1G04820
chr1:160994001-160995000	CHG	0.812693	0.582927	0.000212265	0.00495109	Pt1G04820
chr1:161274001-161275000	CHG	1	0.76	0.00363185	0.0068691
chr1:161563001-161564000	CHG	0.92511	0.671053	0.00950486	0.00978323
chr1:161798001-161799000	CHG	0.878906	0.488889	0.00707201	0.008658
chr1:161832001-161833000	CHG	0.869403	0.706667	0.00634591	0.00830288
chr1:161898001-161899000	CHG	0.776398	0.475	0.00876976	0.00945069
chr1:161901001-161902000	CHG	0.793388	0.622642	0.00837008	0.00926701
chr1:162006001-162007000	CHG	0.359173	0.672065	0.00035781	0.00495109
chr1:162258001-162259000	CHG	0.839679	0.261538	0.00282565	0.00639573	Pt1G04860
chr1:162259001-162260000	CHG	0.480337	0.181102	0.00131533	0.00544266	Pt1G04860
chr1:162294001-162295000	CHG	0.870968	0.604938	0.00361419	0.00685886	Pt1G04860
chr1:162303001-162304000	CHG	0.591398	0.956376	0.00287342	0.00642539	Pt1G04860
chr1:162359001-162360000	CHG	0.666667	0.461538	0.00245396	0.00617401	Pt1G04860
chr1:162365001-162366000	CHG	0.805556	0.380952	0.00100913	0.00525658	Pt1G04860
chr1:162427001-162428000	CHG	0.539227	0.155052	0.00548673	0.00787251	Pt1G04860
chr1:162460001-162461000	CHG	0.0830389	0.455919	0.00120187	0.00537678	Pt1G04860
chr1:162461001-162462000	CHG	0.00943396	0.418006	0.00210058	0.00595334	Pt1G04860
chr1:162506001-162507000	CHG	0.128378	0.744186	0.00186817	0.00580146	Pt1G04860
chr1:162553001-162554000	CHG	0.77821	0	0.00425748	0.00722178	Pt1G04860
chr1:162643001-162644000	CHG	0.84507	1	0.000768719	0.00510709
chr1:162679001-162680000	CHG	0.911616	0.669065	0.00150419	0.00556898
chr1:162877001-162878000	CHG	0.934426	0.666667	0.00690525	0.00858041
chr1:162941001-162942000	CHG	0.662722	0.271028	0.00012553	0.00495109
chr1:163062001-163063000	CHG	0.785124	0.942584	0.00189155	0.00581898
chr1:163221001-163222000	CHG	0.893983	0.739819	0.00258296	0.00625363
chr1:163315001-163316000	CHG	0.32618	0.0561798	0.00165092	0.00566024
chr1:163359001-163360000	CHG	0.886364	0.633333	0.0063496	0.00830451
chr1:163393001-163394000	CHG	0.64497	0.797048	0.00349961	0.00678879
chr1:163423001-163424000	CHG	0.952381	0.779221	0.00282599	0.00639602
chr1:163583001-163584000	CHG	0.366197	0.884615	0.00407971	0.00712578
chr1:163640001-163641000	CHG	0.856419	0.38169	0.00161882	0.00563679
chr1:163641001-163642000	CHG	0.742703	0.0498982	0.00285215	0.00641266
chr1:163658001-163659000	CHG	0.473815	0.642546	0.00341603	0.00673848	Pt1G04890
chr1:163721001-163722000	CHG	0.775862	0.0681818	9.18533e-05	0.00495109
chr1:163758001-163759000	CHG	0.878049	0.704225	0.00812174	0.00914915
chr1:163868001-163869000	CHG	0.512059	0.806723	0.00177761	0.00574697
chr1:163937001-163938000	CHG	0.781893	0.607407	0.0085715	0.00935946
chr1:163973001-163974000	CHG	0.895954	0.684211	0.00703407	0.00864154
chr1:164000001-164001000	CHG	0.285714	1	0.00239063	0.00613402
chr1:164025001-164026000	CHG	0.903846	0.642857	0.00885531	0.00948919
chr1:164068001-164069000	CHG	0.928214	0.772581	0.000284389	0.00495109
chr1:164205001-164206000	CHG	0.868421	0.6	0.00243474	0.00616374
chr1:164334001-164335000	CHG	0.804878	0.0625	0.00245437	0.00617439
chr1:164465001-164466000	CHG	0.710744	0.9	0.00877783	0.00945485
chr1:164499001-164500000	CHG	0.514706	0.742647	0.00977152	0.0098996
chr1:164579001-164580000	CHG	0.893878	0.644068	0.00584628	0.008053
chr1:164629001-164630000	CHG	0.881657	0	0.00931158	0.00970013
chr1:164709001-164710000	CHG	0.842324	0.677019	0.00351633	0.00679982
chr1:164799001-164800000	CHG	0.884615	0.659091	0.00778353	0.00899554
chr1:164807001-164808000	CHG	0.905085	0.672727	0.00950163	0.00978206
chr1:164859001-164860000	CHG	0.962617	0.706294	0.00339968	0.00673187
chr1:164908001-164909000	CHG	0.919028	0.73516	0.00264462	0.0062881	Pt1G04910
chr1:164931001-164932000	CHG	0.657224	0.95	0.000126621	0.00495109	Pt1G04910
chr1:164933001-164934000	CHG	0.26045	0.745098	0.00343978	0.00675394	Pt1G04910
chr1:164942001-164943000	CHG	0.730337	0.967391	0.00332937	0.00669197	Pt1G04910
chr1:165019001-165020000	CHG	0.723404	0.930233	0.00630373	0.00828226	Pt1G04910
chr1:165065001-165066000	CHG	0.540984	0.837838	0.000969654	0.0052313	Pt1G04910
chr1:165111001-165112000	CHG	0.972656	0.742857	0.00505818	0.00764689	Pt1G04910
chr1:165185001-165186000	CHG	0.75	0.0769231	0.00673191	0.00849198	Pt1G04910
chr1:165205001-165206000	CHG	0.750649	0.924731	0.000319876	0.00495109	Pt1G04910
chr1:165210001-165211000	CHG	0.440909	0.165079	0.00625646	0.00826077	Pt1G04910
chr1:165314001-165315000	CHG	0.659631	0.845745	0.00097458	0.00523199
chr1:165318001-165319000	CHG	0.731908	0.884507	0.000415603	0.00495109
chr1:165322001-165323000	CHG	0.816901	0.981308	0.00303614	0.00652359
chr1:165341001-165342000	CHG	0.769697	0.605505	0.00209974	0.00595276
chr1:165352001-165353000	CHG	0.447699	0.87643	0.000157019	0.00495109
chr1:165353001-165354000	CHG	0.42328	0.82	0.00218453	0.00600312
chr1:165523001-165524000	CHG	0.590106	0.780142	0.00257142	0.00624551
chr1:165658001-165659000	CHG	0.288043	0.50289	0.00237461	0.00612426
chr1:165680001-165681000	CHG	0.938462	0.710843	0.00264494	0.0062881
chr1:165797001-165798000	CHG	0	0.326733	0.00383381	0.00698558
chr1:166067001-166068000	CHG	0.866848	0.715405	0.00243563	0.00616417
chr1:166169001-166170000	CHG	0.769737	0.964286	0.00912632	0.00961225
chr1:166200001-166201000	CHG	0.813536	0.320856	8.28527e-06	0.00402209	Pt1G04940
chr1:166201001-166202000	CHG	0.915718	0.130014	1.57765e-05	0.00427081	Pt1G04940
chr1:166249001-166250000	CHG	0.793103	0.349131	0.000483452	0.0049581	Pt1G04940
chr1:166364001-166365000	CHG	0.24493	0.0815348	0.000691529	0.00506687	Pt1G04940
chr1:166379001-166380000	CHG	0.350352	0.0712617	2.3551e-05	0.00446752	Pt1G04940
chr1:166839001-166840000	CHG	0.251462	0.633803	0.00420982	0.0071953
chr1:167160001-167161000	CHG	0.25624	0.449086	0.00334747	0.0067011	Pt1G04960
chr1:167247001-167248000	CHG	0.894737	0.684783	0.00137858	0.00548547	Pt1G04960,Pt1G04970
chr1:167266001-167267000	CHG	0.780612	0.977778	0.00491744	0.00757101
chr1:167314001-167315000	CHG	0.5	0.717391	0.00542799	0.00784229
chr1:167462001-167463000	CHG	0.677419	0.908333	0.00555009	0.00790317
chr1:167535001-167536000	CHG	0.86755	0.635659	0.00475651	0.00748618
chr1:167704001-167705000	CHG	0.413534	0.0188679	0.00239959	0.00613901
chr1:167779001-167780000	CHG	0.197512	0.0288115	0.00058032	0.00501617
chr1:167954001-167955000	CHG	0.672199	0.841424	0.00812299	0.00914972
chr1:168074001-168075000	CHG	0.955801	0.804651	0.0056684	0.00796469
chr1:168102001-168103000	CHG	0.937984	0	0.00765797	0.00893833
chr1:168145001-168146000	CHG	0.767857	0.593407	0.00481883	0.00752021
chr1:168176001-168177000	CHG	0.8	1	0.00259612	0.00625978
chr1:168260001-168261000	CHG	0.6	0.835052	0.00444918	0.00732708
chr1:169091001-169092000	CHG	0.291995	0.0608828	0.000369485	0.00495109
chr1:169162001-169163000	CHG	0.686792	0.871465	0.000666768	0.005057
chr1:169176001-169177000	CHG	0.77512	0.934343	0.00126084	0.00540868
chr1:169189001-169190000	CHG	0.723982	0.875654	0.00496811	0.00759961
chr1:169265001-169266000	CHG	0.594595	0.767821	0.00164482	0.00565555
chr1:169332001-169333000	CHG	0.4625	0.613811	0.00354477	0.0068154
chr1:169450001-169451000	CHG	0.24622	0.008	3.59779e-05	0.00476115
chr1:169725001-169726000	CHG	0.646724	0.876841	0.00429501	0.00724297
chr1:169828001-169829000	CHG	0.843537	0.571429	0.00696313	0.00860794
chr1:169866001-169867000	CHG	0.806691	0.468085	0.00262413	0.00627688
chr1:170058001-170059000	CHG	0.552381	0.735294	0.00750462	0.00886428
chr1:170217001-170218000	CHG	0.666667	0.860465	0.00663913	0.0084481
chr1:170243001-170244000	CHG	0.692661	0.843407	0.00430611	0.00724941
chr1:170310001-170311000	CHG	0.684211	0.921519	0.00617982	0.00822387
chr1:170947001-170948000	CHG	0.725806	0.883978	0.00282062	0.00639394
chr1:170994001-170995000	CHG	0.59375	0.942693	0.00294155	0.00646709
chr1:171077001-171078000	CHG	0.551724	0.832797	0.005548	0.00790224
chr1:171159001-171160000	CHG	0.626866	0.923077	0.00467525	0.00744181
chr1:171270001-171271000	CHG	0.672956	0.421053	0.00389587	0.00702311
chr1:171294001-171295000	CHG	0.641577	0.878338	0.00887241	0.00949717
chr1:171510001-171511000	CHG	0.485549	0.676976	0.00696195	0.00860757
chr1:171614001-171615000	CHG	0.669492	0.848341	0.00750345	0.00886385
chr1:171635001-171636000	CHG	0.764706	0.917933	0.00105615	0.00528379
chr1:171918001-171919000	CHG	0.596591	0.84	0.0070681	0.00865608
chr1:172285001-172286000	CHG	0.193548	0.676923	0.00298247	0.00649143
chr1:172555001-172556000	CHG	0.706468	0.391304	0.00224934	0.00604145
chr1:172770001-172771000	CHG	0.825175	0.634921	0.00801192	0.00909875
chr1:172924001-172925000	CHG	0.882883	0.607843	0.00367649	0.0068949
chr1:173043001-173044000	CHG	0.70922	0.90566	0.0095361	0.0097963
chr1:174314001-174315000	CHG	0.477733	0.211268	0.000447337	0.00495109
chr1:174463001-174464000	CHG	0.708333	0.954545	0.00874673	0.00944188
chr1:175219001-175220000	CHG	1	0.75	0.00150968	0.00557401
chr1:175453001-175454000	CHG	1	0.564103	0.00692233	0.00858862
chr1:175941001-175942000	CHG	0.773077	0.956989	0.00286826	0.00642204
chr1:175968001-175969000	CHG	0.755614	0.949367	0.00294053	0.00646667
chr1:176066001-176067000	CHG	1	0.571429	0.00279464	0.00637904
chr1:176118001-176119000	CHG	0.478723	0.72549	0.00255532	0.00623481
chr1:176629001-176630000	CHG	0.64554	0.818182	0.00129123	0.00542324
chr1:176782001-176783000	CHG	0.810526	0.991489	0.00658046	0.00841965
chr1:177023001-177024000	CHG	0.623574	0.792115	0.00142494	0.00551738
chr1:177087001-177088000	CHG	0.50774	0.33711	0.00208772	0.00594251
chr1:177859001-177860000	CHG	0.664948	0.868966	0.00191825	0.00583634
chr1:177882001-177883000	CHG	0.708589	0.883534	0.00134394	0.00546359
chr1:178071001-178072000	CHG	0.814815	0.971698	0.00704243	0.00864483
chr1:178710001-178711000	CHG	0.612299	0.784641	0.00122372	0.00538276
chr1:178827001-178828000	CHG	0.736156	0.89433	0.00708932	0.0086665
chr1:178956001-178957000	CHG	0.666667	0.462051	0.000185461	0.00495109	Pt1G05220
chr1:178984001-178985000	CHG	0.856818	0.693267	0.00126985	0.00541478	Pt1G05220
chr1:179103001-179104000	CHG	0.661017	0.881549	0.00334159	0.00669719
chr1:179110001-179111000	CHG	0.59375	0.824074	0.00982717	0.00992518
chr1:179190001-179191000	CHG	0.67426	0.831579	0.00719184	0.00871304
chr1:179209001-179210000	CHG	0.63035	0.803109	0.00678081	0.00851604
chr1:179236001-179237000	CHG	0.703911	0.859857	0.00130269	0.00543297
chr1:179244001-179245000	CHG	0.25	0.714286	0.00732759	0.00877824
chr1:179253001-179254000	CHG	0.669118	0.862857	0.00153552	0.00559128
chr1:179255001-179256000	CHG	0.685393	0.869128	0.00139509	0.00549902
chr1:179296001-179297000	CHG	0.624506	0.834688	0.0015977	0.00562308
chr1:179326001-179327000	CHG	0.619718	0.810056	0.00414876	0.0071644
chr1:179385001-179386000	CHG	0.644444	0.829114	0.00613999	0.00820172
chr1:179560001-179561000	CHG	0.806931	0.608209	0.00595916	0.00810889
chr1:179566001-179567000	CHG	0.96875	0.773973	0.00439027	0.00729611
chr1:179567001-179568000	CHG	0.725	0.909091	0.00498457	0.0076083
chr1:179572001-179573000	CHG	0.673684	0.94403	0.00554209	0.00789888
chr1:179589001-179590000	CHG	0.327273	0.702247	0.00641379	0.00833705
chr1:179591001-179592000	CHG	0.721854	0.945946	0.00657543	0.00841808
chr1:179796001-179797000	CHG	0.702842	0.875	0.00258968	0.00625618
chr1:179864001-179865000	CHG	0.713896	0.875887	0.00282217	0.00639439
chr1:180114001-180115000	CHG	0.755814	0.923077	0.00717955	0.00870765
chr1:180361001-180362000	CHG	0.72962	0.881295	0.00180099	0.00576234
chr1:180479001-180480000	CHG	0.964286	0.648069	0.00445389	0.00732866
chr1:180503001-180504000	CHG	0.916318	0.758152	0.000727719	0.00508425
chr1:180562001-180563000	CHG	0.669958	0.898833	0.000625132	0.00503788
chr1:180688001-180689000	CHG	0.778426	0.967391	0.00115317	0.00534556
chr1:180899001-180900000	CHG	0.690058	0.887728	0.00669397	0.00847571
chr1:181044001-181045000	CHG	0.713137	0.908257	0.000441129	0.00495109
chr1:181141001-181142000	CHG	0.540541	0.933333	0.00404516	0.00710536
chr1:181211001-181212000	CHG	0.501997	0.00470588	0.00734046	0.00878564
chr1:181212001-181213000	CHG	0.452414	0.0849673	0.00363427	0.0068703
chr1:181216001-181217000	CHG	0.552239	0.765101	0.00239392	0.00613574
chr1:181313001-181314000	CHG	0.732394	0.945122	0.00808074	0.00912956
chr1:181382001-181383000	CHG	0.697479	0.887417	0.00310987	0.00656226
chr1:181447001-181448000	CHG	0.679039	0.849088	0.000328878	0.00495109
chr1:181514001-181515000	CHG	0.600897	0.83247	0.000971601	0.00523155
chr1:181591001-181592000	CHG	0.750542	0.921005	0.000587705	0.00501617
chr1:181637001-181638000	CHG	0.780749	0.936992	0.000400076	0.00495109
chr1:181714001-181715000	CHG	0.679654	0.844255	0.00105444	0.00528249
chr1:181749001-181750000	CHG	0.730769	0.887324	0.00402289	0.00709276
chr1:182159001-182160000	CHG	0.94	0.650685	0.0045424	0.00737538
chr1:182209001-182210000	CHG	0.5	0.928571	0.00367299	0.00689205
chr1:182296001-182297000	CHG	1	0.572727	0.00430597	0.00724938
chr1:182335001-182336000	CHG	0.723849	0.888889	0.00418834	0.00718472
chr1:182396001-182397000	CHG	0.674074	0.871069	0.00372445	0.00692274
chr1:182474001-182475000	CHG	0.711905	0.906152	0.00110514	0.00531711
chr1:182498001-182499000	CHG	0.762712	1	0.00147197	0.00554682
chr1:182532001-182533000	CHG	0.716535	0.882086	0.00643381	0.00834711
chr1:182536001-182537000	CHG	0.769231	0.965909	0.00510422	0.00767223
chr1:182655001-182656000	CHG	0.839623	0.646341	0.00672684	0.00848965	Pt1G05260
chr1:182878001-182879000	CHG	0.689498	0.889182	0.000581443	0.00501617
chr1:182994001-182995000	CHG	0.750916	0.907258	0.00513646	0.00768711
chr1:183235001-183236000	CHG	0.774011	0.931864	0.00146844	0.00554399
chr1:183246001-183247000	CHG	0.674797	0.891667	0.00461804	0.0074151
chr1:183257001-183258000	CHG	0.558974	0.835294	0.00116807	0.00535391
chr1:183320001-183321000	CHG	0.2	0.935484	0.00586462	0.0080623
chr1:183352001-183353000	CHG	0.677725	0.839879	0.00430305	0.00724808
chr1:183463001-183464000	CHG	0.581818	0.8	0.00733622	0.00878301
chr1:183617001-183618000	CHG	0.485981	0.776119	0.00189745	0.00582326
chr1:183642001-183643000	CHG	0.565217	0.906077	0.00152229	0.00558583
chr1:183649001-183650000	CHG	0.530864	0.782772	0.00742734	0.00882609
chr1:183709001-183710000	CHG	0.734568	0.918919	0.0056329	0.00794662
chr1:183749001-183750000	CHG	0.538462	0.912791	0.00625816	0.00826148
chr1:183940001-183941000	CHG	0.777778	0.966292	0.00829594	0.00923217
chr1:183980001-183981000	CHG	0.692308	0.871166	0.00779317	0.00899869
chr1:183981001-183982000	CHG	0.314286	0.834586	0.008324	0.00924452
chr1:183991001-183992000	CHG	0.655738	0.928994	0.00158644	0.00561796
chr1:183993001-183994000	CHG	0.553191	0.835443	0.00742631	0.00882593	Pt1G05300
chr1:183995001-183996000	CHG	0.00729927	0.181818	0.00180935	0.00576601	Pt1G05300
chr1:184013001-184014000	CHG	0.599078	0.818584	0.00771664	0.00896454
chr1:184044001-184045000	CHG	0.533333	0.908367	0.00864283	0.0093907
chr1:184053001-184054000	CHG	0.793333	0.583333	0.000112498	0.00495109
chr1:184147001-184148000	CHG	0	0.802139	0.00860922	0.00937538
chr1:184531001-184532000	CHG	0.15	0.8625	0.00773931	0.0089748
chr1:184532001-184533000	CHG	0.699275	0.851351	0.00403744	0.00710071	Pt1G05320
chr1:184741001-184742000	CHG	0.628099	0.971429	0.00931987	0.0097035
chr1:184767001-184768000	CHG	0.904762	0.703448	0.00816366	0.00917224
chr1:184768001-184769000	CHG	0.516484	0.680672	0.0044855	0.00734654
chr1:184918001-184919000	CHG	0.739683	0.897196	0.00621095	0.0082391
chr1:184951001-184952000	CHG	0.125	0.285714	0.00358786	0.00684194
chr1:185206001-185207000	CHG	0.782936	0.981132	0.00471902	0.00746468
chr1:185301001-185302000	CHG	0.7	0.88914	0.00909448	0.00959837
chr1:185336001-185337000	CHG	1	0.74026	0.00793559	0.00906487
chr1:185583001-185584000	CHG	0.6	0.878571	0.00607567	0.00816759
chr1:185631001-185632000	CHG	0.6	0.798165	0.00587145	0.00806595
chr1:185912001-185913000	CHG	0	1	0.00452206	0.00736403
chr1:186233001-186234000	CHG	0.5	0.92803	0.00220716	0.00601817
chr1:186361001-186362000	CHG	0.630769	0.857143	0.00784778	0.00902352
chr1:186690001-186691000	CHG	0.752294	0.986486	0.00388819	0.00701896
chr1:187336001-187337000	CHG	0.663158	0.85	0.00970413	0.00987075
chr1:187832001-187833000	CHG	0.505155	0.694444	0.0086837	0.00941146
chr1:187841001-187842000	CHG	0.64	0.9	0.00541122	0.00783325
chr1:188066001-188067000	CHG	0.62963	0.87234	0.00384467	0.00699261
chr1:188086001-188087000	CHG	0.697248	0.87247	0.00274541	0.00634935
chr1:188089001-188090000	CHG	0.693309	0.909449	0.00065108	0.00505542
chr1:188103001-188104000	CHG	0.79697	0.570552	0.0022942	0.00607044
chr1:188110001-188111000	CHG	0.647059	0.911111	0.00364349	0.00687539
chr1:188231001-188232000	CHG	0.942857	0.756098	0.00392498	0.00703884
chr1:188281001-188282000	CHG	0.461538	0.825641	0.00237288	0.00612338
chr1:188283001-188284000	CHG	0.647059	0.891374	0.00405422	0.00711098
chr1:188325001-188326000	CHG	0.72973	0.880952	0.00576544	0.0080133
chr1:188370001-188371000	CHG	0.545455	0.768402	0.00259297	0.00625738
chr1:188387001-188388000	CHG	0.598361	0.865052	0.00323119	0.00663547
chr1:188412001-188413000	CHG	0.25	0.763441	0.00558603	0.00792184
chr1:188428001-188429000	CHG	0.4	0.930435	0.00619012	0.00822836
chr1:188472001-188473000	CHG	1	0.837349	0.00219849	0.00601151
chr1:188559001-188560000	CHG	0.7	0.921875	0.00462645	0.00741968
chr1:189124001-189125000	CHG	0.477273	0.912023	0.00608579	0.00817269
chr1:189686001-189687000	CHG	0.916667	0.266667	0.000900691	0.00519233
chr1:189769001-189770000	CHG	0.772358	0.927632	0.00909072	0.00959657
chr1:189832001-189833000	CHG	0.840336	0.592593	0.00467694	0.00744288
chr1:189892001-189893000	CHG	0.827586	1	0.00143475	0.0055219
chr1:190416001-190417000	CHG	0.820961	1	0.00746298	0.00884347
chr1:190490001-190491000	CHG	0.821918	0.642857	0.00880505	0.00946697
chr1:190636001-190637000	CHG	0.657143	0.810235	0.00253442	0.00622235
chr1:190769001-190770000	CHG	0.522727	0.794872	0.00158747	0.00561846
chr1:190780001-190781000	CHG	0.675325	0.854651	0.00804087	0.00911137
chr1:190885001-190886000	CHG	0.645833	0.863248	0.00576114	0.00801126
chr1:190922001-190923000	CHG	0.6625	0.900983	0.00453227	0.00736965
chr1:190984001-190985000	CHG	0.746835	0.905724	0.00319687	0.00661469
chr1:190996001-190997000	CHG	0.571429	0.785467	0.00716021	0.00869926
chr1:190998001-190999000	CHG	0	0.867562	0.00190768	0.00582919
chr1:191062001-191063000	CHG	0.375	0.86927	0.00298144	0.00649122
chr1:191243001-191244000	CHG	0.583333	0.902116	0.00631229	0.00828713
chr1:191289001-191290000	CHG	0.328571	0.634766	0.00659819	0.00842884
chr1:191419001-191420000	CHG	0.313725	0.951439	0.000728799	0.00508425
chr1:191732001-191733000	CHG	0.636364	0.930521	0.00599133	0.0081244
chr1:191861001-191862000	CHG	0.527778	0.90393	0.000879933	0.00518134
chr1:191867001-191868000	CHG	0.516129	0.908818	0.00249671	0.00620261
chr1:192066001-192067000	CHG	0.714286	0.876823	0.00357135	0.00683191
chr1:192090001-192091000	CHG	0.619048	0.871456	0.00737867	0.0088031
chr1:192103001-192104000	CHG	0.640449	0.850797	0.00670416	0.00848031
chr1:192121001-192122000	CHG	0.540541	0.849206	0.00701128	0.00863057
chr1:192131001-192132000	CHG	1	0.721569	0.00100309	0.00525538
chr1:192141001-192142000	CHG	0.777778	0.944785	0.00252832	0.00622069
chr1:192174001-192175000	CHG	0.648148	0.864078	0.00711128	0.00867682
chr1:192184001-192185000	CHG	0	0.94	0.00537577	0.00781385
chr1:192229001-192230000	CHG	0.521739	0.915937	0.00115754	0.00534587
chr1:192361001-192362000	CHG	0.5	0.95082	0.00609964	0.00817956
chr1:192510001-192511000	CHG	0.166667	0.795699	0.00817805	0.00917887
chr1:192650001-192651000	CHG	0.72774	0.878723	0.0045392	0.00737366
chr1:192795001-192796000	CHG	0.809524	0.985075	0.00569126	0.00797684
chr1:192800001-192801000	CHG	0.333333	0.862434	0.00482077	0.00752094
chr1:192801001-192802000	CHG	0.2	0.885496	0.00560833	0.00793379
chr1:192802001-192803000	CHG	0.688889	0.872038	0.00938448	0.00973162
chr1:193034001-193035000	CHG	0.416667	0.851648	0.00269191	0.00631727
chr1:193243001-193244000	CHG	0.566667	0.827586	0.00211123	0.00595771
chr1:193274001-193275000	CHG	0.583333	0.888462	0.00304396	0.00652697
chr1:193343001-193344000	CHG	0	0.854545	0.0099109	0.00996212
chr1:193347001-193348000	CHG	0.595238	0.864198	0.00688942	0.00857328
chr1:193791001-193792000	CHG	0.638298	0.869048	0.00536295	0.00780792
chr1:193838001-193839000	CHG	0.608108	0.983871	0.00100745	0.00525658
chr1:194093001-194094000	CHG	0.810484	0.969231	0.00686724	0.00856159
chr1:194591001-194592000	CHG	0.692308	0.89939	0.00440471	0.00730252
chr1:194732001-194733000	CHG	0.648	0.944444	0.00758349	0.00890332
chr1:194961001-194962000	CHG	0.693277	0.859259	0.0009073	0.00519398
chr1:195216001-195217000	CHG	0.760736	0.92233	0.00116395	0.0053501
chr1:195220001-195221000	CHG	0.517857	0.812274	0.00192738	0.00584297
chr1:195235001-195236000	CHG	0.687943	0.84009	0.00252054	0.00621482
chr1:195240001-195241000	CHG	0.688312	0.892508	0.0014286	0.00551945
chr1:195253001-195254000	CHG	0.746835	0.897727	0.00597752	0.00811745
chr1:195832001-195833000	CHG	0.835443	0.116402	0.000450521	0.00495109
chr1:195868001-195869000	CHG	0.368201	0.684729	0.00540639	0.00783053	Pt1G05610,Pt1G05620
chr1:195870001-195871000	CHG	0.4	0.781726	0.00997375	0.0099902	Pt1G05610,Pt1G05620
chr1:195931001-195932000	CHG	0.853301	0.5	0.000980701	0.00523636
chr1:195932001-195933000	CHG	0.334661	0.7	0.00800379	0.00909507
chr1:195950001-195951000	CHG	0.867742	0.54717	0.00495979	0.00759547
chr1:195963001-195964000	CHG	0.923851	0.673913	0.00127075	0.00541478
chr1:195979001-195980000	CHG	0.842566	0.6	0.0017715	0.00574332
chr1:196005001-196006000	CHG	0.874227	0.657143	0.0066017	0.00843045
chr1:196889001-196890000	CHG	0.578216	0.773318	0.0010537	0.00528243
chr1:196998001-196999000	CHG	0.667105	0.149364	0.000238964	0.00495109
chr1:197849001-197850000	CHG	0.580866	0.290909	0.000217357	0.00495109
chr1:198007001-198008000	CHG	0.835	0.643333	0.0014676	0.00554378
chr1:198073001-198074000	CHG	0.428571	0.621951	0.00713919	0.00868986
chr1:198435001-198436000	CHG	0.664516	0.387097	0.0034297	0.00674758
chr1:198448001-198449000	CHG	0.923507	0.4	0.00107724	0.00529904
chr1:198470001-198471000	CHG	0.814035	0.48	0.00250675	0.00620647
chr1:198497001-198498000	CHG	0.800357	0.539683	0.00681751	0.00853548
chr1:198507001-198508000	CHG	0.862745	0.65	0.00262513	0.0062772
chr1:198517001-198518000	CHG	0.872727	0.613095	0.00130228	0.00543261
chr1:198625001-198626000	CHG	0.723077	0.909091	0.00246404	0.00618195
chr1:198641001-198642000	CHG	0.704969	0.454545	0.00530182	0.00777576
chr1:199068001-199069000	CHG	0.544304	0.762712	0.00177126	0.00574317
chr1:199085001-199086000	CHG	0.375	0	0.00816058	0.00917086
chr1:199091001-199092000	CHG	0.801724	0.538462	0.00354032	0.00681328
chr1:199220001-199221000	CHG	0.727273	0.954545	0.00661703	0.00843807
chr1:199240001-199241000	CHG	0.62623	0.782313	0.00852078	0.00933459
chr1:199246001-199247000	CHG	0.585714	0.868421	0.00784941	0.0090245
chr1:199375001-199376000	CHG	0.783654	0.956989	0.0062278	0.00824705
chr1:199391001-199392000	CHG	0.780073	0.513158	0.000640301	0.00504593
chr1:199392001-199393000	CHG	0.541096	0.27027	0.0078641	0.0090317
chr1:199451001-199452000	CHG	0.784062	0.954545	0.00754921	0.00888708
chr1:199557001-199558000	CHG	0.775	0.1	0.00788963	0.00904449
chr1:199608001-199609000	CHG	0.895692	0.735294	0.00133044	0.00545193
chr1:199630001-199631000	CHG	0.744792	0.905263	0.00784808	0.00902375
chr1:199642001-199643000	CHG	0.8322	0.618421	0.000548527	0.00499379
chr1:199656001-199657000	CHG	0.883436	0.692308	0.00189138	0.00581881
chr1:199662001-199663000	CHG	0.860215	0.658537	0.00779419	0.00899903
chr1:199669001-199670000	CHG	0.563492	0.941176	0.00312493	0.00657219
chr1:199717001-199718000	CHG	0.868041	0.674419	0.00658159	0.00842004
chr1:199786001-199787000	CHG	0.741144	0.931034	0.0062936	0.00827758
chr1:199819001-199820000	CHG	0.837719	0	0.00798806	0.00908783
chr1:199831001-199832000	CHG	0.775	0.930556	0.00509181	0.00766495
chr1:199892001-199893000	CHG	0.87037	0.663462	0.000972001	0.00523159
chr1:200101001-200102000	CHG	0.666667	0.855556	0.00404222	0.00710301	Pt1G05700
chr1:200158001-200159000	CHG	0.423077	0.636364	0.00915911	0.00962683	Pt1G05700
chr1:200165001-200166000	CHG	0.5	0.880399	0.00716191	0.00869971	Pt1G05700
chr1:200240001-200241000	CHG	0.666667	0.843137	0.00570087	0.00798099	Pt1G05700
chr1:200270001-200271000	CHG	0.860614	0.513989	0.00570502	0.00798292	Pt1G05700
chr1:200280001-200281000	CHG	0.751152	0.934783	0.00857766	0.00936148	Pt1G05700
chr1:200287001-200288000	CHG	0.562842	0.848168	0.00327883	0.006663	Pt1G05700
chr1:200297001-200298000	CHG	1	0.708333	0.00702735	0.00863873
chr1:200305001-200306000	CHG	0.93617	0.185185	0.00341219	0.00673735
chr1:200316001-200317000	CHG	0.645161	0.844828	0.00552152	0.00788865
chr1:200426001-200427000	CHG	0.653061	0.823834	0.00660806	0.00843359
chr1:200435001-200436000	CHG	0.724138	0.906516	0.00269669	0.00631935
chr1:200468001-200469000	CHG	0.545455	0.742857	0.00855802	0.00935233
chr1:200477001-200478000	CHG	0.985507	0.763889	0.00761929	0.00891998
chr1:200542001-200543000	CHG	0.974576	0.638298	0.000486594	0.00495865
chr1:200611001-200612000	CHG	0.607143	0.763006	0.0068691	0.00856294
chr1:200660001-200661000	CHG	0.856383	0.522727	0.000715334	0.00508084
chr1:200681001-200682000	CHG	0.817778	0.629371	0.00590859	0.00808458
chr1:200858001-200859000	CHG	0.746835	0.898734	0.00516337	0.0077022
chr1:200951001-200952000	CHG	0.491803	0.825	0.00448587	0.00734665	Pt1G05740
chr1:200966001-200967000	CHG	0.730994	0.952663	0.00300115	0.00650294
chr1:200989001-200990000	CHG	1	0.516129	0.000830913	0.00514806
chr1:201187001-201188000	CHG	0.027027	0.856354	0.00472712	0.00747009	Pt1G05750
chr1:201223001-201224000	CHG	0.5	0.961832	0.00216824	0.00599399
chr1:201239001-201240000	CHG	0.594937	0.877863	0.00230969	0.00608093
chr1:201240001-201241000	CHG	0.5	0.917241	0.00144929	0.00553316
chr1:201296001-201297000	CHG	0.7625	0.928113	0.00324379	0.00664232
chr1:201320001-201321000	CHG	0.666667	0.894886	0.00390243	0.00702675
chr1:201398001-201399000	CHG	0.751445	0.909786	0.00324279	0.00664167
chr1:201433001-201434000	CHG	0.2	0.857143	0.00442602	0.00731522	Pt1G05760
chr1:201465001-201466000	CHG	0.650794	0.925926	0.00251758	0.00621309
[truncated: 236,069+ more rows]
