# Supplementary material for: The methylation landscape of giga-genome and the epigenetic timer of age in Chinese pine
Source: Nat Commun. 2023 Apr 7;14:1947. doi: 10.1038/s41467-023-37684-6 (PMC10082083; doi:10.1038/s41467-023-37684-6)
Supplement: Supplementary file 5 — Supplementary Data 3 [file 41467_2023_37684_MOESM5_ESM.xlsx]

## Sheet: CHH DMR between 2y and 14y
position	context	methylation in 2y	methylation in 14y	Pvalue(beta-binomial distribution)	FDR	DMR related gene
chr1:191001-192000	CHH	0.00766703	0.125	0.00261967	0.00305204
chr1:38545001-38546000	CHH	0.163043	0.0163551	1.24295e-06	3.12774e-06
chr1:52091001-52092000	CHH	0.015625	0.37037	6.36407e-17	6.46509e-16
chr1:108603001-108604000	CHH	0.116773	0.00722022	4.50116e-33	1.83877e-31
chr1:109352001-109353000	CHH	0.196721	0.0153846	2.81277e-08	9.31124e-08
chr1:114124001-114125000	CHH	0.122911	0.0153846	1.61498e-25	3.52359e-24
chr1:119879001-119880000	CHH	0.172414	0.0104377	2.75633e-05	5.30808e-05
chr1:120020001-120021000	CHH	0.155844	0.00856164	7.44801e-06	1.60316e-05
chr1:151632001-151633000	CHH	0.157635	0.037417	6.5755e-08	2.0629e-07
chr1:188712001-188713000	CHH	0.133333	0.00357143	4.68403e-06	1.05804e-05
chr1:195982001-195983000	CHH	0.0322981	0.153846	0.000255297	0.000390263
chr1:224925001-224926000	CHH	0.115942	0.00418191	5.60925e-11	2.81195e-10
chr1:231873001-231874000	CHH	0.666667	0	2.73061e-05	5.28505e-05
chr1:263944001-263945000	CHH	0.010352	0.114695	3.87094e-27	9.77922e-26
chr1:266496001-266497000	CHH	0.148148	0	0.00736688	0.00766635
chr1:271366001-271367000	CHH	0	0.185185	0.000974576	0.00127205
chr1:288742001-288743000	CHH	0.150568	0.0244898	6.74862e-14	4.88957e-13
chr1:307751001-307752000	CHH	0.160494	0.015919	2.3913e-07	6.89384e-07
chr1:312584001-312585000	CHH	0.143678	0	4.61305e-08	1.46398e-07
chr1:324456001-324457000	CHH	0.185714	0.00540865	0.00119915	0.00153491
chr1:325112001-325113000	CHH	0.269565	0.0229885	0.00641873	0.00679916
chr1:338381001-338382000	CHH	0.0192308	0.129139	2.42337e-21	3.66368e-20
chr1:341327001-341328000	CHH	0	0.137339	6.89258e-06	1.50043e-05
chr1:402304001-402305000	CHH	0.181818	0.0153846	0.00449154	0.00491662
chr1:407393001-407394000	CHH	0.215686	0	0.000277891	0.000421779
chr1:422615001-422616000	CHH	0.141768	0.014245	8.41187e-09	3.08221e-08
chr1:430380001-430381000	CHH	0.666667	0.0021097	1.28166e-12	7.86194e-12
chr1:432718001-432719000	CHH	0.16	0.00539084	0.000422456	0.000604859
chr1:434993001-434994000	CHH	0.1	0	5.3894e-09	2.02498e-08
chr1:436142001-436143000	CHH	0.169643	0.0139665	3.23824e-13	2.16635e-12
chr1:436498001-436499000	CHH	0.152542	0.0151724	1.80846e-24	3.54311e-23
chr1:445818001-445819000	CHH	0.2	0.0197368	5.49309e-06	1.21787e-05
chr1:445820001-445821000	CHH	0.2	0.0291375	1.07292e-07	3.2595e-07
chr1:446122001-446123000	CHH	0.162667	0.0383081	1.22975e-28	3.47224e-27
chr1:449143001-449144000	CHH	0.126316	0.0104031	3.08266e-26	7.21794e-25
chr1:470234001-470235000	CHH	0.318493	0.0181696	3.24165e-36	1.72888e-34
chr1:476996001-476997000	CHH	0.105263	0	2.26109e-06	5.41984e-06
chr1:477155001-477156000	CHH	0.0144529	0.144928	9.4899e-05	0.000161244
chr1:480778001-480779000	CHH	0.0194175	0.204082	0.00904307	0.00915754
chr1:480978001-480979000	CHH	0.117057	0	1.53201e-12	9.27905e-12
chr1:485903001-485904000	CHH	0.282609	0.0179028	4.42132e-29	1.34745e-27
chr1:510614001-510615000	CHH	0	0.25	0.00670817	0.00706123
chr1:519117001-519118000	CHH	0.00591716	0.145161	0.000539079	0.000747855
chr1:525326001-525327000	CHH	0	0.177083	0.00935883	0.00943252
chr1:567638001-567639000	CHH	0.397351	0.00813008	1.95224e-22	3.28798e-21
chr1:567927001-567928000	CHH	0.213415	0.0299572	2.67223e-19	3.33161e-18
chr1:569162001-569163000	CHH	0.189394	0.055371	8.8881e-08	2.73919e-07
chr1:576766001-576767000	CHH	0.1	0	0.00682199	0.0071575
chr1:583686001-583687000	CHH	0.0123967	0.170732	5.26776e-05	9.58682e-05
chr1:591953001-591954000	CHH	0	0.266667	0.00022111	0.000344615
chr1:596546001-596547000	CHH	0.15528	0.00793651	9.85333e-06	2.08352e-05
chr1:659801001-659802000	CHH	0.00641026	0.171429	0.00157582	0.00196338
chr1:659865001-659866000	CHH	0.6	0	2.99502e-05	5.72753e-05
chr1:668600001-668601000	CHH	0.130435	0.0147867	0.00019803	0.000312679
chr1:668755001-668756000	CHH	0.272727	0.0147059	0.000426909	0.000609417
chr1:672919001-672920000	CHH	0.0219665	0.15	3.33099e-06	7.72403e-06
chr1:692119001-692120000	CHH	0	0.3125	8.01779e-06	1.71618e-05
chr1:719783001-719784000	CHH	0.214953	0.0567164	1.74657e-07	5.12754e-07
chr1:750554001-750555000	CHH	0	0.5	9.762e-08	2.98932e-07
chr1:750590001-750591000	CHH	0	0.113924	8.86972e-06	1.88592e-05
chr1:762328001-762329000	CHH	0.235	0	1.96208e-10	9.256e-10
chr1:764126001-764127000	CHH	0.333333	0	0.00733693	0.00763932
chr1:768415001-768416000	CHH	0.0135135	0.2	1.19499e-09	4.92356e-09
chr1:776873001-776874000	CHH	0.135371	0.0141844	7.07003e-05	0.000124081
chr1:800325001-800326000	CHH	0.2	0.0106383	1.47109e-15	1.30764e-14
chr1:802992001-802993000	CHH	0.194286	0.0225564	9.45513e-40	6.25995e-38
chr1:809727001-809728000	CHH	0.00806452	0.151515	0.000580473	0.000797216
chr1:822665001-822666000	CHH	0.272727	0	1.57846e-05	3.22752e-05
chr1:857887001-857888000	CHH	0.15	0.0275229	1.05293e-12	6.5004e-12
chr1:870418001-870419000	CHH	0.25	0.020979	0.00320914	0.00364373	Pt1G30870
chr1:870901001-870902000	CHH	0.110345	0.261364	0.00250466	0.00293766
chr1:873350001-873351000	CHH	0.136054	0.0199005	2.44838e-07	7.04781e-07
chr1:873471001-873472000	CHH	0	0.115108	0.00248535	0.00292394
chr1:879439001-879440000	CHH	0.0296053	0.15	0.000329007	0.000488927
chr1:879511001-879512000	CHH	0.00408719	0.170213	9.34488e-18	1.06167e-16
chr1:880064001-880065000	CHH	1	0.011236	1.73204e-05	3.50054e-05
chr1:891091001-891092000	CHH	0.0100897	0.181818	0.00066804	0.000904539
chr1:891807001-891808000	CHH	0.0368421	0.252336	8.20727e-15	6.43182e-14
chr1:899054001-899055000	CHH	0.00737101	0.2	5.57395e-07	1.51801e-06
chr1:900418001-900419000	CHH	0.107266	0	0.000172676	0.000277903
chr1:909314001-909315000	CHH	0.0224719	0.2	2.50756e-09	9.88607e-09
chr1:956462001-956463000	CHH	0.00613497	0.125	5.38247e-07	1.47213e-06
chr1:959856001-959857000	CHH	0.160839	0	0.00586558	0.00626358
chr1:977137001-977138000	CHH	0.0166521	0.242424	0.000253798	0.000388281
chr1:1015908001-1015909000	CHH	0.666667	0	3.37765e-05	6.39555e-05
chr1:1020428001-1020429000	CHH	0.226446	0.0126804	0.000435453	0.00062023
chr1:1027161001-1027162000	CHH	0.0212766	0.214286	0.00642025	0.00679916
chr1:1027764001-1027765000	CHH	0.1	0	0.000312897	0.00047008
chr1:1037534001-1037535000	CHH	0.0199572	0.125	0.00366923	0.00409827
chr1:1042088001-1042089000	CHH	0.00610501	0.179487	0.00117396	0.00150468
chr1:1061876001-1061877000	CHH	0.6	0.0139373	0.00317775	0.00361236
chr1:1062804001-1062805000	CHH	0.142857	0.0211946	2.06212e-12	1.23342e-11
chr1:1072300001-1072301000	CHH	0.0187747	0.149533	2.3393e-19	2.93559e-18
chr1:1097061001-1097062000	CHH	0.129032	0.00890302	0.0044809	0.00490957	Pt1G39570
chr1:1110084001-1110085000	CHH	0.138889	0.0185615	0.000251297	0.000385068
chr1:1130269001-1130270000	CHH	0.0152193	0.19403	1.90768e-08	6.52896e-08
chr1:1130364001-1130365000	CHH	0.030303	0.325	0.00011472	0.000191034
chr1:1135487001-1135488000	CHH	0.0190476	0.129584	2.05904e-19	2.61812e-18
chr1:1179750001-1179751000	CHH	0.1	0	0.00249429	0.00293087
chr1:1247291001-1247292000	CHH	0.123953	0.00893389	3.31285e-32	1.24719e-30
chr1:1247784001-1247785000	CHH	0.0170616	0.125	8.98834e-10	3.80963e-09
chr1:1263467001-1263468000	CHH	0.134615	0	4.50113e-06	1.01792e-05
chr1:1287316001-1287317000	CHH	0.0261506	0.168675	0.0040214	0.0044579
chr1:1300237001-1300238000	CHH	0.118721	0.00632911	0.000131085	0.00021548
chr1:1309150001-1309151000	CHH	0.144279	0.0177815	2.18641e-13	1.49925e-12
chr1:1309530001-1309531000	CHH	0.165	0.0125885	2.06681e-51	3.05252e-49
chr1:1338528001-1338529000	CHH	0.12069	0.0124611	5.82332e-12	3.28846e-11
chr1:1359228001-1359229000	CHH	0.111111	0	0.000352618	0.000521592
chr1:1371104001-1371105000	CHH	0.166667	0.0178668	0.00706299	0.00738613
chr1:1393835001-1393836000	CHH	0.121495	0	0.000100516	0.000169886
chr1:1394469001-1394470000	CHH	0.133333	0	0.000181926	0.000292055
chr1:1400341001-1400342000	CHH	0.15493	0	0.00133847	0.0016974
chr1:1411216001-1411217000	CHH	0	0.153846	0.00246763	0.00291023
chr1:1434661001-1434662000	CHH	0.363636	0.0135558	0.000131196	0.00021548
chr1:1435812001-1435813000	CHH	0.26087	0	3.10886e-07	8.84298e-07
chr1:1436776001-1436777000	CHH	0.118483	0.00949628	1.28589e-07	3.86371e-07
chr1:1437037001-1437038000	CHH	0.404762	0.0531561	6.53214e-08	2.05265e-07
chr1:1446383001-1446384000	CHH	0.166667	0	9.798e-05	0.000165892
chr1:1467830001-1467831000	CHH	0.171429	0.0213675	0.00425432	0.00468699
chr1:1468002001-1468003000	CHH	0.18	0.0555556	0.0025854	0.00301945
chr1:1468028001-1468029000	CHH	0.183051	0.0117647	1.09914e-09	4.54817e-09
chr1:1468651001-1468652000	CHH	0.133574	0.0164179	3.86195e-16	3.65268e-15
chr1:1484123001-1484124000	CHH	0.377315	0.0171103	1.8769e-24	3.60365e-23
chr1:1511095001-1511096000	CHH	0.282392	0	1.81625e-35	8.718e-34
chr1:1514969001-1514970000	CHH	0.00804829	0.251462	1.66798e-08	5.77031e-08
chr1:1517959001-1517960000	CHH	0.0244373	0.231293	2.48895e-10	1.14875e-09
chr1:1531343001-1531344000	CHH	0.214286	0.0031348	0.00350543	0.00394746
chr1:1597443001-1597444000	CHH	0.264706	0.0197775	2.34629e-15	2.02922e-14
chr1:1599342001-1599343000	CHH	0.263158	0.0277778	0.00887478	0.00902042
chr1:1602460001-1602461000	CHH	0	0.101852	0.000317152	0.000475357
chr1:1604000001-1604001000	CHH	0.0133573	0.220779	1.33252e-06	3.32265e-06
chr1:1606000001-1606001000	CHH	0.0342377	0.263158	7.131e-06	1.54881e-05
chr1:1607481001-1607482000	CHH	0.037551	0.157635	1.29849e-06	3.2547e-06
chr1:1608052001-1608053000	CHH	0.0157175	0.173913	1.60888e-06	3.95854e-06
chr1:1612950001-1612951000	CHH	0.120401	0	2.56474e-09	1.00717e-08
chr1:1620150001-1620151000	CHH	0.0192544	0.142308	7.1465e-13	4.51358e-12
chr1:1642471001-1642472000	CHH	0.00411805	0.133333	7.38069e-06	1.59045e-05
chr1:1659788001-1659789000	CHH	0.333333	0.023224	0.00510393	0.0055396
chr1:1690525001-1690526000	CHH	0.0253165	0.133333	0.000477339	0.000672407
chr1:1701001001-1701002000	CHH	0.020202	0.133333	0.00460267	0.00502395
chr1:1710767001-1710768000	CHH	0.114286	0	0.00353343	0.00397433
chr1:1721273001-1721274000	CHH	0.173077	0.00628931	1.10319e-11	6.08657e-11
chr1:1726218001-1726219000	CHH	0.0124378	0.133333	0.000102204	0.000172284
chr1:1731962001-1731963000	CHH	0.25	0.0130315	1.09639e-09	4.54658e-09
chr1:1746491001-1746492000	CHH	0.5	0.0196825	2.92855e-06	6.85709e-06
chr1:1753528001-1753529000	CHH	0.0253807	0.32	5.21982e-05	9.51762e-05
chr1:1769553001-1769554000	CHH	0.181373	0.0288809	4.02365e-12	2.31994e-11
chr1:1769623001-1769624000	CHH	0.285714	0.0244399	0.000132951	0.000218176
chr1:1781668001-1781669000	CHH	0.123853	0.00684931	1.00826e-08	3.64569e-08
chr1:1798822001-1798823000	CHH	0.0126953	0.146396	1.42244e-14	1.09682e-13
chr1:1801481001-1801482000	CHH	0.122449	0.0118812	7.26012e-08	2.26289e-07
chr1:1807902001-1807903000	CHH	0.4	0	0.000220193	0.000343716
chr1:1820978001-1820979000	CHH	0.109644	0.00327511	1.91475e-63	5.25189e-61
chr1:1823388001-1823389000	CHH	0	0.150943	0.00219001	0.00261007
chr1:1824533001-1824534000	CHH	0.27027	0.0143541	2.02178e-10	9.491e-10
chr1:1825899001-1825900000	CHH	0.00911458	0.5	0.00578276	0.00618202
chr1:1840739001-1840740000	CHH	0.0375783	0.165049	0.000659166	0.000893784
chr1:1841772001-1841773000	CHH	0	0.133333	0.000468867	0.000662417
chr1:1844301001-1844302000	CHH	0.127273	0.0109034	6.5691e-05	0.000116353
chr1:1917791001-1917792000	CHH	0.105691	0.00537634	4.84381e-07	1.33239e-06
chr1:1921419001-1921420000	CHH	0.00413223	0.15	0.00201705	0.0024311
chr1:1922118001-1922119000	CHH	0.125	0.0216383	0.00203952	0.00245423
chr1:1927415001-1927416000	CHH	0.00779221	0.111111	0.00112627	0.00144838	Pt1G65810
chr1:1934284001-1934285000	CHH	0.179348	0.00598802	4.42394e-11	2.25903e-10
chr1:1936275001-1936276000	CHH	0.131868	0.00941177	2.91864e-07	8.33897e-07
chr1:1943973001-1943974000	CHH	0.0170316	0.178218	1.91971e-07	5.58461e-07
chr1:1946602001-1946603000	CHH	0.014808	0.144578	3.72762e-14	2.77404e-13
chr1:1949426001-1949427000	CHH	0.0133333	0.333333	0.00354119	0.00398073
chr1:1957476001-1957477000	CHH	0.198529	0.0126984	2.99796e-35	1.40392e-33
chr1:2006029001-2006030000	CHH	0.3	0.0210368	0.000129025	0.000212825
chr1:2025452001-2025453000	CHH	0.114754	0.00772201	6.47751e-05	0.000115049
chr1:2042556001-2042557000	CHH	0.0147059	0.184615	3.78485e-08	1.20914e-07
chr1:2048436001-2048437000	CHH	0.147945	0	5.73601e-08	1.81137e-07
chr1:2058351001-2058352000	CHH	0.0176416	0.230769	2.74909e-05	5.304e-05
chr1:2059141001-2059142000	CHH	0.00654818	0.210317	3.12258e-27	8.00456e-26
chr1:2070883001-2070884000	CHH	0.00963799	0.12	3.49348e-07	9.84946e-07
chr1:2075703001-2075704000	CHH	0.144828	0.0163636	3.18689e-05	6.07629e-05
chr1:2076329001-2076330000	CHH	0.10875	0	1.13178e-14	8.76217e-14
chr1:2079559001-2079560000	CHH	0.0130719	0.305556	8.16446e-13	5.13959e-12
chr1:2081529001-2081530000	CHH	0.0172612	0.210526	6.5909e-06	1.44293e-05
chr1:2087584001-2087585000	CHH	0.272727	0.018211	1.1459e-06	2.9335e-06
chr1:2099817001-2099818000	CHH	0.282353	0.0230179	1.34534e-12	8.22628e-12
chr1:2111383001-2111384000	CHH	0.120482	0	1.68399e-05	3.41421e-05
chr1:2111386001-2111387000	CHH	0.125	0.0129032	0.00721422	0.00751971
chr1:2128756001-2128757000	CHH	0.0243902	0.24	3.70776e-08	1.19045e-07
chr1:2130908001-2130909000	CHH	0.142857	0.0237467	3.41581e-07	9.65884e-07
chr1:2135313001-2135314000	CHH	0	0.139535	2.06035e-09	8.15644e-09
chr1:2136280001-2136281000	CHH	0.0220588	0.196721	4.18533e-07	1.16461e-06
chr1:2137551001-2137552000	CHH	0.0169791	0.12987	6.84159e-05	0.000120623	Pt1G73090
chr1:2155767001-2155768000	CHH	0.147541	0.0417582	2.62175e-07	7.5243e-07
chr1:2169073001-2169074000	CHH	0.168421	0	0.00689931	0.00723072
chr1:2193871001-2193872000	CHH	0	0.153846	3.19756e-05	6.08455e-05
chr1:2194912001-2194913000	CHH	0.141274	0.0118577	5.77746e-15	4.63694e-14
chr1:2195144001-2195145000	CHH	0	0.216216	2.04513e-05	4.05227e-05
chr1:2196582001-2196583000	CHH	0.169231	0.0259577	8.03928e-18	9.24277e-17
chr1:2200816001-2200817000	CHH	0.12963	0.01766	0.00402883	0.00446356
chr1:2212683001-2212684000	CHH	0.118881	0.0149254	4.33865e-05	8.02525e-05	Pt1G75620
chr1:2220231001-2220232000	CHH	0	0.181818	0.00453768	0.00495583
chr1:2221934001-2221935000	CHH	0	0.126984	0.000499843	0.000699999
chr1:2222994001-2222995000	CHH	0.0252525	0.166667	0.00364317	0.00407627
chr1:2224847001-2224848000	CHH	0	0.137931	0.00185228	0.00225372
chr1:2247011001-2247012000	CHH	0.15528	0.017094	0.00372256	0.00415542
chr1:2253261001-2253262000	CHH	0.151515	0.0210991	0.00169747	0.00208786
chr1:2283400001-2283401000	CHH	0.0155039	0.2	0.00300864	0.00344665
chr1:2312460001-2312461000	CHH	0	0.280702	9.01283e-07	2.35437e-06	Pt1G78360
chr1:2335632001-2335633000	CHH	0.385185	0.0331974	1.55658e-21	2.42978e-20
chr1:2349030001-2349031000	CHH	0.2	0.0141612	0.00176844	0.00216544
chr10:1422936001-1422937000	CHH	0.0250784	0.191753	3.43326e-12	1.99753e-11
chr10:1448101001-1448102000	CHH	0.0124327	0.666667	1.89242e-07	5.52196e-07
chr10:1457041001-1457042000	CHH	0.43299	0	4.96932e-16	4.65419e-15
chr10:1473267001-1473268000	CHH	0.0189456	0.156627	1.24128e-06	3.12763e-06
chr10:1479299001-1479300000	CHH	0.0195312	0.150538	5.47019e-18	6.36531e-17
chr10:1484824001-1484825000	CHH	0.205882	0.00607903	2.04121e-09	8.09736e-09
chr10:1491866001-1491867000	CHH	0.255102	0.0125929	1.01245e-28	2.90135e-27
chr10:1493539001-1493540000	CHH	0	0.177215	2.50675e-06	5.95663e-06	PtXG47550
chr10:1496990001-1496991000	CHH	0	0.266667	0.00330196	0.00374248
chr10:1516105001-1516106000	CHH	0.178571	0	0.00161634	0.00200347
chr10:1588227001-1588228000	CHH	0.314286	0.0177515	3.05166e-06	7.11066e-06	PtXG50080
chr10:1626951001-1626952000	CHH	0.18	0.0296703	1.37957e-34	6.01994e-33
chr10:1634773001-1634774000	CHH	0.333333	0	6.68231e-16	6.19808e-15
chr10:1647343001-1647344000	CHH	0.168013	0.0162602	4.59065e-10	2.02202e-09
chr10:1649324001-1649325000	CHH	0.145749	0.00837277	1.40214e-19	1.80678e-18
chr10:1655646001-1655647000	CHH	0.139344	0.0221963	7.99266e-18	9.24277e-17
chr10:1656634001-1656635000	CHH	0.141129	0.0404145	6.69126e-11	3.3283e-10
chr10:1658218001-1658219000	CHH	0.147059	0.0249699	0.00339477	0.00383861
chr10:1681104001-1681105000	CHH	0.137755	0.0108225	5.22475e-11	2.63987e-10
chr10:1695243001-1695244000	CHH	0.172973	0.0138249	3.67198e-13	2.43952e-12
chr10:1723764001-1723765000	CHH	0.329439	0.0110966	4.73447e-45	4.78431e-43	PtXG54260
chr10:1723828001-1723829000	CHH	0.122807	0.00203666	3.88757e-15	3.24528e-14	PtXG54260
chr10:1724996001-1724997000	CHH	0.153846	0.0085034	6.85128e-11	3.39032e-10
chr10:1739073001-1739074000	CHH	0.0407674	0.189873	0.0090862	0.00919152
chr10:1746791001-1746792000	CHH	0.0167866	0.12766	0.00138613	0.00174631
chr11:13290001-13291000	CHH	0.137931	0.0220736	1.055e-05	2.21135e-05
chr11:13578001-13579000	CHH	0.25	0.0158817	0.00564867	0.00605891
chr11:16373001-16374000	CHH	0.129032	0	0.000379716	0.000554414
chr11:25124001-25125000	CHH	0.275862	0	0.000624897	0.000852132
chr11:37784001-37785000	CHH	0.169231	0.0231092	5.22799e-12	2.99634e-11
chr11:38474001-38475000	CHH	0.225	0.0106195	0.000863588	0.0011388
chr11:59198001-59199000	CHH	0.0142857	0.190476	0.000144348	0.000235871
chr11:78191001-78192000	CHH	0	0.192308	2.01019e-20	2.8172e-19
chr11:100795001-100796000	CHH	0.123077	0.0192417	3.09842e-07	8.82636e-07
chr11:101238001-101239000	CHH	0.5	0.0471014	0.000179362	0.00028818	PtJG04160
chr11:109345001-109346000	CHH	0.235294	0	0.000629033	0.000857163	PtJG04560
chr11:117114001-117115000	CHH	0.2	0	2.71268e-15	2.32515e-14
chr11:117564001-117565000	CHH	0.198758	0.00294985	3.7551e-15	3.16219e-14
chr11:143230001-143231000	CHH	0.146617	0.0177305	5.1934e-38	3.02161e-36
chr11:176607001-176608000	CHH	0.142187	0.0130933	3.98992e-13	2.63252e-12
chr11:177245001-177246000	CHH	0.15	0.0177253	4.49278e-05	8.27844e-05
chr11:223821001-223822000	CHH	0.166667	0.00612245	0.00257362	0.00300752
chr11:238901001-238902000	CHH	0.3	0.0171821	0.000832343	0.0011029
chr11:249132001-249133000	CHH	0.4	0	0.00348269	0.00392646
chr11:255092001-255093000	CHH	0.123077	0.0218712	0.000281904	0.000427195
chr11:255933001-255934000	CHH	0.166667	0.00826446	0.00761475	0.00788157
chr11:256514001-256515000	CHH	0.159021	0	0.000110827	0.000185194
chr11:285656001-285657000	CHH	0.00796813	0.235294	0.000735813	0.000987254
chr11:300842001-300843000	CHH	0.32	0.0177824	5.40206e-11	2.7223e-10
chr11:309926001-309927000	CHH	0.0193089	0.215686	5.35346e-18	6.26747e-17
chr11:318308001-318309000	CHH	0.106007	0	0.000257969	0.000393721
chr11:346390001-346391000	CHH	0.241611	0.0183752	1.78298e-05	3.58463e-05
chr11:348280001-348281000	CHH	0.108865	0.00837139	1.22299e-08	4.33236e-08
chr11:351543001-351544000	CHH	0.16	0.0106952	0.00281989	0.00326156
chr11:364176001-364177000	CHH	0.149425	0.0415385	0.000571375	0.000786409
chr11:386181001-386182000	CHH	0.184	0.0134508	7.55193e-10	3.21501e-09
chr11:411774001-411775000	CHH	0.0145631	0.184874	3.23533e-05	6.15033e-05
chr11:416519001-416520000	CHH	0.1	0	5.73393e-12	3.24754e-11
chr11:434235001-434236000	CHH	0.00956938	0.25	0.000198215	0.000312714
chr11:438396001-438397000	CHH	0.126904	0.0221566	9.61189e-09	3.49523e-08
chr11:452086001-452087000	CHH	0.6	0.0222222	2.94056e-05	5.64023e-05
chr11:459815001-459816000	CHH	0.272727	0.0342105	5.86348e-05	0.00010551
chr11:462464001-462465000	CHH	0.147059	0.0176471	0.0025129	0.00294552
chr11:462497001-462498000	CHH	0.00797872	0.130952	0.000607615	0.000831519
chr11:471083001-471084000	CHH	0.00970874	0.126214	9.21387e-10	3.87104e-09
chr11:495639001-495640000	CHH	0.161017	0.0273973	6.80344e-08	2.13093e-07
chr11:524957001-524958000	CHH	0.010537	0.171429	4.99637e-14	3.67549e-13
chr11:568956001-568957000	CHH	0.122222	0.0168067	4.25889e-05	7.90055e-05
chr11:576009001-576010000	CHH	0.180124	0.0070922	9.80851e-15	7.62443e-14
chr11:683423001-683424000	CHH	0.00526316	0.2	2.05543e-24	3.90735e-23
chr11:744564001-744565000	CHH	0.0142678	0.171233	5.57126e-11	2.80021e-10
chr11:752976001-752977000	CHH	0.0164595	0.192982	2.00276e-05	3.97652e-05
chr11:764417001-764418000	CHH	0.0335277	0.138365	6.92386e-07	1.84893e-06
chr11:780445001-780446000	CHH	0.0354505	0.14	8.58394e-06	1.83328e-05
chr11:790469001-790470000	CHH	0.0130208	0.25	0.00553617	0.00595154
chr11:791421001-791422000	CHH	0.25	0.0373832	0.00212902	0.00255004	PtJG25380
chr11:844948001-844949000	CHH	0.121928	0.0164918	2.69859e-06	6.35741e-06
chr11:867957001-867958000	CHH	0.188889	0	1.60519e-05	3.2752e-05
chr11:916967001-916968000	CHH	0.0227273	0.153333	4.7633e-10	2.08802e-09
chr11:929172001-929173000	CHH	0.0142857	0.222222	1.12871e-06	2.9011e-06
chr11:938289001-938290000	CHH	0	0.209524	8.31612e-13	5.21796e-12
chr11:947205001-947206000	CHH	0.127273	0.0241096	0.00209766	0.00251405
chr11:947354001-947355000	CHH	0.352941	0.0185651	0.000203894	0.000320357
chr11:947799001-947800000	CHH	0.137931	0.0171408	0.000121526	0.000201701
chr11:948360001-948361000	CHH	0.144578	0.0264317	1.00776e-05	2.12393e-05
chr11:965216001-965217000	CHH	0.211538	0.00465116	0.00177908	0.00217708
chr11:978857001-978858000	CHH	0.5	0.0239144	0.00092031	0.00120779
chr11:980021001-980022000	CHH	0.00811688	0.135135	3.3841e-06	7.80946e-06
chr11:995417001-995418000	CHH	0.0634921	0.214286	3.56899e-05	6.73792e-05
chr11:1020752001-1020753000	CHH	0	0.134387	8.27578e-11	4.05344e-10
chr11:1035265001-1035266000	CHH	0.203704	0.0258621	4.19734e-20	5.59645e-19
chr11:1059366001-1059367000	CHH	0.4	0.010116	2.44836e-08	8.20393e-08
chr11:1072686001-1072687000	CHH	0.11194	0.0106316	3.84218e-08	1.22338e-07
chr11:1078737001-1078738000	CHH	0.0294118	0.138462	0.0014152	0.00177943
chr11:1080558001-1080559000	CHH	0.135747	0.01443	4.07853e-13	2.68177e-12
chr11:1084643001-1084644000	CHH	0	0.179487	0.000788683	0.00105012
chr11:1090352001-1090353000	CHH	0	0.428571	6.9463e-05	0.000122133
chr11:1090942001-1090943000	CHH	0.0166898	0.142857	3.84467e-05	7.2158e-05
chr11:1130858001-1130859000	CHH	0.228571	0.028169	0.00668913	0.00704892
chr11:1137578001-1137579000	CHH	0.0418251	0.162162	0.000810785	0.00107656
chr11:1183739001-1183740000	CHH	0.153846	0	0.00033866	0.000501719
chr11:1198101001-1198102000	CHH	0.121951	0.0159187	1.12786e-05	2.35124e-05
chr11:1198157001-1198158000	CHH	0.141463	0.0190638	1.19751e-08	4.24994e-08
chr11:1202654001-1202655000	CHH	0.142857	0.0212044	2.59876e-06	6.15243e-06
chr11:1211792001-1211793000	CHH	0.106383	0	0.00118016	0.00151161
chr11:1216442001-1216443000	CHH	0.17029	0.0122044	2.63507e-26	6.24609e-25
chr11:1227837001-1227838000	CHH	0.266667	0.0238735	0.000111281	0.000185791
chr11:1242207001-1242208000	CHH	0.125	0.0130841	0.00603061	0.00642195
chr11:1242255001-1242256000	CHH	0.210526	0.0141093	9.69462e-05	0.000164287
chr11:1243214001-1243215000	CHH	0.0123869	0.222222	0.000153806	0.000250261	PtJG40630
chr11:1245026001-1245027000	CHH	0.0108696	0.133333	0.000990943	0.00128991
chr11:1275358001-1275359000	CHH	0.232877	0.0119211	3.07977e-16	2.95658e-15
chr11:1276962001-1276963000	CHH	0.137931	0.0127877	0.000174197	0.000280116
chr11:1277262001-1277263000	CHH	0.133333	0.0277778	3.13447e-05	5.98229e-05	PtJG42120
chr11:1280369001-1280370000	CHH	0	0.121951	0.00517315	0.00560838
chr11:1281391001-1281392000	CHH	0.147059	0.0112782	1.92224e-17	2.09699e-16
chr11:1308164001-1308165000	CHH	0.144737	0.0128349	1.99501e-12	1.19701e-11
chr11:1308313001-1308314000	CHH	0.413793	0.0302613	4.02681e-05	7.52089e-05
chr11:1308530001-1308531000	CHH	0.5	0.0178506	7.30345e-06	1.57735e-05
chr11:1309740001-1309741000	CHH	0.15625	0.00566974	4.04143e-09	1.56442e-08
chr11:1316850001-1316851000	CHH	0.00636364	0.133333	7.61121e-05	0.000132489
chr11:1317439001-1317440000	CHH	0.0140562	0.2	0.000156714	0.000254346
chr11:1321839001-1321840000	CHH	0.0113863	0.125	5.19648e-06	1.16014e-05
chr11:1358019001-1358020000	CHH	0.144928	0.011976	2.62334e-06	6.20297e-06
chr11:1375151001-1375152000	CHH	0.2	0.0330529	1.61022e-06	3.95854e-06
chr11:1394517001-1394518000	CHH	0.0236686	0.146199	2.46609e-08	8.2346e-08
chr11:1396698001-1396699000	CHH	0.00507614	0.428571	0.00105864	0.00136599
chr11:1417417001-1417418000	CHH	0.4	0.0285714	7.46534e-07	1.9825e-06
chr11:1439363001-1439364000	CHH	0.190476	0.0230608	2.87085e-08	9.47085e-08
chr11:1468018001-1468019000	CHH	0.25	0.0147059	8.56402e-05	0.000147074
chr11:1497863001-1497864000	CHH	0.25	0	2.41489e-05	4.71198e-05
chr11:1516032001-1516033000	CHH	0.0424564	0.166667	4.73167e-06	1.06754e-05
chr11:1532064001-1532065000	CHH	0.014733	0.333333	8.53384e-17	8.54271e-16
chr11:1551148001-1551149000	CHH	0.0138387	0.131148	1.96231e-07	5.69129e-07
chr11:1559129001-1559130000	CHH	0.0123457	0.2625	2.16551e-18	2.58247e-17
chr11:1578410001-1578411000	CHH	1	0	3.98176e-06	9.07955e-06
chr11:1593631001-1593632000	CHH	1	0.0567376	0.00193723	0.00234816
chr11:1596243001-1596244000	CHH	0.121543	0.0203906	2.18399e-31	7.62411e-30
chr11:1635735001-1635736000	CHH	0.129573	0.0225564	1.47159e-17	1.63321e-16
chr12:3689001-3690000	CHH	0.195652	0.0265957	9.54019e-26	2.18061e-24
chr12:15759001-15760000	CHH	0.0106132	0.136364	0.00294801	0.00338992
chr12:34357001-34358000	CHH	0.00434783	0.186047	9.56533e-07	2.47847e-06
chr12:48891001-48892000	CHH	0.0370981	0.211538	1.76521e-05	3.55262e-05
chr12:74069001-74070000	CHH	0.0192308	0.126984	0.00763522	0.0078985
chr12:94900001-94901000	CHH	0.0357143	0.16129	0.00279728	0.00323736
chr12:132617001-132618000	CHH	0.0173847	0.25	1.70085e-10	8.16408e-10
chr12:158621001-158622000	CHH	0.285714	0.00751073	7.00213e-10	2.98758e-09
chr12:166018001-166019000	CHH	0.011236	0.133333	0.000507154	0.000708687
chr12:199624001-199625000	CHH	0.14557	0.0350877	0.00710609	0.00742716
chr12:238507001-238508000	CHH	0.209424	0.00902613	8.6015e-36	4.34602e-34	PtQG07620
chr12:243823001-243824000	CHH	0.269006	0.0117117	3.12678e-27	8.00456e-26
chr12:283754001-283755000	CHH	0.0215517	0.5	0.00544078	0.00586212
chr12:299234001-299235000	CHH	0.0125	0.202454	0.000159286	0.000258084
chr12:305500001-305501000	CHH	0	0.212766	9.01881e-10	3.81412e-09	PtQG09900
chr12:314423001-314424000	CHH	0	0.8	0.000445553	0.00063227
chr12:372483001-372484000	CHH	0.150307	0.00662252	5.44425e-15	4.392e-14
chr12:382767001-382768000	CHH	0	0.2	0.0016396	0.00202837
chr12:406322001-406323000	CHH	0.150794	0.0449438	0.00283796	0.00327851
chr12:412279001-412280000	CHH	0.024265	0.154545	2.56973e-12	1.49966e-11
chr12:423531001-423532000	CHH	0.257576	0.0230769	6.3521e-11	3.1678e-10	PtQG13490
chr12:426577001-426578000	CHH	0.125	0.0148148	0.00133183	0.00169009
chr12:430227001-430228000	CHH	0.03125	0.168831	0.00215717	0.00257733
chr12:437459001-437460000	CHH	0	0.266667	4.94803e-09	1.87751e-08
chr12:442894001-442895000	CHH	0.025641	0.213235	0.00619279	0.006591
chr12:442945001-442946000	CHH	0	0.192771	0.00526105	0.00568762
chr12:444523001-444524000	CHH	0.166667	0	0.00308632	0.00352932
chr12:444630001-444631000	CHH	0.164286	0	1.63727e-05	3.33357e-05
chr12:458525001-458526000	CHH	0.111111	0.0078125	0.00678767	0.00712928
chr12:468876001-468877000	CHH	0.4	0.0177778	0.00492266	0.00535496	PtQG15060,PtQG15070
chr12:487748001-487749000	CHH	0.2	0.0266904	0.00190302	0.00230961
chr12:534805001-534806000	CHH	0.0154639	0.147059	0.000717569	0.000965475
chr12:542230001-542231000	CHH	0.202247	0.018162	9.70004e-13	6.02721e-12
chr12:542264001-542265000	CHH	0.353591	0.0209681	2.48467e-58	5.30063e-56
chr12:549167001-549168000	CHH	0	0.173913	0.00484973	0.00528161
chr12:553140001-553141000	CHH	0.0487179	0.48	4.29173e-05	7.95379e-05
chr12:553337001-553338000	CHH	0.0469484	0.333333	0.000127965	0.00021144
chr12:554302001-554303000	CHH	0.104641	0	4.15245e-09	1.60417e-08
chr12:555906001-555907000	CHH	0.5	0.00655022	5.30838e-05	9.64997e-05
chr12:556093001-556094000	CHH	0.265306	0.0207775	9.99798e-10	4.18216e-09
chr12:563793001-563794000	CHH	0.153846	0.0245023	0.000210756	0.000330598
chr12:573812001-573813000	CHH	0.171429	0.0117647	0.00475854	0.00518524
chr12:593005001-593006000	CHH	0.00944245	0.130435	0.000355548	0.000525117
chr12:595103001-595104000	CHH	0.0265957	0.52	7.84168e-05	0.00013613
chr12:604928001-604929000	CHH	0.118511	0.0154968	2.55547e-38	1.53328e-36
chr12:608551001-608552000	CHH	0	0.121951	4.42526e-07	1.22875e-06
chr12:622446001-622447000	CHH	0.16	0.00492005	0.00310555	0.0035492
chr12:633110001-633111000	CHH	0.34642	0.0122699	1.59946e-21	2.47658e-20
chr12:673229001-673230000	CHH	0.121339	0.0172414	1.97606e-05	3.92757e-05
chr12:690216001-690217000	CHH	0.133333	0.01	0.00840108	0.00860271
chr12:695972001-695973000	CHH	0.162791	0.0282105	0.00117122	0.00150217
chr12:731376001-731377000	CHH	0.375	0.0110906	0.000512018	0.000714963
chr12:765137001-765138000	CHH	0.175627	0.029703	1.08212e-15	9.75432e-15
chr12:766033001-766034000	CHH	0.130952	0.0121294	0.000361539	0.000531512	PtQG24090
chr12:777228001-777229000	CHH	0.230769	0.0103093	3.41812e-14	2.56359e-13
chr12:923098001-923099000	CHH	0.0541401	0.19469	2.74046e-05	5.29877e-05
chr12:928105001-928106000	CHH	0.142857	0	8.48569e-05	0.000145974
chr12:937988001-937989000	CHH	0.2	0.0194911	2.09636e-05	4.14096e-05
chr12:941389001-941390000	CHH	0	0.1875	0.00040712	0.000588164
chr12:943230001-943231000	CHH	0.00851064	0.162304	5.002e-21	7.38757e-20
chr12:944442001-944443000	CHH	0.25	0.0257766	1.10387e-17	1.23223e-16
chr12:982980001-982981000	CHH	0.0146569	0.4	0.00377806	0.00420758
chr12:984134001-984135000	CHH	0	0.166667	0.00450297	0.00492337
chr12:985841001-985842000	CHH	0.148148	0.0100334	8.68443e-06	1.85268e-05
chr12:992112001-992113000	CHH	0.194444	0.0152941	7.24238e-05	0.000126874
chr12:999153001-999154000	CHH	0.0223642	0.275862	0.000102605	0.000172808
chr12:1001154001-1001155000	CHH	0.388889	0.0146104	0.000765353	0.00102403	PtQG30080
chr12:1002340001-1002341000	CHH	0.132075	0.0238727	7.79017e-05	0.000135359
chr12:1004489001-1004490000	CHH	0.0571429	0.206128	0.00133022	0.00168917
chr12:1006407001-1006408000	CHH	0.2	0	0.00100094	0.00130115
chr12:1007644001-1007645000	CHH	0.0193452	0.25	0.00895308	0.00907598
chr12:1028697001-1028698000	CHH	0.0212766	0.160714	0.000788018	0.00104996
chr12:1030267001-1030268000	CHH	0.0329341	0.172414	0.00385406	0.00428477
chr12:1033524001-1033525000	CHH	0.0198092	0.130952	0.00273529	0.0031735
chr12:1040782001-1040783000	CHH	0.00640341	0.222222	1.97194e-06	4.76242e-06
chr12:1079284001-1079285000	CHH	0.0175055	0.2	0.00147338	0.00184895
chr12:1079473001-1079474000	CHH	0.0049505	0.151515	0.000421646	0.000604149
chr12:1085822001-1085823000	CHH	0.048583	0.154242	5.28639e-12	3.01183e-11
chr12:1094621001-1094622000	CHH	0.0484848	0.4	0.00785853	0.00810767
chr12:1107253001-1107254000	CHH	0.00537634	0.2	0.000221128	0.000344615
chr12:1117758001-1117759000	CHH	0.0215527	0.126761	0.00039916	0.000577099
chr12:1129761001-1129762000	CHH	0.0119966	0.328125	8.5872e-17	8.54271e-16
chr12:1131607001-1131608000	CHH	0.352941	0	5.90139e-05	0.000106092	PtQG33780
chr12:1141442001-1141443000	CHH	0.181818	0	0.00816407	0.00838685
chr12:1143799001-1143800000	CHH	0.013034	0.115063	8.94341e-05	0.000153042
chr12:1147218001-1147219000	CHH	0.101695	0	0.00176266	0.00215974
chr12:1149242001-1149243000	CHH	0.135338	0.00487805	2.49729e-06	5.94151e-06
chr12:1150578001-1150579000	CHH	0.130435	0.0174029	0.000386789	0.0005621
chr12:1151932001-1151933000	CHH	0.131068	0.011734	6.44489e-13	4.09741e-12
chr12:1165502001-1165503000	CHH	0.0181102	0.121212	1.26088e-09	5.16181e-09
chr12:1172189001-1172190000	CHH	0.142857	0.0231769	7.43373e-08	2.30951e-07
chr12:1175293001-1175294000	CHH	0.140845	0.0166271	9.61922e-06	2.03851e-05
chr12:1179954001-1179955000	CHH	0.015528	0.212766	0.00999882	0.00999882
chr12:1183269001-1183270000	CHH	0.333333	0	1.17638e-05	2.44707e-05
chr12:1189062001-1189063000	CHH	0.107843	0	1.16197e-08	4.13911e-08
chr12:1216075001-1216076000	CHH	0.146552	0	0.00349389	0.00393678
chr12:1228853001-1228854000	CHH	0.00362757	1	1.38858e-06	3.44454e-06
chr12:1238626001-1238627000	CHH	0.0195122	0.4	8.91994e-09	3.24977e-08
chr12:1240021001-1240022000	CHH	0.105263	0	4.04656e-05	7.55043e-05
chr12:1259525001-1259526000	CHH	0.6	0.00519481	0.000384982	0.000560398
chr12:1273418001-1273419000	CHH	0.00945627	0.27	6.84261e-22	1.10402e-20
chr12:1284560001-1284561000	CHH	0	0.32	5.55811e-07	1.51585e-06
chr12:1286873001-1286874000	CHH	0.0176471	0.136364	0.0086866	0.00885729
chr12:1288827001-1288828000	CHH	0.100279	0	5.05527e-05	9.22635e-05
chr12:1296421001-1296422000	CHH	0.0195228	0.225989	1.44375e-16	1.42154e-15
chr12:1313593001-1313594000	CHH	0.333333	0.0110092	4.07303e-06	9.27665e-06
chr12:1314488001-1314489000	CHH	0.132306	0.0279104	2.16116e-39	1.33852e-37
chr12:1324202001-1324203000	CHH	0.0137246	0.150662	4.6287e-18	5.45221e-17
chr12:1327213001-1327214000	CHH	0.285714	0.0169492	0.00030001	0.00045178
chr12:1332762001-1332763000	CHH	0.00990099	0.126761	1.56615e-06	3.87501e-06
chr12:1343022001-1343023000	CHH	0.141361	0.0126761	9.31147e-07	2.42247e-06
chr12:1347342001-1347343000	CHH	0.133333	0	0.000294602	0.000444517
chr12:1360616001-1360617000	CHH	0	0.121212	0.000357123	0.000526229
chr12:1361078001-1361079000	CHH	0.0274443	0.4	6.98974e-07	1.86393e-06
chr2:7663001-7664000	CHH	0.129032	0	3.21322e-06	7.46899e-06
chr2:12788001-12789000	CHH	0.0357143	0.192308	0.000213602	0.000333971
chr2:20685001-20686000	CHH	0.268657	0.0227273	0.000164018	0.000264857
chr2:48978001-48979000	CHH	0.166667	0.0123856	1.74486e-05	3.51905e-05
chr2:75998001-75999000	CHH	0.0181598	0.25	0.00259849	0.00303289
chr2:78362001-78363000	CHH	0	0.15	0.0032467	0.0036842
chr2:82870001-82871000	CHH	0.171429	0.0222222	2.19291e-06	5.26298e-06
chr2:95918001-95919000	CHH	0.119048	0	0.000924646	0.00121182
chr2:98838001-98839000	CHH	0.0109309	0.123711	1.51341e-09	6.14323e-09
chr2:107270001-107271000	CHH	0.5	0	4.5801e-17	4.70256e-16
chr2:115205001-115206000	CHH	0.106426	0.004561	0.00300193	0.00344102
chr2:141397001-141398000	CHH	0.01	0.192308	0.000313509	0.000470631
chr2:142356001-142357000	CHH	0.00888889	0.333333	0.00813454	0.00836546
chr2:147457001-147458000	CHH	0.346154	0	3.05434e-13	2.05766e-12
chr2:149249001-149250000	CHH	0.333333	0	0.00123846	0.00158101
chr2:156420001-156421000	CHH	0.0131579	0.195604	2.60172e-17	2.77517e-16
chr2:171634001-171635000	CHH	0.5	0.0185078	7.18338e-08	2.24262e-07
chr2:179198001-179199000	CHH	0.0264727	0.169492	0.000298151	0.000449333
chr2:181036001-181037000	CHH	0.111111	0	0.00921547	0.00930758	Pt2G05600
chr2:181330001-181331000	CHH	0.150794	0.018711	6.40406e-09	2.36913e-08
chr2:197176001-197177000	CHH	0.222222	0	0.000707562	0.000953347
chr2:198674001-198675000	CHH	0	0.105882	0.000479163	0.000674482
chr2:200546001-200547000	CHH	0.00773694	0.137931	0.00255378	0.00298836
chr2:213458001-213459000	CHH	0.133333	0.0132181	4.50077e-06	1.01792e-05
chr2:213498001-213499000	CHH	0.13125	0.00849979	1.40242e-13	9.86317e-13
chr2:217698001-217699000	CHH	0.0297158	0.666667	8.29546e-05	0.000143231
chr2:231342001-231343000	CHH	0.150943	0.0172414	0.000776922	0.00103734
chr2:233186001-233187000	CHH	0.016551	0.333333	0.00756866	0.00783809
chr2:291528001-291529000	CHH	0.208333	0.017017	2.13393e-05	4.21084e-05
chr2:302088001-302089000	CHH	0.157549	0.0176502	1.80576e-30	6.08256e-29
chr2:311618001-311619000	CHH	0.011236	0.363636	2.8949e-06	6.78658e-06
chr2:318006001-318007000	CHH	0.157895	0.0167224	3.39237e-09	1.32117e-08
chr2:321308001-321309000	CHH	0.125	0.00705467	2.29276e-07	6.62967e-07
chr2:336258001-336259000	CHH	0.0350877	0.4	0.00365965	0.00408995
chr2:339633001-339634000	CHH	0.12766	0.00552147	6.25514e-05	0.000111616
chr2:341892001-341893000	CHH	0	0.2	0.0024218	0.00285793
chr2:342457001-342458000	CHH	0.0138008	0.2	0.00525788	0.0056874
chr2:353828001-353829000	CHH	0.037037	0.242424	0.00032753	0.000487487
chr2:367943001-367944000	CHH	0.262172	0.0315789	2.51928e-17	2.70224e-16
chr2:401978001-401979000	CHH	0.030303	0.313725	0.00713105	0.00744919
chr2:407880001-407881000	CHH	0.109091	0.333333	0.0027599	0.00319602
chr2:410919001-410920000	CHH	0.00607287	0.125	0.000658094	0.000892961
chr2:412622001-412623000	CHH	0.0214447	0.333333	0.0014538	0.00182676
chr2:422652001-422653000	CHH	0.102041	0	1.00015e-08	3.62318e-08
chr2:424865001-424866000	CHH	0.2	0.0317073	0.00949248	0.00955719
chr2:457524001-457525000	CHH	0.195122	0.0195911	0.000135097	0.000221319
chr2:473904001-473905000	CHH	0.17037	0	0.000994066	0.00129309
chr2:474787001-474788000	CHH	0.225	0.0166498	7.49157e-27	1.84408e-25
chr2:474810001-474811000	CHH	0.153846	0.005	8.21103e-08	2.53868e-07
chr2:475283001-475284000	CHH	0.149718	0.0106383	1.94721e-07	5.65604e-07
chr2:476203001-476204000	CHH	0.00811359	0.145038	3.23133e-10	1.44283e-09
chr2:479075001-479076000	CHH	0.122642	0.00132979	1.11743e-07	3.37869e-07	Pt2G16000
chr2:483033001-483034000	CHH	0.363636	0.0454545	7.0887e-05	0.000124295
chr2:485488001-485489000	CHH	0.00630915	0.138889	0.000552848	0.000764196
chr2:502380001-502381000	CHH	0.136986	0.0234645	8.9414e-05	0.000153042
chr2:514989001-514990000	CHH	0	0.285714	0.000248082	0.000380749
chr2:525831001-525832000	CHH	0.017585	0.164706	7.37971e-06	1.59045e-05
chr2:529062001-529063000	CHH	0.153846	0.00912647	1.56058e-09	6.32134e-09
chr2:534237001-534238000	CHH	0.133333	0.0104712	2.66223e-06	6.28719e-06
chr2:534421001-534422000	CHH	1	0.0367075	0.00247137	0.00291285
chr2:568842001-568843000	CHH	0.304348	0.00274348	5.28213e-13	3.41471e-12
chr2:570164001-570165000	CHH	0.0285714	0.27451	0.0017268	0.00211986	Pt2G19730
chr2:574305001-574306000	CHH	0.00798036	0.12	0.00070948	0.000955261	Pt2G19960
chr2:574467001-574468000	CHH	0.0305998	0.35	0.00191117	0.00231803
chr2:583719001-583720000	CHH	0.2	0	5.73011e-05	0.0001034	Pt2G20230
chr2:592236001-592237000	CHH	0.12987	0	1.01969e-08	3.67318e-08
chr2:593228001-593229000	CHH	0.171429	0.0330882	0.00204563	0.00245937
chr2:599494001-599495000	CHH	0.120721	0.0199203	2.36704e-10	1.09511e-09
chr2:610405001-610406000	CHH	0.0219853	0.2	1.74103e-07	5.11911e-07
chr2:622821001-622822000	CHH	0.373333	0.0338346	2.20344e-13	1.50555e-12
chr2:637026001-637027000	CHH	0.189189	0.010101	0.00135656	0.00171581
chr2:642293001-642294000	CHH	0.0291572	0.333333	3.1346e-06	7.29507e-06
chr2:645204001-645205000	CHH	0.114817	0.00662252	8.70822e-09	3.18472e-08
chr2:646872001-646873000	CHH	0.214286	0.0306291	0.000501747	0.000702153
chr2:690548001-690549000	CHH	0.00738007	0.117647	0.00169539	0.00208663
chr2:694804001-694805000	CHH	0.11039	0	2.16312e-07	6.26424e-07
chr2:699691001-699692000	CHH	0.0232558	0.152866	1.82095e-11	9.73879e-11
chr2:702808001-702809000	CHH	0.014733	0.363636	2.30739e-10	1.07268e-09
chr2:709180001-709181000	CHH	0.6	0.0152403	1.90529e-10	9.03249e-10
chr2:710870001-710871000	CHH	0.1875	0.0102857	0.000252055	0.000385922
chr2:726443001-726444000	CHH	0.185268	0.0154335	7.35076e-21	1.05324e-19
chr2:735891001-735892000	CHH	0	0.125	0.00749527	0.00777887
chr2:741562001-741563000	CHH	0.666667	0	3.69289e-15	3.1235e-14
chr2:761754001-761755000	CHH	0.0142077	0.125	0.000675912	0.000914553
chr2:764140001-764141000	CHH	0.123711	0.0018018	8.94363e-17	8.85143e-16
chr2:790974001-790975000	CHH	0	0.238494	1.02291e-15	9.308e-15
chr2:792151001-792152000	CHH	0.0291829	0.163793	1.63217e-06	4.00558e-06
chr2:803589001-803590000	CHH	0.241379	0.00423729	1.8634e-11	9.93813e-11
chr2:816899001-816900000	CHH	0.127721	0.027114	5.88158e-30	1.94701e-28
chr2:825842001-825843000	CHH	0.271429	0.0132979	1.52871e-32	5.87025e-31
chr2:859350001-859351000	CHH	0.0160285	0.26087	6.39518e-05	0.000113797	Pt2G29640
chr2:870245001-870246000	CHH	0.171654	0.0434783	1.85482e-21	2.82639e-20
chr2:872347001-872348000	CHH	0.13125	0	5.46818e-06	1.21515e-05
chr2:906227001-906228000	CHH	0.0057971	0.133333	4.50352e-11	2.29357e-10
chr2:924522001-924523000	CHH	0.136201	0.0207006	5.06486e-16	4.72065e-15
chr2:925313001-925314000	CHH	0	0.114286	3.36625e-06	7.77762e-06
chr2:954903001-954904000	CHH	0	0.240741	5.52695e-09	2.06857e-08
chr2:957260001-957261000	CHH	0.145833	0.0410256	0.000108327	0.000181808
chr2:989484001-989485000	CHH	0.0127334	0.204918	9.98596e-23	1.75899e-21
chr2:1004320001-1004321000	CHH	0.15	0	4.24774e-05	7.88749e-05
chr2:1009270001-1009271000	CHH	0.00648056	0.116279	0.00336316	0.00380511	Pt2G34090
chr2:1009827001-1009828000	CHH	0.2	0.0129833	0.00164849	0.00203674
chr2:1024125001-1024126000	CHH	0.273973	0.00442478	3.20801e-20	4.33759e-19
chr2:1027895001-1027896000	CHH	0.5	0.00507614	8.29209e-05	0.000143231
chr2:1034071001-1034072000	CHH	0.0184859	0.142857	0.00957082	0.00962093
chr2:1041044001-1041045000	CHH	0.0131004	0.443223	1.55478e-10	7.50045e-10
chr2:1041045001-1041046000	CHH	0.042735	0.167647	3.76645e-08	1.20632e-07
chr2:1041559001-1041560000	CHH	0.00724638	0.363636	0.00962629	0.00966657
chr2:1056520001-1056521000	CHH	0	0.142857	0.00644888	0.0068182
chr2:1075504001-1075505000	CHH	0.0667078	0.171171	1.97844e-08	6.74708e-08
chr2:1098867001-1098868000	CHH	0.0290534	0.2	0.00362453	0.00405778	Pt2G36400
chr2:1141440001-1141441000	CHH	0.0226629	0.163522	9.82479e-22	1.57197e-20
chr2:1286735001-1286736000	CHH	0.0201303	0.327273	1.65198e-05	3.35286e-05
chr2:1291396001-1291397000	CHH	0.416	0.0412148	3.06767e-10	1.37937e-09
chr2:1291642001-1291643000	CHH	0.11976	0.0179051	7.23341e-06	1.56751e-05
chr2:1297116001-1297117000	CHH	0.0172414	0.2	1.3485e-06	3.35813e-06
chr2:1338533001-1338534000	CHH	0.211268	0.0600962	0.000226601	0.000350925
chr2:1381359001-1381360000	CHH	0.139456	0.0141296	1.12948e-39	7.22867e-38
chr2:1387731001-1387732000	CHH	0.230769	0	0.00163729	0.00202682
chr2:1389227001-1389228000	CHH	0.0129032	0.4	0.00694041	0.00726982
chr2:1397276001-1397277000	CHH	0.2	0.0322974	0.00231229	0.00274218
chr2:1435793001-1435794000	CHH	0.0111235	0.5	5.07629e-13	3.29273e-12
chr2:1440145001-1440146000	CHH	0.00591716	0.181818	1.63405e-06	4.00558e-06
chr2:1440186001-1440187000	CHH	0.0147247	0.129032	0.00587305	0.00626807
chr2:1455863001-1455864000	CHH	0.00672948	0.190909	0.00147845	0.0018541
chr2:1476527001-1476528000	CHH	0.0121522	0.117647	0.00038706	0.0005621
chr2:1480321001-1480322000	CHH	0.0196078	0.2	0.000689342	0.000930757
chr2:1493404001-1493405000	CHH	0.143885	0.0197161	8.69417e-25	1.79493e-23
chr2:1494309001-1494310000	CHH	0.134189	0	3.07916e-16	2.95658e-15
chr2:1503391001-1503392000	CHH	0.0224719	0.153846	2.13992e-05	4.21832e-05
chr2:1525275001-1525276000	CHH	0.162749	0.0185701	1.20445e-24	2.43426e-23
chr2:1547127001-1547128000	CHH	0.0133929	0.118519	2.32046e-05	4.5555e-05	Pt2G48900
chr2:1564363001-1564364000	CHH	0.16	0.0170455	3.0158e-06	7.0442e-06
chr2:1564773001-1564774000	CHH	0.333333	0.0208877	8.24979e-21	1.1733e-19
chr2:1567087001-1567088000	CHH	0.0130719	0.12766	1.28184e-08	4.53247e-08
chr2:1583581001-1583582000	CHH	0.122449	0.0130933	6.17506e-13	3.96526e-12
chr2:1584562001-1584563000	CHH	0.440367	0.0203908	4.74159e-29	1.40059e-27
chr2:1589357001-1589358000	CHH	0.0114943	0.219512	3.36396e-08	1.09471e-07
chr2:1599406001-1599407000	CHH	0.117647	0.0117647	3.5694e-11	1.83242e-10	Pt2G50600
chr2:1609498001-1609499000	CHH	0.126214	0.012884	2.12985e-08	7.21219e-08
chr2:1623956001-1623957000	CHH	0.0390456	0.238095	0.000844101	0.0011154
chr2:1625171001-1625172000	CHH	0.0740741	0.24	0.00318128	0.00361424	Pt2G51490
chr2:1635611001-1635612000	CHH	0.134328	0	0.00120147	0.00153686
chr2:1655164001-1655165000	CHH	0.153846	0.0395833	0.000773621	0.00103365
chr2:1655348001-1655349000	CHH	0.0149254	0.245161	2.0553e-10	9.62482e-10
chr2:1657535001-1657536000	CHH	0.0240339	0.176471	7.25459e-06	1.57033e-05
chr2:1662238001-1662239000	CHH	0.0118624	0.333333	1.23574e-06	3.11777e-06
chr2:1664313001-1664314000	CHH	0.145522	0.00790514	1.3938e-08	4.89231e-08
chr2:1667057001-1667058000	CHH	0.176471	0.00699301	0.000120461	0.000200247
chr2:1675084001-1675085000	CHH	0.146789	0.00510204	4.42862e-07	1.22875e-06
chr2:1687555001-1687556000	CHH	0.363636	0.00801131	3.76975e-08	1.20632e-07
chr2:1728134001-1728135000	CHH	0.340984	0.0178106	3.4969e-28	9.5915e-27
chr2:1735409001-1735410000	CHH	0.110169	0.00636943	9.49808e-24	1.73679e-22
chr2:1739640001-1739641000	CHH	0.266667	0.0192	0.000195548	0.000309524	Pt2G55380
chr2:1753141001-1753142000	CHH	0.166667	0	8.61935e-07	2.26701e-06
chr2:1757068001-1757069000	CHH	0.222222	0.0213304	1.98305e-15	1.73066e-14
chr2:1757754001-1757755000	CHH	0.133333	0	0.0028422	0.00328143
chr2:1762335001-1762336000	CHH	0	0.103093	5.17892e-07	1.4205e-06
chr2:1766597001-1766598000	CHH	0.164234	0.0155521	9.51049e-14	6.839e-13	Pt2G56380
chr2:1770366001-1770367000	CHH	0.00558036	0.166667	0.000388198	0.000562946
chr2:1796339001-1796340000	CHH	0.108218	0.00267738	7.31303e-17	7.39001e-16
chr2:1797758001-1797759000	CHH	0.149947	0.0202966	1.44288e-26	3.50675e-25
chr2:1798468001-1798469000	CHH	0.214286	0	0.0087042	0.00887052
chr2:1816580001-1816581000	CHH	0.166667	0	0.00109851	0.00141458
chr2:1819328001-1819329000	CHH	0	0.118056	5.25084e-09	1.98067e-08	Pt2G58060
chr2:1819906001-1819907000	CHH	0	0.161765	0.000226639	0.000350925
chr2:1820736001-1820737000	CHH	0.142857	0.00518135	4.69577e-05	8.59474e-05
chr2:1828551001-1828552000	CHH	0.333333	0.0306122	0.00164467	0.00203333
chr2:1837052001-1837053000	CHH	0.118812	0.00885936	2.6584e-64	8.50688e-62
chr2:1842981001-1842982000	CHH	0.0147059	0.12766	5.5019e-06	1.21841e-05
chr2:1844487001-1844488000	CHH	0	0.127273	0.00341403	0.00385358
chr2:1850275001-1850276000	CHH	0.285714	0.0216155	1.92724e-05	3.84647e-05
chr2:1856876001-1856877000	CHH	0.125	0	2.06518e-11	1.09534e-10
chr2:1857298001-1857299000	CHH	0.015528	0.253968	1.09099e-64	4.1894e-62	Pt2G59300
chr2:1868843001-1868844000	CHH	0.0204082	0.527638	6.42871e-10	2.74903e-09
chr2:1876949001-1876950000	CHH	0.011325	0.277778	0.00534528	0.00576894
chr2:1895568001-1895569000	CHH	0.0131243	0.155556	8.83994e-05	0.000151542
chr2:1900376001-1900377000	CHH	0.261905	0.00613497	0.00214416	0.00256338
chr2:1914452001-1914453000	CHH	0.243902	0.0230719	1.10789e-06	2.85141e-06
chr2:1916453001-1916454000	CHH	0.294118	0	1.63921e-08	5.68102e-08
chr2:1916596001-1916597000	CHH	0.112	0.00793651	0.00218884	0.00261007
chr2:1920339001-1920340000	CHH	0.013923	0.388889	1.11035e-05	2.31725e-05	Pt2G61340
chr2:1921475001-1921476000	CHH	0.0140845	0.156863	5.40711e-09	2.02767e-08
chr2:1921883001-1921884000	CHH	0.00183823	0.2	3.92852e-07	1.09793e-06
chr2:1927687001-1927688000	CHH	0.142857	0.0134189	1.57481e-05	3.22349e-05
chr2:1932209001-1932210000	CHH	0.131868	0.0241935	0.00186127	0.0022618
chr2:1951821001-1951822000	CHH	0.0254083	0.138298	1.38977e-11	7.58056e-11
chr2:1954798001-1954799000	CHH	0.166667	0	0.00316131	0.00360007
chr2:1955057001-1955058000	CHH	0.359375	0.0516796	1.64815e-05	3.35217e-05
chr2:1963180001-1963181000	CHH	0.158228	0.0322917	5.51619e-06	1.22017e-05
chr2:1967052001-1967053000	CHH	0.15565	0.0184564	4.54346e-43	3.9652e-41
chr2:1969760001-1969761000	CHH	0.205128	0.0176125	8.09856e-05	0.000140463
chr2:1995929001-1995930000	CHH	0.178082	0	4.97995e-06	1.117e-05
chr2:2004570001-2004571000	CHH	0.173333	0	0.000320562	0.000478972
chr2:2017141001-2017142000	CHH	0.00733945	0.200378	2.56513e-09	1.00717e-08
chr2:2046043001-2046044000	CHH	0.0166667	0.13587	1.28824e-06	3.23746e-06
chr2:2050677001-2050678000	CHH	0.0144928	0.155556	0.000109168	0.000182985
chr2:2060791001-2060792000	CHH	0.236842	0.00968784	2.88471e-05	5.53864e-05
chr2:2060972001-2060973000	CHH	0	0.128	0.00362177	0.00405776
chr2:2064657001-2064658000	CHH	0.0169722	0.151394	1.23534e-09	5.0784e-09
chr2:2068114001-2068115000	CHH	0.0245902	0.16	0.00201488	0.00243001
chr2:2071388001-2071389000	CHH	0.0259091	0.214286	9.43354e-05	0.000160571
chr2:2075777001-2075778000	CHH	0.13253	0	4.05535e-22	6.65493e-21
chr2:2076189001-2076190000	CHH	0.25	0.0248227	6.01102e-06	1.32505e-05
chr2:2090586001-2090587000	CHH	0	0.101124	6.05397e-05	0.000108429
chr2:2092946001-2092947000	CHH	0	0.1	0.00925926	0.00934689
chr2:2101646001-2101647000	CHH	0.141176	0.0238095	0.00226237	0.00268796
chr2:2137346001-2137347000	CHH	0.222222	0.0374065	0.000122047	0.000202358
chr2:2138505001-2138506000	CHH	0.0462963	0.173913	0.00225619	0.00268228
chr2:2144857001-2144858000	CHH	0.0578187	0.262032	1.59971e-16	1.56706e-15	Pt2G69580
chr2:2159867001-2159868000	CHH	0.139194	0	1.68661e-08	5.82426e-08
chr2:2173896001-2173897000	CHH	0.290323	0	5.20243e-09	1.96627e-08
chr2:2179008001-2179009000	CHH	0	0.178988	2.51771e-08	8.39237e-08
chr2:2194653001-2194654000	CHH	0.00701754	0.115385	6.14265e-05	0.000109813
chr2:2195386001-2195387000	CHH	0.00779221	0.133333	0.00136843	0.00172741	Pt2G71540
chr2:2196892001-2196893000	CHH	0.0142566	0.157088	1.66008e-40	1.1805e-38
chr2:2200148001-2200149000	CHH	0.127273	0.0172414	0.00106255	0.00137011
chr2:2203933001-2203934000	CHH	0	0.125	4.35376e-05	8.04545e-05
chr2:2203956001-2203957000	CHH	0.0260163	0.138801	5.85345e-10	2.53694e-09
chr2:2220714001-2220715000	CHH	0.333333	0.0192308	0.00334914	0.00379372
chr2:2221162001-2221163000	CHH	0.00179533	0.2	2.6543e-10	1.20948e-09	Pt2G72290
chr2:2223184001-2223185000	CHH	0.116466	0.0145949	6.70907e-05	0.000118504
chr2:2225202001-2225203000	CHH	0	0.190476	2.64839e-05	5.14146e-05
chr2:2234308001-2234309000	CHH	0.119366	0.0129621	2.62378e-16	2.55719e-15
chr2:2236852001-2236853000	CHH	0.0318958	0.227273	0.000902104	0.00118552
chr2:2240917001-2240918000	CHH	0.00598802	0.164319	1.95358e-12	1.17582e-11
chr2:2270489001-2270490000	CHH	0.39886	0.0124069	0.00751074	0.00778651
chr2:2271836001-2271837000	CHH	0.12945	0.0122616	5.3574e-10	2.33247e-09
chr2:2277661001-2277662000	CHH	0.017134	0.223077	1.81386e-11	9.73879e-11
chr2:2283195001-2283196000	CHH	0.25	0	0.00981067	0.00983115
chr2:2288643001-2288644000	CHH	0.202532	0.0199115	1.80489e-15	1.58237e-14
chr2:2294129001-2294130000	CHH	0.0332103	0.144144	3.29298e-08	1.07709e-07
chr2:2301317001-2301318000	CHH	0.316327	0.010582	4.59168e-10	2.02202e-09
chr2:2308166001-2308167000	CHH	0.133333	0.0108527	0.000562505	0.000776427
chr3:2387001-2388000	CHH	0.4	0.025974	0.00316846	0.00360394
chr3:5841001-5842000	CHH	0.5	0.0152743	1.87e-06	4.53906e-06
chr3:14464001-14465000	CHH	0.0222222	0.170213	0.00153978	0.00192472
chr3:20760001-20761000	CHH	0.137931	0	0.0065561	0.00692013	Pt3G00830
chr3:27836001-27837000	CHH	0.146341	0.0210299	0.0091943	0.00929108	Pt3G01030
chr3:51108001-51109000	CHH	0.185393	0	7.91368e-07	2.09576e-06
chr3:52981001-52982000	CHH	0.0109051	1	3.28847e-06	7.63466e-06
chr3:53084001-53085000	CHH	0.00796813	0.143345	3.51685e-08	1.13485e-07
chr3:53130001-53131000	CHH	0	0.101266	0.000320896	0.000479098
chr3:63196001-63197000	CHH	0.142857	0.0201342	3.35851e-06	7.76908e-06	Pt3G02440
chr3:69329001-69330000	CHH	0.2	0.0194599	0.00182255	0.00222319
chr3:73705001-73706000	CHH	0.146341	0.0162939	2.11557e-62	5.07737e-60
chr3:76747001-76748000	CHH	0.217241	0	5.992e-15	4.77371e-14
chr3:85718001-85719000	CHH	0.0365854	0.165103	0.000275347	0.00041858
chr3:90282001-90283000	CHH	0.0170316	0.275862	3.5842e-08	1.15397e-07
chr3:110370001-110371000	CHH	0.133333	0.00763359	0.000284712	0.00043111
chr3:113529001-113530000	CHH	0	0.142857	0.00501516	0.00544941
chr3:141385001-141386000	CHH	0.307692	0.0232558	1.56202e-08	5.4628e-08
chr3:184444001-184445000	CHH	0	0.145631	3.8477e-07	1.07691e-06
chr3:201944001-201945000	CHH	0.201923	0.0111111	1.40896e-15	1.25823e-14
chr3:204031001-204032000	CHH	0.12	0	5.36641e-07	1.46983e-06
chr3:212719001-212720000	CHH	0.266667	0	0.00365034	0.00408192
chr3:225460001-225461000	CHH	0.121827	0.015625	5.83195e-06	1.28705e-05
chr3:305187001-305188000	CHH	0.0157895	0.116667	2.53651e-11	1.327e-10	Pt3G10240
chr3:307588001-307589000	CHH	0.0233036	0.146341	0.00378326	0.00421093
chr3:324169001-324170000	CHH	0.166667	0	0.00021503	0.00033593
chr3:331219001-331220000	CHH	0.00339559	0.25	0.000778369	0.00103783
chr3:350850001-350851000	CHH	0.01576	0.238095	1.42484e-07	4.24138e-07
chr3:355933001-355934000	CHH	0.5	0.00709939	4.0712e-05	7.58903e-05
chr3:358425001-358426000	CHH	0.00518135	0.133333	0.000559788	0.000773232
chr3:396672001-396673000	CHH	0	0.162162	2.43358e-05	4.73882e-05
chr3:397966001-397967000	CHH	0.833333	0.0281195	6.37747e-07	1.71531e-06
chr3:413026001-413027000	CHH	0	0.137931	0.00060411	0.000827902
chr3:432476001-432477000	CHH	0.5	0.0246688	2.82084e-05	5.42143e-05
chr3:432541001-432542000	CHH	0.172414	0.0153914	1.50657e-05	3.09371e-05
chr3:432670001-432671000	CHH	0.15	0.0180645	0.00392612	0.00435983
chr3:460928001-460929000	CHH	0.132075	0.0251347	3.3207e-15	2.82113e-14
chr3:480756001-480757000	CHH	0.0444444	0.3125	0.00295531	0.00339569
chr3:482018001-482019000	CHH	0.189155	0.0234139	2.05416e-31	7.30368e-30
chr3:496316001-496317000	CHH	0.206993	0.00837521	1.66903e-36	9.15582e-35	Pt3G15980
chr3:518031001-518032000	CHH	0	0.2	0.000149219	0.000243623	Pt3G16760
chr3:520424001-520425000	CHH	0.207746	0.0129032	7.07178e-15	5.56468e-14
chr3:522810001-522811000	CHH	0.00963855	0.2	0.000318294	0.000476325
chr3:528885001-528886000	CHH	0.202226	0	2.45478e-08	8.21111e-08
chr3:529721001-529722000	CHH	0.125926	0.0164204	1.63916e-11	8.89036e-11
chr3:569728001-569729000	CHH	0.133333	0	0.000518229	0.000721774
chr3:573529001-573530000	CHH	0.171271	0	8.1622e-05	0.000141311
chr3:576580001-576581000	CHH	0	0.100865	2.78024e-06	6.54174e-06
chr3:581348001-581349000	CHH	0.133333	0.0167516	8.11795e-36	4.21256e-34
chr3:596757001-596758000	CHH	0.2	0.0187562	0.000130059	0.000214162
chr3:596765001-596766000	CHH	0.117276	0.0115191	4.11433e-29	1.27412e-27
chr3:602032001-602033000	CHH	0.111111	0	0.00136187	0.00172026
chr3:609623001-609624000	CHH	0.0417582	0.166667	0.00555542	0.00596889
chr3:610983001-610984000	CHH	0.00423729	0.163265	7.58066e-05	0.000132077
chr3:623977001-623978000	CHH	0.00632111	0.151515	2.06375e-05	4.08495e-05
chr3:657634001-657635000	CHH	0.192661	0.0290167	5.50935e-21	8.07477e-20
chr3:660676001-660677000	CHH	0.126394	0.00476191	1.64498e-17	1.81515e-16
chr3:670976001-670977000	CHH	0.333333	0.032	9.88825e-06	2.08861e-05
chr3:674991001-674992000	CHH	0.179487	0.0123457	2.72079e-05	5.27136e-05
chr3:676302001-676303000	CHH	0.0354331	0.166667	0.000160021	0.000259056
chr3:699026001-699027000	CHH	0.241071	0.045045	0.0030326	0.00346996	Pt3G21950
chr3:699164001-699165000	CHH	0.0125428	0.215054	4.32847e-05	8.01414e-05	Pt3G21950
chr3:714775001-714776000	CHH	0.0177725	0.187135	8.91177e-08	2.74208e-07
chr3:715090001-715091000	CHH	0.0292435	0.159236	5.39807e-08	1.70746e-07
chr3:716909001-716910000	CHH	0.00398406	0.111111	5.0161e-06	1.12379e-05
chr3:725885001-725886000	CHH	0.173333	0.0209289	3.05808e-08	1.00368e-07
chr3:733099001-733100000	CHH	0.272727	0.0228397	5.54955e-06	1.22614e-05
chr3:733546001-733547000	CHH	0.136691	0.017758	6.3216e-10	2.72141e-09
chr3:734876001-734877000	CHH	1	0	0.000734617	0.000986339
chr3:763662001-763663000	CHH	0.0239726	0.15	0.00951938	0.00957925
chr3:775555001-775556000	CHH	0.0289855	0.139535	0.00804681	0.00828856
chr3:775716001-775717000	CHH	0.0205958	0.22619	0.00054505	0.000754503
chr3:790596001-790597000	CHH	0.142857	0.012334	1.30483e-06	3.26633e-06
chr3:797236001-797237000	CHH	0.130435	0.013986	0.00468931	0.00511271
chr3:799533001-799534000	CHH	0.0374707	0.175824	2.09559e-06	5.04835e-06	Pt3G26340
chr3:800718001-800719000	CHH	0.280864	0.0160481	1.12588e-47	1.44113e-45
chr3:823472001-823473000	CHH	0.214286	0	7.26343e-05	0.000127011
chr3:823677001-823678000	CHH	0.214286	0.0228802	3.49264e-07	9.84946e-07
chr3:823949001-823950000	CHH	0.2	0	0.00517278	0.00560838
chr3:841073001-841074000	CHH	0.013626	0.2	0.00340142	0.00384228
chr3:841460001-841461000	CHH	0.0144928	0.25	2.59295e-06	6.14625e-06
chr3:841750001-841751000	CHH	0	0.1875	0.000222924	0.000346851
chr3:850189001-850190000	CHH	0.325615	0.0102389	3.81057e-35	1.74197e-33
chr3:871411001-871412000	CHH	0.538462	0.0221976	6.43785e-05	0.000114451
chr3:881804001-881805000	CHH	0.180412	0.00840336	4.36455e-15	3.59462e-14
chr3:885077001-885078000	CHH	0	0.1875	0.00148853	0.00186552
chr3:895592001-895593000	CHH	0.0296367	0.132184	1.58614e-11	8.62716e-11
chr3:910548001-910549000	CHH	0.151515	0.0291667	0.00161141	0.00199865	Pt3G31230
chr3:910627001-910628000	CHH	0.130841	0.00704225	5.3368e-10	2.32879e-09
chr3:931844001-931845000	CHH	0.169231	0.0106383	0.000133523	0.000218928	Pt3G32200
chr3:945861001-945862000	CHH	0.0121166	0.135417	1.30494e-08	4.59722e-08
chr3:951593001-951594000	CHH	0.190476	0.00257069	1.76591e-06	4.30272e-06
chr3:975473001-975474000	CHH	0.0189646	0.130584	6.53079e-06	1.43141e-05
chr3:989751001-989752000	CHH	0.25	0.0138104	3.3626e-10	1.49796e-09
chr3:995854001-995855000	CHH	0.0243821	0.5	0.00261706	0.00305085
chr3:1011613001-1011614000	CHH	0.0111431	0.133333	4.54593e-05	8.36033e-05
chr3:1012303001-1012304000	CHH	0.0103306	0.333333	0.00772644	0.00798427
chr3:1012884001-1012885000	CHH	0.25	0.00967742	0.00408602	0.00452171
chr3:1037263001-1037264000	CHH	0.166667	0.0211506	0.00178719	0.00218561
chr3:1042420001-1042421000	CHH	0.151899	0.0199501	8.73581e-07	2.29136e-06
chr3:1044179001-1044180000	CHH	0.117647	0	0.00854668	0.00872852
chr3:1052365001-1052366000	CHH	0.181818	0.0198915	0.00180194	0.00220084
chr3:1053662001-1053663000	CHH	0.145455	0.00495458	1.58212e-09	6.3951e-09	Pt3G36760
chr3:1056886001-1056887000	CHH	0.129032	0.0123305	5.82181e-07	1.5793e-06
chr3:1091968001-1091969000	CHH	0.262069	0.0163043	2.47717e-22	4.1358e-21
chr3:1121662001-1121663000	CHH	0.187328	0.0673222	3.04216e-22	5.0353e-21
chr3:1131341001-1131342000	CHH	0.357143	0.0106222	1.73893e-05	3.51077e-05
chr3:1142918001-1142919000	CHH	0.0188406	0.137255	0.000151717	0.000247491
chr3:1156139001-1156140000	CHH	0.149378	0.0275344	1.08574e-13	7.72082e-13
chr3:1160102001-1160103000	CHH	0.117647	0.0117647	0.00233589	0.00276846
chr3:1177330001-1177331000	CHH	0.223881	0.0592105	0.00878746	0.00894588
chr3:1229010001-1229011000	CHH	0.0402844	0.177778	0.00249943	0.00293511
chr3:1235759001-1235760000	CHH	0.12426	0.0103093	0.000193781	0.000307233
chr3:1280913001-1280914000	CHH	0.00840336	0.174194	3.80042e-06	8.70741e-06
chr3:1307962001-1307963000	CHH	0.169737	0.0205158	4.08378e-15	3.37968e-14
chr3:1368100001-1368101000	CHH	0.204545	0.0305907	0.00041039	0.000591553
chr3:1378679001-1378680000	CHH	0.0189673	0.217391	2.75145e-05	5.304e-05	Pt3G45050
chr3:1378840001-1378841000	CHH	0.3	0.0188557	0.0093554	0.00943252	Pt3G45050
chr3:1404778001-1404779000	CHH	0.00537634	0.12	0.00578153	0.00618202
chr3:1432564001-1432565000	CHH	0	0.133333	0.000595293	0.000816985
chr3:1435546001-1435547000	CHH	0.3	0.00714286	0.00400617	0.00444359
chr3:1466485001-1466486000	CHH	0.0288066	0.5	3.87452e-05	7.26473e-05
chr3:1470166001-1470167000	CHH	0.0166667	0.461538	0.00340202	0.00384228
chr3:1476350001-1476351000	CHH	0.2	0.0157171	0.000203375	0.000320066
chr3:1481837001-1481838000	CHH	0.029148	0.333333	0.00417849	0.0046134
chr3:1500044001-1500045000	CHH	0.120846	0.00763359	0.00201871	0.00243157
chr3:1506533001-1506534000	CHH	0.298643	0.0137868	2.23437e-37	1.26176e-35	Pt3G48530
chr3:1508602001-1508603000	CHH	0.0210379	0.133333	0.000841581	0.00111283
chr3:1525445001-1525446000	CHH	0.0162532	0.157895	4.09199e-07	1.14029e-06
chr3:1530740001-1530741000	CHH	0.00268096	0.5	1.19585e-06	3.02907e-06
chr3:1530806001-1530807000	CHH	0.333333	0.0206897	0.00315331	0.00359309
chr3:1537329001-1537330000	CHH	0.0207317	0.214286	0.000100059	0.000169263
chr3:1537917001-1537918000	CHH	0	0.101695	0.000829564	0.00109997
chr3:1552444001-1552445000	CHH	0.169231	0.0323575	0.000234555	0.000362305	Pt3G49400
chr3:1572203001-1572204000	CHH	0.266667	0.0132626	0.00272186	0.00316534
chr3:1575247001-1575248000	CHH	0	0.15	0.00140408	0.0017666
chr3:1579451001-1579452000	CHH	0.175439	0.0141129	6.26607e-13	3.99696e-12
chr3:1595267001-1595268000	CHH	0.0189573	0.147059	8.49236e-05	0.000145974
chr3:1595756001-1595757000	CHH	0.333333	0	0.001361	0.00172026
chr3:1604966001-1604967000	CHH	0.4	0.0551724	0.000545829	0.000755037
chr3:1613719001-1613720000	CHH	0.0300158	0.158537	8.11806e-05	0.000140674
chr3:1652697001-1652698000	CHH	0.0290456	0.133333	0.00239248	0.00283029
chr3:1661565001-1661566000	CHH	0.018711	0.141935	0.00621886	0.00661141
chr3:1678372001-1678373000	CHH	0.0242241	0.128834	8.0293e-07	2.12053e-06
chr3:1681859001-1681860000	CHH	0.0127551	0.135802	0.000158892	0.000257663
chr3:1689934001-1689935000	CHH	0.0182927	0.25	4.26727e-13	2.7963e-12	Pt3G54250
chr3:1695774001-1695775000	CHH	0.016178	0.428571	2.35028e-05	4.59994e-05
chr3:1696234001-1696235000	CHH	0.26087	0.016615	7.7314e-25	1.63124e-23
chr3:1696762001-1696763000	CHH	0.149931	0.00571913	8.36767e-47	1.00412e-44
chr3:1714556001-1714557000	CHH	0.0173223	0.368421	6.78955e-07	1.81812e-06
chr3:1714638001-1714639000	CHH	0.0122324	0.136364	0.00785096	0.00810422
chr3:1719494001-1719495000	CHH	0.115942	0.0143976	1.13058e-05	2.35435e-05
chr3:1730843001-1730844000	CHH	0.186813	0.0282885	3.55446e-07	1.00067e-06
chr3:1734513001-1734514000	CHH	0.171429	0.0133997	2.84008e-06	6.6662e-06
chr3:1746043001-1746044000	CHH	0.142857	0.0179839	0.00566503	0.00607196
chr3:1754222001-1754223000	CHH	0.4	0.0329908	3.34155e-05	6.33344e-05
chr3:1754259001-1754260000	CHH	0.416667	0.00943396	4.11197e-06	9.34317e-06
chr3:1768809001-1768810000	CHH	0.125	0	0.00287245	0.00331237
chr3:1793120001-1793121000	CHH	0.130952	0.0105263	1.36643e-11	7.49584e-11
chr3:1805183001-1805184000	CHH	0.136364	0.0296785	0.00205654	0.00247094
chr3:1816335001-1816336000	CHH	0.00726073	0.110759	6.33259e-23	1.13632e-21
chr3:1877812001-1877813000	CHH	0.304762	0	1.30878e-25	2.92193e-24
chr3:1903598001-1903599000	CHH	0.00760456	0.139272	1.02952e-20	1.45344e-19
chr3:1922607001-1922608000	CHH	0.285714	0.0122716	0.000524251	0.000728865
chr3:1931480001-1931481000	CHH	0.0152284	0.72	1.19175e-15	1.06923e-14
chr3:1933321001-1933322000	CHH	0.222222	0	2.82238e-20	3.87069e-19
chr3:1947290001-1947291000	CHH	0.284264	0.00884956	0.000268514	0.000408856
chr3:1952191001-1952192000	CHH	0.0194245	0.131579	5.48248e-05	9.93991e-05
chr3:1972772001-1972773000	CHH	1	0.0225225	2.34107e-05	4.58659e-05
chr3:1989096001-1989097000	CHH	0.105263	0	0.00434376	0.00477664
chr3:1989137001-1989138000	CHH	0.346667	0	1.69712e-10	8.16408e-10
chr3:2006604001-2006605000	CHH	0.202073	0.00623053	2.31664e-11	1.21862e-10
chr3:2015370001-2015371000	CHH	0.121951	0.00641026	0.00285425	0.00329337
chr3:2015857001-2015858000	CHH	0.391304	0.0176322	4.35872e-06	9.88045e-06
chr3:2018053001-2018054000	CHH	0.0162306	0.140449	3.47661e-08	1.12565e-07
chr3:2020138001-2020139000	CHH	0.160622	0.0146932	8.06313e-11	3.96954e-10	Pt3G63560
chr3:2039346001-2039347000	CHH	0.186275	0.0096463	2.52828e-10	1.15854e-09
chr3:2063945001-2063946000	CHH	0.102564	0	2.32666e-12	1.38303e-11
chr3:2064449001-2064450000	CHH	0.142857	0.013468	0.00485616	0.00528562	Pt3G65370
chr3:2075120001-2075121000	CHH	0.0144654	0.11512	2.60885e-26	6.24609e-25
chr3:2075199001-2075200000	CHH	0.017094	0.137097	1.13523e-06	2.91396e-06
chr3:2076384001-2076385000	CHH	0.00680934	0.111111	8.7882e-06	1.87274e-05	Pt3G65860
chr3:2077728001-2077729000	CHH	0.0229885	0.132653	2.95242e-14	2.23175e-13	Pt3G66010
chr3:2084689001-2084690000	CHH	0.016035	0.294118	0.000448803	0.000636412
chr3:2091060001-2091061000	CHH	0.378049	0.109325	6.10397e-06	1.33939e-05
chr3:2094881001-2094882000	CHH	0.147368	0.0147059	0.000163405	0.000264311
chr3:2096223001-2096224000	CHH	0.00606673	0.130435	0.00187582	0.00227804
chr3:2099486001-2099487000	CHH	0.019062	0.136364	0.00254015	0.00297565
chr3:2099748001-2099749000	CHH	0.0224172	0.263158	0.000356427	0.000525607
chr3:2134510001-2134511000	CHH	0.0127246	0.163636	9.67507e-30	3.1485e-28
chr3:2135847001-2135848000	CHH	0.036617	0.208383	3.98104e-25	8.49289e-24
chr3:2139512001-2139513000	CHH	0	0.3	0.00990719	0.00991235
chr3:2142203001-2142204000	CHH	0.666667	0.0162393	0.000518399	0.000721774
chr3:2144023001-2144024000	CHH	0.0220779	0.172131	0.00288587	0.00332386
chr3:2169489001-2169490000	CHH	0.00796178	0.157303	2.30131e-13	1.56685e-12
chr3:2176366001-2176367000	CHH	0.127168	0.0177839	1.71233e-05	3.46436e-05
chr3:2186490001-2186491000	CHH	0.0266344	0.15859	0.000361212	0.000531438
chr3:2189561001-2189562000	CHH	0.035	0.218638	2.11912e-15	1.84105e-14
chr3:2196012001-2196013000	CHH	0.25	0.00967222	1.87918e-05	3.75836e-05
chr3:2211298001-2211299000	CHH	0.2	0.0544355	8.94925e-06	1.90073e-05
chr3:2223011001-2223012000	CHH	0.134694	0.0192616	1.08426e-13	7.72082e-13
chr3:2235714001-2235715000	CHH	0.0115385	0.149273	1.1683e-06	2.97524e-06	Pt3G71090
chr3:2248373001-2248374000	CHH	0	0.227273	9.2713e-07	2.41532e-06
chr3:2250798001-2250799000	CHH	0.0193727	0.325581	1.34612e-05	2.7761e-05
chr3:2251850001-2251851000	CHH	0.0294118	0.25	4.10245e-05	7.63247e-05
chr3:2252466001-2252467000	CHH	0.0299245	0.333333	0.00122544	0.00156543
chr3:2260554001-2260555000	CHH	0.147651	0.00740741	4.37563e-05	8.07809e-05
chr3:2261217001-2261218000	CHH	0.0161943	0.454545	5.66885e-09	2.11344e-08
chr3:2262394001-2262395000	CHH	0.0127334	0.133333	0.00037186	0.0005446
chr3:2273697001-2273698000	CHH	0.131148	0	8.18429e-09	3.00456e-08
chr3:2274385001-2274386000	CHH	0.168831	0.0192771	2.16679e-06	5.20762e-06
chr4:5101001-5102000	CHH	0.333333	0	0.00890953	0.00904616
chr4:10199001-10200000	CHH	0.2	0.0124378	0.00815981	0.00838685
chr4:10841001-10842000	CHH	0.155172	0.0201809	3.17455e-16	3.03241e-15
chr4:25685001-25686000	CHH	0.0178571	0.121212	0.000183906	0.00029425
chr4:25818001-25819000	CHH	0.0253165	0.133333	7.47001e-05	0.000130386
chr4:33009001-33010000	CHH	0.00571429	0.375	0.000109375	0.000183086
chr4:110327001-110328000	CHH	0.0131833	0.150794	4.84639e-05	8.85354e-05
chr4:112907001-112908000	CHH	0.00917431	0.15	0.000277229	0.000421107
chr4:125278001-125279000	CHH	0.0209961	0.124555	6.31967e-09	2.34243e-08
chr4:133895001-133896000	CHH	0.175258	0.0154668	2.0167e-09	8.0167e-09
chr4:136656001-136657000	CHH	0.0159363	0.125	0.00256069	0.00299423
chr4:145519001-145520000	CHH	0.0229008	0.577778	7.36283e-14	5.31452e-13
chr4:158635001-158636000	CHH	0.15	0.0114943	0.000899605	0.00118304
chr4:185220001-185221000	CHH	0.0104167	0.116883	3.31989e-05	6.29861e-05
chr4:186655001-186656000	CHH	0.133333	0.0116861	4.14274e-06	9.40196e-06
chr4:195499001-195500000	CHH	0.00222222	0.116279	0.00750366	0.00778338
chr4:199716001-199717000	CHH	0.00540541	0.11882	1.33066e-31	4.8205e-30
chr4:205619001-205620000	CHH	0.3125	0	1.10187e-05	2.30206e-05
chr4:231232001-231233000	CHH	0.212389	0.0194384	4.99864e-13	3.25335e-12
chr4:234336001-234337000	CHH	0.2	0.03457	0.00467051	0.0050951
chr4:242613001-242614000	CHH	0	0.184685	0.000208618	0.000327511	Pt4G07890
chr4:242824001-242825000	CHH	0.186047	0	0.00358904	0.0040298
chr4:249369001-249370000	CHH	0.120879	0.00961539	1.76182e-08	6.06689e-08
chr4:269048001-269049000	CHH	0.0343008	0.166667	2.56558e-05	4.99079e-05
chr4:276850001-276851000	CHH	0.145729	0.0143885	0.00435437	0.00478557
chr4:276928001-276929000	CHH	0.122029	0.0166205	2.45253e-20	3.38767e-19
chr4:277662001-277663000	CHH	0	0.171429	1.08229e-08	3.87686e-08
chr4:307165001-307166000	CHH	0.0696203	1	0.000573309	0.000788505
chr4:348004001-348005000	CHH	0.0283224	0.196429	7.94099e-07	2.1001e-06
chr4:348687001-348688000	CHH	0.130435	0.028436	0.000332618	0.000493529
chr4:352231001-352232000	CHH	0.0138675	0.15	0.001946	0.00235207
chr4:352295001-352296000	CHH	0.014652	0.181818	1.18779e-05	2.46814e-05
chr4:356506001-356507000	CHH	0.0113636	0.222222	0.00410453	0.00453696
chr4:371234001-371235000	CHH	0.197802	0.0405405	3.0267e-05	5.78235e-05
chr4:371442001-371443000	CHH	0.291667	0.0052356	8.6516e-07	2.27238e-06
chr4:388251001-388252000	CHH	0.142857	0.0121338	0.00213928	0.00255914
chr4:394955001-394956000	CHH	0	0.348485	0.000189817	0.00030196
chr4:395224001-395225000	CHH	0.344828	0.00870253	8.17745e-05	0.000141448
chr4:409535001-409536000	CHH	0.00779221	1	1.9582e-06	4.73519e-06
chr4:409625001-409626000	CHH	0.0236842	0.24	0.00196677	0.00237497
chr4:457466001-457467000	CHH	0.133333	0.0034965	2.98961e-09	1.16905e-08
chr4:459947001-459948000	CHH	0.222222	0.018005	0.000353546	0.000522562
chr4:507623001-507624000	CHH	0.140411	0.0120101	0.00806622	0.0083041
chr4:514256001-514257000	CHH	0.00634921	0.4	0.000703543	0.000948597
chr4:531269001-531270000	CHH	0.2	0.0300188	6.10307e-06	1.33939e-05
chr4:549052001-549053000	CHH	0.169811	0.0135135	0.00194259	0.00235207
chr4:553035001-553036000	CHH	0.1875	0.0136986	9.45263e-05	0.000160753
chr4:602744001-602745000	CHH	0.25	0.00785973	0.000423736	0.000605788	Pt4G20720
chr4:614070001-614071000	CHH	0.0277411	0.652174	2.74706e-05	5.304e-05
chr4:614298001-614299000	CHH	0.164675	0.00507614	5.79618e-15	4.63694e-14
chr4:632329001-632330000	CHH	0.0151013	0.185185	1.52916e-07	4.52386e-07
chr4:641080001-641081000	CHH	0.194748	0.005	4.50664e-16	4.24154e-15
chr4:665826001-665827000	CHH	0.179688	0.0240826	2.72215e-11	1.42025e-10
chr4:666292001-666293000	CHH	0.189474	0.0193133	3.14559e-10	1.40782e-09
chr4:674747001-674748000	CHH	0.0261283	0.428571	0.000153143	0.00024946
chr4:684228001-684229000	CHH	0.0530303	0.193548	3.28317e-07	9.29747e-07
chr4:694331001-694332000	CHH	0.589474	0.0727273	2.51974e-06	5.9801e-06
chr4:698921001-698922000	CHH	0	0.217391	0.00810658	0.00834118
chr4:698950001-698951000	CHH	0.0140845	0.5	0.0097289	0.0097543
chr4:708027001-708028000	CHH	0.203297	0.0221625	2.56242e-08	8.5266e-08
chr4:717137001-717138000	CHH	0.6	0.0138408	5.06125e-44	4.62743e-42
chr4:719228001-719229000	CHH	0.115152	0.0134486	3.57704e-09	1.39027e-08
chr4:729084001-729085000	CHH	0.238095	0.0181044	0.00206626	0.00247951
chr4:738724001-738725000	CHH	0.00803213	0.218182	7.66079e-05	0.000133231
chr4:757398001-757399000	CHH	0.162791	0.0147835	3.99829e-17	4.14958e-16
chr4:765844001-765845000	CHH	0.3	0	0.00039874	0.000576926
chr4:795358001-795359000	CHH	0.210526	0.0129125	0.00413916	0.0045726
chr4:813096001-813097000	CHH	0.185185	0.0154799	2.21853e-18	2.62937e-17
chr4:820205001-820206000	CHH	0	0.1875	0.000641665	0.000871901
chr4:820380001-820381000	CHH	0.110497	0	0.000834519	0.00110502
chr4:822349001-822350000	CHH	0.25	0.0113636	3.6591e-10	1.62627e-09
chr4:824655001-824656000	CHH	0.0236427	0.19403	9.24478e-05	0.000157498
chr4:842208001-842209000	CHH	0.333333	0.0243902	1.13874e-06	2.91907e-06
chr4:881199001-881200000	CHH	0.15	0.0131387	1.83149e-05	3.67446e-05
chr4:881853001-881854000	CHH	0.128571	0.0124189	2.64767e-08	8.77984e-08
chr4:884287001-884288000	CHH	0.165517	0.0254777	0.000212773	0.000333217
chr4:887023001-887024000	CHH	0.1625	0.0174628	4.69643e-09	1.78934e-08
chr4:894657001-894658000	CHH	0.133333	0.0224719	0.00423971	0.00467561
chr4:902226001-902227000	CHH	0.272727	0.0258752	1.74133e-11	9.4179e-11
chr4:908045001-908046000	CHH	0.114286	0	0.00737477	0.0076704
chr4:908285001-908286000	CHH	0.5	0.0190311	0.000259876	0.000396316
chr4:994065001-994066000	CHH	0.133333	0.0190476	3.19162e-05	6.07928e-05
chr4:1096127001-1096128000	CHH	0.143284	0.00380228	4.96837e-13	3.24465e-12
chr4:1155413001-1155414000	CHH	0.181818	0.0163934	7.52725e-06	1.6184e-05
chr4:1178444001-1178445000	CHH	0.159091	0	4.16386e-05	7.73922e-05
chr4:1205475001-1205476000	CHH	0.0542857	0.161765	0.00819441	0.00841351
chr4:1206681001-1206682000	CHH	0.0248756	0.45	0.001496	0.00187366
chr4:1214511001-1214512000	CHH	0.00862069	0.147541	1.95743e-06	4.73519e-06
chr4:1218391001-1218392000	CHH	0.144543	0.0146341	7.0724e-09	2.60634e-08
chr4:1224360001-1224361000	CHH	0.0189432	0.135338	0.000436015	0.000620281
chr4:1231564001-1231565000	CHH	0.118582	0.0174039	3.32425e-24	6.19666e-23
chr4:1253264001-1253265000	CHH	0.5	0.0149472	0.00448254	0.00490957
chr4:1260251001-1260252000	CHH	0.176219	0.0184182	5.9437e-100	5.70595e-97	Pt4G37410
chr4:1262444001-1262445000	CHH	0	0.285714	0.00042639	0.000609129
chr4:1271693001-1271694000	CHH	0.014094	0.25	3.91898e-05	7.34092e-05
chr4:1300617001-1300618000	CHH	0.0100937	0.149606	2.52426e-10	1.15854e-09
chr4:1301325001-1301326000	CHH	0.521739	0.0237248	3.77163e-15	3.16224e-14
chr4:1304319001-1304320000	CHH	0.5	0.011803	8.75068e-10	3.7171e-09
chr4:1357246001-1357247000	CHH	0.151316	0.00470035	8.95955e-46	9.55685e-44
chr4:1369419001-1369420000	CHH	0.131579	0	0.00255411	0.00298836
chr4:1373012001-1373013000	CHH	0.0145856	0.246914	4.58284e-14	3.39732e-13
chr4:1373367001-1373368000	CHH	0.0180412	0.122449	1.04572e-06	2.70226e-06
chr4:1387710001-1387711000	CHH	0	0.266667	0.00522211	0.00565508
chr4:1395659001-1395660000	CHH	0.2	0.00651891	5.82366e-07	1.5793e-06
chr4:1432944001-1432945000	CHH	0.130435	0.0172048	1.5906e-06	3.92254e-06
chr4:1452999001-1453000000	CHH	0.0154545	0.2	1.23799e-05	2.56136e-05	Pt4G43250
chr4:1466382001-1466383000	CHH	0.0384615	0.205128	0.00970565	0.00973608
chr4:1483757001-1483758000	CHH	0.0194863	0.444444	1.48243e-07	4.39917e-07
chr4:1487789001-1487790000	CHH	0.120629	0.0140056	4.03573e-35	1.802e-33
chr4:1487790001-1487791000	CHH	0.298165	0.0181818	1.40148e-42	1.16993e-40
chr4:1506022001-1506023000	CHH	0.0212322	0.136364	0.00134927	0.00170884
chr4:1511958001-1511959000	CHH	0	0.15	6.3479e-10	2.72661e-09
chr4:1516697001-1516698000	CHH	0.210526	0	1.22118e-05	2.5293e-05
chr4:1526183001-1526184000	CHH	0	0.169014	5.48307e-06	1.21705e-05
chr4:1529966001-1529967000	CHH	0.0784314	0.181818	0.00409767	0.00453199
chr4:1534220001-1534221000	CHH	0.333333	0.0153846	3.86889e-06	8.85372e-06
chr4:1537520001-1537521000	CHH	0.143054	0.025974	1.20152e-12	7.39397e-12
chr4:1559652001-1559653000	CHH	0.00943396	0.295775	1.66583e-15	1.46715e-14
chr4:1563430001-1563431000	CHH	0.142857	0	0.00336034	0.00380416
chr4:1563508001-1563509000	CHH	0.0171607	0.264151	2.8621e-08	9.45823e-08
chr4:1570947001-1570948000	CHH	0.0046729	0.133333	2.25706e-19	2.85102e-18
chr4:1573505001-1573506000	CHH	0.5	0.0258752	0.00165813	0.0020464
chr4:1587183001-1587184000	CHH	0.00628931	0.122378	1.1176e-08	3.99589e-08	Pt4G47110
chr4:1587424001-1587425000	CHH	0.222222	0	0.00653867	0.00690553	Pt4G47140
chr4:1602059001-1602060000	CHH	0.0121065	0.135135	0.0085147	0.00870976
chr4:1612021001-1612022000	CHH	0.0239478	0.279337	1.05766e-11	5.8691e-11
chr4:1619277001-1619278000	CHH	0.0426667	0.14554	0.00250162	0.00293589
chr4:1627838001-1627839000	CHH	0.0120856	0.12	1.23786e-09	5.0784e-09
chr4:1636473001-1636474000	CHH	0.0263158	0.146006	0.000987058	0.00128747
chr4:1639931001-1639932000	CHH	0.179487	0.0202077	3.33535e-06	7.72482e-06
chr4:1640127001-1640128000	CHH	0.125	0.0188679	1.61119e-05	3.28395e-05
chr4:1665456001-1665457000	CHH	0.021875	0.15	0.000532084	0.000739219
chr4:1666709001-1666710000	CHH	0.253521	0.00608272	5.50556e-13	3.54721e-12
chr4:1668535001-1668536000	CHH	0.117647	0.00759494	0.000271178	0.000412569
chr4:1682818001-1682819000	CHH	0.316901	0.011236	2.57757e-15	2.21925e-14
chr4:1694475001-1694476000	CHH	0	0.1125	8.09252e-06	1.73025e-05
chr4:1694845001-1694846000	CHH	0.214286	0	0.000745364	0.000999371
chr4:1695212001-1695213000	CHH	0.22	0.0123035	0.00715978	0.00747107
chr4:1706300001-1706301000	CHH	0.258065	0.4	2.43777e-06	5.82154e-06
chr4:1716804001-1716805000	CHH	0.145161	0.0169946	1.90821e-09	7.61697e-09
chr4:1718006001-1718007000	CHH	0.166667	0.0203103	1.80132e-07	5.28021e-07
chr4:1719753001-1719754000	CHH	0.214286	0.01311	0.00171469	0.00210769
chr4:1728435001-1728436000	CHH	0.241758	0.137255	0.00961258	0.00965785
chr4:1730969001-1730970000	CHH	0.277778	0.0184049	0.0026023	0.00303549
chr4:1732171001-1732172000	CHH	0.0301475	0.202899	3.3155e-25	7.15254e-24
chr4:1735383001-1735384000	CHH	0.13245	0.0244989	0.000116372	0.000193617
chr4:1744512001-1744513000	CHH	0.125	0.0118559	6.37882e-07	1.71531e-06
chr4:1752082001-1752083000	CHH	0.191489	0.6	4.09331e-05	7.62285e-05
chr4:1762183001-1762184000	CHH	0.127284	0.0175859	6.12778e-33	2.45111e-31
chr4:1781764001-1781765000	CHH	0.0268657	0.142857	0.00302728	0.00346594
chr4:1796861001-1796862000	CHH	0.15	0.00291545	5.24843e-05	9.56071e-05
chr4:1804572001-1804573000	CHH	0.240506	0.0026738	4.38614e-15	3.59462e-14
chr4:1813134001-1813135000	CHH	0.0238806	0.127517	3.41673e-13	2.27782e-12
chr4:1815861001-1815862000	CHH	0.176471	0	0.0052151	0.00565067
chr4:1817949001-1817950000	CHH	0.116788	0.00923787	1.84892e-08	6.33915e-08
chr4:1849218001-1849219000	CHH	0.0942029	0.7	1.6865e-07	4.98166e-07
chr4:1852633001-1852634000	CHH	0.190476	0	0.00956368	0.00961879
chr4:1853283001-1853284000	CHH	0.0138817	0.166667	9.34881e-08	2.86737e-07
chr4:1853327001-1853328000	CHH	0.0123457	0.121212	0.000379576	0.000554414
chr4:1862150001-1862151000	CHH	0.142857	0.0118074	3.94162e-06	8.9987e-06
chr4:1863387001-1863388000	CHH	0.15873	0.030176	0.000362807	0.000532968
chr4:1868308001-1868309000	CHH	0.0153638	0.3	1.69792e-09	6.8201e-09
chr4:1879701001-1879702000	CHH	0.109966	0.00603318	2.22137e-17	2.40962e-16
chr4:1885894001-1885895000	CHH	0.0133333	0.8	0.000513496	0.000716506	Pt4G57030
chr4:1888264001-1888265000	CHH	0.0142045	0.5	7.2538e-05	0.000126958
chr4:1891288001-1891289000	CHH	0.0148181	0.209302	2.41769e-05	4.71265e-05
chr4:1891422001-1891423000	CHH	0.00609756	0.15894	3.27883e-08	1.07429e-07
chr4:1900210001-1900211000	CHH	0.2	0.00943396	0.00374995	0.00418356
chr4:1901257001-1901258000	CHH	0.283582	0.0236686	0.00157859	0.00196556
chr4:1913756001-1913757000	CHH	0.153846	0.00556328	8.01272e-08	2.48136e-07
chr4:1915187001-1915188000	CHH	0.145695	0.0188285	0.000618787	0.000845602
chr4:1915562001-1915563000	CHH	0.25	0.0126582	3.49178e-05	6.59864e-05
chr4:1919711001-1919712000	CHH	0.168224	0.010279	4.3614e-11	2.23304e-10	Pt4G57710
chr4:1922412001-1922413000	CHH	0.156863	0.0533333	0.00436219	0.00479142
chr4:1925030001-1925031000	CHH	0.125	0.0118919	0.000436949	0.000620979
chr4:1926906001-1926907000	CHH	0.466667	0.011976	0.00167417	0.00206316
chr4:1932430001-1932431000	CHH	1	0.00419654	1.90113e-07	5.53895e-07
chr4:1937168001-1937169000	CHH	0.0222222	0.148936	0.00152184	0.00190478
chr4:1937388001-1937389000	CHH	0.0365169	0.222222	0.00162106	0.00200802
chr4:1946191001-1946192000	CHH	0.0390016	0.3	0.00326036	0.00369751
chr4:1950685001-1950686000	CHH	0.25	0.0318841	2.17504e-05	4.27439e-05
chr4:1951070001-1951071000	CHH	0.125	0.0157895	5.05089e-06	1.13027e-05
chr4:1954938001-1954939000	CHH	0.0490405	0.246154	0.000936045	0.00122593
chr4:1955791001-1955792000	CHH	0.12766	0.0189573	1.12018e-09	4.62526e-09
chr4:1964171001-1964172000	CHH	0.150943	0.00612341	2.49233e-12	1.46788e-11
chr4:1979129001-1979130000	CHH	0.169014	0.0412148	0.00127261	0.00162137
chr4:2008598001-2008599000	CHH	0.0175439	0.666667	0.00105145	0.00135762
chr4:2059028001-2059029000	CHH	0.2	0.0131737	0.00184652	0.00224814
chr4:2064204001-2064205000	CHH	0.0353201	0.16	1.98041e-09	7.88877e-09
chr4:2066971001-2066972000	CHH	0.0267062	0.133333	0.000372589	0.000545252
chr4:2066975001-2066976000	CHH	0.0121131	0.210526	1.50234e-07	4.45138e-07
chr4:2077349001-2077350000	CHH	0.14966	0.0111524	3.64784e-09	1.41492e-08
chr4:2088098001-2088099000	CHH	0	0.1	0.00770334	0.00796468
chr4:2098206001-2098207000	CHH	0.166667	0.021978	0.000196688	0.000311072
chr4:2098551001-2098552000	CHH	0.0119671	0.152778	6.74239e-09	2.4895e-08	Pt4G63060
chr4:2102537001-2102538000	CHH	0.16	0.00951248	0.00357563	0.00401709
chr4:2103680001-2103681000	CHH	0.0119617	0.131579	3.61413e-07	1.01449e-06	Pt4G63230
chr4:2105922001-2105923000	CHH	0.176471	0.0150141	0.0068275	0.00715937
chr4:2114986001-2114987000	CHH	0.151163	0.0222222	1.07106e-09	4.46081e-09
chr4:2117749001-2117750000	CHH	0.0233645	0.5	0.000892075	0.00117475
chr4:2128955001-2128956000	CHH	0.129032	0.0191304	2.16077e-29	6.91446e-28
chr4:2129884001-2129885000	CHH	0.125	0.00763359	1.08298e-05	2.26753e-05
chr4:2135408001-2135409000	CHH	0	0.116883	0.000225762	0.000350132
chr4:2160839001-2160840000	CHH	0.00755495	0.333333	6.52255e-05	0.000115635
chr4:2162087001-2162088000	CHH	0.209596	0.0239852	2.94541e-20	4.01077e-19
chr4:2174883001-2174884000	CHH	0.238095	0.0302213	0.0012747	0.00162296
chr4:2175035001-2175036000	CHH	0.18	0.022805	5.65419e-05	0.0001023
chr4:2176489001-2176490000	CHH	0.166667	0.0166028	7.26977e-06	1.57184e-05
chr4:2176717001-2176718000	CHH	0.186047	0.0262361	0.000292561	0.000441949
chr4:2177585001-2177586000	CHH	0.182796	0.0126984	9.91065e-18	1.11932e-16	Pt4G65950
chr4:2183666001-2183667000	CHH	0.0232558	0.183908	7.31271e-07	1.94735e-06
chr4:2184562001-2184563000	CHH	0.020202	0.323529	0.000244761	0.000375953
chr5:2678001-2679000	CHH	0.123706	0.0115562	1.74241e-54	3.0413e-52
chr5:7063001-7064000	CHH	0	0.3125	0.00738031	0.00767201	Pt5G00270
chr5:7278001-7279000	CHH	0	0.142857	0.000412784	0.000594112
chr5:25923001-25924000	CHH	0.115442	0	1.1891e-05	2.46819e-05
chr5:31790001-31791000	CHH	0.134228	0	0.000622729	0.000849779
chr5:38237001-38238000	CHH	0.0490884	0.25	3.97427e-05	7.42999e-05
chr5:38951001-38952000	CHH	0.0224539	0.2	0.000199981	0.000314982
chr5:44635001-44636000	CHH	0.135514	0.0074813	3.50674e-08	1.13349e-07
chr5:51121001-51122000	CHH	0.4	0.0124113	0.000921147	0.00120806
chr5:101690001-101691000	CHH	0.121212	0.0172414	0.000431893	0.000615616
chr5:101895001-101896000	CHH	0.100457	0	1.18337e-06	3.00538e-06	Pt5G03160
chr5:102898001-102899000	CHH	0.0355731	0.22	4.63278e-05	8.48754e-05	Pt5G03200
chr5:132580001-132581000	CHH	0	0.107143	9.5523e-06	2.02657e-05
chr5:132811001-132812000	CHH	0	0.5	0.000241544	0.000371904
chr5:147218001-147219000	CHH	0.00653595	0.25	4.45166e-07	1.23336e-06
chr5:149554001-149555000	CHH	0.157303	0.269841	0.000567484	0.000782175
chr5:166134001-166135000	CHH	0.333333	0.012352	4.85756e-14	3.58712e-13
chr5:169376001-169377000	CHH	0.328571	0.0110723	3.15204e-26	7.29147e-25
chr5:171538001-171539000	CHH	0.152174	0.0206445	2.01844e-08	6.87129e-08
chr5:172163001-172164000	CHH	0.178571	0.00494071	0.00444742	0.00487667
chr5:172749001-172750000	CHH	0.125	0.00932091	0.000126216	0.000208909
chr5:173443001-173444000	CHH	1	0.0237467	1.12003e-08	3.99713e-08
chr5:208469001-208470000	CHH	0.162791	0.017301	1.57805e-06	3.89943e-06	Pt5G06020
chr5:210031001-210032000	CHH	0.105263	0.0017331	1.73285e-07	5.10287e-07
chr5:229158001-229159000	CHH	0.150685	0.00725514	7.36392e-08	2.29153e-07
chr5:255201001-255202000	CHH	0.189076	0.0204194	1.14839e-24	2.34565e-23
chr5:258973001-258974000	CHH	0.0117878	0.202247	0.00010596	0.000177991
chr5:272167001-272168000	CHH	0.0285714	0.150735	0.00236229	0.00279802
chr5:274901001-274902000	CHH	0.183099	0	0.000170085	0.000273962
chr5:292893001-292894000	CHH	0.02	0.3	0.000190317	0.000302491
chr5:293618001-293619000	CHH	0.00819672	0.139535	0.000411054	0.000592066
chr5:306564001-306565000	CHH	0.181818	0.00393701	6.23882e-07	1.68238e-06
chr5:307773001-307774000	CHH	0.00721649	0.181818	0.000386406	0.000562045
chr5:337444001-337445000	CHH	0.162896	0.0148148	6.21774e-10	2.68271e-09
chr5:346631001-346632000	CHH	0.188976	0.00704225	2.16713e-06	5.20762e-06
chr5:386581001-386582000	CHH	0	0.129032	0.00720265	0.00751173
chr5:418003001-418004000	CHH	0.00515464	0.222222	0.000414956	0.000595696
chr5:419424001-419425000	CHH	0.0294883	0.257143	0.00547558	0.005893
chr5:433544001-433545000	CHH	0.16129	0	5.29222e-06	1.17878e-05
chr5:435846001-435847000	CHH	0.0163827	0.222222	1.7563e-05	3.5384e-05
chr5:460662001-460663000	CHH	0.142857	0.0160067	2.46313e-06	5.87479e-06
chr5:472619001-472620000	CHH	0.0243013	0.4	0.000121546	0.000201701
chr5:478723001-478724000	CHH	0.0577617	0.194444	0.000665036	0.000901107
chr5:485525001-485526000	CHH	0.0111111	0.2	6.69637e-06	1.46435e-05	Pt5G14000
chr5:501460001-501461000	CHH	0.206522	0.0091104	7.74986e-16	7.15372e-15
chr5:517010001-517011000	CHH	0.146341	0.0290909	4.71661e-05	8.62466e-05
chr5:536410001-536411000	CHH	0.0234483	0.175573	6.14872e-22	1.00047e-20
chr5:538278001-538279000	CHH	0.228571	0.0198758	0.000221391	0.000344745
chr5:572457001-572458000	CHH	0.2	0.030881	0.00275582	0.00319323
chr5:594723001-594724000	CHH	0.0157895	0.171233	9.63564e-11	4.70749e-10
chr5:604994001-604995000	CHH	0.0134409	0.116279	7.71226e-06	1.65447e-05
chr5:613308001-613309000	CHH	0.142857	0.0169697	3.31139e-08	1.07943e-07
chr5:614225001-614226000	CHH	0.130024	0.014741	1.22567e-24	2.45134e-23
chr5:626990001-626991000	CHH	0.00826446	0.138889	0.00125727	0.00160396
chr5:635366001-635367000	CHH	0.00900901	0.115702	0.000957932	0.00125203
chr5:659831001-659832000	CHH	0.183673	0.0432099	0.000255934	0.000390925
chr5:677021001-677022000	CHH	0.129032	0.00746269	0.00120537	0.00154082
chr5:682753001-682754000	CHH	0.272727	0.0235294	4.75607e-07	1.31014e-06
chr5:683512001-683513000	CHH	0.218182	0.00702576	0.00194599	0.00235207
chr5:689814001-689815000	CHH	0.318841	0.0280778	1.05102e-15	9.51867e-15
chr5:692612001-692613000	CHH	0.00723327	0.12766	0.00054474	0.000754503
chr5:725655001-725656000	CHH	0.125	0.012939	1.85281e-13	1.28426e-12
chr5:736329001-736330000	CHH	0.25	0.0289855	0.000423241	0.000605531
chr5:762151001-762152000	CHH	0.0139733	0.232143	5.58252e-10	2.42499e-09
chr5:781911001-781912000	CHH	0.5	0.0173502	0.00830645	0.00851489
chr5:784682001-784683000	CHH	0.21875	0.0111624	0.00160889	0.00199681
chr5:800701001-800702000	CHH	0.0140135	0.166667	0.00012845	0.000212058
chr5:826667001-826668000	CHH	0.114286	0.0140351	0.00104762	0.00135467	Pt5G24640
chr5:827692001-827693000	CHH	0.128205	0.0181818	0.00672073	0.00707058
chr5:835867001-835868000	CHH	0.128617	0.020926	2.17805e-27	5.72857e-26
chr5:840544001-840545000	CHH	0.125	0.0222772	1.00907e-11	5.63202e-11	Pt5G24990
chr5:1003947001-1003948000	CHH	0	0.15	2.23982e-12	1.33554e-11
chr5:1012551001-1012552000	CHH	0.104167	0.00390625	9.79691e-09	3.55578e-08
chr5:1126521001-1126522000	CHH	0.00858175	0.352941	1.99767e-10	9.4008e-10
chr5:1186022001-1186023000	CHH	0	0.587838	3.45954e-11	1.78078e-10
chr5:1196342001-1196343000	CHH	0.25	0.00992908	0.000793306	0.00105554
chr5:1216976001-1216977000	CHH	0.0184686	0.129252	2.65834e-10	1.20948e-09
chr5:1234973001-1234974000	CHH	0.112903	0	1.28716e-08	4.54292e-08
chr5:1261341001-1261342000	CHH	0.214953	0.0163934	4.99584e-07	1.37225e-06
chr5:1262642001-1262643000	CHH	0.178571	0	0.000154559	0.00025106
chr5:1264747001-1264748000	CHH	0.126733	0.00660066	0.00175642	0.00215347
chr5:1270278001-1270279000	CHH	0.2	0.0216216	0.00025091	0.000384782
chr5:1276074001-1276075000	CHH	0.25	0.0181696	4.54176e-05	8.36033e-05
chr5:1316867001-1316868000	CHH	0.2	0.015	7.5704e-06	1.62586e-05
chr5:1340500001-1340501000	CHH	0.0408163	0.150943	0.00384256	0.00427446
chr5:1375571001-1375572000	CHH	0.00421053	0.2	0.0010314	0.00133623
chr5:1401467001-1401468000	CHH	0.148148	0	0.00948425	0.00955391
chr5:1417853001-1417854000	CHH	0.0434783	0.2	0.000638628	0.000868389
chr5:1417971001-1417972000	CHH	0.0366972	0.161765	0.00591165	0.00630576
chr5:1425718001-1425719000	CHH	0.156522	0.0382166	0.00107534	0.00138567
chr5:1432502001-1432503000	CHH	0	0.5	0.00184631	0.00224814
chr5:1467135001-1467136000	CHH	0.00767263	0.4	9.08444e-07	2.36985e-06
chr5:1475989001-1475990000	CHH	0.136364	0.0126735	1.70282e-18	2.05624e-17
chr5:1479865001-1479866000	CHH	0	0.101796	7.08514e-06	1.5406e-05
chr5:1486781001-1486782000	CHH	0.181818	0.0144135	8.34266e-05	0.000143787
chr5:1499465001-1499466000	CHH	0.222222	0.0180063	1.40585e-05	2.89307e-05
chr5:1509231001-1509232000	CHH	0.0135593	0.130824	8.38429e-28	2.23581e-26
chr5:1519467001-1519468000	CHH	0	0.170732	0.000814066	0.00108017
chr5:1534004001-1534005000	CHH	0	0.166667	0.000197908	0.000312679
chr5:1558054001-1558055000	CHH	0	0.571429	0.00230453	0.00273467
chr5:1567953001-1567954000	CHH	0.228346	0.0328639	1.92396e-05	3.84392e-05
chr5:1576162001-1576163000	CHH	0.2	0.00373134	0.00137884	0.00173826
chr5:1599604001-1599605000	CHH	0.285714	0.0417633	1.44583e-08	5.06568e-08
chr5:1617155001-1617156000	CHH	0.109589	0.00371747	4.74417e-06	1.06911e-05
chr5:1618395001-1618396000	CHH	0.112994	0.00809717	3.22243e-14	2.4263e-13
chr5:1630913001-1630914000	CHH	0.00963391	0.114286	0.000312479	0.00046982
chr5:1663627001-1663628000	CHH	0.0230179	0.36	0.00273851	0.00317508
chr5:1668649001-1668650000	CHH	0.173913	0.0192029	0.000183501	0.000293846
chr5:1675492001-1675493000	CHH	0.208955	0.0105448	7.44753e-23	1.32401e-21
chr5:1684278001-1684279000	CHH	0.138021	0.0235294	3.17676e-24	5.97978e-23
chr5:1685143001-1685144000	CHH	0.131579	0.0138889	0.00893661	0.00906886	Pt5G49190
chr5:1688632001-1688633000	CHH	0.0303448	0.277778	6.74856e-06	1.47241e-05
chr5:1688778001-1688779000	CHH	0.0290248	0.287037	8.85658e-13	5.53897e-12
chr5:1689742001-1689743000	CHH	0.029249	0.139241	1.63561e-06	4.00558e-06
chr5:1697096001-1697097000	CHH	0.133333	0.0220083	0.00102363	0.00132706
chr5:1713467001-1713468000	CHH	0.144578	0.00358423	1.29297e-06	3.2451e-06
chr5:1727949001-1727950000	CHH	0.142857	0.0146341	0.00115206	0.00147858	Pt5G51000
chr5:1729818001-1729819000	CHH	0.00787402	0.125628	1.63257e-08	5.66824e-08
chr5:1731583001-1731584000	CHH	0.111111	0.00904977	0.00156649	0.00195557
chr5:1733148001-1733149000	CHH	0.129032	0.00749064	1.01245e-08	3.65395e-08
chr5:1733404001-1733405000	CHH	0.123967	0.0101266	1.76319e-08	6.06689e-08
chr5:1740994001-1740995000	CHH	0.166667	0.0214695	0.00201302	0.00242929
chr5:1747225001-1747226000	CHH	0.00318471	0.129032	0.00158388	0.00197087
chr5:1755941001-1755942000	CHH	0	0.240741	0.00104224	0.00134936
chr5:1765393001-1765394000	CHH	0.265823	0.0206897	0.00836397	0.00856928
chr5:1773533001-1773534000	CHH	0.101562	0	1.33139e-06	3.32265e-06
chr5:1779337001-1779338000	CHH	0.141153	0.02267	7.86031e-07	2.0845e-06
chr5:1788128001-1788129000	CHH	0.131148	0	4.46336e-07	1.23482e-06
chr5:1807106001-1807107000	CHH	1	0.0218409	0.000484573	0.0006806
chr5:1822590001-1822591000	CHH	0.00944003	0.135484	1.49107e-12	9.08843e-12
chr5:1822700001-1822701000	CHH	0.013148	0.125	2.40039e-05	4.69323e-05
chr5:1825564001-1825565000	CHH	0.0326389	0.156146	1.02704e-13	7.3579e-13
chr5:1826832001-1826833000	CHH	0.00895968	0.168421	3.51736e-16	3.34323e-15
chr5:1836480001-1836481000	CHH	0.0110619	0.16	9.41408e-07	2.44257e-06
chr5:1838973001-1838974000	CHH	0.0425532	0.25	0.00827925	0.00849154
chr5:1860582001-1860583000	CHH	0.0226757	0.141026	0.000357877	0.000526935
chr5:1870298001-1870299000	CHH	0.140138	0.0123894	3.59146e-20	4.8221e-19
chr5:1875786001-1875787000	CHH	0	0.102941	0.00128266	0.00162985
chr5:1880633001-1880634000	CHH	0.117647	0	0.00294852	0.00338992
chr5:1885884001-1885885000	CHH	0.17094	0.0232052	1.1138e-07	3.37835e-07
chr5:1890065001-1890066000	CHH	0.307692	0.0149651	0.00183026	0.00223117
chr5:1913760001-1913761000	CHH	0.0118443	0.140351	0.000363732	0.000533919
chr5:1918342001-1918343000	CHH	0.137255	0.0340909	0.00042989	0.000613216
chr5:1921520001-1921521000	CHH	0.137184	0	5.39006e-05	9.78158e-05
chr5:1929145001-1929146000	CHH	0.272727	0.0145773	2.44724e-09	9.66811e-09
chr5:1946423001-1946424000	CHH	0.5	0.00775194	0.00033143	0.000492147
chr5:1951430001-1951431000	CHH	0.257143	0.0203252	1.02421e-05	2.15151e-05	Pt5G57950
chr5:1952491001-1952492000	CHH	0.254545	0.0204918	2.57648e-08	8.55855e-08
chr5:1971920001-1971921000	CHH	0.15873	0.3	0.00273549	0.0031735
chr5:1975666001-1975667000	CHH	0.171569	0.0163522	1.46297e-14	1.12356e-13
chr5:2000565001-2000566000	CHH	0.00846433	0.141593	6.00593e-08	1.8935e-07
chr5:2012095001-2012096000	CHH	0.225352	0	1.16889e-06	2.97524e-06
chr5:2021104001-2021105000	CHH	0.0829016	0.194444	0.00566716	0.00607196
chr5:2043840001-2043841000	CHH	0	0.155556	0.000569965	0.000785031	Pt5G60550
chr5:2062536001-2062537000	CHH	0.45	0	1.15146e-06	2.9399e-06
chr5:2064845001-2064846000	CHH	0.0243902	0.142857	0.00018524	0.000295891
chr5:2067014001-2067015000	CHH	0.190476	0	0.00194515	0.00235207
chr5:2073720001-2073721000	CHH	0.159329	0.0384615	1.85155e-05	3.70696e-05
chr5:2076947001-2076948000	CHH	0.254453	0	1.01529e-05	2.13511e-05
chr5:2092195001-2092196000	CHH	0.022409	0.184834	2.82609e-06	6.64148e-06
chr5:2100950001-2100951000	CHH	0.00675961	0.111111	2.76319e-05	5.31596e-05
chr5:2106574001-2106575000	CHH	0.15625	0.00434405	0.000109219	0.000182985
chr5:2115317001-2115318000	CHH	0.176471	0	4.55163e-05	8.3628e-05
chr5:2145312001-2145313000	CHH	0.125	0	0.00796058	0.00820549
chr6:745001-746000	CHH	0.12782	0.022831	7.14485e-06	1.55007e-05
chr6:18522001-18523000	CHH	0.028125	0.285714	9.305e-48	1.27611e-45
chr6:28929001-28930000	CHH	0.0231164	0.333333	0.00748871	0.00777627
chr6:46057001-46058000	CHH	0.121693	0	0.0040495	0.00448388
chr6:47731001-47732000	CHH	0	0.166667	0.00101999	0.00132323
chr6:100164001-100165000	CHH	0.318436	0.0149502	2.31618e-13	1.5714e-12
chr6:139212001-139213000	CHH	0.134615	0	5.1818e-15	4.21176e-14
chr6:160241001-160242000	CHH	0.230769	0.0357143	8.69767e-05	0.000149236
chr6:175240001-175241000	CHH	0.114286	0.0116897	1.25574e-05	2.59529e-05
chr6:214476001-214477000	CHH	0.034965	0.28	0.000228284	0.000352903
chr6:231468001-231469000	CHH	0.0233953	0.449704	3.83263e-55	7.35865e-53
chr6:262014001-262015000	CHH	0.444444	0.00584795	1.86798e-24	3.60365e-23
chr6:281144001-281145000	CHH	0.258621	0.0163934	3.3823e-17	3.54864e-16
chr6:286151001-286152000	CHH	0.0128617	0.136929	1.65657e-14	1.26215e-13
chr6:295057001-295058000	CHH	0.0179687	0.181818	5.64762e-09	2.10962e-08
chr6:319779001-319780000	CHH	0.194444	0.0168889	1.46748e-07	4.36155e-07
chr6:335578001-335579000	CHH	0	0.8	0.00580955	0.0062072	Pt6G10110
chr6:345284001-345285000	CHH	0.0296866	0.133929	1.06128e-11	5.87221e-11
chr6:347040001-347041000	CHH	0.272727	0	3.98846e-15	3.31508e-14	Pt6G10800
chr6:347144001-347145000	CHH	0.127572	0.0244807	7.82463e-12	4.40566e-11	Pt6G10800
chr6:354272001-354273000	CHH	0.126984	0	6.79977e-07	1.81832e-06
chr6:377668001-377669000	CHH	0.0192308	0.13587	0.000387322	0.0005621
chr6:397234001-397235000	CHH	0	0.4	1.30215e-05	2.68831e-05	Pt6G12690
chr6:425645001-425646000	CHH	0.4	0.0263158	0.00643151	0.00680362
chr6:428195001-428196000	CHH	0.25	0.0140562	0.000771789	0.00103192
chr6:444108001-444109000	CHH	0	0.12	0.000213349	0.000333847
chr6:464563001-464564000	CHH	0.117647	0	0.0064003	0.00678552
chr6:466476001-466477000	CHH	0.136531	0.0109409	1.16995e-06	2.97524e-06	Pt6G14960
chr6:466990001-466991000	CHH	0.0354223	0.144509	0.00561507	0.00602623
chr6:472018001-472019000	CHH	0.3	0.0161507	9.52519e-05	0.000161701
chr6:472313001-472314000	CHH	0.142857	0.0119658	1.68913e-09	6.79901e-09
chr6:493717001-493718000	CHH	0.0180723	0.238095	0.00237502	0.00281137
chr6:502573001-502574000	CHH	0.0194205	0.132911	1.56713e-08	5.47071e-08
chr6:503273001-503274000	CHH	0.161002	0.0116303	5.46973e-52	8.75157e-50	Pt6G16070
chr6:510496001-510497000	CHH	0.0133333	0.264706	0.000314085	0.000471128
chr6:520255001-520256000	CHH	0.307692	0.0957447	0.000182839	0.000293031
chr6:523465001-523466000	CHH	0.0404624	0.244898	3.72365e-06	8.54171e-06
chr6:525525001-525526000	CHH	0.121899	0.0209472	4.69957e-17	4.79956e-16
chr6:525820001-525821000	CHH	0.227273	0	6.82039e-06	1.4864e-05
chr6:531067001-531068000	CHH	0.210526	0.0153846	9.17713e-10	3.86405e-09
chr6:531082001-531083000	CHH	0.4	0.0205479	7.40286e-07	1.96863e-06
chr6:548228001-548229000	CHH	0.179487	0	7.81512e-08	2.42408e-07
chr6:565086001-565087000	CHH	0.0117647	0.164835	2.16636e-05	4.26606e-05
chr6:568804001-568805000	CHH	0.017331	0.193548	0.000380588	0.000555036
chr6:570177001-570178000	CHH	0.187675	0	2.92036e-15	2.49204e-14	Pt6G17790
chr6:571975001-571976000	CHH	0	0.216667	7.985e-06	1.71107e-05
chr6:629922001-629923000	CHH	0.118519	0.272727	0.0071592	0.00747107
chr6:631687001-631688000	CHH	0.125	0.00961539	8.85829e-06	1.88558e-05
chr6:633260001-633261000	CHH	0.0114199	0.333333	0.000655174	0.000889628
chr6:636659001-636660000	CHH	0.131148	0.0187266	1.95526e-05	3.89026e-05
chr6:674205001-674206000	CHH	0.13253	0.0179473	2.67948e-06	6.32015e-06
chr6:679004001-679005000	CHH	0.0341232	0.217391	0.000414653	0.000595696
chr6:679864001-679865000	CHH	0	0.113208	0.00552791	0.00594599
chr6:683097001-683098000	CHH	0.154412	0.0125369	2.18122e-08	7.34727e-08
chr6:686416001-686417000	CHH	0.213115	0	0.00160669	0.00199537
chr6:699929001-699930000	CHH	0.00922509	0.37037	6.84099e-11	3.39032e-10
chr6:704507001-704508000	CHH	0.190476	0.0506567	0.000198629	0.00031311
chr6:713517001-713518000	CHH	0.0149321	0.175	0.000942056	0.00123296
chr6:716788001-716789000	CHH	0.316406	0.00543478	6.20371e-15	4.92195e-14
chr6:717324001-717325000	CHH	0	0.5	0.00663123	0.00699174
chr6:743651001-743652000	CHH	0.0098242	0.157303	3.59662e-07	1.01106e-06
chr6:749085001-749086000	CHH	0.0261682	0.158879	0.000212226	0.000332632
chr6:753167001-753168000	CHH	0	0.357143	0.000381082	0.000555142
chr6:753733001-753734000	CHH	0	0.114286	0.00112406	0.00144651
chr6:757289001-757290000	CHH	0.0135747	0.666667	0.000532521	0.000739292
chr6:761444001-761445000	CHH	0.0241546	0.124688	2.93637e-08	9.65382e-08
chr6:764543001-764544000	CHH	0.215517	0.0371429	8.17779e-11	4.01569e-10
chr6:765981001-765982000	CHH	0.0205859	0.121739	1.786e-05	3.58695e-05
chr6:768556001-768557000	CHH	0.186047	0.0132924	0.000166565	0.000268744
chr6:794500001-794501000	CHH	0.181818	0.0144928	0.00865781	0.00883732
chr6:795754001-795755000	CHH	0.0201342	0.8	0.00242143	0.00285793
chr6:797041001-797042000	CHH	0.0146605	0.132812	2.67996e-13	1.8118e-12
chr6:801066001-801067000	CHH	0.4	0.0115607	0.00272651	0.00316883
chr6:805390001-805391000	CHH	0.666667	0.0103137	2.41522e-06	5.77487e-06
chr6:824666001-824667000	CHH	0.189189	0.0222222	0.00145862	0.00183162
chr6:870405001-870406000	CHH	0.0103627	0.642857	6.084e-05	0.000108866
chr6:873114001-873115000	CHH	0.0326954	1	0.00674123	0.00708826
chr6:880532001-880533000	CHH	0.131579	0.00612423	8.81357e-07	2.3086e-06
chr6:884880001-884881000	CHH	0.035	0.184211	0.00596713	0.00635787
chr6:899303001-899304000	CHH	0.0172832	0.122172	0.000415436	0.000595696
chr6:900308001-900309000	CHH	0.228571	0.02657	0.00420549	0.00464054
chr6:904550001-904551000	CHH	0.261905	0.0241493	0.000464595	0.000657349
chr6:921850001-921851000	CHH	0.135135	0.0019305	3.00647e-10	1.35503e-09
chr6:927746001-927747000	CHH	0.0214286	0.356364	9.27011e-18	1.05944e-16
chr6:928450001-928451000	CHH	0.269076	0.0143753	1.09692e-70	5.26522e-68
chr6:935559001-935560000	CHH	0	0.2	0.00173129	0.00212401
chr6:944859001-944860000	CHH	0.208791	0.0152144	9.01102e-29	2.62139e-27	Pt6G30530
chr6:946758001-946759000	CHH	0.16	0	6.11242e-11	3.05621e-10
chr6:970061001-970062000	CHH	0.178037	0.0339257	1.53776e-12	9.28459e-12	Pt6G31620
chr6:981846001-981847000	CHH	0.160494	0.0198649	1.92407e-06	4.66441e-06
chr6:1020529001-1020530000	CHH	0.143646	0.00707786	2.77111e-10	1.25616e-09
chr6:1022206001-1022207000	CHH	0.119617	0.00598802	5.42658e-12	3.08255e-11
chr6:1059355001-1059356000	CHH	0.248082	0	1.84609e-18	2.21531e-17
chr6:1217576001-1217577000	CHH	0.1	0	0.00545895	0.0058784
chr6:1299717001-1299718000	CHH	0.0135287	0.142395	7.51051e-05	0.000130973
chr6:1317569001-1317570000	CHH	0.0182741	0.555556	1.03328e-06	2.67372e-06
chr6:1350323001-1350324000	CHH	0.4	0.019685	0.00194658	0.00235207
chr6:1391981001-1391982000	CHH	0.186047	0.00815217	3.45914e-08	1.12378e-07
chr6:1398680001-1398681000	CHH	0.285714	0	4.69702e-09	1.78934e-08
chr6:1419447001-1419448000	CHH	0.333333	0.0278035	0.00113178	0.00145352
chr6:1424269001-1424270000	CHH	0.0173393	0.275862	1.93625e-05	3.86044e-05
chr6:1436720001-1436721000	CHH	0.149254	0.00782998	1.1172e-07	3.37869e-07
chr6:1446459001-1446460000	CHH	0	0.123457	0.00872274	0.0088847
chr6:1452535001-1452536000	CHH	0.375	0.0181294	1.9104e-10	9.0344e-10
chr6:1463261001-1463262000	CHH	0.4	0.0154242	5.31251e-05	9.64997e-05
chr6:1465188001-1465189000	CHH	0.015873	0.2	0.00377407	0.00420558	Pt6G44310
chr6:1499908001-1499909000	CHH	0.0235988	0.135246	7.03716e-05	0.000123617
chr6:1506287001-1506288000	CHH	0.213362	0.0176152	1.5049e-12	9.1437e-12
chr6:1508412001-1508413000	CHH	0.133333	0	0.00219166	0.00261041
chr6:1533578001-1533579000	CHH	0.141944	0.00724638	1.59953e-15	1.41525e-14
chr6:1535318001-1535319000	CHH	0.0322981	0.266667	0.00571236	0.00611356
chr6:1555088001-1555089000	CHH	0.20232	0.0237288	1.67071e-17	1.83301e-16
chr6:1559584001-1559585000	CHH	0.0182986	0.8	1.10215e-06	2.84044e-06
chr6:1579994001-1579995000	CHH	0.140496	0.00879765	2.9005e-08	9.55225e-08
chr6:1586363001-1586364000	CHH	0.0164813	0.144068	1.0537e-08	3.78858e-08
chr6:1587499001-1587500000	CHH	0.00548246	0.222222	6.22438e-14	4.52682e-13
chr6:1597402001-1597403000	CHH	0.141026	0.0113537	1.15118e-06	2.9399e-06
chr6:1597495001-1597496000	CHH	0.12963	0.00925926	6.7689e-07	1.81512e-06
chr6:1598952001-1598953000	CHH	0.157895	0	4.82451e-09	1.83427e-08
chr6:1604870001-1604871000	CHH	1	0.01443	5.74043e-05	0.000103489
chr6:1613049001-1613050000	CHH	0.119048	0.00385357	3.8802e-06	8.86903e-06
chr6:1618462001-1618463000	CHH	0.2	0.0166837	8.32729e-05	0.000143651
chr6:1618753001-1618754000	CHH	0.133333	0.00619579	8.36765e-25	1.74629e-23
chr6:1622714001-1622715000	CHH	0.0205966	0.137931	2.93746e-06	6.86958e-06
chr6:1623262001-1623263000	CHH	0.186186	0.0359842	3.2059e-13	2.15221e-12
chr6:1655612001-1655613000	CHH	0.166667	0.0210526	0.00179221	0.00219035
chr6:1668394001-1668395000	CHH	0.110629	0.00746269	7.32219e-11	3.61404e-10
chr6:1686088001-1686089000	CHH	0.222632	0.0118044	1.50274e-25	3.31639e-24
chr6:1686757001-1686758000	CHH	0.132554	0.0169811	3.2541e-11	1.68406e-10
chr6:1697862001-1697863000	CHH	0.145941	0.0123153	6.09809e-34	2.60185e-32	Pt6G51260
chr6:1703516001-1703517000	CHH	0.166667	0.0126456	2.53906e-12	1.49082e-11
chr6:1727720001-1727721000	CHH	0.143791	0.0078125	2.94974e-09	1.15582e-08
chr6:1745089001-1745090000	CHH	0	0.16129	0.00071835	0.000965849
chr6:1753189001-1753190000	CHH	0.2	0.0155902	0.000599822	0.000822613
chr6:1755866001-1755867000	CHH	0.472527	0.0122699	6.35885e-19	7.82628e-18
chr6:1757398001-1757399000	CHH	0.115385	0.00892857	0.000392543	0.000568388
chr6:1765787001-1765788000	CHH	0.148649	0.0042735	8.78795e-08	2.71268e-07	Pt6G53900
chr6:1801602001-1801603000	CHH	0.135135	0.0344828	0.000189826	0.00030196
chr6:1826764001-1826765000	CHH	0.012082	0.117225	1.1109e-129	2.13293e-126
chr6:1846106001-1846107000	CHH	0.145161	0.031856	6.09709e-09	2.26868e-08
chr6:1846282001-1846283000	CHH	0.111111	0	0.00990387	0.00991235
chr6:1849672001-1849673000	CHH	0.00666667	0.15	0.00660871	0.00697183
chr6:1872720001-1872721000	CHH	0.171642	0.0120482	1.51977e-30	5.21064e-29
chr6:1896152001-1896153000	CHH	0.0158228	0.258065	1.47592e-14	1.12899e-13
chr6:1899124001-1899125000	CHH	0.0160593	0.2	0.000436135	0.000620281
chr6:1906976001-1906977000	CHH	0.0213971	0.131148	0.000638051	0.00086822
chr6:1912041001-1912042000	CHH	0.0162098	0.28	0.000565082	0.000779423
chr6:1922182001-1922183000	CHH	0.142857	0.0106101	1.38335e-11	7.56704e-11
chr6:1958547001-1958548000	CHH	0.454545	0.0225813	0.00498559	0.00542035
chr6:1972103001-1972104000	CHH	0.222222	0	0.00905979	0.00916963
chr6:1998363001-1998364000	CHH	0.4	0.0175439	0.00139862	0.00176089
chr6:2056228001-2056229000	CHH	0.0248447	0.334884	9.41717e-13	5.87044e-12
chr6:2058117001-2058118000	CHH	0.00838223	0.347826	0.000370125	0.000542888
chr6:2072598001-2072599000	CHH	0.0204082	0.243243	5.23833e-06	1.16813e-05
chr6:2072652001-2072653000	CHH	0.014218	0.137255	4.68781e-12	2.69479e-11
chr6:2076143001-2076144000	CHH	0.0190736	0.141509	2.50916e-10	1.1553e-09
chr6:2076884001-2076885000	CHH	0.0207824	0.168539	6.99383e-15	5.52599e-14
chr6:2076944001-2076945000	CHH	0.0113314	0.166667	1.29331e-10	6.2548e-10
chr6:2091425001-2091426000	CHH	0.00959233	0.133333	6.0534e-06	1.33133e-05
chr6:2091779001-2091780000	CHH	0.0154462	0.25	2.18033e-08	7.34727e-08
chr7:15970001-15971000	CHH	0.204545	0.00596422	2.36649e-11	1.24144e-10
chr7:77889001-77890000	CHH	0.0329939	0.5	0.00101577	0.00131865
chr7:95732001-95733000	CHH	0.16	0.0120632	0.00104868	0.00135496
chr7:105206001-105207000	CHH	0.0330351	0.195652	6.70391e-05	0.000118504
chr7:109890001-109891000	CHH	0.3	0.008867	0.000240949	0.000371286
chr7:121362001-121363000	CHH	0.0131846	0.266667	0.00180946	0.00220862
chr7:151535001-151536000	CHH	0.027027	0.220472	1.2362e-07	3.72607e-07
chr7:170909001-170910000	CHH	0.140741	0	9.96539e-08	3.04674e-07
chr7:193405001-193406000	CHH	0.172414	0.0168776	5.29671e-09	1.99406e-08
chr7:220234001-220235000	CHH	0	0.333333	0.00853732	0.00872361
chr7:224142001-224143000	CHH	0.0245614	0.133333	0.00112778	0.00144936
chr7:224343001-224344000	CHH	0.102121	0	1.01446e-05	2.13511e-05
chr7:282166001-282167000	CHH	0	0.135135	0.000187863	0.000299582	Pt7G08650
chr7:288481001-288482000	CHH	0.0242424	0.4	0.00101445	0.00131782
chr7:294870001-294871000	CHH	0.181818	0.0250965	0.0024907	0.00292844
chr7:303301001-303302000	CHH	0.167979	0.022549	1.91109e-13	1.31989e-12
chr7:313653001-313654000	CHH	0.40625	0.015625	1.05332e-25	2.37926e-24	Pt7G09550
chr7:321218001-321219000	CHH	0.01576	0.16	3.14545e-07	8.92063e-07
chr7:354621001-354622000	CHH	0.243986	0.0322581	5.19142e-14	3.78993e-13
chr7:405303001-405304000	CHH	0.266667	0.00754498	4.48651e-07	1.23944e-06
chr7:422288001-422289000	CHH	0.275862	0.0212766	0.00152904	0.00191255
chr7:436560001-436561000	CHH	0.25	0.0101652	0.00752855	0.00780076
chr7:452045001-452046000	CHH	0.00712589	0.114286	0.000966097	0.00126184
chr7:456418001-456419000	CHH	0.123506	0	3.81258e-07	1.06864e-06
chr7:465524001-465525000	CHH	0.0118168	0.257143	5.65846e-05	0.0001023
chr7:468098001-468099000	CHH	0.266667	0.039886	0.00853127	0.00872207
chr7:492822001-492823000	CHH	0.611111	0.0276074	4.58946e-05	8.42425e-05
chr7:503166001-503167000	CHH	0.191489	0.0198873	0.00430643	0.00473831
chr7:505422001-505423000	CHH	0.4	0.0121488	3.57929e-05	6.75072e-05
chr7:530045001-530046000	CHH	0.00391007	0.107345	2.91693e-10	1.31777e-09
chr7:556922001-556923000	CHH	0.137931	0.0194625	0.000112594	0.000187657
chr7:570687001-570688000	CHH	0.134969	0.00966815	4.60229e-29	1.38069e-27
chr7:597214001-597215000	CHH	0.00526316	0.127273	8.33857e-07	2.19617e-06
chr7:599606001-599607000	CHH	0.5	0.0315315	0.00895147	0.00907598
chr7:628801001-628802000	CHH	0.272727	0	3.71701e-14	2.77404e-13
chr7:633125001-633126000	CHH	0.152174	0.0204969	2.66645e-05	5.1713e-05
chr7:643558001-643559000	CHH	0.0119048	0.181818	0.000237353	0.000366038
chr7:653726001-653727000	CHH	0.125	0.004561	4.9222e-06	1.10663e-05
chr7:661518001-661519000	CHH	0	0.266667	0.000226881	0.000351017
chr7:669823001-669824000	CHH	0.0269483	0.129032	1.69068e-05	3.42416e-05
chr7:678744001-678745000	CHH	0.0107362	0.133333	0.00929791	0.00938097	Pt7G21030
chr7:699159001-699160000	CHH	0.4	0.037037	0.00567595	0.00607798
chr7:714444001-714445000	CHH	0.12931	0.0122061	6.73334e-13	4.26667e-12
chr7:719968001-719969000	CHH	0.333333	0.00829875	2.98433e-05	5.71278e-05
chr7:725325001-725326000	CHH	0.0112923	0.115385	1.01401e-07	3.09523e-07
chr7:725676001-725677000	CHH	0.0225523	0.166667	4.55878e-09	1.7436e-08
chr7:762473001-762474000	CHH	0.0111276	0.222222	4.54598e-09	1.74217e-08
chr7:767940001-767941000	CHH	0.144654	0.0297872	8.13799e-07	2.14628e-06	Pt7G24200
chr7:797222001-797223000	CHH	0.235294	0.0142857	0.00649966	0.00686811
chr7:804890001-804891000	CHH	0.0425574	0.195266	1.73259e-10	8.29569e-10
chr7:815622001-815623000	CHH	0.16	0.012931	3.95096e-05	7.39361e-05
chr7:817943001-817944000	CHH	0.0117647	0.188889	1.02082e-07	3.11107e-07
chr7:821615001-821616000	CHH	0.113924	0.00452489	3.20373e-11	1.66248e-10
chr7:829446001-829447000	CHH	0.235955	0.0251878	3.95142e-10	1.75213e-09
chr7:840483001-840484000	CHH	0.139535	0.0126354	6.30938e-05	0.000112479
chr7:890397001-890398000	CHH	0.133333	0.0108696	0.00561132	0.00602558
chr7:931020001-931021000	CHH	0.111111	0.00966184	0.000236339	0.000364768
chr7:954554001-954555000	CHH	0.132653	0	5.07818e-09	1.9231e-08
chr7:954721001-954722000	CHH	0.227273	0.0123153	3.8211e-05	7.17858e-05
chr7:1020337001-1020338000	CHH	0.133333	0.00657895	0.000853084	0.00112572
chr7:1045647001-1045648000	CHH	0	0.6	0.00528717	0.00570943
chr7:1081018001-1081019000	CHH	0.125	0	0.000456701	0.000647134
chr7:1199382001-1199383000	CHH	0.0177376	0.315789	1.65153e-05	3.35286e-05
chr7:1212631001-1212632000	CHH	0.00854701	0.184211	9.30182e-12	5.22207e-11
chr7:1214548001-1214549000	CHH	0.666667	0	0.00593741	0.00632972
chr7:1251388001-1251389000	CHH	0.0182429	0.24	0.00137005	0.00172832
chr7:1263895001-1263896000	CHH	0.368687	0.0171042	3.54972e-42	2.83978e-40
chr7:1291777001-1291778000	CHH	0.119403	0.0114943	5.23592e-10	2.28997e-09
chr7:1310538001-1310539000	CHH	0.0252454	1	0.00272936	0.00317022
chr7:1322292001-1322293000	CHH	0	0.187215	1.53805e-06	3.81039e-06
chr7:1334983001-1334984000	CHH	0.166667	0.00219298	9.74237e-10	4.08414e-09
chr7:1344018001-1344019000	CHH	0.00977995	0.2	0.0062003	0.00659533
chr7:1353953001-1353954000	CHH	0.22191	0.00647249	1.46499e-24	2.89977e-23
chr7:1426185001-1426186000	CHH	0.159292	0.00992282	3.29792e-09	1.28699e-08
chr7:1434513001-1434514000	CHH	0	0.266667	0.00313532	0.00357471
chr7:1436588001-1436589000	CHH	0.023301	0.205926	1.81944e-11	9.73879e-11
chr7:1455588001-1455589000	CHH	0.0583446	0.230769	2.13997e-08	7.2337e-08
chr7:1467645001-1467646000	CHH	0.151163	0.0214395	0.00890698	0.00904616
chr7:1502181001-1502182000	CHH	0.0178306	0.180982	4.42775e-09	1.70026e-08
chr7:1510379001-1510380000	CHH	0.218182	0.0398724	2.28435e-08	7.68118e-08
chr7:1511917001-1511918000	CHH	0.1875	0.00808823	0.000486527	0.000682845
chr7:1512232001-1512233000	CHH	0.117647	0.00990099	0.000125087	0.000207219
chr7:1515846001-1515847000	CHH	0.149502	0.0181818	6.72522e-06	1.46899e-05
chr7:1520985001-1520986000	CHH	0.192308	0.0261194	0.00208668	0.00250245
chr7:1521055001-1521056000	CHH	0.333333	0.0389189	0.000836701	0.00110714
chr7:1522441001-1522442000	CHH	0.0130947	0.135593	2.19758e-10	1.02411e-09
chr7:1542679001-1542680000	CHH	0.363636	0.0108359	0.000319687	0.000478037
chr7:1580687001-1580688000	CHH	0.0263992	0.135593	1.31149e-09	5.35758e-09
chr7:1587410001-1587411000	CHH	0	0.2	0.00982335	0.00983872
chr7:1598030001-1598031000	CHH	0.595628	0.015	1.77663e-21	2.7289e-20
chr7:1612861001-1612862000	CHH	0	0.160991	8.57515e-17	8.54271e-16
chr7:1641122001-1641123000	CHH	0.185185	0.0127389	0.000279816	0.000424365
chr7:1670871001-1670872000	CHH	0.103929	0	3.30896e-08	1.07943e-07	Pt7G50640
chr7:1680283001-1680284000	CHH	0.0203488	0.131579	1.47062e-09	5.98218e-09
chr7:1682252001-1682253000	CHH	0.666667	0.0322581	0.000987975	0.00128779
chr7:1683509001-1683510000	CHH	0.133333	0	0.00868305	0.00885729
chr7:1686074001-1686075000	CHH	0.01373	0.139798	4.16474e-21	6.19868e-20
chr7:1690131001-1690132000	CHH	0.394118	0.0077821	7.02065e-20	9.10787e-19	Pt7G51380
chr7:1697940001-1697941000	CHH	0.186047	0.00606061	4.8633e-11	2.46373e-10
chr7:1718571001-1718572000	CHH	0.0256881	0.166667	9.324e-07	2.42247e-06
chr7:1727299001-1727300000	CHH	0.102222	0	2.5972e-07	7.46501e-07
chr7:1729201001-1729202000	CHH	0	0.3	0.000948757	0.00124088
chr7:1745115001-1745116000	CHH	0.0364583	0.333333	0.00670603	0.00706123
chr7:1749509001-1749510000	CHH	0.00658979	0.126984	0.000188419	0.000300219
chr7:1772542001-1772543000	CHH	0.0172285	0.15843	1.92137e-33	8.01963e-32
chr7:1774599001-1774600000	CHH	0.018485	0.121951	1.22812e-07	3.70753e-07
chr7:1781336001-1781337000	CHH	0.133333	0.0214095	0.00283442	0.00327639
chr7:1781498001-1781499000	CHH	0.221053	0.0191926	3.87988e-13	2.56875e-12
chr7:1783479001-1783480000	CHH	0.0190826	0.125	0.00968589	0.00972133
chr7:1799494001-1799495000	CHH	0	0.239234	2.45146e-17	2.64427e-16	Pt7G54730
chr7:1805034001-1805035000	CHH	0.14574	0.00626305	1.03228e-23	1.86979e-22
chr7:1805884001-1805885000	CHH	0.166667	0.0167775	0.0069928	0.00732071
chr7:1824812001-1824813000	CHH	0.195652	0	6.33765e-05	0.000112878
chr7:1858739001-1858740000	CHH	0.21875	0.0172956	6.8263e-08	2.13461e-07
chr7:1884129001-1884130000	CHH	0.0854701	0.2	0.00297732	0.00341893
chr7:1886796001-1886797000	CHH	0.00401606	0.25	0.000481308	0.000677005
chr7:1895104001-1895105000	CHH	0.225	0.00739372	5.97702e-20	7.86019e-19
chr7:1903847001-1903848000	CHH	0.00920873	0.125	1.74441e-06	4.25574e-06
chr7:1958070001-1958071000	CHH	0.0222222	0.166667	0.00504415	0.00547781
chr7:1963764001-1963765000	CHH	0.392857	0.0183206	2.5617e-12	1.49953e-11
chr7:1969448001-1969449000	CHH	0.0238095	0.24	0.00359239	0.0040312
chr7:1971383001-1971384000	CHH	0	0.157025	3.44751e-12	1.99976e-11
chr7:1973305001-1973306000	CHH	0.125	0.00980392	1.19431e-06	3.02907e-06
chr7:1973767001-1973768000	CHH	0.0111111	0.236842	5.51188e-05	9.98378e-05
chr7:1980274001-1980275000	CHH	0.111111	0	0.00135656	0.00171581
chr7:2004695001-2004696000	CHH	0.104938	0	0.00010196	0.000172024
chr7:2012246001-2012247000	CHH	0.142857	0.00779423	0.00535882	0.0057803
chr7:2018125001-2018126000	CHH	0.112861	0.0114068	1.26006e-22	2.17956e-21
chr7:2020078001-2020079000	CHH	0.0173745	0.131148	4.39817e-05	8.1119e-05
chr7:2036632001-2036633000	CHH	0.133333	0.00930233	2.08968e-08	7.08867e-08
chr7:2066270001-2066271000	CHH	0.00448431	0.142857	1.02545e-05	2.15176e-05
chr7:2066858001-2066859000	CHH	0	0.3	9.67652e-05	0.000164125	Pt7G63090
chr7:2067143001-2067144000	CHH	0.14	0	0.000522798	0.000727371
chr7:2067532001-2067533000	CHH	0.15528	0.0133333	2.07219e-08	7.04178e-08
chr7:2069447001-2069448000	CHH	0	0.8	0.000130264	0.000214316	Pt7G63220
chr7:2073368001-2073369000	CHH	0.0244755	0.171206	2.1321e-10	9.96018e-10
chr8:15884001-15885000	CHH	0.142857	0.0208422	0.00316636	0.00360368
chr8:15965001-15966000	CHH	0.122034	0.00480769	1.97156e-13	1.35677e-12
chr8:31618001-31619000	CHH	0.0171165	0.142241	1.3635e-09	5.55822e-09
chr8:32694001-32695000	CHH	0	0.146341	0.000328479	0.00048852
chr8:34466001-34467000	CHH	0.0130293	0.2	0.00038072	0.000555036
chr8:36923001-36924000	CHH	0.183908	0.0212766	3.31604e-05	6.29752e-05
chr8:40490001-40491000	CHH	0	0.16875	4.57638e-07	1.26245e-06
chr8:40697001-40698000	CHH	0.2	0.010771	0.000141063	0.000230896
chr8:41416001-41417000	CHH	0.181818	0.00738989	0.000291255	0.000440323
chr8:41697001-41698000	CHH	0.3	0.00812458	5.99395e-05	0.000107656
chr8:47431001-47432000	CHH	0.106299	0	0.000243829	0.000374821
chr8:63741001-63742000	CHH	0.0226131	0.27027	1.17878e-21	1.87046e-20
chr8:64705001-64706000	CHH	0.0170716	0.166667	6.19427e-07	1.67271e-06
chr8:70815001-70816000	CHH	0.173653	0.0252918	1.34367e-07	4.03101e-07
chr8:78508001-78509000	CHH	0.156716	0.0145121	1.20835e-11	6.64766e-11
chr8:81826001-81827000	CHH	0.6	0	0.000466094	0.000658984
chr8:81860001-81861000	CHH	0.0569106	0.166667	0.00311892	0.00356236
chr8:88819001-88820000	CHH	0.0183398	0.15	3.1197e-07	8.86069e-07
chr8:101953001-101954000	CHH	0.00628931	0.118812	4.60228e-11	2.33767e-10
chr8:121286001-121287000	CHH	0.4	0.015625	0.00430293	0.00473717
chr8:138620001-138621000	CHH	0.240506	0.0115385	3.44339e-11	1.77723e-10
chr8:141687001-141688000	CHH	0.5	0.0148098	0.000476657	0.000671939
chr8:144225001-144226000	CHH	0.333333	0.0208575	2.63516e-05	5.12096e-05
chr8:150654001-150655000	CHH	0.0379009	0.170068	3.47221e-08	1.12565e-07
chr8:158398001-158399000	CHH	0.152174	0.0207792	0.00218254	0.0026044
chr8:176727001-176728000	CHH	0.029889	0.135714	6.02173e-07	1.62841e-06
chr8:187089001-187090000	CHH	0.0142631	0.117647	5.84688e-07	1.58336e-06
chr8:192346001-192347000	CHH	0.00451264	0.152941	1.26738e-13	8.97922e-13
chr8:222655001-222656000	CHH	0.0145631	0.148148	9.80473e-13	6.07261e-12
chr8:246494001-246495000	CHH	0.145455	0.021261	0.000914961	0.00120159
chr8:301695001-301696000	CHH	0.27451	0.0255319	0.00639945	0.00678552	Pt8G09300
chr8:318125001-318126000	CHH	0.00740741	0.12	0.00247726	0.00291621
chr8:339523001-339524000	CHH	0.184615	0.00956023	3.36686e-29	1.05973e-27
chr8:339610001-339611000	CHH	0.211538	0.0138122	6.01122e-05	0.000107865
chr8:360264001-360265000	CHH	0.266667	0.0197133	0.00247387	0.00291401
chr8:383679001-383680000	CHH	0.148338	0	1.90553e-09	7.61697e-09
chr8:389469001-389470000	CHH	0.105263	0	0.00224586	0.00267166
chr8:429778001-429779000	CHH	0.030303	0.405405	1.08064e-06	2.78875e-06
chr8:477217001-477218000	CHH	0.26087	0.0851064	0.000443627	0.000630003
chr8:483797001-483798000	CHH	0.15	0.0323488	5.76338e-05	0.000103806
chr8:485641001-485642000	CHH	0.057554	0.333333	0.00206426	0.00247866
chr8:493269001-493270000	CHH	0.00647249	0.119048	1.19576e-05	2.47933e-05
chr8:494117001-494118000	CHH	0.0103406	0.133333	5.7947e-07	1.5759e-06
chr8:503872001-503873000	CHH	0.120401	0.020202	9.03371e-05	0.000154312
chr8:504443001-504444000	CHH	0.0334528	0.25	0.000727172	0.000977026
chr8:504607001-504608000	CHH	0.0107015	0.123377	1.65507e-09	6.67591e-09
chr8:509735001-509736000	CHH	0.00942655	0.5	0.000372998	0.000545435
chr8:511805001-511806000	CHH	0.175676	0.0132231	2.64716e-07	7.58589e-07
chr8:514052001-514053000	CHH	0.0213755	0.129771	6.24347e-05	0.000111511
chr8:533974001-533975000	CHH	0.4	0.0114613	0.00844896	0.00864712
chr8:542777001-542778000	CHH	0.174908	0.0102767	5.40873e-40	3.70884e-38
chr8:575545001-575546000	CHH	0.00277008	0.140244	2.3252e-05	4.56015e-05
chr8:577226001-577227000	CHH	0.00788436	0.157068	2.26781e-11	1.19621e-10
chr8:600465001-600466000	CHH	0.145889	0	1.07985e-08	3.87535e-08
chr8:604111001-604112000	CHH	0.136842	0.0176322	1.2675e-07	3.81442e-07
chr8:620601001-620602000	CHH	0.026524	0.172691	0.00825741	0.00847366
chr8:620844001-620845000	CHH	0.166667	0.0142617	1.84978e-07	5.40575e-07
chr8:626149001-626150000	CHH	0.0191693	0.333333	3.57572e-06	8.23187e-06
chr8:637332001-637333000	CHH	0.0131579	0.290323	1.40953e-07	4.20233e-07
chr8:637899001-637900000	CHH	0.00469484	0.25	1.22984e-06	3.10696e-06
chr8:641232001-641233000	CHH	0.375	0.025076	0.000802371	0.00106686
chr8:641644001-641645000	CHH	0.00786309	0.4	3.58813e-08	1.15397e-07
chr8:650374001-650375000	CHH	0.286765	0.0213992	4.60462e-32	1.70017e-30
chr8:653426001-653427000	CHH	0.155844	0.0135135	0.00125964	0.00160592
chr8:653844001-653845000	CHH	0.0210816	0.132353	0.000896546	0.00117983
chr8:658355001-658356000	CHH	0.15625	0.0139398	0.000242342	0.000372834
chr8:674390001-674391000	CHH	0.00510204	0.229885	8.9284e-15	6.96851e-14
chr8:695142001-695143000	CHH	0.0125461	0.416667	6.3943e-10	2.74041e-09	Pt8G22250
chr8:701457001-701458000	CHH	0.00294985	0.131579	1.66331e-06	4.06822e-06
chr8:737953001-737954000	CHH	0.138425	0	1.59889e-08	5.56136e-08
chr8:742508001-742509000	CHH	0.145946	0	2.64159e-10	1.20758e-09
chr8:748166001-748167000	CHH	0.0165746	0.16	5.40102e-06	1.20162e-05
chr8:749525001-749526000	CHH	0.0178571	0.120879	2.38656e-07	6.89052e-07
chr8:774353001-774354000	CHH	0.101562	0	0.000153184	0.00024946
chr8:776777001-776778000	CHH	0.155	0.0111699	1.39125e-13	9.82059e-13
chr8:778832001-778833000	CHH	0.125418	0.00434783	1.72243e-07	5.07998e-07
chr8:788993001-788994000	CHH	0.12	0.0130772	4.2685e-09	1.64239e-08
chr8:818556001-818557000	CHH	0.171429	0.00770925	6.04244e-24	1.11553e-22
chr8:825724001-825725000	CHH	0	0.166667	4.96546e-06	1.11505e-05
chr8:854583001-854584000	CHH	0	0.162791	0.000890476	0.00117345
chr8:867102001-867103000	CHH	0.125616	0.00609756	1.67037e-13	1.16622e-12
chr8:878408001-878409000	CHH	0.0156033	0.271429	8.73673e-09	3.18907e-08
chr8:879247001-879248000	CHH	0.00676437	0.25	1.41128e-05	2.90113e-05
chr8:886855001-886856000	CHH	0.0102041	0.285714	0.00387181	0.00430201
chr8:887472001-887473000	CHH	0.146667	0.0222603	1.05418e-11	5.86674e-11
chr8:888014001-888015000	CHH	0.368421	0.0117878	0.000104844	0.000176425
chr8:909699001-909700000	CHH	0.297297	0.00694444	0.0036224	0.00405776
chr8:922170001-922171000	CHH	0.194245	0.0147783	0.000505637	0.000707082
chr8:927417001-927418000	CHH	0.116279	0	3.83522e-12	2.21796e-11
chr8:959758001-959759000	CHH	0.0120177	0.139594	1.39484e-22	2.36999e-21
chr8:979988001-979989000	CHH	0.0110421	0.146341	7.3029e-05	0.000127585
chr8:992672001-992673000	CHH	0.183246	0.0371353	8.99225e-08	2.76242e-07
chr8:1014592001-1014593000	CHH	0.290909	0.0116649	4.32876e-27	1.07938e-25
chr8:1065450001-1065451000	CHH	0.00930233	0.666667	0.00204008	0.00245423
chr8:1092987001-1092988000	CHH	0.266667	0.019962	0.000702257	0.000947529
chr8:1102800001-1102801000	CHH	0.140625	0.0100334	2.15304e-20	2.99553e-19
chr8:1112110001-1112111000	CHH	0.15	0.0148883	0.00437973	0.00480794	Pt8G32920
chr8:1126943001-1126944000	CHH	0.149565	0.0224215	1.48e-13	1.03708e-12
chr8:1138205001-1138206000	CHH	0.170213	0.0114464	3.8398e-08	1.22338e-07
chr8:1170063001-1170064000	CHH	0.2	0.01875	0.00034003	0.00050336	Pt8G34590
chr8:1171975001-1171976000	CHH	0.0117396	0.166667	0.00902128	0.00914029
chr8:1172738001-1172739000	CHH	0.0274699	0.191489	0.00240127	0.00283894	Pt8G34680
chr8:1177185001-1177186000	CHH	0.109804	0.00357143	3.12773e-10	1.40309e-09
chr8:1198085001-1198086000	CHH	0.8	0.00934579	2.29971e-06	5.50554e-06
chr8:1215770001-1215771000	CHH	0.00781929	0.2	0.000606041	0.000829956
chr8:1219355001-1219356000	CHH	0.0236967	0.235955	0.000475379	0.00067063
chr8:1232524001-1232525000	CHH	0.190476	0.0202703	0.00265727	0.00309397
chr8:1253782001-1253783000	CHH	0.15873	0.0212656	6.83309e-05	0.000120584
chr8:1272683001-1272684000	CHH	0.0381679	0.3	0.00643155	0.00680362	Pt8G37980
chr8:1279961001-1279962000	CHH	0.010084	0.183333	0.000223523	0.000347501
chr8:1284020001-1284021000	CHH	0.0164888	0.2	2.17333e-05	4.27439e-05
chr8:1299368001-1299369000	CHH	0.03663	0.4	0.000325612	0.000485008
chr8:1301036001-1301037000	CHH	0.208333	0	1.01491e-15	9.27918e-15
chr8:1312840001-1312841000	CHH	0.146018	0.0253502	1.21774e-10	5.90419e-10
chr8:1318110001-1318111000	CHH	0.4	0.0230117	0.00777569	0.00803084
chr8:1329814001-1329815000	CHH	0.0224719	0.166667	0.000321394	0.000479469
chr8:1332174001-1332175000	CHH	0.470588	0.003367	6.19984e-08	1.95143e-07
chr8:1333475001-1333476000	CHH	0.0261438	0.148148	0.00166969	0.00205896
chr8:1362974001-1362975000	CHH	0.166667	0.0117509	0.000288418	0.000436377
chr8:1369284001-1369285000	CHH	0	0.246231	1.31762e-08	4.63339e-08
chr8:1388215001-1388216000	CHH	0	0.171429	1.37187e-07	4.09641e-07
chr8:1407538001-1407539000	CHH	0.176471	0	0.00740088	0.00768923
chr8:1435785001-1435786000	CHH	0.0181471	0.124098	1.80798e-11	9.73879e-11	Pt8G43630
chr8:1436743001-1436744000	CHH	0.197368	0.0167131	1.72989e-14	1.3128e-13
chr8:1460547001-1460548000	CHH	0.5	0.016681	0.000317766	0.000475905
chr8:1466999001-1467000000	CHH	0.0416667	0.148649	0.000851359	0.00112422
chr8:1472646001-1472647000	CHH	0.195471	0	2.34975e-10	1.08974e-09
chr8:1472811001-1472812000	CHH	0.229167	0.0112782	1.80618e-06	4.39527e-06
chr8:1487651001-1487652000	CHH	0.153996	0.0144928	1.03869e-09	4.3354e-09
chr8:1493972001-1493973000	CHH	0.130952	0	0.00127797	0.00162497	Pt8G45500
chr8:1516358001-1516359000	CHH	0.0152439	0.179487	0.00157279	0.00196088	Pt8G46310
chr8:1522328001-1522329000	CHH	0.2	0	0.000491745	0.000689161
chr8:1565149001-1565150000	CHH	0	0.1	0.00444738	0.00487667
chr8:1585494001-1585495000	CHH	0.00757576	0.121577	9.1848e-41	6.78262e-39
chr8:1595809001-1595810000	CHH	0	0.12	0.00884425	0.00899415
chr8:1614235001-1614236000	CHH	0.0209424	0.2	0.00624321	0.00663363	Pt8G49220
chr8:1627864001-1627865000	CHH	0.019398	0.155882	1.69182e-18	2.05588e-17
chr8:1628446001-1628447000	CHH	0.0190769	0.14741	5.04873e-14	3.69983e-13	Pt8G49510
chr8:1632900001-1632901000	CHH	0.181818	0.00546448	1.84618e-10	8.77392e-10
chr8:1646781001-1646782000	CHH	0.0351288	0.277778	0.006766	0.00711041
chr8:1650084001-1650085000	CHH	0.212766	0.0343284	0.000608958	0.000832763
chr8:1652599001-1652600000	CHH	0.0097561	0.120915	3.65674e-05	6.88328e-05
chr8:1664981001-1664982000	CHH	0	0.192308	0.00019131	0.000303566
chr8:1665686001-1665687000	CHH	0.0322581	0.24	1.30671e-06	3.26678e-06
chr8:1667984001-1667985000	CHH	0.0177632	0.236559	2.9781e-16	2.88785e-15
chr8:1670167001-1670168000	CHH	0.173913	0.00699301	5.16229e-06	1.15385e-05
chr8:1672796001-1672797000	CHH	0.125	0.00327869	2.99888e-17	3.16365e-16
chr8:1720400001-1720401000	CHH	0.0125899	0.521236	2.48859e-84	1.5927e-81
chr8:1729323001-1729324000	CHH	0.0195783	0.133333	8.98537e-07	2.3504e-06
chr8:1740927001-1740928000	CHH	0.2	0.00483092	6.03875e-05	0.000108258
chr8:1742906001-1742907000	CHH	0	1	0.000294724	0.000444517	Pt8G53230
chr8:1755567001-1755568000	CHH	0.333333	0.00942285	6.56506e-21	9.54918e-20
chr8:1758550001-1758551000	CHH	0.175439	0.00288184	1.37104e-06	3.40543e-06
chr8:1773455001-1773456000	CHH	0.019025	0.194444	1.07436e-09	4.46487e-09
chr8:1780203001-1780204000	CHH	0	0.466667	0.00722367	0.00752547
chr8:1780204001-1780205000	CHH	0.129568	0.0108527	4.32473e-41	3.32139e-39
chr8:1784258001-1784259000	CHH	0.0175439	0.454545	0.00352004	0.00396159	Pt8G54790
chr8:1809899001-1809900000	CHH	0.00731707	0.168776	3.47602e-17	3.62715e-16
chr8:1831593001-1831594000	CHH	0.2	0.0184003	0.000990364	0.00128991
chr8:1835282001-1835283000	CHH	0.178571	0.0168675	2.86698e-17	3.04122e-16
chr8:1837159001-1837160000	CHH	0.121951	0.00920245	1.36724e-07	4.08894e-07
chr8:1842395001-1842396000	CHH	0.166667	0.0103093	0.00220982	0.00263041
chr8:1856702001-1856703000	CHH	0.0135135	0.190476	0.000186871	0.000298248	Pt8G56840
chr8:1858701001-1858702000	CHH	0.0107466	0.260163	4.18706e-09	1.61429e-08
chr8:1881731001-1881732000	CHH	0.120968	0	5.26557e-12	3.0089e-11
chr8:1896026001-1896027000	CHH	0.1	0	0.00299985	0.00344102
chr8:1911635001-1911636000	CHH	0.25	0.0142349	0.00172476	0.00211871
chr8:1914968001-1914969000	CHH	0.107692	0	9.09887e-05	0.000155287
chr8:1924861001-1924862000	CHH	0.161049	0.0202156	0.00700108	0.00732538
chr8:1939156001-1939157000	CHH	0.206897	0.00736648	4.39966e-15	3.59462e-14
chr8:1939716001-1939717000	CHH	0.168539	0.0301205	2.07356e-05	4.10014e-05
chr8:1948008001-1948009000	CHH	0.339623	0.00967742	4.2759e-28	1.1563e-26
chr8:1951312001-1951313000	CHH	0.264151	0.013289	1.58434e-08	5.52075e-08
chr8:1979730001-1979731000	CHH	0.171429	0.0114796	0.000336465	0.000498852
chr8:1987977001-1987978000	CHH	0.0153173	0.533333	1.35795e-06	3.37728e-06
chr8:1994044001-1994045000	CHH	0.2	0.0187311	1.8211e-10	8.67621e-10
chr8:1995409001-1995410000	CHH	0	0.106383	0.000370847	0.000543531
chr8:1999594001-1999595000	CHH	0.8	0	4.00079e-07	1.1165e-06
chr8:1999702001-1999703000	CHH	0.142857	0.0312076	0.000543963	0.000754086
chr8:2002492001-2002493000	CHH	0.166667	0.034188	0.00292025	0.00336144
chr8:2042344001-2042345000	CHH	0	0.149038	0.00524597	0.00567771
chr8:2054471001-2054472000	CHH	0.0186567	0.131783	2.70623e-07	7.74361e-07
chr8:2072147001-2072148000	CHH	0.176471	0.00725953	0.000182486	0.000292709
chr8:2079575001-2079576000	CHH	0.5	0	3.0314e-06	7.07204e-06
chr9:1469001-1470000	CHH	0.168157	0.00105042	6.74288e-21	9.73408e-20	Pt9G00040
chr9:61958001-61959000	CHH	0.0220126	0.142857	3.40766e-05	6.44602e-05
chr9:64251001-64252000	CHH	0.325	0.0131894	6.25499e-13	3.99696e-12
chr9:104903001-104904000	CHH	0	0.181818	2.9461e-05	5.64522e-05
chr9:109902001-109903000	CHH	0.335443	0.0086988	1.08819e-44	1.04466e-42
chr9:110142001-110143000	CHH	0.4	0.0184369	4.01913e-08	1.2776e-07
chr9:116836001-116837000	CHH	0.13986	0.0280112	9.13821e-10	3.85612e-09
chr9:151143001-151144000	CHH	0.134078	0.0170259	2.42458e-12	1.43237e-11	Pt9G04500
chr9:161027001-161028000	CHH	0.125	0.0224187	0.000224704	0.000348773	Pt9G04860
chr9:173477001-173478000	CHH	0.0364583	0.160714	0.00636298	0.00675341
chr9:184911001-184912000	CHH	0.162791	0.0175	1.42674e-35	7.02395e-34
chr9:185617001-185618000	CHH	0.0237069	0.203125	1.06461e-07	3.23938e-07
chr9:185700001-185701000	CHH	0.0104712	0.125	0.000482863	0.000678695
chr9:186160001-186161000	CHH	0.133333	0.00689655	4.67163e-08	1.48012e-07
chr9:186191001-186192000	CHH	0.2	0.0141388	6.51783e-05	0.000115635
chr9:186329001-186330000	CHH	0.4	0.0241935	1.21569e-22	2.12193e-21
chr9:187572001-187573000	CHH	0.0144928	0.15	0.00796189	0.00820549	Pt9G05820
chr9:190282001-190283000	CHH	0.0133929	0.285714	0.00880466	0.00895864
chr9:202518001-202519000	CHH	0.12069	0	0.00313154	0.00357465	Pt9G06280,Pt9G06290
chr9:205306001-205307000	CHH	0.133333	0.0242625	0.00216888	0.00258971	Pt9G06320
chr9:224842001-224843000	CHH	0.151751	0.0148515	4.56721e-19	5.65745e-18
chr9:225561001-225562000	CHH	0	0.121429	0.000129907	0.000214096
chr9:230666001-230667000	CHH	0.117647	0.0172414	0.00127626	0.00162387
chr9:236064001-236065000	CHH	0.128	0	4.10141e-06	9.33022e-06	Pt9G07370
chr9:296277001-296278000	CHH	0.416667	0.0128	3.47206e-06	8.00283e-06
chr9:296295001-296296000	CHH	0.158228	0.00942126	5.79238e-20	7.66991e-19
chr9:296899001-296900000	CHH	0.167442	0.0191083	3.70752e-06	8.51979e-06
chr9:301070001-301071000	CHH	0.0101266	0.112069	0.00012721	0.000210373
chr9:315349001-315350000	CHH	0.148148	0.0197044	0.0045054	0.00492337	Pt9G09700
chr9:338928001-338929000	CHH	0.137255	0.0105263	0.000413576	0.000594806
chr9:347372001-347373000	CHH	0.194805	0.0166976	4.0746e-17	4.20604e-16
chr9:375404001-375405000	CHH	0.020202	0.125	0.000268525	0.000408856
chr9:387915001-387916000	CHH	0.266667	0.0101161	3.21572e-28	8.94809e-27
chr9:391133001-391134000	CHH	1	0.013468	1.08297e-10	5.27742e-10
chr9:403348001-403349000	CHH	0.143617	0.0129555	1.34991e-22	2.31413e-21
chr9:424259001-424260000	CHH	0	0.166667	0.00156362	0.00195325
chr9:449049001-449050000	CHH	0.00998004	0.151515	8.99856e-05	0.000153849
chr9:459961001-459962000	CHH	0.115021	0.0143805	6.24327e-09	2.31858e-08
chr9:468298001-468299000	CHH	0	0.109589	0.000356365	0.000525607
chr9:472099001-472100000	CHH	0.00839161	0.136364	1.18591e-08	4.21657e-08
chr9:497581001-497582000	CHH	0.0763957	0.210317	2.58348e-46	2.91781e-44
chr9:516256001-516257000	CHH	0.388889	0.0374873	2.04325e-05	4.05227e-05
chr9:516341001-516342000	CHH	0.133929	0.0252619	1.59149e-06	3.92254e-06
chr9:518011001-518012000	CHH	0.123016	0.0175439	4.60561e-05	8.44582e-05
chr9:521881001-521882000	CHH	0.111111	0.00503778	0.000194958	0.000308844
chr9:536437001-536438000	CHH	0.00688468	0.185185	0.00359999	0.00403737
chr9:536472001-536473000	CHH	0.015748	0.125	0.00450036	0.00492337
chr9:550705001-550706000	CHH	0.0207018	0.3	2.77403e-10	1.25616e-09
chr9:555061001-555062000	CHH	0	0.126736	0.000407894	0.000588839
chr9:560253001-560254000	CHH	0.00214133	0.266667	2.48416e-06	5.9176e-06
chr9:565326001-565327000	CHH	0.0325581	0.133333	0.00185509	0.00225571
chr9:593641001-593642000	CHH	0.106667	0.00554017	1.80045e-10	8.59916e-10
chr9:614720001-614721000	CHH	0.146789	0.0131579	0.0028761	0.00331459
chr9:624068001-624069000	CHH	0.0272232	0.162791	0.000810544	0.00107656	Pt9G19210
chr9:632619001-632620000	CHH	0.4	0.0117878	2.01223e-06	4.85362e-06
chr9:636817001-636818000	CHH	0.0125313	0.129032	1.60068e-05	3.26947e-05	Pt9G19600
chr9:644649001-644650000	CHH	0.12	0.00512529	6.15486e-10	2.66156e-09
chr9:665346001-665347000	CHH	0.00490196	0.125	6.63452e-05	0.000117403
chr9:697918001-697919000	CHH	0.0416667	0.165217	1.83992e-05	3.68752e-05	Pt9G21670
chr9:718645001-718646000	CHH	0.0075188	0.192053	1.84297e-08	6.33006e-08
chr9:741537001-741538000	CHH	0.367347	0.0789474	0.00104775	0.00135467
chr9:773690001-773691000	CHH	0.111111	0	1.94992e-05	3.88366e-05
chr9:773755001-773756000	CHH	0.115854	0.00619195	2.42705e-08	8.14674e-08
chr9:781303001-781304000	CHH	0.0459016	0.285714	1.09522e-05	2.29066e-05
chr9:785208001-785209000	CHH	0.2	0.333333	0.0031337	0.00357471
chr9:800243001-800244000	CHH	0.136986	0.0126886	1.39905e-21	2.20178e-20
chr9:802117001-802118000	CHH	0.0327988	0.5	0.00300077	0.00344102
chr9:803789001-803790000	CHH	0.131004	0	3.70966e-06	8.51979e-06
chr9:806352001-806353000	CHH	0.0395377	0.145455	0.000389332	0.000564164
chr9:811164001-811165000	CHH	0.0104167	0.4	0.00624997	0.00663714
chr9:825249001-825250000	CHH	0.666667	0.0101833	9.3986e-12	5.26102e-11
chr9:842339001-842340000	CHH	0.5	0.0121098	0.000683002	0.000923496
chr9:846604001-846605000	CHH	0.141509	0.0261237	8.37513e-05	0.000144217
chr9:867970001-867971000	CHH	0.130435	0.0111359	1.51611e-05	3.10997e-05
chr9:873373001-873374000	CHH	0.106583	0	4.51439e-10	1.99715e-09
chr9:906169001-906170000	CHH	0	0.166667	0.000759181	0.00101719
chr9:924500001-924501000	CHH	0.301333	0	5.19889e-15	4.21176e-14
chr9:936657001-936658000	CHH	0.116071	0.0110236	8.68982e-19	1.0627e-17
chr9:939313001-939314000	CHH	0.140845	0.0107373	1.84588e-07	5.40258e-07
chr9:942110001-942111000	CHH	0.0140728	0.15	0.00157012	0.00195882
chr9:955937001-955938000	CHH	0.0105422	0.179104	0.0013454	0.00170506
chr9:961580001-961581000	CHH	0.1125	0.00860585	1.83624e-06	4.46276e-06
chr9:991167001-991168000	CHH	0.111111	0.00840336	0.00240704	0.00284401
chr9:1014479001-1014480000	CHH	0.0833333	0.333333	0.00912756	0.0092285
chr9:1064177001-1064178000	CHH	0.0456989	0.156667	3.027e-07	8.63572e-07
chr9:1108215001-1108216000	CHH	0.163435	0.0155556	1.1894e-32	4.66051e-31
chr9:1125686001-1125687000	CHH	0.0218978	0.138889	9.24308e-05	0.000157498
chr9:1182832001-1182833000	CHH	0.222222	0	0.000415238	0.000595696
chr9:1218165001-1218166000	CHH	0.139583	0	4.67096e-10	2.05223e-09	Pt9G35390,Pt9G35400
chr9:1256274001-1256275000	CHH	0.0147783	0.24	0.000184073	0.000294272
chr9:1261241001-1261242000	CHH	0.115108	0	0.00376504	0.00419795
chr9:1272899001-1272900000	CHH	0.0124962	0.2	0.00681365	0.00715266
chr9:1279199001-1279200000	CHH	0.238095	0	0.000408521	0.000589302
chr9:1289371001-1289372000	CHH	0.0207084	0.124294	4.88181e-06	1.09884e-05
chr9:1298074001-1298075000	CHH	0.166667	0	0.000470359	0.000664036
chr9:1329554001-1329555000	CHH	0.0228374	0.125	0.00527882	0.00570362
chr9:1357769001-1357770000	CHH	0.228723	0.0128663	1.02334e-17	1.14901e-16
chr9:1357962001-1357963000	CHH	0.214286	0.0393701	0.000684362	0.000924683
chr9:1375143001-1375144000	CHH	0.00921053	0.172414	0.000110825	0.000185194
chr9:1383734001-1383735000	CHH	0.00613497	0.25	0.00227976	0.00270695
chr9:1384327001-1384328000	CHH	0.0394843	0.16	0.00010553	0.000177423
chr9:1387667001-1387668000	CHH	0.172185	0.0341797	6.88555e-05	0.000121287
chr9:1435559001-1435560000	CHH	0.338983	0.0286667	9.84741e-06	2.08352e-05
chr9:1441771001-1441772000	CHH	0.135246	0.0333333	1.36494e-07	4.08843e-07
chr9:1469014001-1469015000	CHH	0.196078	0.0146699	2.73839e-11	1.42485e-10
chr9:1496537001-1496538000	CHH	0.302632	0	1.94534e-11	1.03464e-10
chr9:1508503001-1508504000	CHH	0.0170098	0.184211	5.50235e-07	1.50278e-06
chr9:1512876001-1512877000	CHH	0.00923483	0.178295	8.02898e-09	2.95319e-08
chr9:1525048001-1525049000	CHH	0.15	0.0101626	2.40965e-05	4.70654e-05
chr9:1529938001-1529939000	CHH	0.135417	0.0208944	1.75586e-09	7.0381e-09
chr9:1537261001-1537262000	CHH	0.133333	0.016092	1.20682e-06	3.05283e-06
chr9:1554299001-1554300000	CHH	0.011236	0.166667	0.00165844	0.0020464
chr9:1560728001-1560729000	CHH	0.25	0.0257235	0.000163841	0.000264794
chr9:1561463001-1561464000	CHH	0.0202703	0.12963	6.69959e-20	8.75048e-19
chr9:1561710001-1561711000	CHH	0.113281	0.278481	0.000142111	0.000232413
chr9:1575878001-1575879000	CHH	0.25	0.00241546	3.4871e-21	5.23065e-20
chr9:1592413001-1592414000	CHH	0.205882	0.0180723	3.72787e-05	7.01029e-05
chr9:1597069001-1597070000	CHH	0	0.109375	0.000632911	0.000861836
chr9:1602655001-1602656000	CHH	0.130769	0	0.000203568	0.000320107
chr9:1610643001-1610644000	CHH	0.181818	0.0291262	0.00425491	0.00468699
chr9:1613735001-1613736000	CHH	0.002457	0.111111	0.000778279	0.00103783	Pt9G47590
chr9:1616915001-1616916000	CHH	0.0260442	0.2	0.00342777	0.00386681
chr9:1618907001-1618908000	CHH	0.0293454	0.32	3.58543e-05	6.75567e-05
chr9:1630819001-1630820000	CHH	0.333333	0.00917607	0.000517583	0.000721684
chr9:1636162001-1636163000	CHH	0	0.2	0.00213234	0.00255243
chr9:1644610001-1644611000	CHH	0.122378	0.0185185	1.51834e-05	3.11122e-05
chr9:1644625001-1644626000	CHH	0.172662	0.015873	9.97438e-06	2.10448e-05
chr9:1665194001-1665195000	CHH	0.190141	0.00869565	0.000576054	0.000791713
chr9:1675239001-1675240000	CHH	0.275728	0.0916667	9.74941e-16	8.9564e-15
chr9:1690100001-1690101000	CHH	0.0304154	0.189189	0.000487051	0.000683081
chr9:1690463001-1690464000	CHH	0.142857	0.0310559	6.92895e-05	0.000121939
chr9:1721673001-1721674000	CHH	0.00333333	1	0.000323768	0.000482636
chr9:1755299001-1755300000	CHH	0.116071	0	0.000100696	0.000170041
chr9:1766450001-1766451000	CHH	0.16	0.00818331	1.78347e-19	2.28284e-18
chr9:1802047001-1802048000	CHH	0.0488145	0.230769	0.000302608	0.000455335	Pt9G53350
chr9:1803062001-1803063000	CHH	0.121864	0.010101	1.12874e-10	5.48653e-10
chr9:1818991001-1818992000	CHH	0.181818	0	0.00398618	0.00442397
chr9:1831165001-1831166000	CHH	0.333333	0.0652174	0.000763453	0.0010222
chr9:1832059001-1832060000	CHH	0.0125261	0.175439	1.92103e-08	6.56295e-08
chr9:1833364001-1833365000	CHH	0.131148	0.0289256	0.00542037	0.00584341
chr9:1846382001-1846383000	CHH	0.113636	0.0062435	0.000169781	0.000273702	Pt9G54790
chr9:1852440001-1852441000	CHH	0.1375	0.0188206	2.08343e-11	1.10198e-10
chr9:1855988001-1855989000	CHH	0.230769	0.0150183	0.0016047	0.00199419
chr9:1856571001-1856572000	CHH	0.111111	0.00250627	2.38802e-12	1.41512e-11
chr9:1868745001-1868746000	CHH	0.0218509	0.136364	0.00015401	0.00025038
chr9:1872290001-1872291000	CHH	0.00358423	0.111111	6.02631e-06	1.32689e-05
chr9:1878909001-1878910000	CHH	0	0.297521	1.68982e-13	1.17553e-12
chr9:1884140001-1884141000	CHH	0.162791	0.0127226	0.000190928	0.000303211	Pt9G56000,Pt9G56010
chr9:1887619001-1887620000	CHH	0.243902	0.0185695	6.67795e-07	1.79324e-06
chr9:1901630001-1901631000	CHH	0	0.2	0.00266969	0.00310655
chr9:1930131001-1930132000	CHH	0.0309278	0.132576	0.000462564	0.000654958
chr9:1931594001-1931595000	CHH	0.583333	0.0338266	0.00159472	0.00198307
chr9:1936035001-1936036000	CHH	0.0232558	0.125	0.000224455	0.000348668
chr9:1937899001-1937900000	CHH	0.102041	0	0.00168648	0.002077
chr9:1950042001-1950043000	CHH	0.181818	0	5.7145e-05	0.000103216
chr9:1974144001-1974145000	CHH	0.428571	0.101695	0.000112186	0.000187139
chr9:1977588001-1977589000	CHH	0.125	0	0.000619381	0.000845812
chr9:1985860001-1985861000	CHH	0.157895	0.0159292	1.35085e-05	2.78287e-05
chr9:2010436001-2010437000	CHH	0.180328	0.0159863	1.6929e-06	4.13533e-06
