# Supplementary material for: The methylation landscape of giga-genome and the epigenetic timer of age in Chinese pine
Source: Nat Commun. 2023 Apr 7;14:1947. doi: 10.1038/s41467-023-37684-6 (PMC10082083; doi:10.1038/s41467-023-37684-6)
Supplement: Supplementary file 6 — Supplementary Data 4 [file 41467_2023_37684_MOESM6_ESM.xlsx]

## Sheet: CG DMR between 2y and 35y
position	context	methylation in 2y	methylation in 35y	Pvalue(beta-binomial distribution)	FDR	DMR related gene
chr1:28001-29000	CG	0	0.966667	0.00340436	0.00613291
chr1:342001-343000	CG	0.272727	0.958333	0.00574662	0.00764736
chr1:1123001-1124000	CG	1	0.8	0.00359723	0.00626978
chr1:1317001-1318000	CG	0.668	0.200617	0.00114673	0.00443874	Pt1G00110
chr1:1318001-1319000	CG	0.710983	0.316456	0.00315649	0.00595673
chr1:1450001-1451000	CG	0.814741	0	0.00892537	0.00944423
chr1:1452001-1453000	CG	0.95935	0.272727	0.000833281	0.00422031
chr1:1459001-1460000	CG	0.97931	0.466667	0.0008731	0.004249
chr1:1467001-1468000	CG	0.956364	0.75	0.00388716	0.00646297
chr1:1485001-1486000	CG	0.944495	0.6	0.000812355	0.00420782
chr1:1668001-1669000	CG	0.391304	0.930851	0.0010949	0.00439456
chr1:1780001-1781000	CG	0.407407	0.166667	0.000506243	0.00407348
chr1:1787001-1788000	CG	0.985714	0.666667	0.00135427	0.0045955
chr1:1954001-1955000	CG	0.648649	0.905512	0.00107566	0.00438414
chr1:2303001-2304000	CG	0.952381	0	0.00226478	0.00530623
chr1:2507001-2508000	CG	1	0.627737	0.0013304	0.00457564
chr1:2777001-2778000	CG	0.717742	0.95977	0.0099445	0.00997124
chr1:2778001-2779000	CG	0.687075	0.953232	0.00641214	0.00804371
chr1:2784001-2785000	CG	0.315299	0.0269663	0.00378224	0.0063934	Pt1G00160
chr1:2861001-2862000	CG	0.794872	0.995215	0.00121135	0.00449023	Pt1G00160
chr1:3461001-3462000	CG	0.625	0.95122	0.0049783	0.00717816
chr1:4109001-4110000	CG	0.568966	0.935897	0.0022002	0.00525678
chr1:4210001-4211000	CG	0.642857	0.895954	0.00740385	0.00861119
chr1:4345001-4346000	CG	0.6875	0.981818	0.00644226	0.00806133
chr1:4620001-4621000	CG	0.741935	0.964516	0.00279568	0.0056877
chr1:4635001-4636000	CG	0.782143	0.993311	0.000682982	0.00412012
chr1:4790001-4791000	CG	0.68	0.929577	0.0061702	0.00790421
chr1:4806001-4807000	CG	0.679487	0.942149	0.00107542	0.00438414
chr1:5355001-5356000	CG	0.785047	0.987097	0.00188842	0.005018
chr1:5416001-5417000	CG	0.595238	0.984848	0.00603612	0.00782235
chr1:5888001-5889000	CG	0.658879	0.881743	0.000500401	0.00407238
chr1:5930001-5931000	CG	0.914286	0.468354	0.000508908	0.00407348
chr1:6067001-6068000	CG	0.691983	0.418231	0.000701699	0.00413155
chr1:6124001-6125000	CG	0.712871	0.969231	0.00121619	0.00449378
chr1:6148001-6149000	CG	0.728571	0.973154	0.0035387	0.00622876
chr1:6153001-6154000	CG	0.6	0.970149	0.00324227	0.00601683
chr1:6242001-6243000	CG	0.72973	0.965909	0.000398084	0.00405368
chr1:6510001-6511000	CG	0.940299	0.664	0.000966223	0.00431602
chr1:6539001-6540000	CG	1	0.761905	0.000846542	0.0042251
chr1:6585001-6586000	CG	0.970588	0.74269	0.00116208	0.0044478
chr1:6698001-6699000	CG	0.18591	0.398329	0.00338435	0.00611824
chr1:6705001-6706000	CG	0.718085	0.969136	0.00329081	0.00605206
chr1:6769001-6770000	CG	0.632287	0.886827	0.000117742	0.00405368
chr1:6824001-6825000	CG	0.777778	1	0.000240285	0.00405368
chr1:6893001-6894000	CG	0.719424	0.992308	0.00365081	0.00630721
chr1:7093001-7094000	CG	0.958333	0.737705	0.00355346	0.00623923
chr1:7317001-7318000	CG	0.0283019	0.29703	0.00012817	0.00405368	Pt1G00250
chr1:7768001-7769000	CG	0.965625	0.75	0.00764655	0.00874732
chr1:8216001-8217000	CG	0.612903	0.975	0.00414951	0.00664235
chr1:8566001-8567000	CG	0.349788	0.640068	0.00191894	0.00504151	Pt1G00280
chr1:8961001-8962000	CG	0.632391	0.840136	0.00347966	0.0061884
chr1:8984001-8985000	CG	0.540881	0.754545	0.000897148	0.00426602
chr1:9238001-9239000	CG	1	0.759615	0.00200764	0.0051128
chr1:9311001-9312000	CG	0.892857	0.610619	0.00995757	0.00997774
chr1:9312001-9313000	CG	0	0.706422	0.0094515	0.00972348
chr1:9425001-9426000	CG	0.944882	0.671875	0.0018485	0.00498868
chr1:9427001-9428000	CG	0.664921	0.983607	0.00711812	0.0084508
chr1:9916001-9917000	CG	0.773913	1	0.009131	0.00955725
chr1:10163001-10164000	CG	0.79661	0.564516	0.00805446	0.00896854
chr1:10760001-10761000	CG	1	0	0.0032475	0.00602017
chr1:10770001-10771000	CG	0.74359	0.946629	0.00183526	0.00497863
chr1:10772001-10773000	CG	0.648148	0.96124	0.00781823	0.00883916
chr1:10877001-10878000	CG	0.5	1	0.00381402	0.00641346
chr1:10982001-10983000	CG	0.6	0.978723	0.00192472	0.00504673
chr1:11067001-11068000	CG	0.921951	0	0.00536139	0.00741868
chr1:11115001-11116000	CG	0.641509	0.9375	0.00506083	0.00723055
chr1:11192001-11193000	CG	0.476364	0.922705	0.00166514	0.00484708
chr1:11231001-11232000	CG	0.9875	0.76087	0.00611376	0.0078708
chr1:11451001-11452000	CG	0.735294	0.2	0.00776708	0.00881304
chr1:11554001-11555000	CG	1	0.655172	0.00545776	0.00747572
chr1:11904001-11905000	CG	0.764706	0.988095	0.00188158	0.00501275
chr1:11921001-11922000	CG	0.0664062	0.271277	0.00785584	0.00886069
chr1:12065001-12066000	CG	0.39726	0.919355	0.00174689	0.00491216
chr1:12072001-12073000	CG	0.551724	0.95098	0.00717833	0.00848451
chr1:12313001-12314000	CG	0.790698	1	0.00457089	0.00691932
chr1:12570001-12571000	CG	0.985915	0.574713	0.000326489	0.00405368
chr1:12622001-12623000	CG	0.494737	0.946203	3.55e-05	0.00405368
chr1:12630001-12631000	CG	0.578947	0.974227	0.000844297	0.00422486
chr1:12639001-12640000	CG	0.697674	0.959762	0.00125304	0.00452111
chr1:12640001-12641000	CG	0.662162	0.946779	0.00154108	0.00474417
chr1:12641001-12642000	CG	0	0.78125	0.00616379	0.00790012
chr1:12660001-12661000	CG	0.62069	0.925	0.00417573	0.00666005
chr1:12699001-12700000	CG	0.568182	1	0.00371107	0.00634526
chr1:12716001-12717000	CG	0.666667	0.933333	0.00452464	0.00688806
chr1:12731001-12732000	CG	0.2	0.954225	0.000396202	0.00405368
chr1:12783001-12784000	CG	0	0.904192	0.00433199	0.00676601
chr1:12940001-12941000	CG	0	0.89313	0.000121335	0.00405368
chr1:12960001-12961000	CG	0	0.988095	0.00100222	0.00433987
chr1:12991001-12992000	CG	0.484848	0.923077	0.000563838	0.00407612
chr1:13227001-13228000	CG	0.666667	0.88785	0.00689468	0.0083208
chr1:13863001-13864000	CG	0.75	1	0.00873316	0.00934075
chr1:14460001-14461000	CG	0	1	0.00844927	0.00918618
chr1:14846001-14847000	CG	0.7	0.985915	0.00206618	0.00515721	Pt1G00520
chr1:15111001-15112000	CG	0	0.992248	0.0081277	0.00901037
chr1:15223001-15224000	CG	0.771429	0.981481	0.00735441	0.00858333
chr1:15892001-15893000	CG	0.833333	0.142857	0.00204723	0.00514143
chr1:15966001-15967000	CG	0.692308	0.968586	0.00393944	0.00649797
chr1:16655001-16656000	CG	0.846939	0.227273	0.00197231	0.00508331	Pt1G00590
chr1:16741001-16742000	CG	0.985981	0.785211	0.000698442	0.00413078
chr1:16961001-16962000	CG	0.556098	0.974684	0.00755791	0.00869808
chr1:17912001-17913000	CG	0.883562	0.574468	0.00685243	0.00829582	Pt1G00640
chr1:18208001-18209000	CG	0.214286	1	0.00703276	0.0083997
chr1:18323001-18324000	CG	0.734177	0.96139	0.00162314	0.00481507
chr1:18546001-18547000	CG	0.657534	0.973214	0.00122757	0.00449972
chr1:18576001-18577000	CG	0.737705	0.980519	0.00781563	0.0088382
chr1:18604001-18605000	CG	0.514286	0.953704	0.00482871	0.00708597
chr1:18756001-18757000	CG	0.641026	0.987179	0.00939363	0.00969261
chr1:18845001-18846000	CG	0.609756	0.984252	0.000823745	0.00421456	Pt1G00690
chr1:18893001-18894000	CG	0.722222	0.96	0.00696825	0.00836426
chr1:18895001-18896000	CG	0.663793	0.928571	0.000658623	0.00410676
chr1:19173001-19174000	CG	0.529412	1	0.00692894	0.00834061
chr1:19555001-19556000	CG	0.746269	1	0.00834103	0.00912735
chr1:19855001-19856000	CG	0.612245	0.963636	0.00106538	0.00437942
chr1:20031001-20032000	CG	0.741935	1	0.00675909	0.00824435
chr1:20063001-20064000	CG	0.9	0.125	0.00405923	0.00658066
chr1:20121001-20122000	CG	0.65	0.98374	0.00270515	0.00562025	Pt1G00740
chr1:20147001-20148000	CG	0.604167	1	0.00384679	0.006437	Pt1G00740
chr1:20162001-20163000	CG	0.55	0.842553	0.00104194	0.00436434	Pt1G00740
chr1:20240001-20241000	CG	0.8	1	0.00188336	0.00501443	Pt1G00740
chr1:20423001-20424000	CG	0.6	1	0.00908171	0.00953116
chr1:20720001-20721000	CG	0.653846	0.889503	0.00638898	0.0080301
chr1:22141001-22142000	CG	0.984615	0.740741	0.00431136	0.00675166	Pt1G00830
chr1:22227001-22228000	CG	0.869919	0.555556	0.00583025	0.00769881
chr1:22242001-22243000	CG	0.972973	0.315789	0.00792548	0.00889824
chr1:22243001-22244000	CG	0.346457	0.96988	0.000554448	0.00407612
chr1:22244001-22245000	CG	0.278246	0.959064	0.000282272	0.00405368
chr1:22269001-22270000	CG	0.949153	0.529412	0.00162608	0.00481699
chr1:22312001-22313000	CG	0.933761	0.3125	0.00144566	0.00467484
chr1:23136001-23137000	CG	0.797468	1	0.00172045	0.00489054
chr1:23173001-23174000	CG	0.977778	0.774194	0.00519932	0.00731987
chr1:23327001-23328000	CG	0.967213	0.366667	0.0015311	0.00473762
chr1:23613001-23614000	CG	0.770701	1	0.00121258	0.00449103
chr1:24048001-24049000	CG	0.574468	0.904762	0.00261426	0.00555571
chr1:24161001-24162000	CG	0.950617	0.677419	0.00115692	0.00444434
chr1:24171001-24172000	CG	1	0.638298	0.000952528	0.0043075
chr1:24191001-24192000	CG	0.874396	0.586207	0.00328451	0.00604768
chr1:24532001-24533000	CG	0.454545	0.971429	0.00591051	0.00774596
chr1:24533001-24534000	CG	0.666667	1	0.00570012	0.00762048
chr1:24551001-24552000	CG	0.76	1	0.00995112	0.00997438
chr1:26139001-26140000	CG	0.882353	0.583333	0.00923805	0.00961136
chr1:26277001-26278000	CG	0.75	0.121212	0.00246849	0.00545277
chr1:26310001-26311000	CG	0.333333	0.954545	0.00184354	0.00498531
chr1:26312001-26313000	CG	0.565217	0.988764	0.00328251	0.00604637
chr1:26680001-26681000	CG	0.580645	0.166667	0.00445686	0.00684393
chr1:26785001-26786000	CG	0.93053	0.69697	0.00191278	0.00503747
chr1:26889001-26890000	CG	0.448276	0.791878	0.000943701	0.00429813
chr1:26989001-26990000	CG	0.666667	0.979381	0.00205485	0.00514862
chr1:27153001-27154000	CG	0.71875	0.924	0.00287134	0.00574317
chr1:27279001-27280000	CG	0.596685	0.923567	0.00950746	0.00975186
chr1:27283001-27284000	CG	0.741935	0.986486	0.00771262	0.0087838
chr1:27304001-27305000	CG	0.732558	0.970588	0.00540288	0.00744179
chr1:27452001-27453000	CG	0.714286	0.989796	0.00526038	0.00735699
chr1:27482001-27483000	CG	0.607843	0.969466	0.00497513	0.00717585
chr1:27551001-27552000	CG	0.566667	0.975207	0.0068935	0.00832001
chr1:27657001-27658000	CG	0.5	0.920705	0.000289386	0.00405368
chr1:27706001-27707000	CG	0.6	0.940678	0.00130694	0.00455739
chr1:28033001-28034000	CG	0.791667	1	0.00824139	0.00907039
chr1:29422001-29423000	CG	0.680328	0.923077	0.00314071	0.00594397
chr1:29504001-29505000	CG	0.292453	1	0.00131826	0.00456588
chr1:29527001-29528000	CG	0.892157	0.645161	0.000740002	0.00415075
chr1:29824001-29825000	CG	0.727273	0.981366	0.000949388	0.00430317
chr1:29898001-29899000	CG	0.0357143	0.951389	0.00161938	0.00481314
chr1:29983001-29984000	CG	0.56	0.952381	0.0078409	0.00885122
chr1:29988001-29989000	CG	0.4	0.977778	0.000492104	0.00407238
chr1:29993001-29994000	CG	0.777778	0.989418	0.000553954	0.00407612
chr1:30043001-30044000	CG	0.693182	0.98125	0.00229469	0.00532634
chr1:30057001-30058000	CG	0.666667	0.977077	0.00223049	0.00528207
chr1:30061001-30062000	CG	0.679012	0.967005	0.00440881	0.00681305
chr1:30062001-30063000	CG	0.54717	0.871795	0.000972985	0.00432132
chr1:30080001-30081000	CG	0.739583	0.964602	0.000703476	0.00413302
chr1:30087001-30088000	CG	0.630631	0.946602	0.00307091	0.00589308
chr1:30101001-30102000	CG	0.658291	0.92145	0.00432429	0.00676082
chr1:30401001-30402000	CG	0.603448	1	0.00143202	0.00466241
chr1:30572001-30573000	CG	0.368421	0.878788	0.00604554	0.00782812
chr1:31735001-31736000	CG	0.822222	0.536585	0.00752035	0.00867546
chr1:32073001-32074000	CG	0.732394	0.980237	0.000761614	0.00417107
chr1:32111001-32112000	CG	0.52	0.959459	0.000609042	0.0040853
chr1:32135001-32136000	CG	0.625	0.946009	0.000609726	0.0040853
chr1:32141001-32142000	CG	0.768293	0.985	0.000986691	0.00432967
chr1:32219001-32220000	CG	1	0.775	0.00144536	0.00467435
chr1:32542001-32543000	CG	0.987234	0.18018	0.000749678	0.0041585
chr1:32544001-32545000	CG	0.587719	0.874715	0.000854044	0.0042325
chr1:32612001-32613000	CG	0.725	0.0425532	0.00523663	0.0073422	Pt1G01010,Pt1G01020
chr1:32626001-32627000	CG	0.613924	0.957983	0.00668372	0.00820207	Pt1G01020
chr1:32689001-32690000	CG	0.916468	0.636792	0.000585284	0.0040782	Pt1G01020
chr1:32692001-32693000	CG	0.96732	0.702247	0.0040195	0.00655352
chr1:33434001-33435000	CG	0.915493	0.474359	0.00354234	0.00623153	Pt1G01040
chr1:33885001-33886000	CG	1	0.8	0.0089258	0.00944447
chr1:34542001-34543000	CG	0.688525	0.978723	0.000412577	0.00405368
chr1:34926001-34927000	CG	0.541667	0.266234	0.00900091	0.00948657	Pt1G01090
chr1:34927001-34928000	CG	0.651575	0.0782241	0.00895691	0.0094618	Pt1G01090
chr1:35120001-35121000	CG	0.88961	0.657143	0.00417316	0.00665802
chr1:35678001-35679000	CG	0.674923	0.875	0.000116447	0.00405368
chr1:35968001-35969000	CG	0.912429	0.557692	0.000487177	0.00406931
chr1:36253001-36254000	CG	0.951417	0.5	0.00895136	0.00945874
chr1:36490001-36491000	CG	0.715909	0.928571	0.0098909	0.00994391
chr1:36623001-36624000	CG	0.983051	0.777778	0.0029482	0.00580304
chr1:37011001-37012000	CG	0.518868	0.916667	0.00343918	0.00615912
chr1:37566001-37567000	CG	0.943089	0.5	0.00451853	0.00688452
chr1:37777001-37778000	CG	0.972973	0.4	0.00256096	0.00551807
chr1:38134001-38135000	CG	0.454545	0.919355	0.00119185	0.00447355
chr1:38143001-38144000	CG	0.669091	0.869955	0.00132987	0.00457564
chr1:38152001-38153000	CG	0.55814	0.813953	0.00606569	0.00784013
chr1:38268001-38269000	CG	0.774194	1	0.0040006	0.00654067
chr1:38297001-38298000	CG	0.625	0.927455	0.000729487	0.0041429
chr1:38357001-38358000	CG	0.272189	0.610929	0.00102111	0.00435189
chr1:38423001-38424000	CG	0.728395	1	0.00179815	0.00495029
chr1:38679001-38680000	CG	0.592593	0.894737	0.00945712	0.00972671
chr1:39447001-39448000	CG	0.777778	0.978118	0.000768257	0.00417671
chr1:39469001-39470000	CG	0.634146	0.972973	0.00347491	0.00618588
chr1:39485001-39486000	CG	0.688525	0.963415	0.000129718	0.00405368
chr1:39498001-39499000	CG	0.743363	0.961715	0.0057944	0.00767798
chr1:39581001-39582000	CG	0.782609	1	0.00322962	0.00600775
chr1:39741001-39742000	CG	0.695876	0.961276	0.000173178	0.00405368
chr1:39838001-39839000	CG	0.755319	0.976744	0.00146782	0.00469716
chr1:39903001-39904000	CG	0.705263	0.961722	0.00152493	0.00473299
chr1:40556001-40557000	CG	0.777778	1	0.008489	0.00920686
chr1:41006001-41007000	CG	0.956522	0.657143	0.00503826	0.00721635
chr1:41034001-41035000	CG	0.692308	0.968085	0.000357058	0.00405368
chr1:41039001-41040000	CG	0.746479	0.961864	0.000782431	0.00418538
chr1:41048001-41049000	CG	0.680115	0.899522	0.00377955	0.00639119
chr1:41076001-41077000	CG	0.75641	0.972028	0.00562782	0.0075778
chr1:41108001-41109000	CG	0.432099	0.862903	0.00441809	0.00681975
chr1:41110001-41111000	CG	0.618182	0.902622	0.00170606	0.00487862
chr1:41121001-41122000	CG	1	0.78	0.00595825	0.00777535
chr1:41157001-41158000	CG	0.635294	1	0.000676066	0.00411542
chr1:41169001-41170000	CG	0.637168	0.953368	0.00282571	0.00570868
chr1:41195001-41196000	CG	0.666667	0.915663	0.000432204	0.00405368
chr1:41196001-41197000	CG	0.717949	0.939286	0.00239225	0.00539944
chr1:41198001-41199000	CG	0.647059	0.94012	0.00717022	0.00848016
chr1:41211001-41212000	CG	0.619048	0.897297	0.00784135	0.00885151
chr1:41224001-41225000	CG	0.744186	0.956897	0.00549307	0.00749561
chr1:41235001-41236000	CG	0.657143	0.918728	0.000984119	0.00432768
chr1:41254001-41255000	CG	0.611111	0.941772	0.00753932	0.00868648
chr1:41308001-41309000	CG	0.612903	0.900763	0.000683982	0.00412012
chr1:41309001-41310000	CG	0	0.966667	0.00734943	0.00858047
chr1:41314001-41315000	CG	0.7	0.96	0.00728828	0.00854675
chr1:41336001-41337000	CG	0.74	0.982955	0.000481207	0.00406496
chr1:41339001-41340000	CG	0.709924	0.9437	0.000182499	0.00405368
chr1:41340001-41341000	CG	0.263158	0.95935	0.000152415	0.00405368
chr1:41354001-41355000	CG	0.666667	0.987055	0.00421355	0.00668183
chr1:41357001-41358000	CG	0.560976	0.880851	0.00159698	0.00479612
chr1:41361001-41362000	CG	0.668605	0.889273	0.00922079	0.0096031
chr1:41362001-41363000	CG	0.715909	0.919708	0.00228742	0.0053203
chr1:41364001-41365000	CG	0.5	0.822727	0.00132299	0.00456856
chr1:41371001-41372000	CG	0.485714	0.984127	0.000366023	0.00405368
chr1:42021001-42022000	CG	0.9375	0.5625	0.00662165	0.00816481
chr1:42131001-42132000	CG	0.512397	0.972222	0.00682275	0.00827854
chr1:42491001-42492000	CG	0	1	0.00285035	0.00572776	Pt1G01240
chr1:42556001-42557000	CG	0.935223	0.666667	0.0033365	0.00608464
chr1:42560001-42561000	CG	0.871245	0.425	0.0014341	0.0046649
chr1:42771001-42772000	CG	0.873626	0.629213	0.00658385	0.00814444
chr1:42815001-42816000	CG	0.830928	0.435484	0.00370676	0.00634278
chr1:42833001-42834000	CG	0.910112	0.2	0.00281427	0.00570244
chr1:42851001-42852000	CG	0.515152	1	0.00473507	0.00702666
chr1:42942001-42943000	CG	0.760563	0.0416667	0.00625951	0.00795643
chr1:43036001-43037000	CG	0.2	1	0.00460067	0.00693981
chr1:43255001-43256000	CG	0.157895	1	0.00350001	0.00620142
chr1:43369001-43370000	CG	1	0.769231	0.0019647	0.00507731
chr1:43527001-43528000	CG	0.75	0.166667	0.0079704	0.00892372
chr1:43975001-43976000	CG	0.645833	0.928571	0.00280358	0.00569471
chr1:43978001-43979000	CG	0.778523	0.986301	0.000597799	0.00408331
chr1:44073001-44074000	CG	0.650685	0.955556	0.00918811	0.00958812	Pt1G01300
chr1:44078001-44079000	CG	0.810445	0	0.00561195	0.00756746
chr1:44286001-44287000	CG	0.452703	0.844156	0.00826496	0.00908373
chr1:44614001-44615000	CG	0.517766	1	0.000338379	0.00405368
chr1:44640001-44641000	CG	0.961538	0.243243	0.000702946	0.00413203
chr1:45302001-45303000	CG	0.941176	0	0.000680181	0.00411757
chr1:45489001-45490000	CG	0.728814	1	0.00449737	0.00687091
chr1:46133001-46134000	CG	0.742424	1	0.000922035	0.00428231
chr1:46134001-46135000	CG	0.702128	0.988372	0.00188983	0.00501893
chr1:46301001-46302000	CG	0.723404	0.943182	0.00066068	0.00410802	Pt1G01380
chr1:46310001-46311000	CG	0.612903	0.928994	0.00077348	0.00417865
chr1:46317001-46318000	CG	0.700855	0.984615	0.00172446	0.00489494
chr1:46362001-46363000	CG	0.4375	0.975904	0.00129712	0.00455064
chr1:46417001-46418000	CG	0.777778	0.992308	0.00291334	0.00577683
chr1:46423001-46424000	CG	0.77193	0.98773	0.00421416	0.00668193
chr1:46518001-46519000	CG	0.350877	0.940828	0.000610315	0.0040853
chr1:46802001-46803000	CG	0.948718	0.688312	0.0028151	0.0057031
chr1:47489001-47490000	CG	0.333333	0.959276	0.00135379	0.0045955
chr1:47505001-47506000	CG	0.678571	0.966102	0.00487148	0.00711089
chr1:47634001-47635000	CG	0	1	0.00938541	0.00968784
chr1:47848001-47849000	CG	0.893333	0.663717	0.00408461	0.0065978
chr1:47877001-47878000	CG	0.950617	0.720588	0.00629277	0.00797449
chr1:48126001-48127000	CG	0.333333	0.954545	0.00185571	0.00499351
chr1:48271001-48272000	CG	0.25	1	0.0062361	0.00794246
chr1:48621001-48622000	CG	0.451613	0.985294	0.00151858	0.00473077
chr1:48971001-48972000	CG	0.779412	1	0.00352799	0.00622064
chr1:48992001-48993000	CG	0	1	0.00568652	0.00761161
chr1:49185001-49186000	CG	0.75	0.222222	0.0081436	0.00901948
chr1:49391001-49392000	CG	0.428571	1	0.000756589	0.00416696
chr1:49396001-49397000	CG	0.533333	1	0.00312018	0.00593158
chr1:49410001-49411000	CG	0.626582	0.858586	0.00744956	0.0086369
chr1:49544001-49545000	CG	0.5	1	0.00313501	0.00594014	Pt1G01450
chr1:49601001-49602000	CG	0.489362	0.872642	0.000377051	0.00405368	Pt1G01460
chr1:49605001-49606000	CG	0.89172	0.660194	0.00937809	0.00968404	Pt1G01460
chr1:49622001-49623000	CG	0.703704	1	0.00715892	0.00847438	Pt1G01460
chr1:49820001-49821000	CG	0.546875	0.823529	0.0079185	0.00889369
chr1:49840001-49841000	CG	0	0.625	0.00202227	0.00512471
chr1:49989001-49990000	CG	0.540541	0.985075	0.00239248	0.00539953
chr1:50091001-50092000	CG	0.142857	0.882353	0.0016258	0.00481677	Pt1G01480
chr1:50145001-50146000	CG	0.722772	0.931596	0.00670396	0.00821277
chr1:50157001-50158000	CG	0.534884	0.969072	0.00226296	0.00530541
chr1:50186001-50187000	CG	0.6	1	0.00317084	0.00596524
chr1:50764001-50765000	CG	0	1	0.00199589	0.00510347
chr1:50797001-50798000	CG	0.966667	0.666667	0.00431097	0.00675137
chr1:50972001-50973000	CG	0.970588	0.21875	0.0002573	0.00405368
chr1:50985001-50986000	CG	0.84	0.568966	0.00870849	0.00932609
chr1:50987001-50988000	CG	0.9	0.596774	0.00108594	0.00438929
chr1:51251001-51252000	CG	0.747573	0.971014	0.00173091	0.00489946	Pt1G01540
chr1:51279001-51280000	CG	0.634043	1	0.00718212	0.00848637	Pt1G01540
chr1:51288001-51289000	CG	0.964286	0.707317	0.00853984	0.00923487	Pt1G01540
chr1:51370001-51371000	CG	0.710769	0.471698	0.0012912	0.00454691	Pt1G01540
chr1:51432001-51433000	CG	0.821678	0.5	0.00437982	0.00679538	Pt1G01540
chr1:51436001-51437000	CG	0.942857	0.626087	0.000261571	0.00405368
chr1:51451001-51452000	CG	0.908088	0.535714	0.00212162	0.00520102
chr1:51468001-51469000	CG	0.952756	0.593407	0.000433971	0.00405368
chr1:51476001-51477000	CG	0.932874	0.695652	0.00100926	0.00434379
chr1:51555001-51556000	CG	0.939785	0.5	0.000959609	0.00431303
chr1:51557001-51558000	CG	0.962319	0	0.00140886	0.00464182
chr1:51593001-51594000	CG	0.94429	0	0.000653119	0.0041044
chr1:51594001-51595000	CG	0.978723	0	0.00304478	0.00587406
chr1:51659001-51660000	CG	0.670103	0.946903	0.00131344	0.00456172
chr1:51661001-51662000	CG	0.686275	0.951923	0.00372831	0.00635576
chr1:51786001-51787000	CG	0.669421	0.896057	0.00143351	0.00466413
chr1:51796001-51797000	CG	0	0.875912	0.00157285	0.00477511
chr1:51823001-51824000	CG	0.714286	0.935185	0.00881965	0.00938767
chr1:51921001-51922000	CG	0.612245	0.88	0.00251295	0.00548371
chr1:52114001-52115000	CG	0.978261	0.428571	0.00495848	0.00716486
chr1:52316001-52317000	CG	1	0.728571	0.00785183	0.00885813
chr1:52320001-52321000	CG	0.932203	0.111111	0.000290888	0.00405368
chr1:52324001-52325000	CG	0.907631	0.690909	0.00584847	0.00770953
chr1:52363001-52364000	CG	0.96281	0.754902	0.00197047	0.00508212
chr1:52383001-52384000	CG	0.904192	0.663866	0.00604116	0.00782546
chr1:52384001-52385000	CG	0.889764	0.355932	0.000349931	0.00405368
chr1:52477001-52478000	CG	0.904167	0.428571	0.00128245	0.00454037
chr1:52479001-52480000	CG	0.871622	0.227273	0.00741901	0.00861985
chr1:52493001-52494000	CG	0.923077	0.439909	4.47e-05	0.00405368	Pt1G01590
chr1:52494001-52495000	CG	0.949062	0.25	0.00490112	0.00712962	Pt1G01590
chr1:52506001-52507000	CG	0.941176	0.586957	0.0012016	0.0044822	Pt1G01590
chr1:52507001-52508000	CG	0.732673	0.355932	0.000170562	0.00405368	Pt1G01590
chr1:52513001-52514000	CG	0.925532	0.72	0.00724157	0.00851934
chr1:52520001-52521000	CG	0.933941	0.590164	0.00101195	0.00434524
chr1:52529001-52530000	CG	0.939638	0.666667	0.00140609	0.00463878
chr1:52545001-52546000	CG	0.9	0.0909091	0.000392176	0.00405368
chr1:52566001-52567000	CG	0.939922	0.692308	0.000708984	0.00413641
chr1:52571001-52572000	CG	0.958955	0	0.000246808	0.00405368
chr1:52576001-52577000	CG	0.958904	0.73913	0.0023362	0.00535662
chr1:52580001-52581000	CG	0.956522	0.7	0.000517663	0.00407348
chr1:52590001-52591000	CG	0.871245	0.566667	0.00260544	0.00554775
chr1:52599001-52600000	CG	0.903743	0.466667	0.000465581	0.00405368
chr1:52609001-52610000	CG	0.846715	0.632558	0.00961024	0.00980419
chr1:52624001-52625000	CG	0.84127	0.632979	0.00103654	0.00436326
chr1:52715001-52716000	CG	0.951923	0.571429	0.00337716	0.00611324
chr1:52731001-52732000	CG	0.777778	1	0.00772853	0.00879127
chr1:52973001-52974000	CG	0.26087	0	0.00799948	0.00893806
chr1:52975001-52976000	CG	0.84375	0.482412	0.00773466	0.00879446
chr1:52976001-52977000	CG	0.751412	0.975309	0.00686075	0.00830122
chr1:52983001-52984000	CG	0.763889	1	0.00821663	0.00905757
chr1:53694001-53695000	CG	0.761905	0.975389	0.000993363	0.00433306
chr1:53695001-53696000	CG	0.727273	0.944444	0.00349686	0.00619918
chr1:53994001-53995000	CG	0.938953	0.569892	0.00107664	0.00438414	Pt1G01640
chr1:54309001-54310000	CG	0.43662	0.956522	0.00564516	0.00758775
chr1:54829001-54830000	CG	0.898734	0.625	0.00994119	0.00996974
chr1:57386001-57387000	CG	0.75	0.482353	0.00594028	0.00776338
chr1:57393001-57394000	CG	0.897959	0.62	0.00938275	0.00968642
chr1:57473001-57474000	CG	0.884615	0.537815	0.000407181	0.00405368
chr1:57822001-57823000	CG	0.8	1	0.00847997	0.00920237
chr1:58316001-58317000	CG	0.98	0.710526	0.00847914	0.00920194
chr1:58368001-58369000	CG	0.863222	0.65368	0.00149049	0.00471374
chr1:58555001-58556000	CG	0.777778	1	0.00475045	0.00703513
chr1:58645001-58646000	CG	0.393116	0	0.00140137	0.00463589	Pt1G01680
chr1:58742001-58743000	CG	0.991848	0.78626	0.00357852	0.00625685	Pt1G01680
chr1:58950001-58951000	CG	0.991342	0.786561	0.00708771	0.00843382
chr1:59062001-59063000	CG	0.798319	0	0.00997595	0.00998727
chr1:59132001-59133000	CG	0.956522	0.47619	0.00857152	0.00925183
chr1:59301001-59302000	CG	1	0.8	0.00441785	0.00681966
chr1:59390001-59391000	CG	0.860294	0.217391	0.00618502	0.00791311
chr1:59479001-59480000	CG	0.550725	0.848485	0.00546899	0.00748212
chr1:59739001-59740000	CG	0.956522	0.720588	0.00208413	0.00517169	Pt1G01750
chr1:59819001-59820000	CG	0.446809	0.18328	0.00485388	0.00710089	Pt1G01750
chr1:60032001-60033000	CG	0.57622	0.779661	0.00357603	0.0062549
chr1:60649001-60650000	CG	0.4	0.947791	0.00646579	0.00807507
chr1:60667001-60668000	CG	0.4	1	0.00278667	0.0056807
chr1:60696001-60697000	CG	0.59375	0.963964	0.00942106	0.00970695
chr1:60705001-60706000	CG	0.761905	1	0.0038486	0.00643815
chr1:60747001-60748000	CG	0.75	0.963504	0.0045606	0.00691307
chr1:60814001-60815000	CG	0	0.476821	0.00551661	0.00750928
chr1:61109001-61110000	CG	1	0.266667	0.00233193	0.0053525
chr1:62319001-62320000	CG	1	0	0.00310368	0.00591951
chr1:62366001-62367000	CG	0.232558	0.544444	0.005905	0.00774297
chr1:62382001-62383000	CG	0.542373	0.859729	0.00433186	0.00676601
chr1:62398001-62399000	CG	0.428571	0.960784	0.00369303	0.00633428
chr1:62489001-62490000	CG	0.690476	0.913462	0.00659402	0.0081491
chr1:63323001-63324000	CG	0.0102302	0.320896	0.00233096	0.00535138	Pt1G01920
chr1:63380001-63381000	CG	0.441489	0.875796	6.39e-05	0.00405368
chr1:63565001-63566000	CG	0.630058	0.383333	0.00108435	0.00438913
chr1:63713001-63714000	CG	0.148624	0.409429	0.00526428	0.00735858
chr1:63744001-63745000	CG	0	0.316456	0.00251409	0.00548405
chr1:63993001-63994000	CG	0.765957	1	0.00189974	0.00502761
chr1:64219001-64220000	CG	0.486792	0.118081	0.00012295	0.00405368
chr1:64305001-64306000	CG	0.765027	0.99375	0.00176486	0.00492489
chr1:64336001-64337000	CG	0.2251	0.440252	0.00572516	0.00763392
chr1:64907001-64908000	CG	0.776119	1	0.00399803	0.00653891
chr1:64971001-64972000	CG	0.541304	0.803493	0.00108075	0.00438609	Pt1G01990
chr1:65013001-65014000	CG	0.676471	0.918149	0.000464401	0.00405368	Pt1G01990
chr1:65064001-65065000	CG	0.959538	0.518519	0.000320785	0.00405368	Pt1G01990
chr1:65535001-65536000	CG	0.681319	0.976471	0.00344083	0.0061605
chr1:66013001-66014000	CG	0.782609	0.98374	0.00374846	0.0063693
chr1:66310001-66311000	CG	1	0.642857	0.00945656	0.00972648
chr1:66855001-66856000	CG	0.697183	1	0.00843085	0.00917608
chr1:67839001-67840000	CG	0.0509554	0.44697	0.00132772	0.00457271	Pt1G02070
chr1:67995001-67996000	CG	0.104089	1	0.00983747	0.00991627	Pt1G02110
chr1:68098001-68099000	CG	1	0.375	0.00991649	0.00995744
chr1:68983001-68984000	CG	0.75	0.954545	0.00566226	0.00759729
chr1:68984001-68985000	CG	0.527363	0.94709	0.00454659	0.00690316
chr1:70249001-70250000	CG	0.702439	0.940171	0.00131145	0.00456038
chr1:72202001-72203000	CG	0.529412	0.95	0.0082663	0.00908425
chr1:72320001-72321000	CG	0.3	0.979592	0.00880214	0.00937824
chr1:72473001-72474000	CG	0.315789	0.943089	0.00111364	0.00441031
chr1:72560001-72561000	CG	0.625	1	0.00845666	0.00919046
chr1:72665001-72666000	CG	0.776471	0.992857	0.0097359	0.00986702
chr1:72669001-72670000	CG	0.540541	1	0.00289151	0.00575757
chr1:73099001-73100000	CG	1	0.7	0.00373844	0.00636221
chr1:73101001-73102000	CG	0.931507	0.663317	0.00197396	0.00508448
chr1:73437001-73438000	CG	0.605769	0.982609	0.000590429	0.0040818
chr1:73548001-73549000	CG	0.736264	0.976744	0.00309044	0.00591065
chr1:73808001-73809000	CG	0.65625	0.943709	0.000130349	0.00405368
chr1:73918001-73919000	CG	0.703704	0.962264	0.0094375	0.00971566
chr1:73969001-73970000	CG	0.25	0.92	0.00239396	0.00540083
chr1:73979001-73980000	CG	0.635659	0.986301	0.00130192	0.00455417
chr1:74054001-74055000	CG	0.644444	0.886792	0.00146746	0.00469716
chr1:74129001-74130000	CG	0.686275	0.964286	0.00740286	0.00861053
chr1:74390001-74391000	CG	0.590909	0.896552	0.00553242	0.00751847
chr1:74399001-74400000	CG	0.6	0.927419	0.00587339	0.00772521
chr1:74402001-74403000	CG	0.666667	0.895238	0.00667359	0.00819617
chr1:74480001-74481000	CG	0.6	0.931507	0.00737028	0.00859246
chr1:74544001-74545000	CG	0.833333	0.105263	0.000963933	0.00431449
chr1:74933001-74934000	CG	0.711111	1	0.00187045	0.00500547
chr1:75054001-75055000	CG	0.979167	0.715909	0.00831539	0.00911303
chr1:75058001-75059000	CG	0.740351	0.967427	0.00558311	0.00755034
chr1:76033001-76034000	CG	0.392857	0.818182	0.00774941	0.00880345
chr1:76209001-76210000	CG	0.631579	1	0.00534139	0.00740594
chr1:76382001-76383000	CG	0.380952	0.948052	0.00769736	0.00877572
chr1:76491001-76492000	CG	0.727273	1	0.00241445	0.00541743
chr1:76836001-76837000	CG	1	0.759615	0.00210075	0.00518313
chr1:77318001-77319000	CG	0.28	0.0300752	0.0026193	0.00555938	Pt1G02430
chr1:77523001-77524000	CG	0.791667	1	0.00438854	0.00680012	Pt1G02430
chr1:77585001-77586000	CG	0.703571	0.947368	0.00409986	0.00660852	Pt1G02430
chr1:77588001-77589000	CG	0.970149	0.764706	0.00343464	0.0061557	Pt1G02430
chr1:77597001-77598000	CG	0.5	0.0769231	0.00542855	0.00745858	Pt1G02430
chr1:77602001-77603000	CG	0.60177	0.846154	0.00776336	0.00881145
chr1:77644001-77645000	CG	0.954887	0.705882	0.00819417	0.00904639
chr1:77833001-77834000	CG	0.898305	0.285714	0.00299546	0.00583835
chr1:77878001-77879000	CG	0.75	1	0.00762553	0.00873515
chr1:77968001-77969000	CG	0.41791	0.925926	0.00374957	0.00637015
chr1:77972001-77973000	CG	0.696429	1	0.0036833	0.00632781
chr1:78122001-78123000	CG	0.736585	0.512346	0.00183742	0.00498043	Pt1G02480
chr1:78152001-78153000	CG	0.524017	0.870813	0.00478523	0.00705648	Pt1G02480
chr1:78296001-78297000	CG	0.955556	0.72619	0.00283243	0.00571386
chr1:78375001-78376000	CG	0.607143	1	0.00807935	0.00898314
chr1:78710001-78711000	CG	0.428571	0.943662	0.00079586	0.00419415
chr1:78783001-78784000	CG	0.0666667	0.942029	0.00220203	0.00525879
chr1:79598001-79599000	CG	0.455487	0.827273	0.000613419	0.00408648
chr1:79789001-79790000	CG	0.748252	1	0.00741688	0.00861862
chr1:79900001-79901000	CG	0.557971	0.188679	0.00504967	0.00722355
chr1:80059001-80060000	CG	0.905325	0.641593	0.00200944	0.00511426
chr1:80101001-80102000	CG	0.9	0.666667	0.00408754	0.0065999
chr1:80209001-80210000	CG	0.769231	0.982906	0.00330585	0.00606198
chr1:80223001-80224000	CG	0.56	1	0.00281204	0.00570133
chr1:80390001-80391000	CG	0.695652	0.9	0.00581589	0.00769021
chr1:80421001-80422000	CG	0.973262	0.722222	0.00728002	0.00854174
chr1:80426001-80427000	CG	0.454545	0.224599	0.00593377	0.00775928
chr1:80558001-80559000	CG	0.309417	0.81746	0.00848902	0.00920686	Pt1G02520
chr1:81280001-81281000	CG	0.679245	0.933333	0.0045173	0.00688379	Pt1G02540
chr1:81414001-81415000	CG	0.623853	1	0.00289884	0.00576444
chr1:81487001-81488000	CG	0.317073	0.56	0.000770863	0.00417696	Pt1G02550
chr1:81497001-81498000	CG	0.333333	0.973684	0.00302715	0.00586124	Pt1G02550
chr1:81548001-81549000	CG	0.828571	0.549296	0.00613709	0.00788525	Pt1G02550
chr1:81611001-81612000	CG	0	1	0.00949051	0.00974282
chr1:81662001-81663000	CG	1	0.6	0.00677062	0.00825107
chr1:81779001-81780000	CG	0	0.75	0.00205327	0.00514724	Pt1G02560
chr1:81804001-81805000	CG	0.909091	0.5	0.00939837	0.00969525
chr1:81885001-81886000	CG	0.995833	0.5	0.0090084	0.00949063
chr1:81954001-81955000	CG	0.994444	0.666667	0.00080884	0.00420634
chr1:81982001-81983000	CG	0.604167	0.962264	0.00636876	0.00801874
chr1:82005001-82006000	CG	0	0.75	0.00691781	0.00833427	Pt1G02570
chr1:82021001-82022000	CG	0.684211	1	0.00250058	0.0054764
chr1:82036001-82037000	CG	0.862069	0.136364	0.0024404	0.00543498
chr1:82041001-82042000	CG	0.98324	0.716981	0.00900217	0.00948715
chr1:82053001-82054000	CG	0.647482	0.420168	0.00530371	0.00738246
chr1:82068001-82069000	CG	0.27451	0.650602	0.000751231	0.00416082
chr1:82070001-82071000	CG	0.529412	0.829268	0.00701208	0.00838859
chr1:82969001-82970000	CG	0.731183	1	0.00521891	0.00733039
chr1:83297001-83298000	CG	0.727273	0.963303	0.00498289	0.00718165
chr1:83491001-83492000	CG	0.346076	0.608696	0.00604867	0.00783001
chr1:83503001-83504000	CG	0.625	0.316327	0.00924807	0.00961668
chr1:83617001-83618000	CG	0.76699	0.97619	0.00292807	0.00578871
chr1:83628001-83629000	CG	0.530612	0.237822	0.000729498	0.0041429
chr1:83653001-83654000	CG	1	0.75	0.0053118	0.00738726
chr1:83733001-83734000	CG	0.078125	0.375	0.00568332	0.00760966
chr1:83800001-83801000	CG	0.741573	0.956522	0.00687717	0.00831098
chr1:83991001-83992000	CG	0.48913	0.984615	0.00395062	0.00650503
chr1:84092001-84093000	CG	0	0.414216	0.000428052	0.00405368
chr1:85066001-85067000	CG	0.292683	0.0078125	0.00078754	0.00418838
chr1:85108001-85109000	CG	0.0587248	0.330425	0.0089136	0.00943905
chr1:85208001-85209000	CG	0.983871	0.636364	0.00413835	0.00663367
chr1:85223001-85224000	CG	0.952632	0.55	0.0039429	0.00649986
chr1:85292001-85293000	CG	0.854077	0.608	0.000484793	0.00406884
chr1:85328001-85329000	CG	0.952	0.636364	0.00678724	0.00826008
chr1:85516001-85517000	CG	0.943662	0.666667	0.00657357	0.00813886
chr1:85534001-85535000	CG	0.927711	0.708333	0.00264721	0.00557901
chr1:85604001-85605000	CG	0.852113	0.363636	0.00904768	0.00951226
chr1:85617001-85618000	CG	0.937984	0.571429	0.00145877	0.00468767
chr1:85715001-85716000	CG	0.969136	0.615385	0.00195882	0.00507349
chr1:85751001-85752000	CG	0.822917	0.3	0.00985788	0.00992712
chr1:86131001-86132000	CG	0.454918	0.890244	0.00474037	0.00702937
chr1:86155001-86156000	CG	0.934579	0.677419	0.00501694	0.00720128
chr1:86246001-86247000	CG	0.933962	0.693878	0.00831425	0.00911243
chr1:86582001-86583000	CG	0.842857	0.361905	0.00880576	0.00938066
chr1:86614001-86615000	CG	0.757009	1	0.00764594	0.00874706
chr1:86727001-86728000	CG	0.958824	0.748031	0.0012403	0.00450995
chr1:86836001-86837000	CG	0.212617	0.466292	0.00284801	0.00572618
chr1:86863001-86864000	CG	0.785714	1	0.00571451	0.00762838
chr1:86903001-86904000	CG	0.746835	1	0.00905624	0.00951703
chr1:86981001-86982000	CG	0.0175439	0.366667	0.0035205	0.00621516
chr1:87140001-87141000	CG	0.894366	0.604938	0.00163679	0.00482522
chr1:87853001-87854000	CG	0.988506	0.764706	0.00391242	0.00647998
chr1:87964001-87965000	CG	1	0.594595	0.00445083	0.00684003
chr1:88020001-88021000	CG	0.244444	0.821839	0.00271261	0.00562481
chr1:88119001-88120000	CG	0.296804	0.0140187	0.000176889	0.00405368
chr1:88134001-88135000	CG	0.76087	0.15035	0.000833423	0.00422031
chr1:88232001-88233000	CG	0.692308	1	0.00931293	0.00964961
chr1:88598001-88599000	CG	0.780488	0.991453	0.00628964	0.00797315
chr1:88746001-88747000	CG	0.740964	0.968354	0.0012645	0.00452957
chr1:88995001-88996000	CG	0.714286	1	0.00793356	0.00890283
chr1:89015001-89016000	CG	0.717391	0.971631	0.00438178	0.00679614
chr1:90309001-90310000	CG	0.444444	0.985915	0.002695	0.00561474
chr1:90634001-90635000	CG	0.742424	1	0.00302786	0.00586169
chr1:90687001-90688000	CG	0.235955	0.013986	0.0088729	0.00941749
chr1:90983001-90984000	CG	0.569149	0.829787	0.00286344	0.00573701
chr1:91373001-91374000	CG	0.983607	0.774194	0.00354184	0.00623132
chr1:91501001-91502000	CG	0.732558	0.962264	0.00576259	0.00765743	Pt1G02800
chr1:92132001-92133000	CG	0.693548	1	0.00409617	0.00660608
chr1:92905001-92906000	CG	0.770833	0.994118	0.000443212	0.00405368
chr1:93052001-93053000	CG	0.527778	0.908046	0.00649809	0.00809288
chr1:93216001-93217000	CG	0.703704	0.952941	0.00601628	0.00781094
chr1:93300001-93301000	CG	0.4	0.963636	0.00202507	0.00512677
chr1:93754001-93755000	CG	0.725664	0.964072	0.00932073	0.00965368
chr1:93867001-93868000	CG	0.166667	1	0.00632608	0.0079945
chr1:94333001-94334000	CG	0.971831	0.627907	0.00310144	0.0059175
chr1:94578001-94579000	CG	0.657143	0.986207	0.00462993	0.00696042
chr1:94653001-94654000	CG	0.602151	0.981043	0.000132344	0.00405368
chr1:95284001-95285000	CG	0.642857	1	0.00212318	0.00520192
chr1:95368001-95369000	CG	0.75	1	0.0018414	0.00498332
chr1:95378001-95379000	CG	0.505535	0.0196078	0.00613143	0.00788216	Pt1G02960
chr1:95456001-95457000	CG	0.474026	1	0.00560131	0.00756121	Pt1G02970
chr1:95527001-95528000	CG	0.684211	1	0.00566306	0.00759763	Pt1G02980
chr1:95636001-95637000	CG	0.970588	0.6	0.00801525	0.00894706
chr1:95750001-95751000	CG	0.962264	0	0.000889003	0.00426049
chr1:95811001-95812000	CG	0.971631	0.672811	0.00903776	0.0095068	Pt1G03000
chr1:95985001-95986000	CG	0.945946	0.675676	0.000543211	0.00407612	Pt1G03000
chr1:96032001-96033000	CG	0.952381	0.615385	0.00407352	0.00658991
chr1:96050001-96051000	CG	0.922897	0.605263	0.00646207	0.00807297
chr1:96128001-96129000	CG	1	0.76	0.00307489	0.00589705
chr1:96142001-96143000	CG	1	0.5	0.00932789	0.00965817
chr1:96160001-96161000	CG	0.976923	0.612903	0.00088627	0.00425913
chr1:96166001-96167000	CG	0.796296	0.40625	0.00132677	0.00457212	Pt1G03010
chr1:96631001-96632000	CG	1	0.52381	0.0062788	0.00796726
chr1:97263001-97264000	CG	0.971154	0.411765	0.00577605	0.00766662
chr1:97336001-97337000	CG	1	0.615385	0.00264681	0.00557852
chr1:97371001-97372000	CG	0.571429	1	0.00656674	0.00813529
chr1:97558001-97559000	CG	0.5625	0.903846	0.00538972	0.00743408
chr1:97950001-97951000	CG	0.790698	1	0.0067452	0.00823599	Pt1G03070
chr1:98672001-98673000	CG	0.826087	0.535484	0.00124565	0.00451577
chr1:98683001-98684000	CG	0.914634	0.5	0.00542394	0.007456
chr1:98883001-98884000	CG	0.867257	0.476744	0.000837405	0.00422304	Pt1G03100
chr1:98928001-98929000	CG	0.579882	0.379845	0.003661	0.00631292	Pt1G03100
chr1:99018001-99019000	CG	0.890244	0.661017	0.00938132	0.00968585	Pt1G03100
chr1:99076001-99077000	CG	1	0.764706	0.00507773	0.00724104	Pt1G03100
chr1:99205001-99206000	CG	0.740157	0.454545	0.00168386	0.00486128	Pt1G03100
chr1:99228001-99229000	CG	0.428571	1	0.00867871	0.00931045
chr1:99402001-99403000	CG	0	0.294118	0.00687394	0.00830916
chr1:100079001-100080000	CG	1	0.736842	0.00376523	0.00637949
chr1:100113001-100114000	CG	0.642857	0.931507	0.00659189	0.00814805
chr1:100328001-100329000	CG	0.970803	0.7	0.00896683	0.00946753
chr1:101619001-101620000	CG	0.940639	0.583333	0.000700258	0.00413144
chr1:101663001-101664000	CG	0.901235	0.613636	0.00190697	0.0050317
chr1:102144001-102145000	CG	1	0.363636	0.00268268	0.00560615
chr1:102336001-102337000	CG	0.858025	0.565217	0.00886933	0.00941593
chr1:102684001-102685000	CG	0.933333	0.588235	0.00959683	0.00979691
chr1:102891001-102892000	CG	0.885794	0	0.00138574	0.00462368
chr1:103115001-103116000	CG	0.952381	0.5	0.00358357	0.00625974
chr1:103544001-103545000	CG	0.621622	0.92233	0.000910202	0.00427758
chr1:103556001-103557000	CG	0.651163	0.934426	0.00187086	0.00500547
chr1:103563001-103564000	CG	0.763158	1	0.00277488	0.00567172
chr1:103584001-103585000	CG	0.483146	0	0.000315294	0.00405368
chr1:103698001-103699000	CG	0.62963	1	0.00214802	0.00521988
chr1:103726001-103727000	CG	0.74359	0.95122	0.00572946	0.00763688
chr1:103760001-103761000	CG	0.727273	1	0.00691667	0.00833373
chr1:103907001-103908000	CG	0.678733	0.362319	0.00658409	0.00814457
chr1:103911001-103912000	CG	0.759804	0.991597	0.000882965	0.00425691
chr1:103912001-103913000	CG	0.555556	0.98	0.00920939	0.00959759
chr1:104188001-104189000	CG	0.571429	0.965909	0.00617508	0.00790677
chr1:104214001-104215000	CG	0.725	0.979167	0.00400004	0.00653998
chr1:104737001-104738000	CG	1	0.784615	0.00181581	0.00496494
chr1:105874001-105875000	CG	0.6	0.89899	0.00597047	0.00778272
chr1:106281001-106282000	CG	0.916667	0	0.00100931	0.00434379
chr1:106895001-106896000	CG	0.615385	0.892857	0.00905608	0.00951703
chr1:107304001-107305000	CG	0.798246	1	0.00443815	0.0068325
chr1:108118001-108119000	CG	0.538462	0.974359	0.00942386	0.00970807
chr1:109316001-109317000	CG	0	1	0.00293371	0.00579386
chr1:109324001-109325000	CG	0.66	0.900826	0.00526565	0.00735947
chr1:110769001-110770000	CG	0.786325	1	0.00797522	0.00892598
chr1:111783001-111784000	CG	0.869565	0.363636	0.00332227	0.00607529
chr1:112182001-112183000	CG	0.175182	0.384615	0.00273487	0.0056419
chr1:112448001-112449000	CG	0.307692	1	0.0014392	0.00466961
chr1:112449001-112450000	CG	0.558442	0.957895	0.00113564	0.00443014
chr1:112464001-112465000	CG	0.5	0.798077	0.00398734	0.00653069
chr1:112500001-112501000	CG	0.5	0.976744	0.00342611	0.00614929
chr1:113321001-113322000	CG	0.808333	0.521739	0.0088184	0.00938702
chr1:113878001-113879000	CG	0.923664	0.676471	0.00547601	0.00748662
chr1:113989001-113990000	CG	0.568182	0.884211	0.00360382	0.00627459
chr1:114605001-114606000	CG	0.939024	0.72549	0.0054449	0.00746903
chr1:114675001-114676000	CG	0.977528	0.762712	0.00266257	0.0055893
chr1:116389001-116390000	CG	0.785714	0.987013	0.00941785	0.00970539
chr1:116869001-116870000	CG	0.346369	0.628205	0.0052125	0.00732695
chr1:116926001-116927000	CG	0.763736	0.985075	0.00326605	0.00603409	Pt1G03570,Pt1G03580
chr1:116977001-116978000	CG	0.939024	0.736842	0.00434349	0.0067729
chr1:117555001-117556000	CG	0.671141	0.952381	0.00465561	0.00697744
chr1:117584001-117585000	CG	0.759615	0.985075	0.00120288	0.00448312
chr1:118091001-118092000	CG	0.671733	0.902542	0.000513727	0.00407348
chr1:118775001-118776000	CG	0.672956	0.983871	0.00786007	0.00886291
chr1:118785001-118786000	CG	0.96732	0.725275	0.000889878	0.00426111
chr1:119186001-119187000	CG	0.593478	0.851648	0.00277409	0.00567163
chr1:119261001-119262000	CG	0.873874	0.66129	0.00908212	0.00953143	Pt1G03640
chr1:119412001-119413000	CG	0.856725	0.634146	0.000634034	0.00409916	Pt1G03640
chr1:119444001-119445000	CG	0.662069	0.08	0.00788185	0.00887373
chr1:119478001-119479000	CG	0.851175	0.573991	0.00882975	0.00939323
chr1:119501001-119502000	CG	0.771429	0.5625	0.00779884	0.00882856
chr1:119563001-119564000	CG	0	0.894118	0.000763535	0.00417211
chr1:119592001-119593000	CG	0.630332	0.877698	0.00100628	0.004343
chr1:119662001-119663000	CG	0.715596	0.957895	0.00232621	0.00534801
chr1:119701001-119702000	CG	0.78125	0.992701	0.00523836	0.00734345
chr1:119739001-119740000	CG	0.701299	1	0.0082256	0.00906219	Pt1G03650
chr1:119758001-119759000	CG	0.633333	0.986842	0.00105686	0.00437441
chr1:120173001-120174000	CG	0.634615	0.903846	0.00712219	0.00845284
chr1:120176001-120177000	CG	0.682692	0.894273	0.0096538	0.00982563
chr1:120187001-120188000	CG	0.547619	0.923077	0.00257602	0.00552615
chr1:120189001-120190000	CG	0.421687	0.895349	0.00273165	0.00563881
chr1:120202001-120203000	CG	0.543478	0.781818	0.00295424	0.00580763
chr1:120266001-120267000	CG	0.615385	0.883721	0.00926911	0.00962723
chr1:120271001-120272000	CG	0.285714	0.921569	0.00129164	0.00454757
chr1:120318001-120319000	CG	0.569231	0.861314	0.0014136	0.0046453
chr1:120332001-120333000	CG	0.58209	0.807692	0.00581649	0.00769028
chr1:120361001-120362000	CG	0	0.956012	0.000611804	0.00408605
chr1:120378001-120379000	CG	0.6875	1	0.00445738	0.00684438
chr1:120471001-120472000	CG	0.476636	0.746114	0.0062555	0.00795454
chr1:120472001-120473000	CG	0	0.676768	0.00573967	0.00764346
chr1:120545001-120546000	CG	0.696429	0.952663	0.00342791	0.00615074
chr1:120560001-120561000	CG	0.453125	0.96087	0.000495247	0.00407238
chr1:120710001-120711000	CG	0.709677	0.927273	0.00915038	0.00956763
chr1:120727001-120728000	CG	0.576923	0.989796	0.00133498	0.00457884
chr1:120729001-120730000	CG	0	0.902913	0.00183655	0.00497979
chr1:120734001-120735000	CG	0.0666667	0.775281	0.0039586	0.00651028
chr1:120792001-120793000	CG	0.658537	0.871951	0.000717233	0.00413961
chr1:120825001-120826000	CG	0.0175439	0.377049	0.0053526	0.00741367
chr1:120927001-120928000	CG	0.653631	0.957944	0.00152383	0.00473299
chr1:121324001-121325000	CG	0.811024	0.508197	0.00455274	0.00690767
chr1:121390001-121391000	CG	0.5	0.958333	0.00974017	0.00986845
chr1:121419001-121420000	CG	0.434783	0.949367	0.00256651	0.00552093
chr1:121482001-121483000	CG	0.727273	0.5	0.00610248	0.00786366
chr1:121559001-121560000	CG	0.992366	0.61875	0.00356352	0.00624537
chr1:121851001-121852000	CG	0.885714	0.571429	0.00502667	0.00720696
chr1:121927001-121928000	CG	0.634021	0.92029	0.00707333	0.00842427
chr1:121934001-121935000	CG	0.553398	0.824074	0.00408767	0.0065999
chr1:122138001-122139000	CG	0.657658	0.889503	0.00693738	0.00834534
chr1:122200001-122201000	CG	0.631579	0.953237	0.00109376	0.00439336
chr1:122213001-122214000	CG	0.61658	1	0.00667329	0.00819591
chr1:122219001-122220000	CG	0.291139	0.886364	0.00880449	0.00937984
chr1:122247001-122248000	CG	0.6	0.907692	0.00258026	0.0055306
chr1:122260001-122261000	CG	0.35	0.909091	0.00155499	0.00475791
chr1:122694001-122695000	CG	0.954955	0.688679	0.00103853	0.00436401	Pt1G03730
chr1:122770001-122771000	CG	0.858065	0.377953	0.00456655	0.00691714	Pt1G03730
chr1:122826001-122827000	CG	0.120773	0.607595	0.00188642	0.00501671	Pt1G03730
chr1:122829001-122830000	CG	0.328261	0.843478	0.00906326	0.00952057	Pt1G03730
chr1:122837001-122838000	CG	0.00793651	0.211538	0.00522656	0.00733596	Pt1G03730
chr1:123321001-123322000	CG	0.675	1	0.00327531	0.00604116	Pt1G03750
chr1:124535001-124536000	CG	0.940299	0.56	0.00981429	0.00990421
chr1:124876001-124877000	CG	0.0528967	0.270928	0.00611622	0.007873	Pt1G03850
chr1:125031001-125032000	CG	0.375	0.961538	0.00358817	0.00626306
chr1:125127001-125128000	CG	0.713415	0.954023	0.00669325	0.00820675
chr1:125198001-125199000	CG	0.757895	1	0.00111699	0.00441257
chr1:125215001-125216000	CG	0.62585	0.911458	0.00101717	0.00434808
chr1:125285001-125286000	CG	0.61809	0.896907	0.000350357	0.00405368
chr1:125412001-125413000	CG	0.747475	0.95977	0.0084547	0.00918932
chr1:125487001-125488000	CG	0.426471	0.840909	0.00576887	0.00766204
chr1:125497001-125498000	CG	0.545455	0.910714	0.00710244	0.00844093
chr1:125498001-125499000	CG	0.113924	0.728395	0.000428703	0.00405368
chr1:125638001-125639000	CG	0.653465	0.944625	0.000553107	0.00407612	Pt1G03900
chr1:125683001-125684000	CG	0.5	1	0.00206416	0.00515506
chr1:125748001-125749000	CG	0.771654	0.986726	0.000384528	0.00405368
chr1:125815001-125816000	CG	0.469231	0.765217	0.00158447	0.00478656
chr1:125821001-125822000	CG	0.27381	0.56	0.00969224	0.00984406
chr1:125977001-125978000	CG	0	0.375	0.000305045	0.00405368	Pt1G03910
chr1:125978001-125979000	CG	0.0586552	0.509662	0.0085695	0.00925087	Pt1G03910
chr1:126189001-126190000	CG	0.60177	0.846154	0.00817674	0.00903723	Pt1G03910
chr1:126219001-126220000	CG	0.780488	0.322034	0.00671918	0.00822058	Pt1G03910
chr1:126495001-126496000	CG	0.684211	0.382353	0.00106998	0.00438282
chr1:126697001-126698000	CG	0.761905	0.325581	0.00634502	0.00800487
chr1:126709001-126710000	CG	0.975309	0.763033	0.00195919	0.00507368
chr1:126770001-126771000	CG	0.904762	0.615385	0.00952113	0.00975902
chr1:127367001-127368000	CG	0.850716	0.644444	0.00640109	0.00803688
chr1:127442001-127443000	CG	0.708333	0.96729	0.000681703	0.0041192
chr1:127467001-127468000	CG	0.740741	1	0.00308361	0.00590497
chr1:127567001-127568000	CG	0.714286	0.981132	0.00444786	0.00683776
chr1:127976001-127977000	CG	0.955939	0.5	0.0027189	0.00562941
chr1:127996001-127997000	CG	0.950311	0.466667	0.00540401	0.00744255
chr1:128004001-128005000	CG	0.97561	0.65	0.000999296	0.0043372
chr1:128061001-128062000	CG	0.993789	0.75	0.00155625	0.00475936
chr1:128062001-128063000	CG	0.958801	0.666667	0.00655161	0.00812648
chr1:128115001-128116000	CG	0.97561	0.68	0.00697211	0.00836655
chr1:128142001-128143000	CG	0.935829	0.719149	0.00253337	0.00549771
chr1:128143001-128144000	CG	0.94186	0.696203	0.00885642	0.00940869
chr1:128150001-128151000	CG	0.983871	0.75	0.00407466	0.00659063
chr1:128154001-128155000	CG	0.9	0.69863	0.00192241	0.00504469
chr1:128195001-128196000	CG	0.965665	0.657303	0.0013633	0.00460216
chr1:128252001-128253000	CG	0.92163	0.695906	0.00944187	0.00971773
chr1:128279001-128280000	CG	0.979592	0.768116	0.00284492	0.00572361
chr1:128331001-128332000	CG	0.912621	0.485437	0.00524924	0.00735139
chr1:129569001-129570000	CG	1	0.44898	0.000876483	0.00425183	Pt1G04030
chr1:130436001-130437000	CG	0.662791	0.956522	0.00346082	0.00617478
chr1:130616001-130617000	CG	0.596939	0.836601	0.00133676	0.00458038
chr1:130620001-130621000	CG	0.685714	0.985714	0.00230096	0.00533023
chr1:130669001-130670000	CG	0.561856	0.776667	0.0074722	0.00864816
chr1:130683001-130684000	CG	0.111111	1	0.00220295	0.00525928
chr1:130721001-130722000	CG	0.333333	1	0.000922876	0.00428266
chr1:130751001-130752000	CG	0.392157	0.81203	0.00420733	0.0066786
chr1:131169001-131170000	CG	1	0.736842	0.00237233	0.00538578
chr1:131172001-131173000	CG	1	0.75	0.00075435	0.00416295
chr1:131173001-131174000	CG	0.940217	0.689655	0.0012789	0.00453802
chr1:131238001-131239000	CG	0.681564	0.939759	0.00418076	0.00666321
chr1:131248001-131249000	CG	0.960894	0.690141	0.00898843	0.00947973
chr1:131612001-131613000	CG	0.94	0.503759	0.00619569	0.00791969
chr1:131635001-131636000	CG	0.6	1	0.00501127	0.00719864
chr1:131747001-131748000	CG	0.333333	0.947826	0.00851021	0.00921846
chr1:132299001-132300000	CG	0.552972	0.913108	0.00126808	0.00453062
chr1:132307001-132308000	CG	0.685714	0.92381	0.00182419	0.00497053
chr1:132315001-132316000	CG	0.818182	0.263889	0.00272262	0.00563169
chr1:132339001-132340000	CG	0	0.75	0.000531677	0.00407612
chr1:132498001-132499000	CG	0.718447	0.928947	0.00983777	0.00991638
chr1:132549001-132550000	CG	0.433962	0.879257	7.23e-05	0.00405368
chr1:132559001-132560000	CG	0.572816	0.915929	0.00492013	0.00714224	Pt1G04170
chr1:132572001-132573000	CG	0.617647	0.928058	0.0043796	0.00679517
chr1:132781001-132782000	CG	0.700535	0.90372	0.00162653	0.00481704
chr1:132857001-132858000	CG	0.957143	0.5	0.00723899	0.00851778
chr1:132881001-132882000	CG	0.898551	0	0.00337483	0.00611126
chr1:132888001-132889000	CG	0.619565	0.974684	0.00577325	0.00766485
chr1:132947001-132948000	CG	0.93722	0.5	0.00919365	0.00959108
chr1:133146001-133147000	CG	0	0.857143	0.00120411	0.00448374
chr1:133182001-133183000	CG	0	0.964286	0.00536234	0.00741923
chr1:133184001-133185000	CG	0.759259	0.982143	0.00418285	0.00666417
chr1:133335001-133336000	CG	0.83871	0.5	0.00344306	0.0061624
chr1:133412001-133413000	CG	0.362998	0.0083682	0.000463897	0.00405368
chr1:133429001-133430000	CG	0.744318	0.971429	0.00150169	0.00472003
chr1:133905001-133906000	CG	0.3125	1	0.0055501	0.00752975
chr1:133965001-133966000	CG	0.695652	0.948718	0.0017818	0.00493932
chr1:133967001-133968000	CG	0.615854	0.905063	0.00201965	0.00512248
chr1:133985001-133986000	CG	0.47561	0.829787	0.00180953	0.00495934
chr1:134087001-134088000	CG	0.847458	0.333333	0.00321199	0.00599488
chr1:134218001-134219000	CG	0.0122549	0.264706	0.00315715	0.00595733	Pt1G04210
chr1:134277001-134278000	CG	0	0.947059	0.00395047	0.00650494
chr1:134649001-134650000	CG	0.78	0.503546	0.00838677	0.00915217
chr1:134666001-134667000	CG	0.511254	0.719008	0.00513883	0.00728336
chr1:134778001-134779000	CG	0.588235	0.98	0.00166637	0.00484735
chr1:135016001-135017000	CG	0	0.4	0.00266686	0.00559354
chr1:135017001-135018000	CG	0.833333	0.254902	0.00738895	0.00860164
chr1:135033001-135034000	CG	0.740741	1	0.00726277	0.00853211
chr1:135172001-135173000	CG	0.832	0.372881	0.00227729	0.00531236
chr1:135178001-135179000	CG	0.648649	0.985507	0.000952581	0.0043075
chr1:135190001-135191000	CG	0.616438	0.962963	0.00798938	0.0089336
chr1:135414001-135415000	CG	1	0.653061	0.00728163	0.0085422
chr1:135425001-135426000	CG	0.177966	0.4375	0.00530525	0.00738348
chr1:135517001-135518000	CG	0.354167	0.770833	0.00570443	0.00762307
chr1:136023001-136024000	CG	0.910569	0.703704	0.00429998	0.00674316
chr1:136036001-136037000	CG	0.917722	0	0.00313769	0.00594215
chr1:136039001-136040000	CG	0.81203	0.589744	0.00659029	0.00814715
chr1:136045001-136046000	CG	0.791946	0.466667	0.00218005	0.00524281
chr1:136058001-136059000	CG	0.709302	0	0.00344695	0.00616554
chr1:136087001-136088000	CG	0.875	0.371429	0.00169475	0.00487017
chr1:136100001-136101000	CG	0.95302	0.5	0.00225492	0.00529949
chr1:136106001-136107000	CG	0.968992	0	0.000465198	0.00405368
chr1:136112001-136113000	CG	0.880399	0	0.00193639	0.00505617
chr1:136121001-136122000	CG	0.777778	0.311688	0.000302001	0.00405368
chr1:136130001-136131000	CG	0.910864	0.416667	0.000321137	0.00405368
chr1:136138001-136139000	CG	0.943775	0.166667	0.00448788	0.00686494
chr1:136147001-136148000	CG	0.919255	0.589744	0.00547362	0.00748517
chr1:136187001-136188000	CG	0.938931	0.590909	0.00521871	0.00733031
chr1:136190001-136191000	CG	0.598592	1	0.00289126	0.00575757
chr1:136194001-136195000	CG	0.792208	0.347826	0.00163869	0.00482628
chr1:136204001-136205000	CG	0.926952	0.595745	0.000507123	0.00407348
chr1:136261001-136262000	CG	0.796875	0.245283	0.0042521	0.00670921
chr1:136271001-136272000	CG	0.581081	0	0.00170602	0.00487862
chr1:136293001-136294000	CG	0.813333	0	0.00032254	0.00405368
chr1:136354001-136355000	CG	0.777778	1	0.00360937	0.00627879
chr1:136377001-136378000	CG	0.782178	0	0.000307574	0.00405368
chr1:136383001-136384000	CG	0.247863	0	0.000365408	0.00405368
chr1:136395001-136396000	CG	0.894161	0.574803	0.00374218	0.0063646
chr1:136409001-136410000	CG	0.741497	0.363636	0.00401014	0.00654693
chr1:136410001-136411000	CG	1	0.62963	0.00380359	0.00640641
chr1:136428001-136429000	CG	0.915152	0.627451	0.000571557	0.00407612
chr1:136495001-136496000	CG	0.938967	0.62069	0.00299532	0.00583828
chr1:136698001-136699000	CG	0.00591716	1	7.97e-05	0.00405368
chr1:136723001-136724000	CG	0.957895	0.272727	0.000692055	0.00412447
chr1:136782001-136783000	CG	0.89404	0.357143	0.00309336	0.00591222
chr1:136974001-136975000	CG	0.955224	0	0.00548023	0.00748893
chr1:137009001-137010000	CG	0.867647	0.4	0.00404291	0.0065693
chr1:137141001-137142000	CG	0	0.779661	0.000782154	0.00418499
chr1:137180001-137181000	CG	0.715909	0.95122	0.00140516	0.00463822
chr1:137324001-137325000	CG	0	0.736111	0.00372021	0.00634984
chr1:137325001-137326000	CG	0.1875	0.877395	0.0069666	0.00836351
chr1:137326001-137327000	CG	0	0.441176	0.00130705	0.00455739
chr1:137365001-137366000	CG	0.0168919	0.448276	0.000373047	0.00405368
chr1:137663001-137664000	CG	0.976744	0.719298	0.0031237	0.00593405
chr1:137707001-137708000	CG	0.52459	0.801905	0.00849981	0.00921257
chr1:137923001-137924000	CG	0.981132	0.761468	0.00184647	0.00498663
chr1:137942001-137943000	CG	0.715232	0.953488	0.000844671	0.00422486
chr1:138409001-138410000	CG	0.921348	0.565217	0.00166915	0.0048487	Pt1G04280
chr1:138491001-138492000	CG	1	0.666667	0.00469964	0.00700418
chr1:138655001-138656000	CG	0.897541	0	0.00585063	0.00771092
chr1:138679001-138680000	CG	0.949206	0.28125	0.00251801	0.00548706
chr1:138693001-138694000	CG	0.916667	0.5	0.00335093	0.00609368
chr1:138706001-138707000	CG	0.801527	0.457143	0.00398641	0.00653003
chr1:138911001-138912000	CG	0.911392	0	0.00229787	0.00532877
chr1:138936001-138937000	CG	0.868852	0	0.00660817	0.00815644
chr1:138942001-138943000	CG	0.971014	0.419355	0.000980464	0.00432396
chr1:139027001-139028000	CG	0.945205	0.642857	0.00532476	0.00739538
chr1:139111001-139112000	CG	0.931507	0	0.00646423	0.00807404
chr1:139118001-139119000	CG	1	0.333333	0.00148172	0.00470783
chr1:139910001-139911000	CG	0.595238	0.872881	0.00224032	0.00528962
chr1:140027001-140028000	CG	0.676113	0.454545	0.00765876	0.00875396
chr1:140349001-140350000	CG	0.6	1	0.00942575	0.00970917
chr1:140568001-140569000	CG	0.395722	0.614325	0.000700911	0.00413155
chr1:141612001-141613000	CG	0.693837	0.910256	0.00368551	0.00632943
chr1:141764001-141765000	CG	0.388	0.662295	0.00514419	0.00728606
chr1:142359001-142360000	CG	1	0	0.0068362	0.00828651
chr1:143246001-143247000	CG	0.531915	0.741379	0.00798563	0.00893204
chr1:143334001-143335000	CG	0.675676	0.936364	0.00862815	0.00928246	Pt1G04390
chr1:143368001-143369000	CG	0.621622	1	0.00549177	0.00749515	Pt1G04390
chr1:143725001-143726000	CG	0.45	0.74477	0.00152501	0.00473299
chr1:144080001-144081000	CG	0.971591	0.766667	0.000210179	0.00405368
chr1:144095001-144096000	CG	0.958904	0.691358	0.00862909	0.00928273
chr1:144122001-144123000	CG	0.924051	0.688525	0.00082632	0.00421641
chr1:144563001-144564000	CG	0.00809717	0.724638	0.000836555	0.00422304
chr1:144652001-144653000	CG	0.645161	0.927007	0.00643844	0.00805883
chr1:145062001-145063000	CG	0.8	0.470588	0.00938009	0.00968501
chr1:145470001-145471000	CG	0.929032	0.59322	0.00450905	0.00687879
chr1:145567001-145568000	CG	0.173913	0.444444	0.00763656	0.00874205
chr1:145750001-145751000	CG	0.233333	0.0294118	0.00268974	0.00561125
chr1:145875001-145876000	CG	0.735849	0.982036	0.00106581	0.00437951
chr1:145939001-145940000	CG	0.6	0.169811	0.000243113	0.00405368
chr1:146083001-146084000	CG	0.755102	0.968421	0.0074731	0.00864866
chr1:146193001-146194000	CG	0.0675676	0.793651	0.000770047	0.00417671	Pt1G04470
chr1:146200001-146201000	CG	0.222222	0.753731	0.00941423	0.00970345	Pt1G04470
chr1:146213001-146214000	CG	0.35	0.948276	0.00777727	0.00881821	Pt1G04470
chr1:146215001-146216000	CG	0	0.867925	0.00213129	0.00520655	Pt1G04470
chr1:146219001-146220000	CG	0.481481	0.849398	0.0006874	0.0041228	Pt1G04470
chr1:146228001-146229000	CG	0.574627	0.820225	0.00363935	0.00629911	Pt1G04470
chr1:146233001-146234000	CG	0.975309	0.643478	0.000800358	0.00420043	Pt1G04470
chr1:146234001-146235000	CG	0.5	0.752688	0.0076983	0.0087762	Pt1G04470
chr1:146257001-146258000	CG	0.928177	0.508197	0.00482449	0.00708305	Pt1G04470
chr1:146329001-146330000	CG	0.51145	0.771987	0.00305137	0.00587893	Pt1G04470
chr1:146332001-146333000	CG	0.6	0.956522	0.00451372	0.00688104
chr1:146343001-146344000	CG	0.241379	0.783333	0.00848477	0.0092046
chr1:146364001-146365000	CG	0.629213	0.854305	0.00260038	0.0055449
chr1:146416001-146417000	CG	0.576923	0.962963	0.00844631	0.00918456
chr1:146429001-146430000	CG	0.846154	0.568047	0.00550126	0.00749998
chr1:146432001-146433000	CG	0.723404	0.9375	0.00544526	0.00746909
chr1:146468001-146469000	CG	0.663636	0.93994	0.00556804	0.0075407
chr1:146487001-146488000	CG	0.774194	0.974212	0.00337393	0.00611052
chr1:146498001-146499000	CG	0.659259	0.937304	0.00270782	0.00562203
chr1:146499001-146500000	CG	0.6875	0.928702	0.00178481	0.00493998
chr1:146507001-146508000	CG	0.631579	0.96	0.00118099	0.00446494
chr1:146521001-146522000	CG	0.535714	0.906832	0.000895391	0.004264
chr1:146524001-146525000	CG	0.714286	0.932432	0.00879482	0.00937541
chr1:146551001-146552000	CG	0.761194	0.995633	0.00246035	0.00544663
chr1:146555001-146556000	CG	0.697674	0.980237	0.00444337	0.00683534
chr1:146568001-146569000	CG	0.45	0.885496	0.00628008	0.00796763
chr1:146604001-146605000	CG	0.454545	0.991071	0.00439557	0.00680361
chr1:146623001-146624000	CG	0.741573	0.972603	0.0024629	0.00544856
chr1:146651001-146652000	CG	0.574194	0.79845	0.00598288	0.00779024	Pt1G04490
chr1:146674001-146675000	CG	0.609649	0.815574	0.00212125	0.00520062	Pt1G04490
chr1:146747001-146748000	CG	0.586538	0.855856	0.00346521	0.00617846
chr1:146771001-146772000	CG	0.651515	0.880597	0.00803871	0.00896043
chr1:146788001-146789000	CG	0.965517	0.52381	0.00224847	0.00529457
chr1:146815001-146816000	CG	1	0.680851	0.00416162	0.00665098
chr1:146821001-146822000	CG	1	0.7	0.00957123	0.00978418
chr1:146836001-146837000	CG	0.555556	0.792453	0.00827824	0.0090909
chr1:146863001-146864000	CG	0.268293	0.875	0.00403489	0.00656317
chr1:146987001-146988000	CG	0.982143	0.692857	0.00194925	0.00506559
chr1:146988001-146989000	CG	0.602151	0.882353	0.00893855	0.00945227
chr1:147043001-147044000	CG	0.779221	0.509506	0.00804683	0.00896424
chr1:147110001-147111000	CG	0.850877	0.507692	0.00115624	0.00444434	Pt1G04500
chr1:147124001-147125000	CG	0.482759	0.753846	0.00709784	0.00843818	Pt1G04500
chr1:147131001-147132000	CG	0.604478	0.937947	0.00563829	0.00758315	Pt1G04500
chr1:147172001-147173000	CG	0.970588	0.389706	0.000319827	0.00405368	Pt1G04500
chr1:147186001-147187000	CG	0.443609	0.805825	0.00592095	0.00775169	Pt1G04500
chr1:147212001-147213000	CG	0.601266	0.960674	0.00238687	0.00539647	Pt1G04500
chr1:147216001-147217000	CG	0.324324	0.91623	0.00731066	0.00855973	Pt1G04500
chr1:147217001-147218000	CG	0.758621	0.960227	0.00082261	0.00421367	Pt1G04500
chr1:147218001-147219000	CG	0.6875	0.966216	0.000609567	0.0040853	Pt1G04500
chr1:147220001-147221000	CG	0.529412	0.883721	0.00300834	0.00584836	Pt1G04500
chr1:147230001-147231000	CG	0.692308	0.931727	0.00760269	0.00872262	Pt1G04500
chr1:147242001-147243000	CG	0.639456	0.853365	0.00998272	0.0099908	Pt1G04500
chr1:147268001-147269000	CG	0.659091	0.907173	0.00461063	0.00694636	Pt1G04500
chr1:147269001-147270000	CG	0.509804	0.948276	0.000271528	0.00405368	Pt1G04500
chr1:147273001-147274000	CG	0.571429	0.88	0.000315362	0.00405368	Pt1G04500
chr1:147274001-147275000	CG	0	0.410891	0.00954225	0.0097707	Pt1G04500
chr1:147278001-147279000	CG	0.0134228	0.256757	0.00239982	0.00540562	Pt1G04500
chr1:147306001-147307000	CG	0.694915	0.957143	0.00222805	0.00528022	Pt1G04500
chr1:147504001-147505000	CG	0.148418	0.903727	0.00068464	0.00412045
chr1:147550001-147551000	CG	0.643939	0.935811	0.000258583	0.00405368
chr1:147621001-147622000	CG	0.641667	0.978571	0.00158798	0.00478828	Pt1G04510
chr1:147960001-147961000	CG	0.980263	0.701754	0.00124013	0.00450985	Pt1G04510
chr1:148029001-148030000	CG	0.5	0.903226	0.00295861	0.00581055
chr1:148106001-148107000	CG	0.75	1	0.00986982	0.00993341
chr1:148192001-148193000	CG	0.970588	0.684211	0.000377543	0.00405368
chr1:148210001-148211000	CG	0.521739	0.961905	0.000102693	0.00405368
chr1:148246001-148247000	CG	0.634146	1	0.00192605	0.00504745
chr1:148412001-148413000	CG	0.772727	1	0.00765313	0.00875146
chr1:148529001-148530000	CG	0.639098	0.316901	8.66e-05	0.00405368
chr1:148581001-148582000	CG	0.862876	0.524691	0.00274825	0.00565294
chr1:148622001-148623000	CG	0.948905	0.712418	0.000693433	0.00412657	Pt1G04550
chr1:148655001-148656000	CG	0.93318	0.723404	0.0020666	0.00515771	Pt1G04550
chr1:148661001-148662000	CG	0.940722	0.732877	0.00530339	0.00738217	Pt1G04550
chr1:148692001-148693000	CG	0.947368	0.692308	0.00128986	0.00454546	Pt1G04550
chr1:148734001-148735000	CG	0.955556	0.653846	0.00775248	0.00880556	Pt1G04550
chr1:148742001-148743000	CG	0.964706	0.471429	0.00811828	0.00900485	Pt1G04550
chr1:148762001-148763000	CG	0.521739	0.90708	0.00608548	0.00785267	Pt1G04550
chr1:148947001-148948000	CG	0.690265	0.897233	0.00295865	0.00581055
chr1:148987001-148988000	CG	0.953642	0.39645	0.00035128	0.00405368
chr1:148988001-148989000	CG	0.985507	0.307167	0.00491232	0.00713784
chr1:149111001-149112000	CG	0.703349	0.976048	0.000257738	0.00405368
chr1:149197001-149198000	CG	0.537975	0.878049	0.000920034	0.00428231
chr1:149638001-149639000	CG	0.779874	1	0.00566229	0.00759729
chr1:149765001-149766000	CG	0.948052	0.321101	0.000533913	0.00407612
chr1:150017001-150018000	CG	0.9	0.619718	0.00731139	0.00855996
chr1:150019001-150020000	CG	0.901235	0.691358	0.00892199	0.00944303
chr1:150034001-150035000	CG	0.918182	0.573529	0.000971299	0.0043205
chr1:150112001-150113000	CG	0.975	0.744186	0.00512058	0.0072717
chr1:150601001-150602000	CG	0.406948	0.682353	0.00140956	0.00464219
chr1:150845001-150846000	CG	0.468274	0.263359	0.00598556	0.00779109	Pt1G04610
chr1:150877001-150878000	CG	0.461538	0.950495	0.00212521	0.0052031	Pt1G04610
chr1:150919001-150920000	CG	0.660287	0.866142	0.000734022	0.00414509	Pt1G04610
chr1:150949001-150950000	CG	0.703349	0.923948	0.00554026	0.00752298	Pt1G04610
chr1:150968001-150969000	CG	0.61413	0.928947	0.00847654	0.00920055	Pt1G04610
chr1:150979001-150980000	CG	0.5625	0.916667	0.00416394	0.00665293	Pt1G04610
chr1:151025001-151026000	CG	0.5	0.839827	0.00741565	0.00861799	Pt1G04610
chr1:151106001-151107000	CG	0.729412	0.944631	0.000401934	0.00405368
chr1:151187001-151188000	CG	0.426009	0.93617	0.000243375	0.00405368
chr1:151188001-151189000	CG	0.621429	0.926366	0.00297976	0.00582594
chr1:151196001-151197000	CG	0.450915	0.187592	0.00674183	0.00823435
chr1:151219001-151220000	CG	0	0.643617	0.00111161	0.00440899
chr1:151241001-151242000	CG	0.643836	0.961538	0.000872124	0.00424757
chr1:151439001-151440000	CG	0.636364	0.955224	0.00129721	0.00455064
chr1:151446001-151447000	CG	0.719298	0.96	0.00313519	0.00594014
chr1:151451001-151452000	CG	0.625	0.978947	0.00426854	0.00672156
chr1:151458001-151459000	CG	0.72549	0.929825	0.00179979	0.0049521
chr1:151493001-151494000	CG	0.654676	0.946502	0.00196067	0.00507478
chr1:151514001-151515000	CG	0.589147	0.832402	0.00261204	0.00555409
chr1:151515001-151516000	CG	0.514286	0.834416	0.00012051	0.00405368
chr1:151525001-151526000	CG	0.75	0.956522	0.00498478	0.0071831
chr1:151546001-151547000	CG	0.666667	0.931034	0.00422439	0.0066894
chr1:151549001-151550000	CG	0.733333	0.974619	0.00152029	0.00473088
chr1:151555001-151556000	CG	0.648515	0.868098	0.00836283	0.00913925
chr1:151556001-151557000	CG	0.577465	0.941176	0.000301464	0.00405368
chr1:151562001-151563000	CG	0.652632	0.856796	0.00310789	0.00592257
chr1:151582001-151583000	CG	0.607843	0.878327	0.000582617	0.0040775
chr1:151584001-151585000	CG	0.422414	0.845304	0.000263444	0.00405368
chr1:151611001-151612000	CG	0.540984	0.861789	0.000722027	0.00414057
chr1:151614001-151615000	CG	0.351351	0.830918	0.000542523	0.00407612
chr1:151626001-151627000	CG	0	0.92827	0.00109695	0.00439744
chr1:151630001-151631000	CG	0.572491	0.895551	5.27e-05	0.00405368
chr1:151644001-151645000	CG	0.68	0.968254	0.00673746	0.00823185
chr1:151680001-151681000	CG	0.685185	0.898592	0.00280727	0.00569798
chr1:151716001-151717000	CG	0.681818	0.9	0.00274405	0.00564933
chr1:151719001-151720000	CG	0.575163	0.804469	0.00282309	0.00570702
chr1:151728001-151729000	CG	0.458333	0.948905	0.00364898	0.00630551
chr1:151730001-151731000	CG	0.25	0.8875	0.00534956	0.00741154
chr1:151765001-151766000	CG	0.0952381	0.896552	0.00513576	0.00728094
chr1:151774001-151775000	CG	0.70303	0.917738	0.00140084	0.00463532
chr1:151811001-151812000	CG	0.68	0.936508	0.00604076	0.00782522
chr1:151814001-151815000	CG	0.636364	0.927083	0.000151103	0.00405368
chr1:151817001-151818000	CG	0.7	0.935065	0.0061738	0.00790601
chr1:151826001-151827000	CG	0.491525	0.816514	0.00994095	0.0099697
chr1:151828001-151829000	CG	0.580838	0.906504	0.00320917	0.00599255
chr1:151862001-151863000	CG	0.75	0.959184	0.00780134	0.00882958	Pt1G04640
chr1:151865001-151866000	CG	0.380165	0.818653	0.00034652	0.00405368	Pt1G04640
chr1:151895001-151896000	CG	0.672131	0.95	0.00315043	0.00595166	Pt1G04640
chr1:151932001-151933000	CG	0.776423	1	0.00486223	0.00710575	Pt1G04640
chr1:151989001-151990000	CG	0.691176	0.910995	0.00120588	0.0044855	Pt1G04640
chr1:152028001-152029000	CG	0.213793	0.766798	0.00113262	0.00442622	Pt1G04640
chr1:152103001-152104000	CG	0.731707	0.945578	0.00188787	0.00501777	Pt1G04640
chr1:152130001-152131000	CG	0	0.605911	0.00797624	0.00892654	Pt1G04640
chr1:152234001-152235000	CG	0.4	1	0.00537767	0.00742791
chr1:152243001-152244000	CG	0.0625	0.833333	0.00169087	0.00486653
chr1:152244001-152245000	CG	0.1	0.901408	0.00184349	0.00498531
chr1:152385001-152386000	CG	0	0.929293	0.00449411	0.00686916
chr1:152417001-152418000	CG	0.666667	0.964602	0.00796003	0.00891838
chr1:152435001-152436000	CG	0.75	1	0.00345827	0.00617334
chr1:152466001-152467000	CG	0.476744	0.829412	0.00961968	0.009809
chr1:152496001-152497000	CG	0.5	0.929825	0.00249078	0.00546789
chr1:152497001-152498000	CG	0.5	0.909091	0.00241166	0.00541622
chr1:152525001-152526000	CG	0.6	0.934066	0.00941406	0.00970345
chr1:152533001-152534000	CG	0.5	0.867403	0.00156877	0.00477062
chr1:152721001-152722000	CG	0.0025641	0.236735	0.00363376	0.0062956	Pt1G04660
chr1:152767001-152768000	CG	0	1	0.0056543	0.00759293	Pt1G04660
chr1:152791001-152792000	CG	0	0.9625	0.00937418	0.00968231	Pt1G04660
chr1:152809001-152810000	CG	0.592593	0.860465	0.00111497	0.00441117	Pt1G04660
chr1:152900001-152901000	CG	0.542857	0.871429	0.00091006	0.00427758	Pt1G04660
chr1:152909001-152910000	CG	0.365854	0.633634	0.00340813	0.00613611	Pt1G04660
chr1:152966001-152967000	CG	0.781609	1	0.000830516	0.00421933	Pt1G04660
chr1:153035001-153036000	CG	0.617647	1	0.00303159	0.00586363
chr1:153056001-153057000	CG	0.307692	0.954802	0.00495177	0.00716062
chr1:153057001-153058000	CG	0.4	0.993506	0.00294357	0.00579986
chr1:153672001-153673000	CG	0.405405	0.941176	0.0048353	0.00708945
chr1:153772001-153773000	CG	0.416667	1	0.00693725	0.00834534
chr1:153867001-153868000	CG	0.6	0.901869	0.00460528	0.00694336
chr1:153961001-153962000	CG	0.760684	0.965517	0.00433591	0.00676851
chr1:154011001-154012000	CG	0.3	0.926316	0.00226025	0.00530304
chr1:154383001-154384000	CG	0.769974	0.00530223	0.00602552	0.00781646	Pt1G04670
chr1:154542001-154543000	CG	0.971429	0.685345	0.000520951	0.00407421	Pt1G04670
chr1:154587001-154588000	CG	0.466667	0.969283	0.00743679	0.00862976	Pt1G04670
chr1:154632001-154633000	CG	0.621622	0.876923	0.00768738	0.00876987	Pt1G04670
chr1:154641001-154642000	CG	0	0.916031	0.00176621	0.00492621	Pt1G04670
chr1:154643001-154644000	CG	0.2	0.685714	0.0091484	0.00956632	Pt1G04670
chr1:155056001-155057000	CG	0.747573	0.528302	0.00950726	0.00975171
chr1:155140001-155141000	CG	0.673611	0.915966	0.00186323	0.00499907
chr1:155276001-155277000	CG	0.411765	0.782609	0.00847942	0.00920211
chr1:155315001-155316000	CG	0.448276	0.964286	0.00142328	0.00465524	Pt1G04690
chr1:155358001-155359000	CG	0.382576	0.132394	0.00717953	0.00848512	Pt1G04690
chr1:156037001-156038000	CG	0.669643	0.910714	0.00112996	0.00442354	Pt1G04720
chr1:156382001-156383000	CG	0.650602	1	0.00310147	0.0059175
chr1:156631001-156632000	CG	0.52439	0.921212	0.000788144	0.00418936
chr1:156648001-156649000	CG	0.777778	1	0.00897595	0.00947335
chr1:156665001-156666000	CG	0.62069	1	0.00162929	0.00481944
chr1:156686001-156687000	CG	0.705357	0.909524	0.00211393	0.00519305
chr1:156776001-156777000	CG	0.219512	0.73913	0.00300044	0.0058419
chr1:156780001-156781000	CG	0.702532	0.982353	0.00205573	0.00514931
chr1:157479001-157480000	CG	0.926829	0.454545	0.00433541	0.00676818	Pt1G04730
chr1:157653001-157654000	CG	0.62963	0	0.00107735	0.00438421
chr1:158094001-158095000	CG	0.986301	0.636364	0.00306181	0.00588638
chr1:158161001-158162000	CG	0.976471	0.701754	0.00889236	0.00942696
chr1:158178001-158179000	CG	0.731707	0.955056	0.00912512	0.0095546
chr1:158213001-158214000	CG	0.899628	0.636364	0.00834775	0.00913179
chr1:158426001-158427000	CG	0.758621	0.988095	0.00504	0.00721737	Pt1G04760
chr1:159379001-159380000	CG	0.467354	0.131965	0.00147221	0.00470106	Pt1G04770
chr1:159725001-159726000	CG	1	0.794118	0.00346937	0.00618115
chr1:159882001-159883000	CG	0.972826	0.571429	0.00136309	0.00460204
chr1:160753001-160754000	CG	0.787097	1	0.00280907	0.00569897	Pt1G04820
chr1:160839001-160840000	CG	0.0812348	0.405345	1.38e-05	0.00405368	Pt1G04820
chr1:160943001-160944000	CG	0.857466	0.627907	0.000835117	0.00422214	Pt1G04820
chr1:161683001-161684000	CG	0.879518	0.644444	0.00727912	0.0085414
chr1:161718001-161719000	CG	0.977941	0.735294	0.00405337	0.0065757
chr1:161914001-161915000	CG	0.916667	0.25	0.00903084	0.00950308
chr1:162294001-162295000	CG	0.888158	0.589744	0.00476377	0.00704323	Pt1G04860
chr1:162299001-162300000	CG	0.97551	0.666667	0.006442	0.00806111	Pt1G04860
chr1:162302001-162303000	CG	0.659751	0.989418	0.000664956	0.00410857	Pt1G04860
chr1:162352001-162353000	CG	0.975207	0.612903	0.00573493	0.00764007	Pt1G04860
chr1:162381001-162382000	CG	0.936364	0	0.0077851	0.00882132	Pt1G04860
chr1:162424001-162425000	CG	0.708029	0.0681818	0.00347134	0.00618276	Pt1G04860
chr1:162456001-162457000	CG	0.739837	1	0.00499327	0.00718887	Pt1G04860
chr1:162547001-162548000	CG	0.985294	0.75	0.00165564	0.00483959	Pt1G04860
chr1:162667001-162668000	CG	0.96875	0.555556	0.0021798	0.00524261
chr1:162685001-162686000	CG	0.888889	0.575758	0.0022188	0.00527308
chr1:162818001-162819000	CG	0.926316	0.648649	0.00743696	0.0086299
chr1:162910001-162911000	CG	0.915888	0	0.000711496	0.00413688
chr1:162941001-162942000	CG	0.794595	0.563758	0.00896107	0.0094642
chr1:163099001-163100000	CG	0.662338	1	0.000527507	0.0040758
chr1:163545001-163546000	CG	0.49711	0.285383	0.00230609	0.00533352
chr1:163658001-163659000	CG	0.522293	0.905371	0.00131196	0.00456038	Pt1G04890
chr1:163923001-163924000	CG	0.936709	0.733333	0.00409714	0.00660663
chr1:163942001-163943000	CG	0.981221	0.68	0.000306566	0.00405368
chr1:163943001-163944000	CG	0.944444	0.699301	0.00134744	0.00459034
chr1:163975001-163976000	CG	0.957143	0.517241	0.00204954	0.00514353
chr1:164018001-164019000	CG	0.873563	0.608142	0.0013894	0.0046272
chr1:164586001-164587000	CG	1	0.4	0.00605977	0.00783688
chr1:164666001-164667000	CG	1	0.368421	0.00542073	0.00745387
chr1:164952001-164953000	CG	0.928571	0.634146	0.0037114	0.00634526	Pt1G04910
chr1:165231001-165232000	CG	0.798883	0.461538	0.00308545	0.00590621	Pt1G04910
chr1:165360001-165361000	CG	0.582474	0.931818	0.000797492	0.00419617
chr1:165405001-165406000	CG	0.947368	0.66087	0.00175023	0.00491425
chr1:165500001-165501000	CG	0.934579	0.712042	0.000634016	0.00409916
chr1:165932001-165933000	CG	0.716763	0.320122	0.00636405	0.00801569
chr1:165938001-165939000	CG	0.954866	0.625571	0.0010843	0.00438913
chr1:166584001-166585000	CG	0.135258	0.463194	0.00245135	0.00544081
chr1:167165001-167166000	CG	0.901639	0.677632	0.00313509	0.00594014	Pt1G04960
chr1:167333001-167334000	CG	1	0.689655	0.00130101	0.00455411
chr1:167402001-167403000	CG	0.725806	0.958904	0.00939369	0.00969261
chr1:167771001-167772000	CG	0.480412	0.734531	0.00813456	0.00901415	Pt1G04980
chr1:167816001-167817000	CG	0.322335	0.75969	0.00312251	0.00593329
chr1:167831001-167832000	CG	0.5625	0.949367	0.00787796	0.00887185
chr1:167866001-167867000	CG	0.364341	0.964088	8.47e-05	0.00405368
chr1:168059001-168060000	CG	0.971014	0.628571	0.00741267	0.00861597
chr1:168066001-168067000	CG	0.72	0.23913	0.00391012	0.00647839
chr1:168103001-168104000	CG	0.941176	0.153846	0.00868309	0.00931279
chr1:168143001-168144000	CG	0.991667	0.75969	0.0098285	0.00991135
chr1:168145001-168146000	CG	0.919831	0.717391	0.000767817	0.00417671
chr1:168155001-168156000	CG	0.993243	0.572816	0.000968296	0.00431691
chr1:168244001-168245000	CG	0.789216	0.398374	0.00901965	0.00949676
chr1:168462001-168463000	CG	0.966387	0.701493	0.00239864	0.00540478
chr1:168636001-168637000	CG	0.945455	0.729167	0.00235862	0.0053757
chr1:169091001-169092000	CG	0.405694	0	0.00010343	0.00405368
chr1:169169001-169170000	CG	0.882682	0.633803	0.00948536	0.00973982
chr1:169213001-169214000	CG	0.944251	0.623853	0.00785416	0.00885964
chr1:169345001-169346000	CG	0.722222	0.425287	0.00233385	0.00535423
chr1:169349001-169350000	CG	0.973054	0.771863	0.00819611	0.00904737
chr1:169375001-169376000	CG	0.972222	0.571429	0.00123539	0.00450674
chr1:169383001-169384000	CG	0.795122	0.45935	0.00867158	0.00930601
chr1:169385001-169386000	CG	0.964427	0.744444	0.0027542	0.0056574
chr1:169406001-169407000	CG	0.938596	0.706667	0.00690424	0.00832699
chr1:169438001-169439000	CG	0.604839	0	0.000151616	0.00405368
chr1:169448001-169449000	CG	0.117647	0.616667	0.00317274	0.00596663
chr1:170161001-170162000	CG	0.433333	0.933333	0.00116177	0.00444776
chr1:170690001-170691000	CG	0.666667	1	0.00830383	0.00910606
chr1:170924001-170925000	CG	0.7	1	0.00385706	0.00644361
chr1:171527001-171528000	CG	0.947917	0.731343	0.000716696	0.00413961
chr1:171549001-171550000	CG	0.688889	1	0.00139745	0.00463317
chr1:171598001-171599000	CG	0.403509	0.769231	0.00376385	0.00637939
chr1:171734001-171735000	CG	0.729167	0.96875	0.00311259	0.0059257
chr1:172008001-172009000	CG	0.680272	0.924855	0.00120391	0.00448356
chr1:172160001-172161000	CG	0.791304	0.575342	0.00819835	0.00904851
chr1:172441001-172442000	CG	0.5	0.95977	0.0066588	0.00818723
chr1:172904001-172905000	CG	0.959459	0.607143	0.00170728	0.00487968
chr1:173230001-173231000	CG	0.954268	0.703125	0.000411149	0.00405368
chr1:173360001-173361000	CG	0.777778	1	0.00806181	0.00897302
chr1:173605001-173606000	CG	1	0.744898	0.000845849	0.00422489
chr1:173807001-173808000	CG	0.470588	0.981818	0.00242464	0.00542446
chr1:173924001-173925000	CG	0.7	0.942623	0.0068346	0.00828569
chr1:173983001-173984000	CG	0.647059	0.988636	0.000618449	0.00408961
chr1:174019001-174020000	CG	0.706522	0.939394	0.00787471	0.00887047
chr1:174552001-174553000	CG	0.6	0.96	0.003514	0.00621026
chr1:174591001-174592000	CG	0.705882	1	0.00337092	0.00610777
chr1:174687001-174688000	CG	0.333333	0.971429	0.0018381	0.00498113
chr1:175036001-175037000	CG	0.6	1	0.00410803	0.00661502
chr1:175335001-175336000	CG	0.75	0.964602	0.00316781	0.00596312
chr1:175411001-175412000	CG	0.454545	1	0.0021703	0.00523529
chr1:175413001-175414000	CG	0.333333	0.985401	0.00101058	0.00434401
chr1:175424001-175425000	CG	0.733333	0.964912	0.00384263	0.00643471
chr1:175482001-175483000	CG	0.538462	0.939394	0.00511035	0.00726388
chr1:175672001-175673000	CG	0.785714	1	0.00250693	0.00548011
chr1:175997001-175998000	CG	0.867647	0.6	0.00639552	0.00803386
chr1:176053001-176054000	CG	0.927711	0.661932	0.00202703	0.00512783
chr1:176777001-176778000	CG	0.972973	0.770492	0.00395431	0.00650801
chr1:176918001-176919000	CG	0.914573	0.69375	0.00176903	0.00492927
chr1:177116001-177117000	CG	0	0.246377	0.00534859	0.00741101
chr1:177343001-177344000	CG	0.741259	0.972222	0.00257714	0.00552698
chr1:177730001-177731000	CG	0.703704	0.917722	0.00358418	0.00626017
chr1:178517001-178518000	CG	0.664179	0.943262	0.00081922	0.00421072
chr1:178695001-178696000	CG	0.731343	0.934307	0.00869817	0.00932041
chr1:179094001-179095000	CG	0.214286	0	0.00819806	0.00904835
chr1:179096001-179097000	CG	0.732075	0.93465	0.00780082	0.00882941
chr1:179115001-179116000	CG	0.677778	0.946524	0.00915134	0.00956802
chr1:179121001-179122000	CG	0.596685	0.925781	0.00150578	0.00472153
chr1:179124001-179125000	CG	0.638889	0.988024	0.00604125	0.00782546
chr1:179125001-179126000	CG	0.571429	0.972973	0.00496155	0.00716689
chr1:179127001-179128000	CG	0.7	0.975385	0.00325938	0.00602967
chr1:179140001-179141000	CG	0.554795	0.943089	0.00385539	0.00644251
chr1:179144001-179145000	CG	0.463158	0.971519	0.00574195	0.00764476
chr1:179145001-179146000	CG	0.678571	0.9627	0.00658607	0.00814548
chr1:179146001-179147000	CG	0.656	0.978933	0.00026894	0.00405368
chr1:179161001-179162000	CG	0.66129	0.972222	0.00113063	0.0044244
chr1:179164001-179165000	CG	0.5	0.821862	0.00956932	0.00978342
chr1:179172001-179173000	CG	0.16	0.823899	0.00559839	0.00755975
chr1:179188001-179189000	CG	0.733333	0.963303	0.00748281	0.00865484
chr1:179208001-179209000	CG	0.671429	0.963925	0.0008791	0.00425254
chr1:179212001-179213000	CG	0.763158	0.965686	0.00063993	0.00410278
chr1:179215001-179216000	CG	0.613333	0.946667	0.0067001	0.0082108
chr1:179225001-179226000	CG	0.728395	0.954373	0.0050132	0.00719938
chr1:179241001-179242000	CG	0.666667	0.989757	0.000707684	0.00413515
chr1:179250001-179251000	CG	0.7	0.955752	0.00222198	0.00527581
chr1:179254001-179255000	CG	0.660377	0.947368	0.00124598	0.0045162
chr1:179260001-179261000	CG	0.757009	0.968668	0.00855606	0.00924363
chr1:179292001-179293000	CG	0.75	0.954545	0.00292296	0.00578504
chr1:179293001-179294000	CG	0.68984	0.959184	0.00914362	0.00956351
chr1:179306001-179307000	CG	0.533333	0.930403	0.00463995	0.00696715
chr1:179307001-179308000	CG	0.588235	0.95449	0.000673576	0.00411516
chr1:179308001-179309000	CG	0.727891	0.946108	0.00250184	0.0054776
chr1:179311001-179312000	CG	0.666667	0.966571	0.00449491	0.00686979
chr1:179313001-179314000	CG	0.4375	0.949853	0.00034997	0.00405368
chr1:179315001-179316000	CG	0.638298	0.9437	0.000823644	0.00421445
chr1:179319001-179320000	CG	0.617021	0.964215	0.00420494	0.00667791
chr1:179321001-179322000	CG	0.689655	0.963716	7.15e-05	0.00405368
chr1:179330001-179331000	CG	0.726027	0.942632	0.00215743	0.00522587
chr1:179332001-179333000	CG	0.677419	0.949827	0.00609778	0.00786056
chr1:179358001-179359000	CG	0.5	0.938193	0.000281786	0.00405368
chr1:179363001-179364000	CG	0.722222	0.949183	0.00704707	0.00840873
chr1:179374001-179375000	CG	0	0.946394	0.00186563	0.00500187
chr1:179375001-179376000	CG	0.338462	0.942105	0.00746281	0.00864387
chr1:179376001-179377000	CG	0.6	0.917065	0.00187981	0.00501151
chr1:179377001-179378000	CG	0	0.970874	0.00575585	0.00765352
chr1:179381001-179382000	CG	0.55814	0.904255	0.005528	0.00751616
chr1:179383001-179384000	CG	0.619048	0.944034	0.00127929	0.00453812
chr1:179417001-179418000	CG	0	0.776	0.000308069	0.00405368
chr1:179428001-179429000	CG	0.592105	0.892308	0.00139747	0.00463317
chr1:179438001-179439000	CG	0.2	0.931962	0.00139907	0.00463363
chr1:179440001-179441000	CG	0.666667	0.948718	0.00365353	0.00630888
chr1:179442001-179443000	CG	0.605263	0.968153	0.000606921	0.0040853
chr1:179468001-179469000	CG	0.689655	0.93401	0.00589898	0.00773953
chr1:179486001-179487000	CG	0.75	0.980132	0.000395562	0.00405368
chr1:179514001-179515000	CG	0.787402	0.988814	0.00266701	0.00559356
chr1:179515001-179516000	CG	0.690594	0.943804	0.000721577	0.00414057
chr1:179524001-179525000	CG	0.73913	0.957597	0.000223597	0.00405368
chr1:179528001-179529000	CG	0.244898	0.933735	0.00526202	0.00735749
chr1:179531001-179532000	CG	0.747664	0.960396	0.00718831	0.00849011
chr1:179534001-179535000	CG	0.408451	0.933333	0.00823153	0.00906554
chr1:179547001-179548000	CG	0.571429	0.94382	0.00182512	0.00497119
chr1:179556001-179557000	CG	0.585366	0.92	0.0024345	0.00543089
chr1:179561001-179562000	CG	0.66443	0.960836	0.000159619	0.00405368
chr1:179584001-179585000	CG	0	0.858657	0.00230737	0.00533418
chr1:179585001-179586000	CG	0.512821	0.981982	0.00615228	0.00789324
chr1:179589001-179590000	CG	0.169014	0.991071	7.4e-05	0.00405368
chr1:179612001-179613000	CG	1	0.0930233	0.00520532	0.00732302
chr1:180337001-180338000	CG	0.763838	0.96732	0.00538254	0.00743053
chr1:180567001-180568000	CG	0.706522	0.965812	0.000341163	0.00405368
chr1:180764001-180765000	CG	0.678571	0.916667	0.00775463	0.00880664
chr1:180811001-180812000	CG	1	0.788462	0.0083065	0.00910766
chr1:180890001-180891000	CG	0	1	0.00514373	0.00728602
chr1:181105001-181106000	CG	0.716381	0.959459	0.00018855	0.00405368
chr1:181212001-181213000	CG	0.347826	0	0.0014075	0.00464024
chr1:181222001-181223000	CG	0.625	0.96789	0.00776343	0.00881145
chr1:181267001-181268000	CG	0.684932	0.983333	0.00374261	0.00636496
chr1:181510001-181511000	CG	0.55814	0.869565	0.00480051	0.00706697
chr1:181769001-181770000	CG	0.777778	0.978193	0.00174049	0.00490652
chr1:181827001-181828000	CG	0.794118	1	0.00511555	0.00726796
chr1:181955001-181956000	CG	0.792453	1	0.000693172	0.0041258
chr1:182328001-182329000	CG	0.594595	0.958333	0.00328657	0.00604922
chr1:182377001-182378000	CG	0.611111	1	0.00213407	0.0052095
chr1:182405001-182406000	CG	0.717949	0.968085	0.00330459	0.00606079
chr1:182459001-182460000	CG	0.710526	0.960784	0.00735334	0.00858283
chr1:182482001-182483000	CG	0.5625	1	0.0017108	0.00488252
chr1:182483001-182484000	CG	0.58	0.915584	0.00912776	0.00955575
chr1:182541001-182542000	CG	0.428571	0.90625	0.00604528	0.00782809
chr1:182587001-182588000	CG	0.745763	0.96063	0.000175436	0.00405368
chr1:182961001-182962000	CG	0.75	0.957547	0.00863378	0.00928496
chr1:182964001-182965000	CG	0.530303	0.913793	0.000611293	0.00408533
chr1:182979001-182980000	CG	0.621622	0.943182	0.00978839	0.00989259
chr1:182980001-182981000	CG	0.6	0.984791	0.000643304	0.0041044
chr1:182998001-182999000	CG	0.681159	0.975709	0.000450848	0.00405368
chr1:183001001-183002000	CG	0.543624	0.794737	0.00728544	0.00854464
chr1:183021001-183022000	CG	0.756906	0.966805	0.0042137	0.00668183
chr1:183092001-183093000	CG	0.631579	0.957265	0.00196263	0.00507629
chr1:183207001-183208000	CG	0.677419	0.989474	0.00123043	0.00450201
chr1:183233001-183234000	CG	0.5	0.871886	0.00713135	0.0084577
chr1:183242001-183243000	CG	0.663073	0.889816	0.00264309	0.00557686
chr1:183248001-183249000	CG	0.714286	0.930233	0.00794959	0.00891258
chr1:183303001-183304000	CG	0.631579	0.912088	0.00609481	0.00785857
chr1:183345001-183346000	CG	0.673469	0.952055	0.00385364	0.00644208
chr1:183352001-183353000	CG	0.74	0.984314	0.00173765	0.00490487
chr1:183357001-183358000	CG	0.666667	0.956349	0.00201239	0.00511667
chr1:183383001-183384000	CG	0.625	0.929032	0.00875144	0.00935077
chr1:183463001-183464000	CG	0.35	0.893617	0.00269389	0.00561417
chr1:183479001-183480000	CG	0.766234	0.978261	0.00122725	0.00449952
chr1:183666001-183667000	CG	0.878788	0.566667	0.00930048	0.00964288
chr1:183689001-183690000	CG	0.611111	0.935185	0.00998971	0.00999396
chr1:183691001-183692000	CG	0.6	0.974138	0.00269966	0.00561729
chr1:183736001-183737000	CG	0.670732	0.949772	0.00639893	0.00803557
chr1:183738001-183739000	CG	0.765625	0.979798	0.00248043	0.00546087
chr1:183789001-183790000	CG	0.714286	0.977456	0.000324339	0.00405368
chr1:183795001-183796000	CG	0	0.973913	0.00386805	0.00645051
chr1:183869001-183870000	CG	0.73913	0.249527	9.63e-05	0.00405368
chr1:183872001-183873000	CG	0.869565	0.357341	0.000809824	0.00420634
chr1:183876001-183877000	CG	0.6875	1	0.00484906	0.00709769
chr1:183883001-183884000	CG	0.395349	0.943478	0.000421824	0.00405368
chr1:183887001-183888000	CG	0.382353	0.913978	0.00116559	0.00445167	Pt1G05290
chr1:183894001-183895000	CG	0.705882	0.971239	0.00817147	0.0090347
chr1:183900001-183901000	CG	0.689394	0.903846	0.00316459	0.00596207
chr1:183919001-183920000	CG	0.637097	0.949219	0.000182468	0.00405368
chr1:183931001-183932000	CG	0.466667	0.935154	0.00293092	0.0057911
chr1:183933001-183934000	CG	0.567568	0.903553	0.00872172	0.00933398
chr1:183936001-183937000	CG	0.55102	0.938931	0.0082553	0.00907888
chr1:183951001-183952000	CG	0	0.938889	0.00114189	0.00443417
chr1:183960001-183961000	CG	0.739726	1	0.0086241	0.00928039
chr1:183971001-183972000	CG	0.513889	0.982036	0.00467483	0.00698936
chr1:183974001-183975000	CG	0.73913	0.971605	0.002873	0.00574395
chr1:183981001-183982000	CG	0.4	0.919643	0.00195083	0.00506718
chr1:183984001-183985000	CG	0.571429	0.958621	0.000369168	0.00405368
chr1:183991001-183992000	CG	0	0.902256	0.000228779	0.00405368
chr1:184003001-184004000	CG	0.71123	0.91358	0.0044556	0.00684311	Pt1G05300
chr1:184010001-184011000	CG	0.969697	0.4	0.00604296	0.00782673	Pt1G05300
chr1:184302001-184303000	CG	0.5	1	0.00516881	0.00730231
chr1:184518001-184519000	CG	0.83871	0.527273	0.00654173	0.00812016
chr1:184525001-184526000	CG	0.692308	1	0.00883965	0.00939855
chr1:184592001-184593000	CG	0.485294	0.829268	0.00335537	0.00609658
chr1:184839001-184840000	CG	0.623853	0.843972	0.00284573	0.00572406
chr1:184891001-184892000	CG	0.888889	0.604651	0.00893457	0.00944987
chr1:184958001-184959000	CG	0.259259	0	0.00437515	0.00679276
chr1:185177001-185178000	CG	0.8	0.554913	0.00789838	0.00888296
chr1:185912001-185913000	CG	1	0.666667	0.00631627	0.0079893
chr1:188376001-188377000	CG	0.4	0.96875	0.00609324	0.00785782
chr1:189292001-189293000	CG	0.627119	1	0.00517908	0.00730735
chr1:189721001-189722000	CG	0.75	1	0.000514727	0.00407348
chr1:190592001-190593000	CG	0.75	0.971831	0.00644123	0.00806074
chr1:190630001-190631000	CG	0.488372	0.954545	0.00243578	0.00543177
chr1:190643001-190644000	CG	0.428571	0.942122	0.00138158	0.00462015
chr1:191005001-191006000	CG	0.746269	0.972973	0.00479692	0.00706485
chr1:191520001-191521000	CG	0.578947	0.980645	0.00448145	0.00686095
chr1:191631001-191632000	CG	0.611111	0.952632	0.00304108	0.00587056
chr1:191768001-191769000	CG	0.643939	0.928571	0.00372581	0.0063541
chr1:191806001-191807000	CG	0.759259	0.978947	0.00238972	0.00539794
chr1:191839001-191840000	CG	0.615385	0.902685	0.00333293	0.0060825
chr1:192255001-192256000	CG	0.461538	0.957692	0.00284691	0.00572515
chr1:192455001-192456000	CG	0.625	0.944664	0.00200555	0.00511141
chr1:192505001-192506000	CG	0.676471	0.90566	0.00186973	0.00500492
chr1:192863001-192864000	CG	0.521739	0.851852	0.00445072	0.00683992
chr1:193274001-193275000	CG	0.722222	0.969697	0.00838284	0.00915021
chr1:194597001-194598000	CG	0.758242	1	0.00155353	0.00475696
chr1:194662001-194663000	CG	0.642857	1	0.00565811	0.00759514
chr1:194811001-194812000	CG	0.5	0.928571	0.0033997	0.00613051
chr1:194977001-194978000	CG	0.676829	0.904762	0.00516132	0.00729681
chr1:195188001-195189000	CG	0.613333	0.869565	0.00315512	0.00595474
chr1:195284001-195285000	CG	0.25	1	0.00125755	0.00452473
chr1:195517001-195518000	CG	0.923077	0.553846	0.00135477	0.00459565	Pt1G05590
chr1:195821001-195822000	CG	0.985294	0.612903	0.00325657	0.00602771
chr1:195975001-195976000	CG	0.509434	0.88	0.000432949	0.00405368
chr1:196190001-196191000	CG	0.597826	0.95122	0.006746	0.00823649
chr1:196813001-196814000	CG	1	0.642857	0.00274586	0.00565101
chr1:197006001-197007000	CG	0.855107	0.293073	0.00895561	0.00946089	Pt1G05650
chr1:197309001-197310000	CG	0.682927	1	0.00180601	0.0049572
chr1:198006001-198007000	CG	0.704545	0.944444	0.00656229	0.0081328
chr1:198255001-198256000	CG	0.868852	0.571429	0.00921818	0.00960164
chr1:198430001-198431000	CG	0.474359	0	0.00489755	0.00712768
chr1:198441001-198442000	CG	0.795455	0.488372	0.00313137	0.00593905
chr1:198448001-198449000	CG	0.787234	0.512195	0.00220755	0.00526396
chr1:198453001-198454000	CG	0.933884	0.567568	0.00099154	0.00433255
chr1:198454001-198455000	CG	0.896714	0.643836	0.00310194	0.00591771
chr1:198459001-198460000	CG	0.947945	0.571429	0.00400639	0.00654481
chr1:198465001-198466000	CG	0.97318	0	0.000674189	0.00411516
chr1:198498001-198499000	CG	0.915385	0.705882	0.00154706	0.00475094
chr1:198685001-198686000	CG	0.935385	0.636364	0.00176703	0.0049273
chr1:198725001-198726000	CG	0.0367171	0.444444	0.000431242	0.00405368
chr1:198737001-198738000	CG	0.447368	0	0.00210423	0.00518561
chr1:199039001-199040000	CG	0.739837	1	0.00727224	0.0085376
chr1:199146001-199147000	CG	0.698925	0.974026	0.00319763	0.00598366
chr1:199222001-199223000	CG	0.984962	0.777778	0.00407194	0.00658906
chr1:199225001-199226000	CG	0.624161	0.862903	0.00575515	0.00765324
chr1:199287001-199288000	CG	0.966942	0.714286	0.00246852	0.00545277
chr1:199630001-199631000	CG	0.980769	0.671642	0.00254346	0.00550527
chr1:199640001-199641000	CG	0.913242	0.589744	0.0044753	0.00685594
chr1:199671001-199672000	CG	0.833333	0.227273	0.000752162	0.00416138
chr1:199672001-199673000	CG	0.804878	0.525641	0.00550485	0.00750199
chr1:199716001-199717000	CG	0.890909	0.670588	0.00419246	0.00666898
chr1:199832001-199833000	CG	0.652174	1	0.0085528	0.00924216
chr1:200278001-200279000	CG	0.815718	0.496104	0.00219802	0.00525456	Pt1G05700
chr1:200437001-200438000	CG	0	0.98913	0.00058595	0.0040782
chr1:200532001-200533000	CG	0.96875	0.545455	0.00944497	0.00971997
chr1:200619001-200620000	CG	0.923077	0.662338	0.00822006	0.00905869
chr1:200693001-200694000	CG	0.960938	0.7	0.00348645	0.00619239
chr1:201174001-201175000	CG	0.722222	0.979866	0.00276105	0.00566217
chr1:201176001-201177000	CG	0.885246	0.573232	0.00164836	0.00483361
chr1:201185001-201186000	CG	0.65812	0.941909	0.000458529	0.00405368	Pt1G05750
chr1:201197001-201198000	CG	0.589286	0.8125	0.00201106	0.0051154	Pt1G05750
chr1:201214001-201215000	CG	0.676056	0.981524	0.000300349	0.00405368
chr1:201259001-201260000	CG	0.733333	0.94824	0.000168294	0.00405368
chr1:201277001-201278000	CG	0.693878	0.943452	0.0066792	0.00819968
chr1:201280001-201281000	CG	0.757576	0.97546	0.00228323	0.00531707
chr1:201284001-201285000	CG	0.5	0.959596	0.00256696	0.00552123
chr1:201289001-201290000	CG	0.54386	1	0.00215687	0.00522587
chr1:201293001-201294000	CG	0.787879	1	0.0052592	0.00735673
chr1:201306001-201307000	CG	0.2	0.945946	0.00591581	0.00774948
chr1:201307001-201308000	CG	0.52381	0.957746	0.00589589	0.00773747
chr1:201315001-201316000	CG	0.655502	0.901163	0.00302737	0.00586132
chr1:201317001-201318000	CG	0.595506	0.902222	0.00161092	0.00480724
chr1:201319001-201320000	CG	0.584906	0.936782	0.00132641	0.00457166
chr1:201326001-201327000	CG	0.632353	0.850633	0.00531113	0.00738704
chr1:201330001-201331000	CG	0.617925	0.882759	0.000537423	0.00407612
chr1:201444001-201445000	CG	0.00766283	0.433594	2.63e-05	0.00405368	Pt1G05760
chr1:201455001-201456000	CG	0.936599	0.693878	0.00860685	0.00927053
chr1:201481001-201482000	CG	0.973684	0.728814	0.00517363	0.00730531
chr1:201488001-201489000	CG	0.968254	0.763636	0.00160619	0.0048051
chr1:201555001-201556000	CG	0.955335	0.662447	0.00114468	0.00443695
chr1:201564001-201565000	CG	0.615385	1	0.00962467	0.00981189
chr1:201614001-201615000	CG	0.948718	0.289474	0.0044768	0.00685731
chr1:201618001-201619000	CG	0.734899	0.192308	0.00801966	0.00894972
chr1:201640001-201641000	CG	0.876106	0.551724	0.00353294	0.00622469
chr1:201647001-201648000	CG	0.5	1	0.003924	0.00648808
chr1:201684001-201685000	CG	0.928571	0.576271	0.00664266	0.00817677
chr1:201708001-201709000	CG	0.978723	0.647059	0.00183012	0.00497478
chr1:201772001-201773000	CG	1	0.36	0.00946811	0.0097322
chr1:201843001-201844000	CG	0	1	0.00387824	0.00645708	Pt1G05770
chr1:201859001-201860000	CG	0.590909	0.975309	0.000811974	0.00420771
chr1:201886001-201887000	CG	0.333333	0.777027	0.00177214	0.00493069
chr1:201889001-201890000	CG	0	0.875294	0.000197645	0.00405368
chr1:201898001-201899000	CG	0.4	0.893417	0.00273015	0.00563792
chr1:201904001-201905000	CG	0.576687	0.898026	0.00125114	0.0045197
chr1:201974001-201975000	CG	0.936508	0.630769	0.00735459	0.00858333
chr1:202025001-202026000	CG	0.755556	0.96	0.00635266	0.00800922
chr1:202032001-202033000	CG	0.759036	0.415385	0.00316576	0.00596239
chr1:202042001-202043000	CG	0.260664	0	0.00859769	0.00926651
chr1:202110001-202111000	CG	0.419355	1	0.0032878	0.00605034
chr1:202221001-202222000	CG	0.937198	0.647727	0.00202317	0.00512531
chr1:202250001-202251000	CG	0.84	0.536585	0.00533157	0.00740003
chr1:202277001-202278000	CG	0.79646	0.5	0.00449143	0.00686717
chr1:202700001-202701000	CG	0.758621	0	0.00807145	0.00897851
chr1:202773001-202774000	CG	0.921687	0.376712	7.73e-05	0.00405368	Pt1G05820
chr1:202775001-202776000	CG	0.911111	0.65	0.00734872	0.0085801	Pt1G05820
chr1:202855001-202856000	CG	0.966942	0.333333	0.00409383	0.00660407
chr1:202899001-202900000	CG	0.883721	0.581081	0.00156582	0.00476772
chr1:202906001-202907000	CG	0.993865	0.73494	0.00159001	0.00478996
chr1:202966001-202967000	CG	0.510574	0.772727	0.00129165	0.00454757
chr1:204616001-204617000	CG	0.788462	0.988889	0.00436286	0.00678525
chr1:204639001-204640000	CG	0.647059	0.890173	0.00428707	0.00673522
chr1:204660001-204661000	CG	0.5	0.977273	0.00631676	0.00798944
chr1:204669001-204670000	CG	0.558824	0.935897	0.00707002	0.00842242
chr1:204680001-204681000	CG	0.734375	0	0.000674488	0.00411516	Pt1G05920,Pt1G05930
chr1:204696001-204697000	CG	0	0.205128	0.00908349	0.00953193
chr1:204798001-204799000	CG	0.975783	0.764706	0.00108169	0.00438624
chr1:204839001-204840000	CG	0.971311	0.730496	0.000124526	0.00405368
chr1:204940001-204941000	CG	0.743363	0.0535714	0.00790529	0.00888692
chr1:205034001-205035000	CG	0.895161	0.536585	0.001701	0.00487553
chr1:205232001-205233000	CG	0.986188	0.4	0.0019936	0.00510131
chr1:205314001-205315000	CG	0.960744	0	0.000386261	0.00405368
chr1:205544001-205545000	CG	0.479167	0.85	0.00959184	0.00979426
chr1:205950001-205951000	CG	0.615385	0.970149	0.00711742	0.00845024
chr1:206052001-206053000	CG	0.727273	0.958678	0.00119078	0.00447306
chr1:206080001-206081000	CG	0.125	0.958599	0.00531414	0.00738915	Pt1G05970
chr1:206120001-206121000	CG	0.457143	0.939791	0.00400564	0.00654464	Pt1G05970
chr1:206147001-206148000	CG	0.454545	0.952756	8.57e-05	0.00405368	Pt1G05980,Pt1G05970
chr1:206172001-206173000	CG	0.659574	0.963303	0.000271784	0.00405368	Pt1G05970
chr1:206219001-206220000	CG	0.369369	0.705128	0.00394743	0.00650286
chr1:206224001-206225000	CG	0.720588	0.939394	0.00962517	0.00981215
chr1:206317001-206318000	CG	0.381657	0	0.000263489	0.00405368
chr1:206486001-206487000	CG	0.701299	1	0.00240357	0.00540797
chr1:206505001-206506000	CG	0.369231	0.8125	0.00863477	0.00928532
chr1:206557001-206558000	CG	0.967517	0.699346	9.75e-05	0.00405368	Pt1G05990
chr1:206602001-206603000	CG	0.857143	0.237037	0.00202539	0.00512683	Pt1G05990
chr1:206802001-206803000	CG	0.989848	0.76087	0.000919664	0.00428231
chr1:207444001-207445000	CG	0.319106	0.551282	0.000297113	0.00405368
chr1:207490001-207491000	CG	0.754266	0.529825	0.00539294	0.00743585	Pt1G06030
chr1:207747001-207748000	CG	0.684615	0.916667	0.00271895	0.00562941
chr1:207765001-207766000	CG	0.459893	0.707246	0.00127766	0.00453719
chr1:208091001-208092000	CG	0.696203	0.964912	0.00790183	0.00888458
chr1:208218001-208219000	CG	0.662722	0.434211	0.00700328	0.00838375
chr1:208243001-208244000	CG	0.816	0.589474	0.00335699	0.00609817
chr1:208249001-208250000	CG	0.984733	0.526316	0.00138757	0.00462545
chr1:208257001-208258000	CG	0.863095	0.44	0.004707	0.00700792
chr1:208449001-208450000	CG	0	0.923077	0.00372649	0.00635452
chr1:209101001-209102000	CG	0.942857	0.630435	0.00104068	0.00436422
chr1:209144001-209145000	CG	1	0.738462	0.00422826	0.00669258
chr1:209176001-209177000	CG	1	0.733333	0.00798529	0.00893198
chr1:209205001-209206000	CG	0.129524	0.413333	0.00261858	0.00555917
chr1:209272001-209273000	CG	0.517647	0.763158	0.00499365	0.00718888
chr1:209282001-209283000	CG	0.923077	0.652174	0.00134378	0.00458623
chr1:209288001-209289000	CG	0	0.8	0.0097746	0.00988555
chr1:209347001-209348000	CG	0.916944	0.671642	0.00548191	0.00748989
chr1:209364001-209365000	CG	0.902386	0.557214	0.00254917	0.00550957
chr1:209378001-209379000	CG	0.289116	0	0.00103923	0.00436401	Pt1G06060
chr1:209392001-209393000	CG	0.806061	0	0.00171709	0.00488734
chr1:209435001-209436000	CG	0.943662	0	0.00186413	0.0050002
chr1:209502001-209503000	CG	0.496124	0.75	0.00433289	0.00676632	Pt1G06070
chr1:209636001-209637000	CG	0.435484	0.731544	0.00638252	0.00802654
chr1:209838001-209839000	CG	0.974619	0.761468	0.000577137	0.00407612	Pt1G06120
chr1:210561001-210562000	CG	0.974359	0.333333	0.00517346	0.00730515
chr1:212127001-212128000	CG	1	0.666667	0.00286386	0.00573724
chr1:212158001-212159000	CG	0.72	0.95122	0.00312716	0.00593572
chr1:212805001-212806000	CG	0.75	1	0.00718388	0.00848717
chr1:213153001-213154000	CG	0.969697	0.3	0.00187943	0.0050114	Pt1G06230
chr1:213322001-213323000	CG	0.72	1	0.00170426	0.00487812
chr1:213341001-213342000	CG	0.968153	0.647059	0.00824088	0.0090701
chr1:213484001-213485000	CG	0.860987	0.338983	0.000892768	0.00426323
chr1:213514001-213515000	CG	0.425197	0	0.00874307	0.00934608
chr1:213540001-213541000	CG	0.840764	0.542373	0.00307082	0.00589297
chr1:213583001-213584000	CG	0.859813	0.428571	0.00923911	0.00961193
chr1:213624001-213625000	CG	0.840149	0.272727	0.00567571	0.00760536
chr1:214000001-214001000	CG	0.4	0.905983	0.00145133	0.00467928
chr1:214501001-214502000	CG	0	0.613333	0.00160912	0.00480609
chr1:214612001-214613000	CG	0.978495	0.16129	0.000332204	0.00405368
chr1:214644001-214645000	CG	0.916667	0.590909	0.00199794	0.00510549
chr1:214843001-214844000	CG	0.525	0.970149	0.00239652	0.00540298
chr1:214880001-214881000	CG	0.337017	0.979228	5.67e-06	0.00405368
chr1:214881001-214882000	CG	0.691803	0.990724	1.91e-05	0.00405368
chr1:214882001-214883000	CG	0.487705	0.987013	0.00296986	0.00581899
chr1:215123001-215124000	CG	0.436364	0.693069	0.0067193	0.00822067
chr1:215126001-215127000	CG	0.737931	0.962567	0.000548689	0.00407612
chr1:215445001-215446000	CG	1	0.764706	0.000586287	0.0040782
chr1:215721001-215722000	CG	0.917127	0.716418	0.00519984	0.0073201
chr1:215807001-215808000	CG	0.657143	0.181319	0.000518118	0.00407348
chr1:215923001-215924000	CG	0.74375	0.992063	0.000452502	0.00405368
chr1:216243001-216244000	CG	0.657407	1	0.000480318	0.00406496
chr1:216359001-216360000	CG	1	0.6	0.00529273	0.00737571	Pt1G06410
chr1:216662001-216663000	CG	0.971429	0.4375	0.00757122	0.00870501
chr1:216686001-216687000	CG	0.984496	0.722222	0.0026173	0.00555835
chr1:217003001-217004000	CG	0	0.702128	0.00655011	0.00812558
chr1:217126001-217127000	CG	0	0.921348	0.00994782	0.00997276
chr1:217190001-217191000	CG	0.125	1	0.00219537	0.00525284
chr1:217312001-217313000	CG	0	0.5	0.00144457	0.00467363
chr1:217322001-217323000	CG	0.4	0.955026	0.0041346	0.00663119
chr1:217392001-217393000	CG	0.294118	1	0.00106587	0.00437951
chr1:217506001-217507000	CG	0.730769	0.939394	0.00423947	0.00670048
chr1:217507001-217508000	CG	0.716981	0.932773	0.0083719	0.00914348
chr1:217566001-217567000	CG	0.75	0.974684	0.00143105	0.00466186
chr1:217762001-217763000	CG	0.409091	0.932773	0.00230242	0.00533177
chr1:217842001-217843000	CG	0.7	0.967742	0.0014448	0.00467392
chr1:218025001-218026000	CG	0.466667	0.985714	0.00141535	0.00464662
chr1:218099001-218100000	CG	0.666667	1	0.00277045	0.00566945
chr1:220378001-220379000	CG	0.775	1	0.00134963	0.00459259
chr1:220532001-220533000	CG	0.899038	0.692982	0.00385973	0.00644512
chr1:220805001-220806000	CG	0.923077	0.617647	0.00834934	0.00913242
chr1:220998001-220999000	CG	0.911111	0.351852	0.000297223	0.00405368	Pt1G06630
chr1:220999001-221000000	CG	0.763033	0.26087	0.000428279	0.00405368	Pt1G06630
chr1:221053001-221054000	CG	0.961538	0.603448	0.00154012	0.00474373	Pt1G06630
chr1:221086001-221087000	CG	0.915493	0.698113	0.00175383	0.00491638	Pt1G06630
chr1:221135001-221136000	CG	0.772277	1	0.000840279	0.00422386	Pt1G06630
chr1:221154001-221155000	CG	1	0.536585	0.00141005	0.00464239	Pt1G06630
chr1:221239001-221240000	CG	0.474359	0.711111	0.00803767	0.00896024	Pt1G06630
chr1:221294001-221295000	CG	0.992754	0.466667	0.00293515	0.00579463
chr1:221297001-221298000	CG	0.984962	0.726562	0.000377911	0.00405368
chr1:221910001-221911000	CG	0.5	1	0.00850609	0.00921608
chr1:221920001-221921000	CG	0.5	1	0.00219087	0.00524962
chr1:222714001-222715000	CG	0.984848	0.40625	0.00163425	0.00482352
chr1:222801001-222802000	CG	0.609272	0.866667	0.0089435	0.00945494
chr1:222924001-222925000	CG	0.941176	0.655	0.00552948	0.00751703
chr1:222934001-222935000	CG	0.352941	0.904762	0.00233884	0.00535828
chr1:222950001-222951000	CG	0.988095	0.707207	0.00046249	0.00405368
chr1:223002001-223003000	CG	1	0.774194	0.00106453	0.00437887
chr1:223011001-223012000	CG	0.666667	0.95	0.00573437	0.00763959
chr1:223031001-223032000	CG	1	0.68254	0.00937378	0.00968207
chr1:223046001-223047000	CG	0.590909	0.933333	0.00458657	0.00693001
chr1:223051001-223052000	CG	0.887097	0.607843	0.00851277	0.00921989
chr1:223055001-223056000	CG	0.628571	0.972973	0.00457383	0.0069212
chr1:223062001-223063000	CG	0.982456	0.671642	0.00108597	0.00438929
chr1:223067001-223068000	CG	0.639098	0.851064	0.0086549	0.00929661
chr1:223097001-223098000	CG	0.939394	0.652482	0.00167103	0.0048496
chr1:223106001-223107000	CG	1	0.125	0.000569414	0.00407612
chr1:223111001-223112000	CG	0.985401	0.557377	0.00066377	0.00410809
chr1:223139001-223140000	CG	0.614525	0.953191	0.000887442	0.00426042
chr1:223191001-223192000	CG	0.977778	0.645669	0.00134454	0.00458667
chr1:223209001-223210000	CG	0.752	0.965714	0.00176895	0.00492927
chr1:223271001-223272000	CG	0.766667	1	0.00462574	0.0069575
chr1:223272001-223273000	CG	0	0.447368	0.00386394	0.00644779
chr1:223349001-223350000	CG	1	0.466667	0.00635247	0.00800917
chr1:223370001-223371000	CG	0.607143	0.959184	0.00747945	0.00865266
chr1:223403001-223404000	CG	0.945946	0.745721	0.000364696	0.00405368
chr1:223404001-223405000	CG	0.540984	0.895288	0.000667289	0.00411129
chr1:223424001-223425000	CG	0.31694	0.919679	3.22e-05	0.00405368
chr1:223461001-223462000	CG	0.935185	0.607273	0.00566296	0.00759761
chr1:223468001-223469000	CG	0.685897	0.981481	0.00279104	0.00568429
chr1:223513001-223514000	CG	0.369318	0.681957	0.00809507	0.00899228
chr1:223528001-223529000	CG	0.741573	0.972	0.00418823	0.00666729
chr1:223562001-223563000	CG	0.644628	0.862944	0.00389956	0.00647105
chr1:223600001-223601000	CG	0.54902	0.811275	0.00120874	0.00448647
chr1:223606001-223607000	CG	0.603448	0.907473	0.00641877	0.0080472
chr1:223620001-223621000	CG	0.537313	0.929688	0.00843076	0.00917604
chr1:223669001-223670000	CG	0	0.987578	0.000152754	0.00405368
chr1:223707001-223708000	CG	0.0406977	0.988304	0.00493537	0.00715137
chr1:223726001-223727000	CG	0.45122	1	0.00205743	0.00515032
chr1:223727001-223728000	CG	0.670588	1	0.00776711	0.00881304
chr1:223746001-223747000	CG	0.685714	0.907121	0.00544803	0.00747056
chr1:223848001-223849000	CG	0.133333	0.894855	0.000736221	0.00414673
chr1:223939001-223940000	CG	0.961538	0.5	0.00084437	0.00422486
chr1:224505001-224506000	CG	0.453925	0.00591716	0.00165489	0.00483928
chr1:224619001-224620000	CG	0.805195	0	0.00426445	0.00671867
chr1:224695001-224696000	CG	0.954545	0.5	0.00905764	0.0095177	Pt1G06760
chr1:224704001-224705000	CG	0.0377358	0.409302	0.00150498	0.00472151
chr1:224796001-224797000	CG	0.681818	0.961905	0.00914839	0.00956632
chr1:224810001-224811000	CG	0.62069	0.939655	0.00489547	0.00712624
chr1:225989001-225990000	CG	0.971429	0.614035	0.00336697	0.0061055
chr1:226119001-226120000	CG	0.656566	0.986486	0.000478599	0.00406411
chr1:226386001-226387000	CG	0.780142	0	0.00462437	0.0069564
chr1:226560001-226561000	CG	0.696	1	0.00314855	0.00595023
chr1:228192001-228193000	CG	0.916667	0.258065	0.00369949	0.0063388
chr1:228275001-228276000	CG	0.590909	0	0.00350129	0.00620179
chr1:228312001-228313000	CG	1	0.555556	0.00241511	0.00541792
chr1:228396001-228397000	CG	0.880282	0.424242	0.000555682	0.00407612
chr1:228513001-228514000	CG	0.160714	0.567164	0.00606583	0.00784013
chr1:228797001-228798000	CG	0.643979	0.867769	0.00391547	0.00648216
chr1:228813001-228814000	CG	0.906024	0.631111	0.000626942	0.00409563
chr1:228864001-228865000	CG	0.791209	1	0.0016454	0.00483101
chr1:228869001-228870000	CG	0.942623	0.692308	0.00703333	0.00840001
chr1:229169001-229170000	CG	0.572944	0.945763	0.0098512	0.00992358
chr1:229415001-229416000	CG	0.958333	0.702206	0.0027262	0.00563418
chr1:229507001-229508000	CG	0.0643564	0.645833	0.00668665	0.00820378
chr1:229524001-229525000	CG	0.200777	0.83758	0.00016964	0.00405368
chr1:229554001-229555000	CG	0.974101	0.757009	0.00358997	0.00626492
chr1:229882001-229883000	CG	0.697917	0.947368	0.00246933	0.005453
chr1:229889001-229890000	CG	0.693548	0.941176	0.00660387	0.00815448
chr1:229920001-229921000	CG	0.697368	0.280702	0.00839864	0.00915836	Pt1G06920
chr1:230141001-230142000	CG	0.8	1	0.00996956	0.00998395
chr1:231012001-231013000	CG	1	0	0.00962514	0.00981215
chr1:231263001-231264000	CG	0.927445	0.666667	0.00232297	0.00534544
chr1:231981001-231982000	CG	0.773292	1	0.00634102	0.00800245
chr1:232617001-232618000	CG	0.571429	1	0.00592782	0.00775595
chr1:234702001-234703000	CG	1	0.5	0.00734135	0.00857597
chr1:234758001-234759000	CG	0.926866	0	0.00742591	0.00862357
chr1:234899001-234900000	CG	1	0.652632	0.000661685	0.00410809
chr1:234930001-234931000	CG	0.773585	0.0483871	0.00151546	0.00472861
chr1:234984001-234985000	CG	1	0	0.00438249	0.00679666
chr1:235674001-235675000	CG	0.772727	1	0.00758852	0.00871462
chr1:235734001-235735000	CG	0.781065	1	0.00286978	0.00574145
chr1:235920001-235921000	CG	0.64	0.896104	0.0045188	0.0068846
chr1:236228001-236229000	CG	0.945455	0	0.00171647	0.00488681	Pt1G07110
chr1:236610001-236611000	CG	0.0666667	0.653846	0.00123722	0.00450866
chr1:236661001-236662000	CG	0.583333	0.941176	0.00986824	0.00993255
chr1:236686001-236687000	CG	0.666667	0.986667	0.00362567	0.00628991
chr1:236743001-236744000	CG	0.714286	1	0.00142341	0.0046553
chr1:237000001-237001000	CG	0.823529	0.444444	0.00259455	0.00554173
chr1:237746001-237747000	CG	1	0.714286	0.00552128	0.00751232
chr1:237992001-237993000	CG	0.730496	1	0.00439298	0.00680292
chr1:239528001-239529000	CG	0.333333	0.958042	0.00466109	0.00698025
chr1:239629001-239630000	CG	0	0.8125	0.00464862	0.00697281
chr1:239916001-239917000	CG	1	0.715385	0.0035048	0.00620431
chr1:239929001-239930000	CG	0.471429	0.79562	0.00433976	0.00677077
chr1:240077001-240078000	CG	0.734694	0.966146	0.00378621	0.00639553
chr1:240384001-240385000	CG	0	0.903846	0.00962406	0.00981182
chr1:240407001-240408000	CG	0.95	0.664474	0.00472877	0.00702257
chr1:240413001-240414000	CG	0.25	0.861111	0.000439582	0.00405368
chr1:240425001-240426000	CG	0.333333	0.867347	0.00919584	0.00959224
chr1:240485001-240486000	CG	0.612903	0.852941	0.00894816	0.00945712
chr1:240675001-240676000	CG	0	0.764706	0.0027496	0.00565388
chr1:240676001-240677000	CG	0	0.770588	0.000443421	0.00405368
chr1:240691001-240692000	CG	0	0.693694	0.000930308	0.00429046
chr1:240707001-240708000	CG	1	0.121212	0.00162852	0.00481866
chr1:240710001-240711000	CG	0.863636	0.384831	0.000192394	0.00405368
chr1:240744001-240745000	CG	0	0.820513	0.00542406	0.007456
chr1:240745001-240746000	CG	0.25	0.964789	0.000288974	0.00405368
chr1:240771001-240772000	CG	0.740741	0.970899	0.00099885	0.00433594
chr1:240821001-240822000	CG	1	0.786885	0.000737856	0.00414783
chr1:240826001-240827000	CG	0.619048	0.825095	0.00100177	0.00433946
chr1:240827001-240828000	CG	0.2	0.94386	0.000518346	0.00407386
chr1:240831001-240832000	CG	0.73913	0.953642	0.00890681	0.00943497
chr1:240832001-240833000	CG	0.464286	0.924686	0.00100696	0.004343
chr1:240837001-240838000	CG	0.691358	0.923483	0.00209461	0.00517926
chr1:240852001-240853000	CG	0.588235	0.844444	0.00413692	0.00663293
chr1:240853001-240854000	CG	0.622642	0.850575	0.00157229	0.00477483
chr1:240868001-240869000	CG	0.53125	0.920502	0.00397687	0.00652298
chr1:240874001-240875000	CG	0.266667	0.939394	0.00110503	0.00440184
chr1:241248001-241249000	CG	0.6	0.966102	0.00468426	0.00699439
chr1:241272001-241273000	CG	0.993333	0.668508	0.00130176	0.00455411	Pt1G07250
chr1:241291001-241292000	CG	0.967846	0.701149	0.00209815	0.00518168
chr1:241656001-241657000	CG	0.7	0.972222	0.00313671	0.00594124
chr1:241682001-241683000	CG	0.986971	0.761905	0.00718178	0.0084862
chr1:241713001-241714000	CG	0.653846	1	0.00728559	0.0085447
chr1:241756001-241757000	CG	0.953488	0.7	0.00480929	0.00707254
chr1:241796001-241797000	CG	0.487179	0	0.0027953	0.00568748
chr1:241807001-241808000	CG	0.144828	0.802326	0.00120401	0.00448358
chr1:241977001-241978000	CG	0.958763	0.686869	0.000841599	0.00422408
chr1:242060001-242061000	CG	0.978261	0.615385	0.00974341	0.00986969
chr1:242088001-242089000	CG	0.797619	1	0.00226273	0.00530522
chr1:242757001-242758000	CG	1	0.778689	0.00157315	0.00477555
chr1:243000001-243001000	CG	0.766603	0.968254	0.00201539	0.00511921
chr1:243029001-243030000	CG	0.344828	0.817204	0.00285064	0.00572804
chr1:243136001-243137000	CG	0.570175	0.894879	0.00470773	0.00700847
chr1:243213001-243214000	CG	0.733333	1	0.00271737	0.00562822
chr1:243274001-243275000	CG	0.727273	0.95082	0.00229197	0.00532384
chr1:243292001-243293000	CG	0.763889	1	0.00390059	0.00647191
chr1:243599001-243600000	CG	1	0.669039	0.000157284	0.00405368	Pt1G07350
chr1:243619001-243620000	CG	0.785714	0.988201	0.0015424	0.00474514	Pt1G07350
chr1:243678001-243679000	CG	0.704918	0.995169	0.00649474	0.00809064
chr1:243818001-243819000	CG	0.534884	0.261538	0.00746645	0.00864554	Pt1G07370
chr1:243868001-243869000	CG	0.730061	0.933884	0.00103513	0.00436259
chr1:243994001-243995000	CG	0.940299	0.538462	0.0056055	0.00756449
chr1:244001001-244002000	CG	0.952381	0.438596	0.000301652	0.00405368
chr1:244019001-244020000	CG	0.963087	0.666667	0.00114672	0.00443874
chr1:244024001-244025000	CG	0.952239	0.444444	0.00340182	0.00613189
chr1:244031001-244032000	CG	0.786325	0.543478	0.00427197	0.00672431
chr1:244042001-244043000	CG	0.934307	0.5	0.00329444	0.00605393
chr1:244095001-244096000	CG	0.95283	0.702128	0.00242038	0.00542148
chr1:244101001-244102000	CG	0.894737	0.555556	0.00479455	0.00706307
chr1:244161001-244162000	CG	0.275641	0.788462	0.000731958	0.00414296
chr1:244165001-244166000	CG	0.930612	0.522523	0.000116031	0.00405368
chr1:244166001-244167000	CG	0.734177	0.435294	0.0096711	0.00983322
chr1:245229001-245230000	CG	0.449704	0.203922	0.00338	0.00611493	Pt1G07390
chr1:245416001-245417000	CG	0.968421	0.59375	0.00338333	0.00611734
chr1:245479001-245480000	CG	0.896893	0.645367	0.000440164	0.00405368
chr1:245678001-245679000	CG	0.754717	1	0.00083095	0.00421933
chr1:245848001-245849000	CG	0.705263	0.965217	0.00591454	0.00774854
chr1:246424001-246425000	CG	0.6	0.992126	0.0025464	0.00550751
chr1:247385001-247386000	CG	0.647059	1	0.00732325	0.00856601
chr1:247580001-247581000	CG	0.921147	0.636364	0.00262748	0.00556543
chr1:247597001-247598000	CG	0.973607	0.384615	0.00038798	0.00405368
chr1:247855001-247856000	CG	0.954545	0.461538	0.000585992	0.0040782
chr1:247897001-247898000	CG	0.956863	0.2	0.0021867	0.00524662
chr1:247899001-247900000	CG	0.927203	0.647059	0.00228735	0.00532028
chr1:247903001-247904000	CG	0.954064	0.733333	0.000713698	0.00413788
chr1:247906001-247907000	CG	0.863636	0.595238	0.00683061	0.00828331
chr1:247925001-247926000	CG	0.798077	0	0.0022745	0.00531091
chr1:248034001-248035000	CG	0.956897	0.631579	0.000407496	0.00405368
chr1:248035001-248036000	CG	0.944444	0.666667	0.00330328	0.00606011
chr1:248061001-248062000	CG	0.930636	0.688	0.00255397	0.00551348
chr1:248063001-248064000	CG	0.857639	0.540816	0.0021117	0.00519116
chr1:248070001-248071000	CG	0.913043	0.341463	0.00131316	0.0045616
chr1:248108001-248109000	CG	0.918367	0.5	0.00625557	0.00795454
chr1:248153001-248154000	CG	0.951705	0.717949	0.00020215	0.00405368
chr1:248195001-248196000	CG	0.98062	0.552632	0.00140639	0.00463889
chr1:248202001-248203000	CG	0.944675	0.2	0.00401594	0.00655113
chr1:248357001-248358000	CG	0.181818	0.851064	0.00327461	0.00604046
chr1:248382001-248383000	CG	0.647059	1	0.00721248	0.00850407
chr1:248414001-248415000	CG	0.75	1	0.00708855	0.0084344
chr1:248605001-248606000	CG	0	0.966102	0.00196076	0.00507493
chr1:249215001-249216000	CG	0.293956	0.607843	0.00228209	0.00531583
chr1:249338001-249339000	CG	0.766667	0.979452	0.00218853	0.00524776
chr1:249389001-249390000	CG	0.5	0.949367	0.000732634	0.00414329
chr1:249642001-249643000	CG	0.262664	0.501558	0.0023088	0.0053357
chr1:249791001-249792000	CG	0.623188	0.845455	0.0049348	0.00715117
chr1:249800001-249801000	CG	0.666667	0.954545	0.0021654	0.00523154
chr1:249809001-249810000	CG	0.534091	0.920732	0.000402472	0.00405368
chr1:249824001-249825000	CG	0.333333	0.87931	0.00351058	0.0062081
chr1:249846001-249847000	CG	1	0.746269	0.00594545	0.00776646
chr1:249862001-249863000	CG	0.289855	0.642857	0.00983142	0.00991311
chr1:249920001-249921000	CG	0.530303	0.810458	0.00546661	0.00748086
chr1:249955001-249956000	CG	0.257143	0.844156	0.00714045	0.0084627
chr1:249962001-249963000	CG	0.333333	0.730769	0.00718793	0.00848987
chr1:250300001-250301000	CG	0.945652	0.730159	0.0016272	0.00481756
chr1:250353001-250354000	CG	0.646154	0.959677	0.00162571	0.00481677
chr1:250382001-250383000	CG	1	0.777778	0.00882696	0.00939132
chr1:250445001-250446000	CG	0.911111	0.684783	0.00613492	0.00788451
chr1:250559001-250560000	CG	0.950617	0.734043	0.0030316	0.00586363
chr1:250597001-250598000	CG	0.837079	0.619048	0.000901249	0.00427087
chr1:250624001-250625000	CG	0.915584	0.7	0.00936519	0.00967838
chr1:250803001-250804000	CG	0.818182	0.606061	0.00849294	0.00920874
chr1:251328001-251329000	CG	0.766667	1	0.00496773	0.00717157
chr1:251330001-251331000	CG	0.696429	0.929078	0.00413712	0.00663308
chr1:251551001-251552000	CG	0.764706	0.971751	0.00906217	0.0095203
chr1:252238001-252239000	CG	0.529412	1	0.00731753	0.00856292
chr1:252590001-252591000	CG	0.878788	0	0.00312031	0.00593158
chr1:253311001-253312000	CG	0.946903	0.653061	0.00905215	0.00951478
chr1:253549001-253550000	CG	0.810526	0.285714	0.00528812	0.0073723
chr1:253693001-253694000	CG	0.934328	0.496689	9.39e-05	0.00405368
chr1:253694001-253695000	CG	0.859431	0.51145	9.48e-05	0.00405368
chr1:253754001-253755000	CG	0.510204	0.147982	0.000491662	0.00407238
chr1:253790001-253791000	CG	0	0.204545	0.00071202	0.00413738	Pt1G07610
chr1:253798001-253799000	CG	0.533333	0.954545	0.00340076	0.00613141
chr1:254270001-254271000	CG	0.526316	1	0.00375138	0.00637145
chr1:254570001-254571000	CG	0.708333	1	0.00722612	0.00851211
chr1:254774001-254775000	CG	0	1	0.00293414	0.00579393
chr1:254861001-254862000	CG	1	0.777778	0.00797111	0.00892405
chr1:254911001-254912000	CG	0.230769	0.548872	0.0061353	0.00788454
chr1:255021001-255022000	CG	0.634615	0.953488	0.00954091	0.00977007
chr1:255037001-255038000	CG	0.644068	0.254902	0.00613786	0.00788536
chr1:255683001-255684000	CG	0.535714	0.931818	0.00986598	0.00993123
chr1:255713001-255714000	CG	0.566038	0.916667	0.00306652	0.00588995
chr1:255908001-255909000	CG	0.944559	0.212938	0.00518942	0.00731354
chr1:256052001-256053000	CG	1	0.753623	0.00165023	0.00483452
chr1:256053001-256054000	CG	0.615385	0.89011	0.00828281	0.00909367
chr1:256286001-256287000	CG	0.622222	0.859574	0.00301354	0.00585225
chr1:256322001-256323000	CG	0.00934579	0.922078	0.000187593	0.00405368
chr1:256351001-256352000	CG	0	1	0.00343391	0.00615504
chr1:256853001-256854000	CG	0.877193	0.62234	0.0019723	0.00508331
chr1:257169001-257170000	CG	0.673913	0.946078	0.00566266	0.00759752
chr1:257250001-257251000	CG	0.161417	0.809302	0.000219396	0.00405368
chr1:257515001-257516000	CG	0.971264	0.77027	0.00179126	0.00494539
chr1:257533001-257534000	CG	0.738832	0.96648	0.000462744	0.00405368
chr1:257554001-257555000	CG	0.606383	1	0.00297838	0.0058255
chr1:257650001-257651000	CG	0.726804	1	0.00580891	0.00768601
chr1:257699001-257700000	CG	0.967033	0.735202	0.00543179	0.00746089
chr1:257725001-257726000	CG	0.885417	0.617834	0.00301364	0.00585225
chr1:258028001-258029000	CG	0.735294	0.989362	0.00112418	0.00441895
chr1:258173001-258174000	CG	0.633333	0.891566	0.00314336	0.0059461
chr1:258178001-258179000	CG	0.414634	0.914667	0.00197235	0.00508331
chr1:258242001-258243000	CG	0.736842	0.955272	0.00144153	0.00467168
chr1:258264001-258265000	CG	0.615385	0.979592	0.00288047	0.0057506
chr1:258294001-258295000	CG	0.6	1	0.00188515	0.00501579
chr1:258324001-258325000	CG	0.2	0.912	0.00494821	0.00715799
chr1:258343001-258344000	CG	0	0.752475	0.00852154	0.00922467
chr1:258344001-258345000	CG	0.484127	0.859438	0.000539871	0.00407612
chr1:258347001-258348000	CG	0.666667	0.982456	0.00524874	0.00735123
chr1:258387001-258388000	CG	0	0.990385	0.000794709	0.00419339
chr1:258452001-258453000	CG	0.730769	0.93662	0.0038231	0.0064206
chr1:258459001-258460000	CG	0	0.926829	0.000526263	0.00407421
chr1:258473001-258474000	CG	0.28	0.848341	0.0011796	0.004463
chr1:258481001-258482000	CG	0.52	0.944	0.00119027	0.00447303
chr1:258544001-258545000	CG	0.658537	0.966418	0.000847148	0.00422567
chr1:258548001-258549000	CG	0.439024	0.95	0.00111504	0.00441117
chr1:258608001-258609000	CG	0.313725	0.898964	0.00517657	0.00730646
chr1:258660001-258661000	CG	0.731343	0.944785	0.00148974	0.00471279
chr1:258705001-258706000	CG	0.333333	0.95098	0.00520221	0.0073216
chr1:258726001-258727000	CG	0	0.943867	0.00286538	0.00573845
chr1:258728001-258729000	CG	0.487805	0.933852	0.000277848	0.00405368
chr1:258729001-258730000	CG	0.655172	0.915423	0.00681532	0.00827497
chr1:258782001-258783000	CG	0.655172	0.979798	0.00196478	0.00507745
chr1:258789001-258790000	CG	0.660256	0.861996	0.000549691	0.00407612
chr1:258801001-258802000	CG	0	0.561321	0.000632308	0.00409897
chr1:258836001-258837000	CG	0.652174	0.935743	0.00455842	0.00691174
chr1:258839001-258840000	CG	0.705882	0.957213	0.00153426	0.00473996
chr1:258841001-258842000	CG	0.736842	0.970588	0.00213965	0.00521321
chr1:258844001-258845000	CG	0.653846	0.950549	0.000840058	0.00422386
chr1:258859001-258860000	CG	0.638298	0.943966	0.00026991	0.00405368
chr1:258872001-258873000	CG	0.727273	0.967885	0.000169532	0.00405368
chr1:258895001-258896000	CG	0	0.741379	8.53e-05	0.00405368
chr1:258900001-258901000	CG	0.545455	0.840404	0.00367756	0.00632327
chr1:258996001-258997000	CG	0.0119048	0.954545	7.46e-05	0.00405368
chr1:259074001-259075000	CG	0.777778	0.984848	0.00363667	0.00629739
chr1:259092001-259093000	CG	0.666667	0.993197	0.00896389	0.00946577
chr1:259112001-259113000	CG	0.655738	0.967213	0.00100032	0.00433843
chr1:259119001-259120000	CG	0.52	0.95858	0.00951256	0.00975498
chr1:259147001-259148000	CG	0.75	1	0.00137294	0.0046113
chr1:259158001-259159000	CG	0.698113	0.957746	0.00171617	0.00488671
chr1:259197001-259198000	CG	0.714286	0.987805	0.00451072	0.00687937
chr1:259434001-259435000	CG	0.897778	0.333333	0.00186348	0.00499937
chr1:259464001-259465000	CG	0.55	0.974138	0.00321179	0.00599472
chr1:259584001-259585000	CG	0.545455	0.947761	0.00031868	0.00405368
chr1:259587001-259588000	CG	0.737705	0.985612	0.00110531	0.00440184
chr1:259591001-259592000	CG	0.25	0.898352	0.00680983	0.00827165
chr1:259593001-259594000	CG	0.537037	0.899598	0.000356628	0.00405368
chr1:259596001-259597000	CG	0.4	0.956897	0.00028133	0.00405368
chr1:259597001-259598000	CG	0.44	0.95122	0.00132705	0.00457245
chr1:259600001-259601000	CG	0.174603	0.963351	6e-05	0.00405368
chr1:259601001-259602000	CG	0.391892	0.946667	8.06e-05	0.00405368
chr1:259602001-259603000	CG	0.192308	0.935606	0.00593391	0.00775928
chr1:259652001-259653000	CG	0.294118	0.950355	0.00127	0.0045319
chr1:259744001-259745000	CG	0.723684	0.93	0.00191069	0.00503549
chr1:259745001-259746000	CG	0.7	0.940092	0.00262203	0.00556121
chr1:259761001-259762000	CG	0.333333	0.96789	0.00425672	0.00671268
chr1:259822001-259823000	CG	0.2	0.961003	0.0023362	0.00535662
chr1:259895001-259896000	CG	0.5	0.959128	0.000322177	0.00405368
chr1:259924001-259925000	CG	0	1	0.00752479	0.00867794
chr1:259925001-259926000	CG	0.5	0.901408	0.00843429	0.00917764	Pt1G07900
chr1:259969001-259970000	CG	0.6	0.947522	0.005737	0.00764135
chr1:260045001-260046000	CG	0.45	0.941748	0.00571918	0.00763078
chr1:260158001-260159000	CG	0.6	0.97019	0.00260105	0.00554533
chr1:260184001-260185000	CG	0	0.962264	0.00662318	0.0081658
chr1:260219001-260220000	CG	0	0.892857	0.00819636	0.00904739
chr1:260297001-260298000	CG	0.52381	0.946565	0.00186122	0.00499753
chr1:260638001-260639000	CG	0.625	0.970588	0.00276836	0.00566758
chr1:260641001-260642000	CG	0.574194	0.948276	0.00385234	0.00644144
chr1:260645001-260646000	CG	0.324324	1	0.000147703	0.00405368
chr1:260730001-260731000	CG	0.571429	0.934426	0.00599531	0.00779724
chr1:260808001-260809000	CG	0.666667	1	0.00618455	0.00791269
chr1:261249001-261250000	CG	0.8	1	0.00456548	0.0069165
chr1:261314001-261315000	CG	0.6875	0.979167	0.00420494	0.00667791
chr1:261352001-261353000	CG	0.666667	1	0.00614212	0.00788797
chr1:261444001-261445000	CG	0.433333	0.926829	0.00412933	0.00662762
chr1:261622001-261623000	CG	0.653846	0.988473	0.00179862	0.00495087	Pt1G07950
chr1:261643001-261644000	CG	0.678571	0.908197	0.00306833	0.00589119
chr1:261670001-261671000	CG	0	0.976096	0.00113512	0.00442964
chr1:262043001-262044000	CG	0.454545	0.878788	0.00500382	0.00719402
chr1:262191001-262192000	CG	0.666667	1	0.00494998	0.00715929
chr1:262437001-262438000	CG	0.648649	0.965517	0.00109205	0.00439194
chr1:262553001-262554000	CG	0	1	0.00247168	0.00545433
chr1:262568001-262569000	CG	0.473282	0.839367	0.00366094	0.0063129
chr1:262617001-262618000	CG	0.636364	1	0.00201735	0.00512038
chr1:262627001-262628000	CG	0.6875	0.987342	0.00180683	0.0049576
chr1:262763001-262764000	CG	0.404255	0.821918	0.00454291	0.00690097
chr1:262766001-262767000	CG	0.685714	0.975	0.00988741	0.00994205
chr1:262829001-262830000	CG	0.666667	0.876543	0.00907196	0.00952556
chr1:262950001-262951000	CG	0.625	1	0.00110061	0.00439942
chr1:262962001-262963000	CG	0	1	0.00943834	0.00971612
chr1:263001001-263002000	CG	0.4	0.907407	0.00312721	0.00593572
chr1:263223001-263224000	CG	0.6	1	0.00181363	0.00496363
chr1:263281001-263282000	CG	0.797153	1	0.00967672	0.00983607
chr1:263283001-263284000	CG	0.627451	1	0.00686283	0.00830234
chr1:263469001-263470000	CG	0.759259	0.987654	0.00225508	0.00529964
chr1:263477001-263478000	CG	0.115385	0.954545	0.006592	0.00814814
chr1:263537001-263538000	CG	0.675	0.915254	0.00485235	0.00710003
chr1:263545001-263546000	CG	0.709302	0.953125	0.00546978	0.00748257
chr1:263551001-263552000	CG	0.459184	0.691729	0.0099408	0.00996969
chr1:263558001-263559000	CG	0.526316	1	0.00429137	0.00673757
chr1:263568001-263569000	CG	0.166667	0.939394	0.00406034	0.00658132
chr1:263571001-263572000	CG	0	0.980769	0.00144206	0.00467188
chr1:263588001-263589000	CG	0.790476	0.473684	0.00487267	0.00711131	Pt1G08020
chr1:263608001-263609000	CG	0.336957	0.825175	0.00960938	0.00980415
chr1:263618001-263619000	CG	0.629032	0.911458	0.00766351	0.00875694
chr1:263758001-263759000	CG	0.8	1	0.00783603	0.00884824
chr1:263914001-263915000	CG	0.166667	0.975904	0.0038055	0.00640705
chr1:263939001-263940000	CG	0.444444	1	0.00335442	0.00609606
chr1:264081001-264082000	CG	0.7	0.974684	0.00522951	0.00733786
chr1:264116001-264117000	CG	0.689655	0.952756	0.00789722	0.00888199
chr1:264117001-264118000	CG	0.333333	0.764706	0.00112201	0.00441645
chr1:264120001-264121000	CG	0.703704	0.960784	0.00539383	0.00743631
chr1:264177001-264178000	CG	0.880952	0.56044	0.00989907	0.00994752
chr1:264238001-264239000	CG	1	0.7	0.000936061	0.00429464
chr1:264310001-264311000	CG	0.384615	1	0.00218782	0.00524703
chr1:264313001-264314000	CG	0.742574	0.982143	0.000648711	0.0041044
chr1:264365001-264366000	CG	0	0.617647	0.00839015	0.00915399
chr1:264448001-264449000	CG	0.568627	0.973856	0.00514945	0.00728922
chr1:265213001-265214000	CG	0.928571	0	0.00144621	0.00467528
chr1:265836001-265837000	CG	0.8	0.448276	0.00479815	0.00706566
chr1:265839001-265840000	CG	0.769737	0.985507	0.00182746	0.00497327
chr1:266163001-266164000	CG	0.664557	0.886076	0.00721526	0.00850548
chr1:266178001-266179000	CG	0.755906	0.969512	0.00164091	0.00482816
chr1:266186001-266187000	CG	0.65	1	0.00472353	0.00701981
chr1:266367001-266368000	CG	0.578947	0.914894	0.000816277	0.00420881
chr1:266594001-266595000	CG	0.129741	0.553114	9.69e-05	0.00405368
chr1:266595001-266596000	CG	0.632231	0.847701	0.00116321	0.00444919
chr1:267128001-267129000	CG	0.6375	0.95122	0.00631115	0.00798653
chr1:267354001-267355000	CG	0.869565	0	0.000570136	0.00407612
chr1:270489001-270490000	CG	0.873737	0.666667	0.00936769	0.00967969
chr1:270490001-270491000	CG	0.862434	0.5	0.00499788	0.0071911
chr1:270615001-270616000	CG	0.305344	0	0.0044071	0.00681182
chr1:270905001-270906000	CG	0.763158	0.52459	0.00318648	0.00597553
chr1:270963001-270964000	CG	0.461538	1	0.00929813	0.00964194
chr1:271356001-271357000	CG	0.64	0.434483	0.00315927	0.0059591
chr1:273568001-273569000	CG	0.371901	0.595556	0.00700557	0.00838518
chr1:273780001-273781000	CG	0.666667	1	0.00527192	0.00736301
chr1:273876001-273877000	CG	0.792208	1	0.00225011	0.00529617
chr1:274686001-274687000	CG	0.727273	1	0.00530764	0.00738514
chr1:275602001-275603000	CG	0.777778	0.323529	0.00418152	0.00666346
chr1:275834001-275835000	CG	0.708333	1	0.00322823	0.0060065
chr1:276093001-276094000	CG	0.19697	0.440529	0.00219475	0.00525231	Pt1G08340
chr1:276202001-276203000	CG	1	0.789474	0.00345298	0.00617018
chr1:276709001-276710000	CG	0.945946	0.4375	0.00598003	0.00778851
chr1:277014001-277015000	CG	1	0.783784	0.00867414	0.00930749
chr1:278106001-278107000	CG	0.855	0.630769	0.00410141	0.00660994
chr1:278215001-278216000	CG	0.903704	0.489796	0.00986512	0.00993082
chr1:278396001-278397000	CG	0.925926	0	0.00263312	0.00556984
chr1:278398001-278399000	CG	0.97479	0.730159	0.00616922	0.00790366
chr1:278448001-278449000	CG	0.948718	0.666667	0.00685805	0.0082993
chr1:278520001-278521000	CG	0.865248	0	0.00371372	0.00634637
chr1:278638001-278639000	CG	0.901961	0.6	0.00969845	0.00984771
chr1:279334001-279335000	CG	0.705882	1	0.00425293	0.00670929
chr1:279424001-279425000	CG	0.25	1	0.00175844	0.00491937
chr1:279898001-279899000	CG	0.588506	1	0.00847181	0.00919816
chr1:280975001-280976000	CG	1	0.653061	0.00720426	0.0084996
chr1:281239001-281240000	CG	0.8	1	0.00991756	0.00995798
chr1:281349001-281350000	CG	0.781818	1	0.00514394	0.00728606
chr1:281471001-281472000	CG	0	0.513514	0.00672792	0.0082264
chr1:281502001-281503000	CG	1	0.6	0.00979113	0.00989359
chr1:281590001-281591000	CG	0.571429	1	0.00677889	0.00825607
chr1:282530001-282531000	CG	0.384615	1	0.00764778	0.0087479
chr1:282992001-282993000	CG	1	0.690476	0.00993532	0.00996706
chr1:282994001-282995000	CG	0.181818	0.968254	0.00507081	0.00723661
chr1:283033001-283034000	CG	0.785185	1	0.00287195	0.00574341
chr1:283108001-283109000	CG	0.946154	0.578431	0.00203239	0.00513112
chr1:283130001-283131000	CG	0.62963	0.918033	0.00990765	0.00995218
chr1:283293001-283294000	CG	0.770492	1	0.00676944	0.00825055
chr1:283557001-283558000	CG	0.0168919	0.439024	0.00239494	0.00540136
chr1:283573001-283574000	CG	0.967742	0.75	0.00456197	0.00691416
chr1:283618001-283619000	CG	0.571429	0.985075	0.00131213	0.00456038
chr1:283800001-283801000	CG	0.933884	0.695652	0.00132424	0.00456888
chr1:283848001-283849000	CG	0.979167	0.755319	0.00138761	0.0046255
chr1:283876001-283877000	CG	0.676056	0.973333	0.000532549	0.00407612
chr1:283926001-283927000	CG	0.918605	0.440678	0.000560116	0.00407612
chr1:284011001-284012000	CG	0.848889	0.589041	0.00494008	0.00715329
chr1:284071001-284072000	CG	1	0.472222	0.00720281	0.0084988
chr1:284099001-284100000	CG	0.644737	0.894737	0.00300844	0.00584837
chr1:284154001-284155000	CG	0.542105	0.923664	0.003898	0.00647017
chr1:284177001-284178000	CG	0.903226	0.5	0.00446287	0.00684801
chr1:284241001-284242000	CG	0.934211	0.6	0.00972161	0.00985881
chr1:284334001-284335000	CG	0.527778	0	0.00410458	0.00661233
chr1:284353001-284354000	CG	0.827189	0.545763	0.00267622	0.00560007
chr1:284436001-284437000	CG	0.911111	0.649123	0.00578868	0.00767462
chr1:284480001-284481000	CG	0.785714	0.544304	0.00562268	0.00757473
chr1:284580001-284581000	CG	0.921053	0.294118	0.00364088	0.00629984
chr1:284864001-284865000	CG	0.232432	0	0.00315627	0.00595637
chr1:284872001-284873000	CG	0.604938	1	0.000856282	0.00423308
chr1:285444001-285445000	CG	0.75	1	0.00680461	0.00826875
chr1:285808001-285809000	CG	0.526316	0.90625	0.00202455	0.00512666
chr1:285869001-285870000	CG	0.328358	0	0.00544842	0.00747064
chr1:285896001-285897000	CG	0	0.891892	0.00179192	0.00494599
chr1:285902001-285903000	CG	0.441176	0.861111	0.00641988	0.008048
chr1:285964001-285965000	CG	0	0.963173	0.000221005	0.00405368
chr1:286012001-286013000	CG	0.266667	0.970149	0.00238842	0.0053971
chr1:286077001-286078000	CG	0.435897	1	0.00925583	0.00962075
chr1:286110001-286111000	CG	0.666667	0.949495	0.00538459	0.00743175
chr1:286142001-286143000	CG	0.351648	0.810811	0.00657716	0.00814066
chr1:286179001-286180000	CG	0.105263	0.734375	0.00578054	0.00766978
chr1:286314001-286315000	CG	0.5	0.992537	0.00603381	0.00782171
chr1:286380001-286381000	CG	0.609929	0.827869	0.00851853	0.00922329
chr1:286418001-286419000	CG	0.571429	1	0.00578137	0.00767051
chr1:286531001-286532000	CG	0.953488	0.542373	0.00124848	0.00451761	Pt1G08620
chr1:286542001-286543000	CG	1	0	0.00376077	0.00637794	Pt1G08640,Pt1G08650,Pt1G08630
chr1:287265001-287266000	CG	0.272727	0.717105	0.00235308	0.00537185
chr1:287311001-287312000	CG	0	0.789157	0.00899204	0.00948205
chr1:287466001-287467000	CG	0.515152	0.839506	0.00440607	0.00681111
chr1:287888001-287889000	CG	0.916667	0.4	0.00337656	0.00611304
chr1:288258001-288259000	CG	0.594595	0.835526	0.00235388	0.00537218
chr1:288271001-288272000	CG	0.441441	0.82	0.00241927	0.00542119
chr1:288313001-288314000	CG	0.314815	0.528455	0.00664137	0.00817601
chr1:288334001-288335000	CG	0.60241	0.924242	0.0028882	0.00575582
chr1:288352001-288353000	CG	0.34375	0.814815	0.00229143	0.00532353
chr1:288417001-288418000	CG	0.4625	0.7	0.0088856	0.00942389
chr1:288418001-288419000	CG	0	0.733333	0.00664757	0.00818018
chr1:288425001-288426000	CG	0.888	0.67803	0.00404553	0.00657071
chr1:288612001-288613000	CG	0.531963	0.749536	0.000287056	0.00405368	Pt1G08780
chr1:288719001-288720000	CG	0	0.321429	0.00291787	0.00578065
chr1:288785001-288786000	CG	1	0.435897	0.00113617	0.00443014
chr1:288869001-288870000	CG	0.977273	0.765957	0.00940506	0.00969858
chr1:288981001-288982000	CG	0.967391	0.762887	0.00452763	0.00689026
chr1:289011001-289012000	CG	0.493976	0.725806	0.00635584	0.00801073
chr1:289132001-289133000	CG	0.263158	0.857143	0.00389628	0.0064688
chr1:289293001-289294000	CG	0.8	0.241379	0.00568458	0.00761003
chr1:289427001-289428000	CG	0.925926	0.3125	0.00910845	0.00954548	Pt1G08820
chr1:289497001-289498000	CG	0.434783	0.914286	0.00672752	0.00822612
chr1:289651001-289652000	CG	0.828283	0.522727	0.00618132	0.00791086
chr1:289761001-289762000	CG	1	0.428571	0.00620465	0.00792388
chr1:289857001-289858000	CG	0.701754	0.3125	0.00443504	0.00683055
chr1:289863001-289864000	CG	0.6	0	0.00776923	0.00881406
chr1:289987001-289988000	CG	0	0.573333	0.00801991	0.00894972
chr1:290087001-290088000	CG	0.923077	0.696429	0.00619605	0.0079197
chr1:290097001-290098000	CG	1	0.666667	0.00862478	0.00928075
chr1:290156001-290157000	CG	0.242718	0.476703	0.00146076	0.00469018	Pt1G08830
chr1:290195001-290196000	CG	0.955556	0.631579	0.00847809	0.00920144	Pt1G08830
chr1:290422001-290423000	CG	1	0.567568	0.00139746	0.00463317
chr1:290740001-290741000	CG	0.775956	0.361111	0.00287563	0.00574631
chr1:290788001-290789000	CG	0.922414	0.694444	0.00328348	0.00604721
chr1:290833001-290834000	CG	0	0.6	0.00490743	0.00713393
chr1:290867001-290868000	CG	0.238095	1	0.00237721	0.00538918
chr1:290887001-290888000	CG	0.735294	1	0.00153993	0.00474373
chr1:290940001-290941000	CG	0.85	0	0.00134412	0.00458649
[truncated: 185,973 more rows]
