# Supplementary material for: The methylation landscape of giga-genome and the epigenetic timer of age in Chinese pine
Source: Nat Commun. 2023 Apr 7;14:1947. doi: 10.1038/s41467-023-37684-6 (PMC10082083; doi:10.1038/s41467-023-37684-6)
Supplement: Supplementary file 7 — Supplementary Data 5 [file 41467_2023_37684_MOESM7_ESM.xlsx]

## Sheet: CHG DMR between 2y and 35y
position	context	methylation in 2y	methylation in 35y	Pvalue(beta-binomial distribution)	FDR	DMR related gene
chr1:23001-24000	CHG	0.708333	1	0.00569469	0.00778897
chr1:316001-317000	CHG	0.762332	1	0.00771669	0.00886574
chr1:370001-371000	CHG	0.745614	0.911765	0.00279484	0.00603406
chr1:524001-525000	CHG	0.441176	0.970588	0.00745738	0.008732
chr1:632001-633000	CHG	0.730769	1	0.00272223	0.0059874
chr1:1185001-1186000	CHG	0.617978	0.773585	0.00651594	0.00823546
chr1:1187001-1188000	CHG	0.829861	0.985915	0.00775423	0.00888552
chr1:1319001-1320000	CHG	0.670103	0.821782	0.00736106	0.00868085
chr1:1436001-1437000	CHG	0.207182	0.0142857	0.00416877	0.00689365
chr1:1485001-1486000	CHG	0.651934	0	0.00688067	0.00842787
chr1:1541001-1542000	CHG	0.848718	0.58	0.00514896	0.00748126
chr1:1644001-1645000	CHG	0.592593	0.972222	0.00754165	0.0087756
chr1:1668001-1669000	CHG	0.345013	0.784314	0.000222132	0.00444111
chr1:1739001-1740000	CHG	0.745182	0.898305	0.00416541	0.00689182
chr1:1780001-1781000	CHG	0.602564	0.361775	0.00278127	0.00602295
chr1:1833001-1834000	CHG	1	0.8	0.00992744	0.00996732
chr1:1884001-1885000	CHG	0.67033	1	0.00457372	0.0071397
chr1:1893001-1894000	CHG	0.648536	0.835671	0.00111904	0.00489512
chr1:1942001-1943000	CHG	0.740741	0.912176	0.00168017	0.00528151
chr1:1966001-1967000	CHG	0.716216	0.899457	0.00676612	0.00836758	Pt1G00140
chr1:2021001-2022000	CHG	0.307692	0.509642	0.00807605	0.0090541
chr1:2022001-2023000	CHG	0.00204082	0.173077	0.00610901	0.00801787
chr1:2593001-2594000	CHG	0.816254	0.977143	0.00808066	0.0090559
chr1:2599001-2600000	CHG	0.717647	0.875389	0.000911607	0.00475507
chr1:2680001-2681000	CHG	0.603774	0.757525	0.0009315	0.00476609
chr1:2778001-2779000	CHG	0.535433	0.914607	0.000597191	0.00455398
chr1:2861001-2862000	CHG	0.722704	0.947269	0.00546549	0.00765782	Pt1G00160
chr1:2909001-2910000	CHG	0.588	0.751121	0.0037977	0.00667054	Pt1G00170
chr1:2958001-2959000	CHG	0.513158	0.693694	0.00451512	0.0071037
chr1:2975001-2976000	CHG	0.720054	0.886218	7.41e-05	0.00435861
chr1:3009001-3010000	CHG	0.824176	1	0.00192631	0.00545551
chr1:3022001-3023000	CHG	0.776831	0.931106	0.0046135	0.00716117
chr1:3139001-3140000	CHG	0.708861	0.883636	0.00512373	0.00746574
chr1:3210001-3211000	CHG	0.635659	0.848101	0.00156413	0.00520727
chr1:3487001-3488000	CHG	0.661238	0.857798	0.00182209	0.00538084
chr1:3493001-3494000	CHG	0.728033	0.882979	0.00966349	0.00983897
chr1:3603001-3604000	CHG	0.578947	0.163265	0.00278118	0.00602295
chr1:3634001-3635000	CHG	0.64652	0.820388	0.000290617	0.00444111
chr1:3657001-3658000	CHG	0.552743	0.793956	0.000434179	0.00446663
chr1:3700001-3701000	CHG	0.727536	0.92	0.00807745	0.00905451
chr1:3719001-3720000	CHG	0.742857	0.974194	0.000615772	0.00456208	Pt1G00180
chr1:3724001-3725000	CHG	0.903846	0.645161	0.00145479	0.00512586	Pt1G00180
chr1:3777001-3778000	CHG	0.614583	0.790698	0.00663711	0.00829989
chr1:4016001-4017000	CHG	0	0.447761	0.0035296	0.00650105
chr1:4026001-4027000	CHG	0.723238	0.881538	0.000373621	0.00444111
chr1:4082001-4083000	CHG	0.732	0.897959	0.00876763	0.00939991
chr1:4161001-4162000	CHG	0.626087	0.786916	0.00316342	0.00627429
chr1:4261001-4262000	CHG	0.748322	0.937824	0.00197994	0.0054905
chr1:4356001-4357000	CHG	0.64507	0.80102	0.00127887	0.00500595
chr1:4377001-4378000	CHG	0.683168	0.90604	0.00301332	0.0061775
chr1:4469001-4470000	CHG	0.756098	0.932668	0.00267535	0.00595587
chr1:4604001-4605000	CHG	0.793103	0.964	0.00873366	0.00938218
chr1:4804001-4805000	CHG	0.676724	0.869369	0.00421518	0.00692071
chr1:4836001-4837000	CHG	0.722513	1	0.00580919	0.00785273
chr1:4851001-4852000	CHG	0.796053	0.594059	0.00981613	0.00991468
chr1:4880001-4881000	CHG	0.772414	0.940191	0.000446357	0.00447194
chr1:5005001-5006000	CHG	0.113636	0.514056	0.00414352	0.00687758
chr1:5094001-5095000	CHG	0.731818	0.912647	0.00610002	0.00801255
chr1:5386001-5387000	CHG	0.601677	0.787479	0.00465537	0.00718865
chr1:5436001-5437000	CHG	0.773077	0.926708	0.000166187	0.00444111
chr1:5887001-5888000	CHG	0.524793	0.74359	0.00228675	0.00569559
chr1:5892001-5893000	CHG	0.720867	0.881399	0.000326873	0.00444111
chr1:5894001-5895000	CHG	0.67094	0.878378	0.00141093	0.00509477
chr1:6006001-6007000	CHG	0.665192	0.85674	0.00819017	0.0091097
chr1:6067001-6068000	CHG	0.687296	0.512881	0.00390323	0.00673639
chr1:6105001-6106000	CHG	0.738162	0.906728	0.00329568	0.00635435
chr1:6107001-6108000	CHG	0.706215	0.871069	0.00309487	0.00622902
chr1:6151001-6152000	CHG	0.675057	0.923423	4.06e-05	0.00416141
chr1:6179001-6180000	CHG	0.647059	0.828542	0.000113487	0.00444111
chr1:6243001-6244000	CHG	0.76	0.942792	0.000217984	0.00444111
chr1:6453001-6454000	CHG	0.5	0.835498	0.000836052	0.00470255
chr1:6508001-6509000	CHG	0.569106	0.8	0.00687553	0.00842503
chr1:6518001-6519000	CHG	0.768908	0.94084	0.000879359	0.00473215
chr1:6607001-6608000	CHG	0.713115	0.892677	0.000549401	0.00452455
chr1:6614001-6615000	CHG	0.778894	0.948905	0.00299646	0.0061649
chr1:6769001-6770000	CHG	0.55132	0.755682	0.00624762	0.0080934
chr1:6886001-6887000	CHG	0.716981	0.900383	0.000143164	0.00444111
chr1:6891001-6892000	CHG	0.660767	0.834625	0.00146327	0.00513257
chr1:6996001-6997000	CHG	0.739437	0.96	0.00070587	0.00461499
chr1:7290001-7291000	CHG	0.747826	0.0744681	0.00215034	0.00560474
chr1:7301001-7302000	CHG	0.780645	0.935323	0.0043157	0.00698337
chr1:7317001-7318000	CHG	0.0431211	0.299065	0.000646055	0.00458183	Pt1G00250
chr1:7339001-7340000	CHG	0.696682	0.885802	0.00716255	0.0085759
chr1:7394001-7395000	CHG	0.793011	0.97486	0.000380942	0.00444789
chr1:7492001-7493000	CHG	0.774671	0.954064	8.46e-05	0.00439282
chr1:7556001-7557000	CHG	0.677939	0.863135	0.00618107	0.00805831
chr1:7605001-7606000	CHG	0.583691	0.753968	0.00255534	0.00587357
chr1:7833001-7834000	CHG	0.714286	1	0.00258759	0.00589405
chr1:8045001-8046000	CHG	0.645161	0.969231	0.00821071	0.00911963
chr1:8079001-8080000	CHG	0.761905	0.932476	0.00647284	0.00821225
chr1:8131001-8132000	CHG	0.766355	0.941748	0.00345107	0.00645339
chr1:8226001-8227000	CHG	0.970588	0.763636	0.00261152	0.00591129
chr1:8301001-8302000	CHG	0.0769231	0.929078	0.00705023	0.00851598
chr1:8415001-8416000	CHG	0.823529	1	0.00756759	0.00878888
chr1:8443001-8444000	CHG	0.694118	0.920792	0.00659864	0.00828024
chr1:8474001-8475000	CHG	0.722222	0.940217	0.00746355	0.00873528
chr1:8566001-8567000	CHG	0.533648	0.694414	0.000671566	0.00459882	Pt1G00280
chr1:8585001-8586000	CHG	0.773585	0.95053	0.00520303	0.00751219	Pt1G00280
chr1:8704001-8705000	CHG	0.76	0.962963	0.00517509	0.00749593
chr1:8744001-8745000	CHG	0.713615	0.873134	0.00951842	0.00976928
chr1:8786001-8787000	CHG	0.911043	0.747664	0.00466388	0.00719414
chr1:8984001-8985000	CHG	0.415385	0.877395	0.00540415	0.00762475
chr1:9153001-9154000	CHG	0.631579	0.837104	0.00818513	0.00910719
chr1:9240001-9241000	CHG	0.146953	1	0.000539402	0.00451704
chr1:9287001-9288000	CHG	0.640327	0.919565	0.00100417	0.00481315
chr1:9302001-9303000	CHG	0.620397	0.802548	0.00260881	0.00591022
chr1:9336001-9337000	CHG	0.675	1	0.000695302	0.00461032
chr1:9349001-9350000	CHG	0.661238	0.902439	0.000350787	0.00444111
chr1:9367001-9368000	CHG	0.612245	0.898618	0.000224986	0.00444111
chr1:9417001-9418000	CHG	0.546512	0.830645	0.000715279	0.00462152
chr1:9432001-9433000	CHG	0.754098	0.939394	0.00788872	0.00895611
chr1:9444001-9445000	CHG	0.532468	0.90379	0.00916888	0.00959723
chr1:9605001-9606000	CHG	0.70082	0.932584	0.00100148	0.00481071
chr1:9728001-9729000	CHG	0.641892	0.962733	0.00284894	0.00606981
chr1:9854001-9855000	CHG	0.268817	0.578488	0.00272131	0.00598696
chr1:9993001-9994000	CHG	0.719008	1	0.0080763	0.00905416
chr1:10006001-10007000	CHG	0.723926	0.876884	0.00112601	0.00490091
chr1:10070001-10071000	CHG	0.816284	0.97973	0.000601412	0.00455549
chr1:10219001-10220000	CHG	0.633028	0.812983	0.000972242	0.00479474
chr1:10235001-10236000	CHG	0.681818	0.833333	0.00871106	0.00937207
chr1:10492001-10493000	CHG	0.821333	1	0.00619081	0.00806272
chr1:10494001-10495000	CHG	0.440367	0.730769	0.00277655	0.0060205
chr1:10572001-10573000	CHG	0.66875	0.933333	0.0060445	0.00798105
chr1:10783001-10784000	CHG	0.2	0.791489	0.00308211	0.00621974
chr1:10809001-10810000	CHG	0.25641	0.849315	0.00353771	0.00650522
chr1:10818001-10819000	CHG	0.671642	0.868182	0.00980644	0.00990991
chr1:10898001-10899000	CHG	0.470588	0.84	0.00397986	0.00678235
chr1:10907001-10908000	CHG	0.833333	0.984293	0.00395958	0.00677121
chr1:11007001-11008000	CHG	0.769231	0.922759	0.00171642	0.00530493
chr1:11043001-11044000	CHG	0.672381	0.833118	0.000594698	0.00455398
chr1:11059001-11060000	CHG	0.897143	0.428571	0.00377072	0.00665489
chr1:11231001-11232000	CHG	0.93722	0.741935	0.00452213	0.00710796
chr1:11234001-11235000	CHG	0.732394	0.890805	0.00334048	0.00638246
chr1:11300001-11301000	CHG	0.54717	0.941176	0.00428163	0.00696284
chr1:11540001-11541000	CHG	0.721461	0.901786	0.00353597	0.00650413
chr1:11813001-11814000	CHG	0.584241	0.833333	0.00308135	0.00621911
chr1:11909001-11910000	CHG	0.525773	0.818182	0.00967111	0.00984257
chr1:11921001-11922000	CHG	0.136986	0.365333	0.00599689	0.00795569
chr1:12188001-12189000	CHG	0.8125	0.978947	0.00682792	0.00840094
chr1:12260001-12261000	CHG	0.638889	0.314433	0.00812007	0.00907554
chr1:12387001-12388000	CHG	0.578125	0.911111	0.000938733	0.00477129
chr1:12493001-12494000	CHG	0.2	0.926087	0.00220272	0.00563656
chr1:12699001-12700000	CHG	0.566667	1	0.00706203	0.00852247
chr1:12732001-12733000	CHG	0.693878	0.896104	0.00333574	0.00637947
chr1:12735001-12736000	CHG	0.625	0.81875	0.000425443	0.00446449
chr1:12761001-12762000	CHG	0	0.786325	0.00187203	0.00541998
chr1:12776001-12777000	CHG	0.6	0.927869	0.000158289	0.00444111
chr1:12782001-12783000	CHG	0.693548	0.962963	0.000369973	0.00444111
chr1:12783001-12784000	CHG	0.2	0.947566	0.00225643	0.00567401
chr1:12799001-12800000	CHG	0.794393	0.944649	0.00458755	0.0071465
chr1:12800001-12801000	CHG	0.692308	0.941043	0.00129803	0.00501956
chr1:12897001-12898000	CHG	0.521739	0.852071	0.004398	0.00703499
chr1:12940001-12941000	CHG	0.732394	0.912752	0.00262774	0.00592323
chr1:12973001-12974000	CHG	0.766234	0.961207	0.0066325	0.00829748
chr1:12974001-12975000	CHG	0.473684	0.923077	0.00131044	0.00502762
chr1:12988001-12989000	CHG	0.542056	0.895833	0.00217903	0.00562308
chr1:13017001-13018000	CHG	0.623656	0.791667	0.00484316	0.00730412
chr1:13052001-13053000	CHG	0.75	1	0.00181881	0.00537783
chr1:13162001-13163000	CHG	1	0.839416	0.00603951	0.00797874
chr1:13163001-13164000	CHG	0.714286	0.929204	0.00385031	0.00670231
chr1:13190001-13191000	CHG	0.5	0.829268	0.0080972	0.00906444
chr1:13302001-13303000	CHG	0.775	0.384615	0.0074648	0.00873603
chr1:13351001-13352000	CHG	0.681818	0.844828	0.00538486	0.00761348
chr1:14070001-14071000	CHG	0.333333	0.909091	0.00516474	0.00748985
chr1:14303001-14304000	CHG	0.689024	0.855204	0.00116314	0.00492442
chr1:14480001-14481000	CHG	0.575758	1	0.00533654	0.00758662
chr1:14536001-14537000	CHG	0.982759	0.703704	0.00459279	0.00714958
chr1:14739001-14740000	CHG	0.692308	0.863636	0.00813572	0.00908319	Pt1G00520
chr1:14839001-14840000	CHG	0.813131	0.971311	0.00114241	0.0049082	Pt1G00520
chr1:14840001-14841000	CHG	0.543689	0.79716	0.00966761	0.00984104	Pt1G00520
chr1:14856001-14857000	CHG	0.737805	0.935065	0.00673766	0.00835256	Pt1G00520
chr1:15223001-15224000	CHG	0	0.786364	0.000846905	0.00471007
chr1:15231001-15232000	CHG	0.573171	0.849315	0.00123007	0.00497063
chr1:15255001-15256000	CHG	0.781818	0.946996	0.00938732	0.00970441
chr1:15358001-15359000	CHG	0.6	0.922794	0.00669515	0.00833177
chr1:15425001-15426000	CHG	0.5	0.936275	0.00726894	0.00863212
chr1:15444001-15445000	CHG	0.717703	0.918919	0.000823639	0.00469755
chr1:15934001-15935000	CHG	0.428571	0.828025	0.00702424	0.00850132
chr1:15947001-15948000	CHG	0.666667	0.848485	0.0046585	0.00719099
chr1:15973001-15974000	CHG	0	0.901961	0.000310116	0.00444111
chr1:15983001-15984000	CHG	0.677866	0.873786	0.00229357	0.00569995
chr1:16150001-16151000	CHG	0.635593	0.94382	0.000635618	0.00457769
chr1:16239001-16240000	CHG	0.681499	0.873134	0.00906303	0.00954736
chr1:16656001-16657000	CHG	0.268412	0.0765306	0.000703697	0.00461436	Pt1G00590
chr1:16754001-16755000	CHG	0.904255	0.717949	0.00948933	0.00975556
chr1:16767001-16768000	CHG	0.765579	0.92126	0.00109876	0.00487939
chr1:16958001-16959000	CHG	0.0469484	0.594203	0.00618012	0.00805769
chr1:16962001-16963000	CHG	0	0.916667	0.000393007	0.00445911
chr1:17809001-17810000	CHG	0.612903	1	0.00609236	0.00800799
chr1:17902001-17903000	CHG	0.772727	0.25	0.00439621	0.00703348
chr1:18361001-18362000	CHG	0.591667	0.853372	0.000598999	0.00455404
chr1:18409001-18410000	CHG	0.628049	0.876652	0.00134532	0.00505272
chr1:18431001-18432000	CHG	0.655172	0.852535	0.00742726	0.00871653
chr1:18507001-18508000	CHG	0.530864	0.794118	0.00330014	0.00635694
chr1:18519001-18520000	CHG	0.718447	0.888889	0.00791216	0.00896867
chr1:18546001-18547000	CHG	0.732026	0.954733	0.00063966	0.0045808
chr1:18619001-18620000	CHG	0.676471	0.88172	0.00562352	0.00774986
chr1:18639001-18640000	CHG	0.767442	0.923077	0.00302672	0.00618525
chr1:18742001-18743000	CHG	0.659574	0.825	0.00694198	0.00846094
chr1:18755001-18756000	CHG	0.760331	0.916898	0.00292615	0.00611813
chr1:18834001-18835000	CHG	0.612245	0.940299	0.00476474	0.007256
chr1:18893001-18894000	CHG	0.748092	0.900585	0.00532797	0.00758211
chr1:18924001-18925000	CHG	0.71875	0.942308	0.00961751	0.0098168
chr1:18964001-18965000	CHG	0.441176	0.96	0.00536319	0.00760189
chr1:19055001-19056000	CHG	0.723684	0.875	0.00342948	0.00644001
chr1:19365001-19366000	CHG	0.478261	0.813084	0.00230787	0.00571046
chr1:19569001-19570000	CHG	0.780702	0.949612	0.0022905	0.00569756
chr1:19826001-19827000	CHG	0.677165	0.859375	0.0029611	0.00614111
chr1:19897001-19898000	CHG	0.666667	0.925926	0.000394718	0.00445922
chr1:19948001-19949000	CHG	0.739286	0.907692	0.00490425	0.00733814
chr1:19978001-19979000	CHG	0.736842	0.923077	0.00159681	0.00522718
chr1:20031001-20032000	CHG	0.590909	0.8	0.0044246	0.00705221
chr1:20074001-20075000	CHG	0.657143	0.896396	0.00455351	0.00712642	Pt1G00740
chr1:20401001-20402000	CHG	0.701299	0.900204	0.000954046	0.0047817
chr1:20483001-20484000	CHG	0.511628	0.88425	0.000696778	0.00461134
chr1:20487001-20488000	CHG	0.644898	0.822785	0.0026021	0.00590502
chr1:20512001-20513000	CHG	0.609272	0.932584	0.00195545	0.0054743
chr1:20743001-20744000	CHG	0.728814	0.891156	0.00715067	0.00857006
chr1:20870001-20871000	CHG	0.770588	0.930147	0.000348199	0.00444111
chr1:20901001-20902000	CHG	0.73029	0.895277	0.00221068	0.00564232
chr1:21345001-21346000	CHG	0.781132	0.945	0.0030622	0.00620666
chr1:21473001-21474000	CHG	0.765116	0.947242	0.00117443	0.00493427
chr1:22236001-22237000	CHG	0.742701	0.897196	0.00510298	0.0074529
chr1:22243001-22244000	CHG	0.231579	0.80618	2.91e-06	0.00374009
chr1:22244001-22245000	CHG	0.161806	0.894737	2.45e-05	0.00399559
chr1:22381001-22382000	CHG	0.713514	1	0.00400252	0.0067952
chr1:22554001-22555000	CHG	0.0194805	0.288462	0.0012488	0.00498579
chr1:22555001-22556000	CHG	0.626866	0.789809	0.00395656	0.00676962
chr1:23025001-23026000	CHG	0.850374	0.645161	0.00158745	0.00522087
chr1:23079001-23080000	CHG	0.738516	0.889503	0.00652345	0.00823923
chr1:23148001-23149000	CHG	0.841317	1	0.00114525	0.00490935
chr1:23177001-23178000	CHG	0.727848	1	0.00831152	0.00917189
chr1:23298001-23299000	CHG	0.813869	0.968153	0.00680268	0.00838784
chr1:23505001-23506000	CHG	0.663158	0.848684	0.00903007	0.00953109
chr1:23506001-23507000	CHG	0.654088	0.90411	0.00274509	0.00600218
chr1:23812001-23813000	CHG	0.972656	0.677419	0.00293424	0.00612342
chr1:24126001-24127000	CHG	0.746988	0.934343	0.00191416	0.00544822
chr1:24171001-24172000	CHG	0.919283	0.740385	0.0010678	0.00485993
chr1:24259001-24260000	CHG	0.761538	0.914773	0.00313996	0.00625817
chr1:24471001-24472000	CHG	0.664336	0.964912	0.00282008	0.00605154
chr1:24766001-24767000	CHG	0.533333	0.8	0.00595269	0.00793265
chr1:25309001-25310000	CHG	0.821053	1	0.00660153	0.00828156
chr1:26016001-26017000	CHG	0.666667	1	0.00645539	0.00820249
chr1:26180001-26181000	CHG	0.538462	0.923077	0.00782045	0.00892193
chr1:26212001-26213000	CHG	0.654709	0.914141	0.00329622	0.00635471
chr1:26307001-26308000	CHG	0.684615	0.910256	0.00294271	0.00612703
chr1:26310001-26311000	CHG	0.679245	0.864516	0.00733419	0.00866599
chr1:26364001-26365000	CHG	0.762376	0.9375	0.00112887	0.00490231
chr1:26379001-26380000	CHG	0.7173	0.873239	0.00799887	0.00901296
chr1:26382001-26383000	CHG	0.818966	0.621795	0.00616321	0.00804822
chr1:26526001-26527000	CHG	0.545455	1	0.00342086	0.00643485
chr1:26549001-26550000	CHG	0.666667	0.904762	0.00568543	0.00778325
chr1:26681001-26682000	CHG	0.943662	0.6	0.000710282	0.00461686
chr1:26728001-26729000	CHG	0.717822	1	0.0031255	0.00624819
chr1:26788001-26789000	CHG	0.804	0.5	0.00753479	0.00877147
chr1:26841001-26842000	CHG	0.588235	0.974684	0.00386262	0.00671019
chr1:26910001-26911000	CHG	0.68	0.946004	0.000796889	0.0046761
chr1:26952001-26953000	CHG	0.709302	0.891566	0.00215254	0.00560631
chr1:27002001-27003000	CHG	0.558824	0.933472	0.00656067	0.00826034
chr1:27044001-27045000	CHG	0.536842	0.853035	0.00161458	0.00523805
chr1:27069001-27070000	CHG	0.1	0.938053	0.00682117	0.00839819
chr1:27153001-27154000	CHG	0.571429	0.892157	0.00649261	0.00822345
chr1:27165001-27166000	CHG	0.681818	0.888664	0.0042938	0.00696916
chr1:27195001-27196000	CHG	0.715596	0.915179	0.000822386	0.00469755
chr1:27217001-27218000	CHG	0.672619	0.908163	0.00826203	0.00914539
chr1:27298001-27299000	CHG	0.714286	0.953545	0.00210177	0.00557056
chr1:27304001-27305000	CHG	0.655172	0.857997	0.00536301	0.00760182
chr1:27341001-27342000	CHG	0.458333	0.901042	0.00116358	0.00492452
chr1:27385001-27386000	CHG	0.741176	0.921283	0.00193914	0.00546336
chr1:27535001-27536000	CHG	0.723502	0.969849	0.00548408	0.00766771
chr1:27571001-27572000	CHG	0.71831	0.930612	0.00191328	0.00544775
chr1:27574001-27575000	CHG	0.61	0.905149	0.00817317	0.00910129
chr1:27603001-27604000	CHG	0.496552	0.699531	0.00640344	0.00817623
chr1:27605001-27606000	CHG	0.653543	0.876777	0.00394859	0.00676506
chr1:27806001-27807000	CHG	0.455882	0.703226	0.0054362	0.0076429
chr1:29220001-29221000	CHG	0.734694	0.92	0.00883389	0.00943383
chr1:29349001-29350000	CHG	0.84	1	0.00825083	0.00913954
chr1:29470001-29471000	CHG	0.837143	0.533333	0.00364149	0.00657291
chr1:29482001-29483000	CHG	0.72	1	0.00398754	0.00678727
chr1:29527001-29528000	CHG	0.768698	0.941176	0.00358204	0.00653399
chr1:29616001-29617000	CHG	0.720461	1	0.00177826	0.00534787
chr1:29773001-29774000	CHG	0.327731	0.0510204	0.00217051	0.00561697
chr1:29833001-29834000	CHG	1	0.780969	0.00438287	0.00702487
chr1:29842001-29843000	CHG	0.655738	0.851852	0.00501606	0.00740363
chr1:29870001-29871000	CHG	0.133333	0.859485	8.14e-05	0.00438842
chr1:29898001-29899000	CHG	0.317073	0.95122	0.000850432	0.00471115
chr1:29925001-29926000	CHG	0.625	0.827586	0.00226817	0.00568182
chr1:29965001-29966000	CHG	0.0689655	0.779874	0.00341535	0.00643124
chr1:29983001-29984000	CHG	0.483871	0.924765	0.00792263	0.00897456
chr1:29993001-29994000	CHG	0.433333	0.934292	0.000651719	0.004585
chr1:29999001-30000000	CHG	0.3	0.85124	0.000525866	0.00451052
chr1:30000001-30001000	CHG	0.672727	0.905849	0.00103854	0.00483839
chr1:30030001-30031000	CHG	0.622222	0.913846	0.0016953	0.00529082	Pt1G00970
chr1:30034001-30035000	CHG	0.882979	0.141079	3.08e-05	0.00410011
chr1:30037001-30038000	CHG	0.673913	0.861423	0.00177512	0.00534599
chr1:30044001-30045000	CHG	0.668919	0.886667	0.00737333	0.00868706
chr1:30054001-30055000	CHG	0.623932	0.868339	0.00409858	0.00685384
chr1:30082001-30083000	CHG	0.606061	0.836601	0.00716672	0.00857831
chr1:30084001-30085000	CHG	0.692308	0.897561	0.000465015	0.00447929
chr1:30087001-30088000	CHG	0.695312	0.879668	0.00263898	0.00593132
chr1:30100001-30101000	CHG	0.786517	0.961702	0.00336433	0.00639905
chr1:30105001-30106000	CHG	0.54321	0.807407	0.00279902	0.0060373
chr1:30108001-30109000	CHG	0.590909	0.93956	0.00557799	0.00772267
chr1:30135001-30136000	CHG	0.894737	0.0348837	0.00014177	0.00444111
chr1:30469001-30470000	CHG	0.042735	0.8	0.00874803	0.00939011
chr1:31320001-31321000	CHG	0.721519	1	0.00773491	0.00887473
chr1:31458001-31459000	CHG	0.951389	0.769231	0.00591042	0.00791
chr1:31823001-31824000	CHG	1	0.2	0.0075273	0.00876738
chr1:31824001-31825000	CHG	0.796117	1	0.00296204	0.00614178
chr1:32068001-32069000	CHG	0.739437	0.952618	0.000627586	0.00457193
chr1:32104001-32105000	CHG	0.732877	0.931081	0.000504793	0.00449948
chr1:32117001-32118000	CHG	0.634058	0.85614	0.000124838	0.00444111
chr1:32484001-32485000	CHG	0.667315	0.834821	0.000832668	0.00470143
chr1:32542001-32543000	CHG	0.838346	0.200837	0.000601787	0.00455549
chr1:32689001-32690000	CHG	0.770087	0.564706	0.00622699	0.00808188	Pt1G01020
chr1:32787001-32788000	CHG	0.726351	0.882353	0.00933677	0.00967968
chr1:33069001-33070000	CHG	0.433447	0.695067	0.000307749	0.00444111
chr1:33070001-33071000	CHG	0.762019	1	0.00129694	0.00501877
chr1:33371001-33372000	CHG	0.718785	0.891429	0.00025166	0.00444111	Pt1G01040
chr1:33426001-33427000	CHG	0.229219	0.438547	0.00254295	0.00586564	Pt1G01040
chr1:33537001-33538000	CHG	0.770053	0.939759	0.00635997	0.00815166
chr1:33886001-33887000	CHG	0.527149	0.679856	0.00308096	0.00621892
chr1:34995001-34996000	CHG	0.577548	0.729258	0.00155254	0.00519937	Pt1G01090
chr1:35456001-35457000	CHG	0.636829	0.00531915	0.000389014	0.00445213	Pt1G01100
chr1:35457001-35458000	CHG	0.545946	0.0136986	0.000184889	0.00444111	Pt1G01100
chr1:35604001-35605000	CHG	0.721398	0.873275	0.00179786	0.00536175
chr1:35678001-35679000	CHG	0.62761	0.782082	0.00553403	0.00769714
chr1:36379001-36380000	CHG	0.892216	0.54023	0.00220785	0.00563973
chr1:36473001-36474000	CHG	0.819328	0.533333	0.00260192	0.00590501
chr1:36646001-36647000	CHG	0.869565	0.5	0.00244806	0.00579948
chr1:37422001-37423000	CHG	0.775758	1	0.00781122	0.008917
chr1:37494001-37495000	CHG	0.521739	0	0.000441896	0.00446822
chr1:37580001-37581000	CHG	0.9	0.670659	0.00228245	0.00569208
chr1:37777001-37778000	CHG	0.884279	0.363636	0.00640035	0.00817468
chr1:37940001-37941000	CHG	0.509434	1	0.0039736	0.00677869
chr1:37990001-37991000	CHG	0.154286	0.00297619	0.00556235	0.00771276	Pt1G01140
chr1:38114001-38115000	CHG	0.762346	0.929293	0.000741595	0.00463893
chr1:38122001-38123000	CHG	0.608696	0.851211	0.00080228	0.0046818
chr1:38218001-38219000	CHG	0.4625	0.816867	0.00221448	0.0056442
chr1:38221001-38222000	CHG	1	0.666667	0.00785617	0.00894051
chr1:38272001-38273000	CHG	0.6	0.784946	0.00481241	0.00728646
chr1:38275001-38276000	CHG	0.758621	0.934605	0.00195582	0.00547442
chr1:38325001-38326000	CHG	1	0.745763	0.00664266	0.00830251
chr1:38331001-38332000	CHG	0.787879	0.940727	0.00254263	0.00586564
chr1:38342001-38343000	CHG	0.509804	0.742391	0.000823595	0.00469755
chr1:38343001-38344000	CHG	0.580882	0.78868	5.77e-05	0.00427735
chr1:38423001-38424000	CHG	0.76652	1	0.00849842	0.00926637
chr1:38614001-38615000	CHG	0.738351	0.895775	0.00654641	0.00825248
chr1:38628001-38629000	CHG	0.678414	0.964602	0.00024273	0.00444111
chr1:38636001-38637000	CHG	0.650794	0.963415	0.00240246	0.00576881
chr1:38645001-38646000	CHG	0.428571	0.769058	0.00397904	0.00678192
chr1:38714001-38715000	CHG	0.793103	0.962766	0.00428906	0.00696619
chr1:38786001-38787000	CHG	0.734219	0.887538	0.00241688	0.00577964
chr1:38982001-38983000	CHG	0.6	0.90795	0.000486979	0.00448945
chr1:39026001-39027000	CHG	0.790123	0.943953	0.00551854	0.00768794
chr1:39210001-39211000	CHG	0.612903	0.806789	0.0054401	0.00764537
chr1:39345001-39346000	CHG	0.5	0.808581	0.00496686	0.00737539
chr1:39373001-39374000	CHG	0.537313	0.852713	0.00272333	0.00598757
chr1:39410001-39411000	CHG	0.769663	0.940896	0.0033501	0.00638947
chr1:39415001-39416000	CHG	0.483516	0.888	0.00142998	0.00510956
chr1:39421001-39422000	CHG	0.718213	0.895695	0.00410703	0.00685876
chr1:39426001-39427000	CHG	0.668464	0.898045	0.00144663	0.00512011
chr1:39442001-39443000	CHG	0.612903	0.861842	0.00781049	0.00891668
chr1:39510001-39511000	CHG	0.743243	0.90319	0.00229425	0.00570041
chr1:39531001-39532000	CHG	0.675676	0.898172	0.00626867	0.00810479
chr1:39534001-39535000	CHG	0.699708	0.905009	0.000250934	0.00444111
chr1:39545001-39546000	CHG	0.704485	0.875318	0.000161552	0.00444111
chr1:39548001-39549000	CHG	0.745968	0.942308	0.00902107	0.00952662
chr1:39549001-39550000	CHG	0.677419	0.827635	0.00140965	0.00509441
chr1:39596001-39597000	CHG	0.740525	0.896317	0.000447199	0.00447233
chr1:39603001-39604000	CHG	0.779817	0.946286	0.00145357	0.00512456
chr1:39675001-39676000	CHG	0.721569	0.93779	0.00154811	0.00519674
chr1:39700001-39701000	CHG	0.736559	0.910145	0.00592416	0.00791729
chr1:39731001-39732000	CHG	0.807487	0.96679	0.000695181	0.00461032
chr1:39736001-39737000	CHG	0.696552	0.889819	0.000386076	0.00445213
chr1:39781001-39782000	CHG	0.569444	0.842803	0.00203947	0.00553043
chr1:39785001-39786000	CHG	0.388489	0.835052	0.00863027	0.00933066
chr1:39787001-39788000	CHG	0.882353	0.648352	0.00514972	0.00748153
chr1:39798001-39799000	CHG	0.726064	0.890819	0.000947251	0.00477537
chr1:39848001-39849000	CHG	0.661017	0.827485	0.00809231	0.00906174
chr1:39992001-39993000	CHG	0.676471	0.861888	0.00210692	0.00557353
chr1:40009001-40010000	CHG	0.767857	0.935578	0.000788338	0.00466768
chr1:40018001-40019000	CHG	0.738693	0.903367	0.00097452	0.00479559
chr1:40052001-40053000	CHG	0.745387	0.897829	0.00090988	0.00475341
chr1:40058001-40059000	CHG	0.726829	0.908072	0.00128048	0.00500703
chr1:40079001-40080000	CHG	0.735849	0.935018	0.00406961	0.00683657
chr1:40113001-40114000	CHG	0.0472973	0.207843	0.00839163	0.00921295
chr1:40559001-40560000	CHG	0.913043	0.636364	0.00503288	0.00741312
chr1:40614001-40615000	CHG	0.720159	0.880435	0.00600969	0.00796266
chr1:40620001-40621000	CHG	0.656463	0.921053	0.00284637	0.0060678
chr1:40795001-40796000	CHG	0.676874	0.977778	0.00328138	0.00634695
chr1:41013001-41014000	CHG	0.696	0.89414	0.00995394	0.00997928
chr1:41035001-41036000	CHG	0.666667	0.90799	0.0023908	0.00576156
chr1:41046001-41047000	CHG	0.635659	0.869436	0.000323123	0.00444111
chr1:41056001-41057000	CHG	0.613636	0.938053	0.000554706	0.00452936
chr1:41074001-41075000	CHG	0.791667	0.957237	0.00620093	0.0080679
chr1:41075001-41076000	CHG	0.681275	0.914894	0.00182838	0.00538661
chr1:41106001-41107000	CHG	0.45	0.7	0.00179275	0.00535836
chr1:41107001-41108000	CHG	0.646154	0.911208	0.00139615	0.00508718
chr1:41109001-41110000	CHG	0.583333	0.900344	0.00428285	0.00696305
chr1:41119001-41120000	CHG	0.4	0.936111	0.00100216	0.00481083
chr1:41199001-41200000	CHG	0.545455	0.854291	0.000400523	0.00445922
chr1:41210001-41211000	CHG	0.461538	0.849057	0.00160473	0.00523249
chr1:41234001-41235000	CHG	0.729167	0.88102	0.00353073	0.00650181
chr1:41246001-41247000	CHG	0.703125	0.864476	0.00145308	0.00512428
chr1:41248001-41249000	CHG	0	0.915408	0.000734159	0.00463481
chr1:41271001-41272000	CHG	0.569444	0.795181	0.00720253	0.00859668
chr1:41273001-41274000	CHG	0.47619	0.9177	0.000176948	0.00444111
chr1:41293001-41294000	CHG	0.795455	0.961957	0.00761929	0.00881707
chr1:41312001-41313000	CHG	0.678832	0.833703	0.00544763	0.00764944
chr1:41323001-41324000	CHG	0.558824	0.928349	0.00670891	0.00833794
chr1:41325001-41326000	CHG	0.6	0.969754	0.000282666	0.00444111
chr1:41333001-41334000	CHG	0.652174	0.811728	0.000985827	0.00480002
chr1:41334001-41335000	CHG	0.588235	0.835294	0.000914328	0.00475545
chr1:41350001-41351000	CHG	0.7125	0.918919	0.0092699	0.00964716
chr1:41357001-41358000	CHG	0.621622	0.888889	0.00146106	0.00513046
chr1:41361001-41362000	CHG	0.780255	0.931699	0.00880251	0.00941736
chr1:41365001-41366000	CHG	0.714286	0.92	0.000598358	0.00455398
chr1:41554001-41555000	CHG	0.863309	0.153846	0.003773	0.00665568
chr1:41597001-41598000	CHG	1	0.64	0.00388858	0.00672626
chr1:41843001-41844000	CHG	0.6	0.8	0.00989212	0.00995117
chr1:42022001-42023000	CHG	0.672222	0.934211	0.00578786	0.0078404
chr1:42124001-42125000	CHG	0.756281	0.563758	0.00865554	0.0093442
chr1:42174001-42175000	CHG	0.612069	0.816514	0.00753987	0.00877471
chr1:42182001-42183000	CHG	0.675737	0.848797	0.00531697	0.00757523
chr1:42192001-42193000	CHG	0.812398	0.0627907	0.000239734	0.00444111
chr1:42539001-42540000	CHG	0.782443	0.936709	0.00311035	0.00623897
chr1:42577001-42578000	CHG	0.783784	0.956522	0.00257918	0.00588923
chr1:42717001-42718000	CHG	0.708333	0.892562	0.00932424	0.00967429
chr1:42724001-42725000	CHG	0.698925	0.936975	0.00251099	0.00584485
chr1:42771001-42772000	CHG	0.706044	0.407609	0.00548832	0.0076698
chr1:42898001-42899000	CHG	0.702703	0.914089	0.00204991	0.00553583
chr1:42996001-42997000	CHG	0.637427	0.813333	0.00756623	0.00878826
chr1:43031001-43032000	CHG	0.839506	1	0.0047828	0.00726762
chr1:43047001-43048000	CHG	0.604651	0.807692	0.00576907	0.00782966
chr1:43696001-43697000	CHG	0.4	0.842857	0.00441183	0.00704401
chr1:43969001-43970000	CHG	0.75	0.976744	0.00129122	0.00501367
chr1:43970001-43971000	CHG	0.861333	0.5	0.000248757	0.00444111
chr1:43976001-43977000	CHG	0.840517	0.65	0.00306815	0.00621042
chr1:43977001-43978000	CHG	0.683333	0.880952	0.00776121	0.00888949
chr1:44005001-44006000	CHG	0.69574	0.95122	0.000951363	0.00477892
chr1:44060001-44061000	CHG	0.832669	1	0.00435967	0.00701088
chr1:44061001-44062000	CHG	0.807867	1	0.00895774	0.00949508
chr1:44422001-44423000	CHG	0.72067	1	0.00101088	0.00481934
chr1:44512001-44513000	CHG	0.942222	0.694118	0.00347336	0.00646579
chr1:44688001-44689000	CHG	0.779539	0.943609	0.000314234	0.00444111
chr1:44863001-44864000	CHG	0.430769	0.716895	0.00574942	0.00781941
chr1:44882001-44883000	CHG	0.726481	0.942857	0.00756826	0.00878932
chr1:44885001-44886000	CHG	0.74375	0.895062	0.00671316	0.00834058
chr1:45015001-45016000	CHG	0.834887	0.678899	0.00460266	0.00715483
chr1:45018001-45019000	CHG	0.767717	0.931034	0.005204	0.00751272
chr1:45020001-45021000	CHG	0.681081	0.965517	0.000812198	0.00469095
chr1:45023001-45024000	CHG	0.633333	0.876712	0.00382319	0.00668605
chr1:45319001-45320000	CHG	0.108108	0.40249	0.000396393	0.00445922
chr1:45966001-45967000	CHG	0.70202	0.92638	0.00369259	0.00660453
chr1:46105001-46106000	CHG	0.262411	0.0142857	0.00019104	0.00444111
chr1:46110001-46111000	CHG	0.435484	0.76	0.00265469	0.0059434
chr1:46136001-46137000	CHG	0.630841	0.812227	0.00625442	0.00809757
chr1:46221001-46222000	CHG	0.428571	0.893899	0.00119411	0.004948
chr1:46230001-46231000	CHG	0.672414	0.826923	0.00480883	0.00728416
chr1:46281001-46282000	CHG	0.612245	0.89881	0.00518114	0.00749899
chr1:46308001-46309000	CHG	0.553191	0.80531	0.00643423	0.008191
chr1:46362001-46363000	CHG	0.787037	0.949398	0.00391579	0.00674289
chr1:46377001-46378000	CHG	0.667368	0.891892	0.00213601	0.00559241
chr1:46393001-46394000	CHG	0.713115	0.869091	0.00442689	0.00705332
chr1:46586001-46587000	CHG	0.725	1	0.00966888	0.00984154
chr1:46781001-46782000	CHG	0.596491	0.95302	0.00504644	0.0074218
chr1:46829001-46830000	CHG	0.625899	0.846847	0.003971	0.0067776
chr1:46833001-46834000	CHG	0.607692	0.766193	0.00402381	0.0068093
chr1:46870001-46871000	CHG	0.633333	0.890411	0.00384046	0.00669662
chr1:46957001-46958000	CHG	0.919355	0.658031	0.0012796	0.00500595
chr1:46964001-46965000	CHG	0.679245	0.904977	0.00517997	0.00749818
chr1:46969001-46970000	CHG	0.763889	0.963731	0.00692394	0.00845216
chr1:46990001-46991000	CHG	0.647887	0.897436	0.00576994	0.00783042
chr1:47047001-47048000	CHG	0.782857	0.984615	0.00326943	0.00633988
chr1:47049001-47050000	CHG	0.797297	0.98	0.00586546	0.00788485
chr1:47052001-47053000	CHG	0.737226	0.961832	0.00369228	0.00660422
chr1:47149001-47150000	CHG	0.477273	0.793706	0.000457584	0.0044771
chr1:47177001-47178000	CHG	0.684211	0.844498	0.00824151	0.00913477
chr1:47221001-47222000	CHG	0.684211	0.844444	0.00503656	0.00741595
chr1:47374001-47375000	CHG	0.3	0.717949	0.0013611	0.00506411
chr1:47376001-47377000	CHG	0.650485	0.851852	0.00481946	0.0072902
chr1:47482001-47483000	CHG	0.44898	0.827493	0.00456702	0.0071358
chr1:47504001-47505000	CHG	0.627586	0.865546	0.000768354	0.00465974
chr1:47541001-47542000	CHG	0.707317	0.863394	0.000375448	0.00444111
chr1:47586001-47587000	CHG	0.790698	1	0.0071726	0.00858072
chr1:47686001-47687000	CHG	0.571429	1	0.00995475	0.00997983
chr1:47691001-47692000	CHG	0.734694	1	0.00488227	0.00732672
chr1:47721001-47722000	CHG	0.870813	0.688136	0.00136639	0.00506767
chr1:47780001-47781000	CHG	0.790698	0.941176	0.00226291	0.00567902
chr1:47784001-47785000	CHG	0.378049	0.767442	0.00318373	0.00628761
chr1:47832001-47833000	CHG	0.7	0.97561	0.00471441	0.00722502
chr1:48028001-48029000	CHG	0.658228	0.921053	0.00323403	0.00631764
chr1:48111001-48112000	CHG	0.6	0.893805	0.0049401	0.00735957
chr1:48117001-48118000	CHG	0.738095	0.903683	0.00106173	0.00485555
chr1:48330001-48331000	CHG	1	0.8	0.00704255	0.00851153
chr1:48361001-48362000	CHG	0.511475	1	0.0024974	0.00583501
chr1:48416001-48417000	CHG	0.677419	0.857143	0.00436913	0.00701659
chr1:48592001-48593000	CHG	0.882845	0.465753	0.00600848	0.00796197
chr1:48741001-48742000	CHG	0.416667	0.923077	0.00782321	0.00892308
chr1:48840001-48841000	CHG	0.789474	1	0.00807825	0.00905484
chr1:48983001-48984000	CHG	0.786667	0.307692	0.0051307	0.00746944
chr1:49054001-49055000	CHG	0.886275	0.692771	0.00146907	0.00513632
chr1:49536001-49537000	CHG	0.659864	0.84058	0.00588077	0.00789362
chr1:49584001-49585000	CHG	0.731343	0.932692	0.00500602	0.00739759	Pt1G01460
chr1:49618001-49619000	CHG	0.66443	0.825926	0.00981947	0.00991611	Pt1G01460
chr1:49745001-49746000	CHG	0.771689	0.923445	0.00363369	0.00656872	Pt1G01460
chr1:49761001-49762000	CHG	0.666667	0.868794	0.00605544	0.00798756
chr1:49850001-49851000	CHG	0.333333	0.948718	0.00635217	0.00814738
chr1:49910001-49911000	CHG	0.972973	0.718346	0.00648453	0.0082187
chr1:49942001-49943000	CHG	0.380282	0.644737	0.00438702	0.00702744
chr1:49957001-49958000	CHG	0.6875	0.895288	0.00923311	0.00962887
chr1:49995001-49996000	CHG	0.730769	0.901408	0.00604232	0.00797974
chr1:50032001-50033000	CHG	0.614035	0.942857	0.00937701	0.00969882
chr1:50078001-50079000	CHG	0.742604	0.92163	0.000679106	0.00460455	Pt1G01480
chr1:50085001-50086000	CHG	0.720207	0.87747	0.0068088	0.00839127	Pt1G01480
chr1:50117001-50118000	CHG	0.610169	0.451754	0.00403999	0.00681801	Pt1G01480
chr1:50142001-50143000	CHG	0.698113	0.501946	0.000907063	0.00475127	Pt1G01480
chr1:50174001-50175000	CHG	0.676558	0.885442	0.000600496	0.00455549
chr1:50310001-50311000	CHG	0.166667	0.638889	0.00173008	0.00531479
chr1:50313001-50314000	CHG	0.710526	0.294118	0.00152916	0.00518259
chr1:50577001-50578000	CHG	0.634615	0.967391	0.00161494	0.00523805	Pt1G01510
chr1:50624001-50625000	CHG	0.710526	0.872093	0.00731749	0.00865756
chr1:50828001-50829000	CHG	0.700893	0.862637	0.00123087	0.00497122
chr1:50844001-50845000	CHG	0.588832	0.962441	0.00010553	0.00444111
chr1:50970001-50971000	CHG	0.963235	0.677778	0.00944823	0.00973539
chr1:50985001-50986000	CHG	0.644444	0.3625	0.00768463	0.00884881
chr1:51029001-51030000	CHG	0.859504	0.701058	0.000425162	0.00446449	Pt1G01540
chr1:51137001-51138000	CHG	0.575949	0.0294627	0.00591394	0.00791208	Pt1G01540
chr1:51176001-51177000	CHG	0.894118	0.727941	0.00354239	0.00650814	Pt1G01540
chr1:51200001-51201000	CHG	0.796407	1	0.00596166	0.00793773	Pt1G01540
chr1:51206001-51207000	CHG	0.64455	0.131148	0.00297818	0.00615287	Pt1G01540
chr1:51211001-51212000	CHG	1	0.462963	0.00290845	0.0061073	Pt1G01540
chr1:51234001-51235000	CHG	0.858573	0.6	0.00170714	0.00530033	Pt1G01540
chr1:51267001-51268000	CHG	0.807692	1	0.00647964	0.00821628	Pt1G01540
chr1:51290001-51291000	CHG	0.353945	0.727273	0.000205527	0.00444111	Pt1G01540
chr1:51291001-51292000	CHG	0.0666667	0.806763	0.000261163	0.00444111	Pt1G01540
chr1:51365001-51366000	CHG	0.066108	0.370809	0.00683518	0.00840415	Pt1G01540
chr1:51394001-51395000	CHG	0.876033	0.658333	0.00918456	0.00960512	Pt1G01540
chr1:51424001-51425000	CHG	0.625	0.951613	0.0030111	0.00617582	Pt1G01540
chr1:51432001-51433000	CHG	0.922481	0.2	0.00126709	0.00499664	Pt1G01540
chr1:51437001-51438000	CHG	0.911528	0.560794	0.00205974	0.00554279
chr1:51442001-51443000	CHG	0.908467	0.6	0.00536547	0.00760306
chr1:51448001-51449000	CHG	0.872414	0.519231	0.00206841	0.00554833
chr1:51449001-51450000	CHG	0.856041	0.6	0.000766038	0.00465737
chr1:51466001-51467000	CHG	0.838835	0.485714	0.000170378	0.00444111
chr1:51470001-51471000	CHG	0.860495	0.568465	0.000607994	0.00455915
chr1:51484001-51485000	CHG	0.855856	0.581818	0.0082627	0.00914579
chr1:51490001-51491000	CHG	0.8583	0.534722	0.000136215	0.00444111
chr1:51491001-51492000	CHG	0.889571	0.634783	0.000398025	0.00445922
chr1:51558001-51559000	CHG	0.869091	0.5	0.000846075	0.00471007
chr1:51571001-51572000	CHG	0.982609	0.5	0.00198304	0.00549215
chr1:51587001-51588000	CHG	0.863095	0.576923	0.00236962	0.00574921
chr1:51592001-51593000	CHG	0.885431	0.515152	0.00144169	0.0051176
chr1:51594001-51595000	CHG	1	0	0.00278321	0.00602436
chr1:51608001-51609000	CHG	0.699074	0.882998	0.00052309	0.00450989
chr1:51662001-51663000	CHG	0.573034	0.876404	0.00381708	0.00668146
chr1:51667001-51668000	CHG	0.47619	0.876712	0.00893898	0.00948541
chr1:51689001-51690000	CHG	0.545455	0.929167	0.00388682	0.00672559
chr1:51857001-51858000	CHG	0.416667	0.867299	0.00105093	0.0048486
chr1:51876001-51877000	CHG	0.742857	0.909091	0.00751682	0.00876114
chr1:51919001-51920000	CHG	0.753731	0.954248	0.000372457	0.00444111
chr1:51920001-51921000	CHG	0.616858	0.825503	0.00107462	0.00486577
chr1:52320001-52321000	CHG	0.831276	0	0.00155228	0.00519937
chr1:52321001-52322000	CHG	0.869732	0.379747	0.00368844	0.0066014
chr1:52346001-52347000	CHG	0.727019	0.560096	0.00156252	0.00520624
chr1:52408001-52409000	CHG	0.846656	0.6	0.00377185	0.00665521
chr1:52477001-52478000	CHG	0.862309	0.552326	0.000307689	0.00444111
chr1:52493001-52494000	CHG	0.897959	0.507937	3.26e-05	0.00413747	Pt1G01590
chr1:52494001-52495000	CHG	0.834405	0.4	0.000130899	0.00444111	Pt1G01590
chr1:52554001-52555000	CHG	0.723077	1	0.00903596	0.00953409
chr1:52571001-52572000	CHG	0.903743	0.4	0.00115523	0.0049163
chr1:52572001-52573000	CHG	0.859649	0.6	0.000499912	0.00449728
chr1:52576001-52577000	CHG	0.884462	0.461538	0.00155832	0.0052025
chr1:52593001-52594000	CHG	0.867495	0.659574	0.00310136	0.00623372
chr1:52610001-52611000	CHG	0.840325	0.552511	0.000940737	0.00477158
chr1:52628001-52629000	CHG	0.853191	0.641026	0.00155091	0.00519934
chr1:52658001-52659000	CHG	0.753927	0.911765	0.00331129	0.00636363
chr1:52685001-52686000	CHG	0.880143	0.692308	0.00651117	0.00823327
chr1:52828001-52829000	CHG	0.74031	0.907216	0.00485302	0.0073098
chr1:52864001-52865000	CHG	0.734531	0.88601	0.00512922	0.00746891
chr1:52921001-52922000	CHG	0.770833	0.953642	0.000197244	0.00444111
chr1:52953001-52954000	CHG	0.782609	0.978182	0.00725736	0.00862607
chr1:52961001-52962000	CHG	0.699507	0.87574	0.0041064	0.00685842
chr1:52962001-52963000	CHG	0.640496	0.792271	0.0018275	0.00538565
chr1:53204001-53205000	CHG	0.772414	0.946043	0.000912825	0.00475507
chr1:53363001-53364000	CHG	0.440154	0.0645161	0.00114117	0.00490743
chr1:53531001-53532000	CHG	0.700713	0.857398	0.00779952	0.00891066
chr1:53633001-53634000	CHG	0.668639	0.882206	0.00173004	0.00531479
chr1:53688001-53689000	CHG	0.375	0.871622	0.00030269	0.00444111
chr1:53693001-53694000	CHG	0.588235	0.84878	0.00344718	0.00645003
chr1:53704001-53705000	CHG	0.54	0.930131	0.00227863	0.00568987
chr1:54121001-54122000	CHG	0.75969	0.918455	0.00402401	0.00680937
chr1:54157001-54158000	CHG	0.775385	0.952381	0.00554018	0.00770054
chr1:54253001-54254000	CHG	0.729508	0.906667	0.00146191	0.00513096
chr1:54351001-54352000	CHG	0.792308	0.973282	0.00221617	0.00564538
chr1:54439001-54440000	CHG	0.722955	1	0.00205221	0.00553727
chr1:54499001-54500000	CHG	0.358268	0.141509	0.00942462	0.00972363
chr1:54586001-54587000	CHG	0.735632	0.978947	0.000949132	0.00477665
chr1:54605001-54606000	CHG	0.680339	0.832787	0.00258632	0.00589347
chr1:54627001-54628000	CHG	0.26087	0.039604	0.00640035	0.00817468
chr1:54679001-54680000	CHG	0.554863	0.718855	0.00920076	0.00961277
chr1:55015001-55016000	CHG	0.748184	0.904348	0.000979227	0.00479752
chr1:55431001-55432000	CHG	0.694087	0.88417	0.00458041	0.0071434
chr1:55737001-55738000	CHG	0.635236	0.806061	0.00522756	0.00752598
chr1:55799001-55800000	CHG	0.560976	0.962963	0.00377645	0.0066572
chr1:57027001-57028000	CHG	0.719008	0.881579	0.00295516	0.00613725
chr1:57101001-57102000	CHG	0.672727	0.971014	0.00645335	0.00820111
chr1:57125001-57126000	CHG	0.526515	0.775194	0.000789703	0.00466892
chr1:57159001-57160000	CHG	0.718169	0.876464	0.000291947	0.00444111
chr1:57280001-57281000	CHG	0.693512	0.886911	0.000251233	0.00444111
chr1:57338001-57339000	CHG	0.657754	0.871429	0.00940787	0.00971446
chr1:57410001-57411000	CHG	0.736559	0.492308	0.00778635	0.00890315
chr1:57438001-57439000	CHG	0.711957	0.906542	0.00841835	0.009226
chr1:57463001-57464000	CHG	0.435897	1	0.00862273	0.00932703
chr1:57487001-57488000	CHG	0.778689	0.935897	0.00765069	0.00883247
chr1:57506001-57507000	CHG	0.654691	0.85	0.00121921	0.00496198
chr1:57669001-57670000	CHG	0.745098	0.910204	0.00491344	0.00734408
chr1:57847001-57848000	CHG	0.564626	0.809145	0.00204674	0.00553402
chr1:57909001-57910000	CHG	0.163265	0	0.0012236	0.00496446
chr1:57957001-57958000	CHG	0.819242	0.634146	0.00509968	0.00745129
chr1:58589001-58590000	CHG	0.764479	0.95	0.00283432	0.00606016
chr1:58830001-58831000	CHG	0.814815	0.984127	0.00699329	0.00848654	Pt1G01680
chr1:58871001-58872000	CHG	0.837953	0.636364	0.00178706	0.00535442
chr1:59055001-59056000	CHG	0.725705	0	0.00169348	0.00528934	Pt1G01690
chr1:59063001-59064000	CHG	0.279539	0.0269058	0.000550055	0.00452455
chr1:59103001-59104000	CHG	0.472222	0.972477	0.00258568	0.00589302
chr1:59158001-59159000	CHG	0.941667	0.773585	0.00734274	0.00867036
chr1:59385001-59386000	CHG	0.732794	0.952055	0.00163712	0.00525574
chr1:59390001-59391000	CHG	0.897527	0.559524	0.000987507	0.00480002
chr1:59514001-59515000	CHG	0.758007	0.914498	0.00317324	0.00628073
chr1:59542001-59543000	CHG	0.585062	0.0606061	0.00241911	0.00578088	Pt1G01720
chr1:59622001-59623000	CHG	0.775281	0.961905	0.00720883	0.0086005
chr1:59703001-59704000	CHG	0.933492	0.28836	0.00680735	0.00839027	Pt1G01750
chr1:59704001-59705000	CHG	0.881356	0.330935	0.000261791	0.00444111	Pt1G01760,Pt1G01750
chr1:59751001-59752000	CHG	0.691689	0.847826	0.0071342	0.00856133	Pt1G01750
chr1:59763001-59764000	CHG	0.985816	0.681818	0.00756459	0.00878731	Pt1G01750
chr1:59858001-59859000	CHG	0.797619	1	0.0052521	0.00753859	Pt1G01750
chr1:59874001-59875000	CHG	0.794979	0.969231	0.00114427	0.00490894	Pt1G01770,Pt1G01750
chr1:59897001-59898000	CHG	0.48913	0	0.00172273	0.00530819
chr1:60012001-60013000	CHG	0.138734	0.295798	0.00161481	0.00523805
chr1:60052001-60053000	CHG	0.745098	1	0.00286527	0.00608042
chr1:60096001-60097000	CHG	0.727876	0.881137	0.00132269	0.00503497
chr1:60201001-60202000	CHG	0.908072	0.414634	0.00285071	0.00607111
chr1:60313001-60314000	CHG	0.675	1	0.00397012	0.00677697
chr1:60539001-60540000	CHG	0.272727	0.923077	0.00953871	0.00977948
chr1:60669001-60670000	CHG	0.457143	0.93	0.00199967	0.00550478
chr1:60711001-60712000	CHG	0.679245	0.934483	0.0042135	0.00691957
chr1:60730001-60731000	CHG	0.741176	0.91206	0.00485642	0.00731168
chr1:60741001-60742000	CHG	0.763158	0.961039	0.00595094	0.00793238
chr1:60880001-60881000	CHG	0.725	0.886792	0.007797	0.00890932
chr1:60990001-60991000	CHG	0.37037	0.679104	0.00536067	0.00760052
chr1:61122001-61123000	CHG	0.735294	1	0.00666129	0.00831234	Pt1G01820
chr1:61492001-61493000	CHG	0.606299	1	0.00619469	0.00806476	Pt1G01850,Pt1G01860
chr1:61606001-61607000	CHG	0.686441	0.9275	0.0014785	0.00514375
chr1:62124001-62125000	CHG	0.375	0.704762	0.00417409	0.00689722
chr1:62366001-62367000	CHG	0.295918	0.478589	0.0062448	0.00809159
chr1:62469001-62470000	CHG	0	0.625	0.00718762	0.00858847
chr1:62472001-62473000	CHG	0.435897	0.194915	0.00371415	0.00661945
chr1:62537001-62538000	CHG	0.605505	0.883212	0.00242368	0.00578371
chr1:62621001-62622000	CHG	0.822289	0.97561	0.00839727	0.00921534
chr1:63323001-63324000	CHG	0.00813008	0.2	0.0036118	0.0065548	Pt1G01920
chr1:63380001-63381000	CHG	0.365234	0.845679	0.000149788	0.00444111
chr1:63381001-63382000	CHG	0.746552	0.935065	0.00136824	0.00506852
chr1:63395001-63396000	CHG	0.543689	0.772727	0.000628593	0.00457251
chr1:63431001-63432000	CHG	0.706009	0.856678	0.0050289	0.0074104
chr1:63471001-63472000	CHG	0.738132	0.892128	0.00721341	0.00860293
chr1:63482001-63483000	CHG	0.474359	0.314815	0.00623989	0.00808877
chr1:63489001-63490000	CHG	0.577075	0.763393	0.00335104	0.0063901
chr1:63605001-63606000	CHG	0.537688	0.703226	0.00823348	0.00913078
chr1:63635001-63636000	CHG	0.575472	0.727969	0.000645299	0.00458143
chr1:63719001-63720000	CHG	0.72549	0.92	0.000798572	0.00467793
chr1:63728001-63729000	CHG	0.65	0.829493	0.00181603	0.00537479
chr1:64008001-64009000	CHG	0.781955	0.951456	0.00815349	0.0090913
chr1:64026001-64027000	CHG	0.743902	0	0.00298149	0.00615464
chr1:64095001-64096000	CHG	0.736434	0.925	0.00626743	0.0081045
chr1:64139001-64140000	CHG	0.650538	0.257919	0.000428717	0.00446449	Pt1G01960
chr1:64171001-64172000	CHG	0.609272	0.124682	0.00373543	0.00663237	Pt1G01970
chr1:64323001-64324000	CHG	0.214216	0.0258621	0.00123623	0.00497521
chr1:64324001-64325000	CHG	0.947761	0.424731	9.57e-05	0.00441952
chr1:64335001-64336000	CHG	0.506977	0.810219	0.00166766	0.00527359
chr1:64523001-64524000	CHG	0.732673	0.916667	0.0019086	0.00544442
chr1:64552001-64553000	CHG	0.535111	0.799421	3.13e-05	0.00411165
chr1:64660001-64661000	CHG	0.802111	0.972727	0.00229734	0.00570267
chr1:64672001-64673000	CHG	0.8125	1	0.00457479	0.00714015
chr1:64681001-64682000	CHG	0.710098	0.552147	0.00733557	0.00866638
chr1:64800001-64801000	CHG	0.895833	0.585366	0.00498757	0.00738735
chr1:64843001-64844000	CHG	0.896825	0.625	0.000154074	0.00444111
chr1:64844001-64845000	CHG	0.817259	0.479554	0.00908316	0.00955588
chr1:64855001-64856000	CHG	0.325301	0.0731707	0.00215309	0.00560681
chr1:64893001-64894000	CHG	0.5	0.816327	0.000654917	0.00458835
chr1:65009001-65010000	CHG	0.477504	0.635282	0.000760056	0.00465159	Pt1G01990
chr1:65015001-65016000	CHG	0.628774	0.78866	0.0049194	0.00734795	Pt1G01990
chr1:65435001-65436000	CHG	0.700758	0.88	0.00126269	0.00499321
chr1:65825001-65826000	CHG	0.779141	0	0.00902763	0.0095301
chr1:66013001-66014000	CHG	0.672414	0.934211	0.0068048	0.00838882
chr1:66069001-66070000	CHG	0.710526	0	0.00965468	0.00983558
chr1:67527001-67528000	CHG	1	0.727273	0.00337211	0.00640436
chr1:67547001-67548000	CHG	0.578947	0.964286	0.00375437	0.00664401
chr1:67672001-67673000	CHG	0.40625	0.956522	0.00863972	0.0093357
chr1:67863001-67864000	CHG	0.736842	0.943005	0.00064604	0.00458183
chr1:67976001-67977000	CHG	0.777778	1	0.00785282	0.00893868
chr1:68315001-68316000	CHG	0.777778	0.951515	0.00451726	0.0071047
chr1:68417001-68418000	CHG	0.729323	0.886957	0.00826349	0.00914629
chr1:68426001-68427000	CHG	0.735294	0.924528	0.00860481	0.00931778
chr1:68428001-68429000	CHG	0.692913	0.876033	0.00985089	0.00993112
chr1:68582001-68583000	CHG	0.786957	0.938095	0.00651766	0.00823631
chr1:68686001-68687000	CHG	0.745098	0.930693	0.00728715	0.00864216
chr1:68691001-68692000	CHG	0.762963	0.933824	0.00206825	0.00554818
chr1:68701001-68702000	CHG	0.575472	0.869565	0.00190391	0.00544063	Pt1G02150
chr1:68732001-68733000	CHG	0.440171	0.710145	0.00073373	0.00463452
chr1:68739001-68740000	CHG	0.840909	0.362319	0.00500394	0.00739639
chr1:68933001-68934000	CHG	0.75853	0.917808	0.00274288	0.00600058	Pt1G02160
chr1:68955001-68956000	CHG	0.687783	0.893855	0.00940938	0.00971547
chr1:68984001-68985000	CHG	0.413793	0.703557	0.00635582	0.00814953
chr1:69082001-69083000	CHG	0.720721	0.897436	0.00804481	0.00903814
chr1:69152001-69153000	CHG	0.59322	0.115385	0.00302132	0.00618117
chr1:69251001-69252000	CHG	0.615385	0.946809	0.00969908	0.00985646
chr1:69377001-69378000	CHG	0.608392	0.91092	0.00141917	0.00509987
chr1:69473001-69474000	CHG	0.679012	0.875	0.00544182	0.00764598
chr1:69893001-69894000	CHG	0.734082	0.92	0.00378408	0.00666211
chr1:70216001-70217000	CHG	0.768519	0.92623	0.00440065	0.00703643	Pt1G02200
chr1:70219001-70220000	CHG	0.786096	0.973684	0.00287607	0.00608759	Pt1G02200
chr1:70246001-70247000	CHG	0.748428	0.923913	0.00772864	0.00887178
chr1:70794001-70795000	CHG	0.556452	0.75	0.00785644	0.00894064
chr1:71084001-71085000	CHG	0.676259	0.943548	0.00357921	0.00653222
chr1:71251001-71252000	CHG	0.627451	0.921053	0.00491246	0.0073434
chr1:71354001-71355000	CHG	0.693333	0.960526	0.00178518	0.0053525
chr1:72016001-72017000	CHG	0.640449	0.839344	0.00154484	0.0051941
chr1:72017001-72018000	CHG	0.780347	0.953642	0.00945403	0.00973803
chr1:72088001-72089000	CHG	0.466667	0.91067	0.00613673	0.00803307
chr1:72096001-72097000	CHG	0.588235	0.827357	0.00489187	0.00733209
chr1:72103001-72104000	CHG	0.434783	0.877095	0.00783373	0.00892883
chr1:72178001-72179000	CHG	0.766871	0.9184	0.000361785	0.00444111
chr1:72191001-72192000	CHG	0.645161	0.951807	0.00201456	0.00551397
chr1:72382001-72383000	CHG	0.697368	0.906404	0.00723111	0.00861224
chr1:72418001-72419000	CHG	0.652174	0.808696	0.0077448	0.00887971
chr1:72515001-72516000	CHG	0.666667	0.87156	0.00217437	0.00561972
chr1:72580001-72581000	CHG	0.653614	0.809836	0.00212745	0.00558586
chr1:72591001-72592000	CHG	0.472222	0.897059	0.00860253	0.0093167
chr1:72618001-72619000	CHG	1	0.84	0.00907783	0.00955381
chr1:72664001-72665000	CHG	0.78903	0.951673	0.00145181	0.00512343
chr1:72666001-72667000	CHG	0.647059	0.907021	0.000813245	0.00469113
chr1:72685001-72686000	CHG	0.702703	0.872727	0.00610384	0.00801448
chr1:72695001-72696000	CHG	0.658228	0.813559	0.00324372	0.00632468
chr1:73087001-73088000	CHG	0.648276	1	0.00630697	0.00812411
chr1:73098001-73099000	CHG	0.727273	0.895082	0.00744826	0.00872773
chr1:73208001-73209000	CHG	0.503759	0.937008	0.00898238	0.00950783
chr1:73214001-73215000	CHG	0.771084	1	0.00543827	0.00764421
chr1:73359001-73360000	CHG	0.617512	0.888889	0.00462485	0.00716808
chr1:73367001-73368000	CHG	1	0.766667	0.00852076	0.00927753
chr1:73377001-73378000	CHG	0.141509	0.568182	0.00236897	0.00574857
chr1:73410001-73411000	CHG	0.847134	0.617143	0.0031781	0.00628406
chr1:73496001-73497000	CHG	0.751479	0.902439	0.00306257	0.00620674
chr1:73718001-73719000	CHG	0.710049	0.897375	0.00435901	0.0070105
chr1:73894001-73895000	CHG	0.688525	1	0.00455657	0.00712807
chr1:74025001-74026000	CHG	0.666667	0.921348	0.00807635	0.00905416
chr1:74124001-74125000	CHG	0.6	0.941176	0.00801794	0.00902383
chr1:74244001-74245000	CHG	0.657407	0.893401	0.00970779	0.00986096
chr1:74480001-74481000	CHG	0.6	0.860656	0.00734521	0.00867197
chr1:74532001-74533000	CHG	0.666667	1	0.00569976	0.00779184
chr1:74606001-74607000	CHG	0.702128	0.93038	0.00272531	0.00598883
chr1:74622001-74623000	CHG	0.5	0.859155	0.00872138	0.00937694
chr1:74627001-74628000	CHG	0.75	0.908127	0.00573258	0.00780961
chr1:74652001-74653000	CHG	0.357143	0.96875	0.00667929	0.00832317
chr1:74845001-74846000	CHG	0.719512	0.947368	0.00857677	0.00930504
chr1:74954001-74955000	CHG	0.62963	0.969582	0.00623755	0.00808731
chr1:74959001-74960000	CHG	0.73	0.907563	0.00327768	0.00634454
chr1:75005001-75006000	CHG	0.580357	0.850277	0.00130281	0.00502355
chr1:75008001-75009000	CHG	0.77381	0.963018	0.00747023	0.00873916
chr1:75012001-75013000	CHG	0.763889	0.964953	0.000301379	0.00444111
chr1:75043001-75044000	CHG	0.649541	0.858631	0.00450038	0.00709561
chr1:75454001-75455000	CHG	0.788462	0.948148	0.00337165	0.0064041
chr1:75623001-75624000	CHG	0.0338983	0.408451	0.00276264	0.00601252
chr1:75743001-75744000	CHG	0.121583	0.477132	0.000416246	0.0044629
chr1:75751001-75752000	CHG	0.448331	0.659449	0.00488769	0.00732908
chr1:75978001-75979000	CHG	0.0305556	0.185185	0.00467055	0.00719783
chr1:76191001-76192000	CHG	0.733083	0.952055	0.00724251	0.00861815
chr1:76448001-76449000	CHG	0.821101	0.983871	0.00787343	0.00894842
chr1:76647001-76648000	CHG	0.946903	0.793651	0.00313448	0.00625404
chr1:76714001-76715000	CHG	0.532847	0.765027	0.00483681	0.00729996
chr1:77366001-77367000	CHG	0.645485	0.838017	0.00730609	0.00865155	Pt1G02430
chr1:77408001-77409000	CHG	0.644689	0.882759	0.00272068	0.00598659	Pt1G02430
chr1:77583001-77584000	CHG	0.638095	0.797235	0.00458264	0.00714457	Pt1G02430
chr1:77589001-77590000	CHG	0.935484	0.680851	0.00822541	0.00912631	Pt1G02430
chr1:77766001-77767000	CHG	0.710843	0.366864	0.00769996	0.00885635
chr1:77769001-77770000	CHG	0.428571	0.0681818	0.00658868	0.00827507
chr1:77833001-77834000	CHG	0.738462	0.52809	0.00395753	0.00677014
chr1:77927001-77928000	CHG	0.704301	0.888889	0.00838759	0.0092107
chr1:78023001-78024000	CHG	0.586207	0.890411	0.00387564	0.00671907
chr1:78126001-78127000	CHG	0.290598	0.5	0.00229128	0.00569824	Pt1G02480
chr1:78396001-78397000	CHG	0.825	0.978723	0.00388803	0.00672598
chr1:78701001-78702000	CHG	0	0.15	0.00250967	0.00584357
chr1:78745001-78746000	CHG	0.137255	0.580645	0.00148743	0.00515105
chr1:78808001-78809000	CHG	0	0.947791	0.00731854	0.00865802
chr1:78902001-78903000	CHG	0.166667	0.900452	0.0030622	0.00620666
chr1:79246001-79247000	CHG	0.465909	0.097561	0.00194411	0.00546732
chr1:79598001-79599000	CHG	0.357724	0.816327	0.00205616	0.00554008
chr1:79906001-79907000	CHG	0.829268	0.611765	0.00660725	0.00828456
chr1:80154001-80155000	CHG	0.793503	0.945055	0.00248376	0.0058253
chr1:80289001-80290000	CHG	0.472477	0.630872	0.00858041	0.00930672
chr1:80426001-80427000	CHG	0.247573	0.574468	0.00300862	0.00617421
chr1:80437001-80438000	CHG	0.0854271	0.367089	0.00339711	0.00641964
chr1:80496001-80497000	CHG	0.698361	0.863128	0.00206354	0.00554513
chr1:80635001-80636000	CHG	0.754839	0.935115	0.00499842	0.00739332
chr1:80845001-80846000	CHG	0.672131	0.855372	0.00255648	0.00587424
chr1:80904001-80905000	CHG	0.601307	0.828671	0.00387954	0.00672134
chr1:80909001-80910000	CHG	0.684466	0.894531	0.00283777	0.00606193
chr1:81032001-81033000	CHG	0.689394	0.876923	0.00486019	0.007314
chr1:81187001-81188000	CHG	0.865546	0.690773	0.00154243	0.00519186	Pt1G02540
chr1:81218001-81219000	CHG	0.245211	0.48927	0.000895741	0.00474443	Pt1G02540
chr1:81402001-81403000	CHG	0.146667	0.619835	0.00321555	0.00630675
chr1:81479001-81480000	CHG	0	0.380952	0.00736954	0.00868485	Pt1G02550
chr1:81538001-81539000	CHG	0.651961	0.867021	0.00768718	0.00885032	Pt1G02550
chr1:81704001-81705000	CHG	0.580508	0.780822	0.00410237	0.00685602
chr1:81809001-81810000	CHG	0.905797	0.568182	0.00259193	0.00589756
chr1:81903001-81904000	CHG	0.937255	0.709677	0.0025784	0.00588886
chr1:81976001-81977000	CHG	0.0585106	0.38009	0.00120596	0.00495479
chr1:81996001-81997000	CHG	0.0455192	0.577855	1.74e-05	0.00394793	Pt1G02570
chr1:81998001-81999000	CHG	0.0382514	0.644068	0.000115451	0.00444111	Pt1G02570
chr1:81999001-82000000	CHG	0.0544959	0.530435	0.00387925	0.00672107	Pt1G02570
chr1:82000001-82001000	CHG	0.0631808	0.583333	0.00290803	0.0061073	Pt1G02570
chr1:82002001-82003000	CHG	0.318386	0.027027	0.00292135	0.00611495	Pt1G02570
chr1:82038001-82039000	CHG	0.779141	0.97561	0.00105352	0.00485013
chr1:82053001-82054000	CHG	0.705882	0.534483	0.00442952	0.00705414
chr1:82066001-82067000	CHG	0.675159	0.90411	0.00687477	0.00842455
chr1:82068001-82069000	CHG	0.473684	0.794521	0.000355687	0.00444111
chr1:82294001-82295000	CHG	0.312139	0.73	0.00142053	0.00510151
chr1:82768001-82769000	CHG	0	0.904762	7.11e-05	0.00434905	Pt1G02630
chr1:82831001-82832000	CHG	0.741935	0.956522	0.00493275	0.00735501
chr1:83148001-83149000	CHG	0.693467	0.850318	0.0047804	0.00726601
chr1:83273001-83274000	CHG	0.538226	0.938776	0.000459829	0.00447756
chr1:83297001-83298000	CHG	0.775148	0.941176	0.00843141	0.0092319
chr1:83479001-83480000	CHG	0.767442	0.925676	0.00356819	0.00652607
chr1:83481001-83482000	CHG	0.757485	0.978417	0.00918179	0.00960339
chr1:83491001-83492000	CHG	0.256659	0	0.000570069	0.00453761
chr1:83534001-83535000	CHG	0.703704	0.95	0.00390427	0.00673708
chr1:83629001-83630000	CHG	0.663327	0.915094	0.00157422	0.00521341
chr1:83659001-83660000	CHG	0.649123	0.901786	0.00336832	0.00640193
chr1:83666001-83667000	CHG	0.918919	0.52381	0.00894378	0.00948816
chr1:83672001-83673000	CHG	0.788889	1	0.00181348	0.00537284
chr1:83697001-83698000	CHG	0.87234	0.638298	0.00975287	0.00988361
chr1:83758001-83759000	CHG	0.625	1	0.00435104	0.00700468
chr1:83771001-83772000	CHG	0.802817	1	0.00990144	0.00995554
chr1:83868001-83869000	CHG	0.643678	0.884774	0.00553503	0.00769751
chr1:83917001-83918000	CHG	0.68	1	0.00161705	0.00523974
chr1:83991001-83992000	CHG	0.427481	0.907216	0.00219178	0.00563063
chr1:84533001-84534000	CHG	0.713355	0.898305	0.00602839	0.00797327
chr1:84657001-84658000	CHG	0.779817	0.944444	0.00700742	0.00849357
chr1:84721001-84722000	CHG	0.7	0.0833333	0.00346133	0.00645938
chr1:84793001-84794000	CHG	0.630631	0.810945	0.00338195	0.00641044
chr1:84807001-84808000	CHG	0.750643	0.901734	0.000388769	0.00445213
chr1:85065001-85066000	CHG	0.357955	0.864865	0.00640477	0.00817712
chr1:85081001-85082000	CHG	0.348039	0.00955414	0.00505788	0.00742822
chr1:85108001-85109000	CHG	0.0626411	0.306306	0.00699061	0.00848536
chr1:85168001-85169000	CHG	0.794964	0.947692	0.00285068	0.00607111
chr1:85175001-85176000	CHG	0.922619	0.75	0.00216698	0.0056147
chr1:85192001-85193000	CHG	0.484848	1	0.0064141	0.00818111
chr1:85196001-85197000	CHG	0.636656	1	0.00646678	0.00820889
chr1:85225001-85226000	CHG	0.798673	0.948718	0.00716548	0.00857748
chr1:85255001-85256000	CHG	0.77381	0.347826	0.0080758	0.0090541
chr1:85404001-85405000	CHG	0.66416	0.902357	0.000187197	0.00444111
chr1:85599001-85600000	CHG	0.912281	0.5	0.00441673	0.007047
chr1:85649001-85650000	CHG	0.916667	0.608696	0.000804208	0.00468379
chr1:85737001-85738000	CHG	0.756303	0.596429	0.00586861	0.00788658
chr1:85756001-85757000	CHG	0.447489	0.621212	0.00595821	0.00793609
chr1:85760001-85761000	CHG	0.192825	0.493151	0.000727514	0.00462981
chr1:85796001-85797000	CHG	0.92233	0.409091	0.0069018	0.00843931
chr1:85942001-85943000	CHG	0.888889	0.444444	0.00739209	0.00869721
chr1:85989001-85990000	CHG	0.910995	0.588235	0.00982279	0.00991769
chr1:86028001-86029000	CHG	0.822464	0.47619	0.00479765	0.00727751
chr1:86100001-86101000	CHG	0.755556	0.489362	0.00974309	0.00987846
chr1:86212001-86213000	CHG	0.754325	0.494505	0.0039719	0.00677807
chr1:86345001-86346000	CHG	0.640777	0.827586	0.00661335	0.00828768
chr1:86470001-86471000	CHG	0.745098	0.424837	0.00501117	0.00740087
chr1:86538001-86539000	CHG	0.836735	1	0.00724443	0.00861913
chr1:86566001-86567000	CHG	0.472826	0.679558	0.008531	0.00928282
chr1:86577001-86578000	CHG	0.8	1	0.0092357	0.00963005
chr1:86578001-86579000	CHG	0.856574	0.63587	0.00746008	0.00873352
chr1:86582001-86583000	CHG	0.716867	0.314286	0.000407553	0.0044629
chr1:86589001-86590000	CHG	0.487805	0.877551	0.00403441	0.00681505
chr1:86598001-86599000	CHG	0.130435	0.961538	0.00255593	0.00587386
chr1:86600001-86601000	CHG	0.0410959	0.238636	0.00780098	0.00891124
chr1:86626001-86627000	CHG	0.723549	0.919463	0.0035804	0.00653323
chr1:86829001-86830000	CHG	0.415493	0.613772	0.00386379	0.00671116
chr1:86971001-86972000	CHG	0.530303	0.820513	0.00580194	0.00784906
chr1:87070001-87071000	CHG	0.785851	0.965909	0.0052547	0.00753949
chr1:87194001-87195000	CHG	0.706349	0.873303	0.00364416	0.00657539
chr1:87312001-87313000	CHG	0.614634	0.85	0.00281696	0.00604948
chr1:87522001-87523000	CHG	0.673797	0.856481	0.00427017	0.00695596
chr1:87599001-87600000	CHG	0.85	1	0.00645786	0.00820371
chr1:87607001-87608000	CHG	0.719048	0.873333	0.00137882	0.00507642
chr1:87675001-87676000	CHG	0.755981	1	0.00593355	0.0079223
chr1:87740001-87741000	CHG	0.783333	0.407895	0.00579941	0.00784725
chr1:87935001-87936000	CHG	0.315789	0.78125	0.0045812	0.00714374
chr1:88088001-88089000	CHG	0.726087	0.897674	0.000658793	0.0045907
chr1:88119001-88120000	CHG	0.315789	0.0657895	0.000226375	0.00444111
chr1:88133001-88134000	CHG	0.133333	0.628319	0.00811171	0.00907162
chr1:88318001-88319000	CHG	0.74	1	0.00483661	0.00729985	Pt1G02730
chr1:88343001-88344000	CHG	0.674847	0.924242	0.00323163	0.00631626
chr1:88830001-88831000	CHG	0.566667	0.818182	0.00468296	0.00720554
chr1:88998001-88999000	CHG	0.659751	0.877315	0.000716406	0.0046224
chr1:89106001-89107000	CHG	0.630137	0.889535	0.000983142	0.00479959
chr1:89161001-89162000	CHG	0.719577	0.883178	0.00736525	0.0086829
chr1:89305001-89306000	CHG	0.648936	0.811881	0.0085762	0.00930486
chr1:89314001-89315000	CHG	0.688525	0.973684	0.00856649	0.0092994
chr1:89576001-89577000	CHG	0.65	0.87	0.00966795	0.00984119
chr1:89631001-89632000	CHG	0.595092	0.835	0.00349667	0.00648007
chr1:89937001-89938000	CHG	0.672727	0.872093	0.00578922	0.00784128
chr1:90461001-90462000	CHG	0.648649	0.819149	0.00358383	0.00653517
chr1:90567001-90568000	CHG	0.65	0.820339	0.00112067	0.00489691
chr1:90610001-90611000	CHG	0.613527	0.806548	0.00127404	0.00500251
chr1:90613001-90614000	CHG	0.565789	0.784946	0.00990858	0.00995857
chr1:90648001-90649000	CHG	0.748344	0.903409	0.00728742	0.00864216
chr1:90801001-90802000	CHG	0.384342	0.536341	0.00289522	0.00610017
chr1:91208001-91209000	CHG	0.772093	0.972656	0.00157827	0.00521474
chr1:91279001-91280000	CHG	0.6875	0.933054	0.000263899	0.00444111
chr1:91334001-91335000	CHG	0.735294	0.894737	0.00766501	0.00883867
chr1:91466001-91467000	CHG	0.741036	0.891892	0.00544139	0.00764584	Pt1G02790
chr1:91703001-91704000	CHG	0.598425	0.784119	0.00158083	0.00521623
chr1:91837001-91838000	CHG	0.634981	0.873995	0.00252047	0.00585226
chr1:91927001-91928000	CHG	0.77351	0.926641	0.00872183	0.00937711
chr1:92136001-92137000	CHG	0.712575	0.884774	0.00219357	0.0056315
chr1:92583001-92584000	CHG	0.875472	0.631579	0.0094441	0.00973349
chr1:92812001-92813000	CHG	0.674419	1	0.00155107	0.00519934
chr1:92905001-92906000	CHG	0.401361	0	0.000334961	0.00444111
chr1:93425001-93426000	CHG	0.821429	1	0.00906933	0.00954995
chr1:93426001-93427000	CHG	0.59375	0.872549	0.00642859	0.00818805
chr1:93442001-93443000	CHG	0.789474	0.9625	0.00415672	0.00688585
chr1:93518001-93519000	CHG	0.586207	0.945455	0.00102614	0.00483005
chr1:93519001-93520000	CHG	0.513514	0.861538	0.00226223	0.00567849
chr1:93584001-93585000	CHG	0.2	0.836735	0.00142966	0.00510952
chr1:93726001-93727000	CHG	0.516129	0.77931	0.0033181	0.00636837
chr1:93747001-93748000	CHG	0.773333	0.956656	0.0010914	0.00487439
chr1:93753001-93754000	CHG	0.738562	0.929412	0.00517482	0.00749576
chr1:93862001-93863000	CHG	0.764706	0.951613	0.00733253	0.00866527
chr1:93920001-93921000	CHG	0.664179	0.838384	0.00948003	0.00975059
chr1:93973001-93974000	CHG	0.732	0.916031	0.00189557	0.00543436
chr1:94069001-94070000	CHG	0.791349	0.955801	0.000555482	0.00453054	Pt1G02900
chr1:94162001-94163000	CHG	0.751969	0.912892	0.00266349	0.00594837	Pt1G02900
chr1:94289001-94290000	CHG	0.73913	0.96875	0.00511407	0.00745974
chr1:94416001-94417000	CHG	0.516667	0.675676	0.00911962	0.00957344
chr1:94485001-94486000	CHG	0.75576	0.912281	0.000927737	0.00476217
chr1:94594001-94595000	CHG	0.647059	0.872549	0.00971728	0.00986533
chr1:94669001-94670000	CHG	0.724359	0.936709	0.00287839	0.00608878
chr1:94701001-94702000	CHG	0.444444	0.878205	0.00078654	0.00466653
chr1:94802001-94803000	CHG	0.344828	1	0.000863318	0.00471948
chr1:94803001-94804000	CHG	0.526718	1	0.00112972	0.00490267
chr1:94903001-94904000	CHG	0.695431	0.910853	0.00139215	0.00508372
chr1:95156001-95157000	CHG	0.936508	0.775194	0.00727382	0.00863493
chr1:95199001-95200000	CHG	0.741935	0.893939	0.00833512	0.00918372
chr1:95204001-95205000	CHG	0.76	0.953191	0.00144272	0.00511764
chr1:95301001-95302000	CHG	0.698324	1	0.00491613	0.00734579
chr1:95306001-95307000	CHG	0.416667	0.90625	0.0030462	0.00619576
chr1:95325001-95326000	CHG	0.366412	0.90566	0.000733813	0.00463476
chr1:95343001-95344000	CHG	0	0.325806	0.00089623	0.00474556
chr1:95395001-95396000	CHG	0.534483	0.968504	0.00158794	0.00522097
chr1:95434001-95435000	CHG	0.697802	0.906137	0.00152083	0.0051761
chr1:95470001-95471000	CHG	0.748768	0.920502	0.000723883	0.00462743	Pt1G02970
chr1:95626001-95627000	CHG	0.875371	0	0.00573518	0.00781108
chr1:95811001-95812000	CHG	0.635897	0.0131579	0.000686086	0.00460772	Pt1G03000
chr1:95938001-95939000	CHG	0.522748	0.0258621	0.000174021	0.00444111	Pt1G03000
chr1:95939001-95940000	CHG	0.632337	0.302083	0.00323839	0.00632073	Pt1G03000
chr1:95970001-95971000	CHG	0.828283	0.610526	0.00410494	0.00685746	Pt1G03000
chr1:96021001-96022000	CHG	0.945946	0.673913	0.00474992	0.00724716
chr1:96050001-96051000	CHG	0.86532	0.3	0.00664092	0.00830165
chr1:96158001-96159000	CHG	0.713542	0.296875	0.00163792	0.00525584
chr1:96166001-96167000	CHG	0.668712	0.175	0.00061543	0.00456208	Pt1G03010
chr1:96218001-96219000	CHG	0.831776	1	0.00173946	0.00532047
chr1:96467001-96468000	CHG	0.582031	0.821277	0.00219349	0.00563141
chr1:96623001-96624000	CHG	1	0.666667	0.00488564	0.00732809
chr1:96695001-96696000	CHG	0.751295	0.913706	0.00835727	0.00919451
chr1:97110001-97111000	CHG	0.75	0.973913	0.003711	0.0066169
chr1:97268001-97269000	CHG	0.747253	1	0.00962584	0.00982164
chr1:97367001-97368000	CHG	1	0.573529	0.00347821	0.00646875
chr1:97465001-97466000	CHG	0.756522	0.928571	0.00641329	0.0081808
chr1:97624001-97625000	CHG	0.631579	1	0.00138791	0.00508164
chr1:97983001-97984000	CHG	0.117647	0.761905	0.00429086	0.00696731	Pt1G03070
chr1:97986001-97987000	CHG	0.822785	1	0.00210705	0.00557366	Pt1G03070
chr1:98017001-98018000	CHG	0.4	1	0.00506972	0.00743543	Pt1G03070
chr1:98436001-98437000	CHG	0.747312	0.946429	0.00241164	0.0057755
chr1:98455001-98456000	CHG	0.653061	0.981481	0.00592357	0.00791706
chr1:98649001-98650000	CHG	0.677419	0.921053	0.00990711	0.00995789
chr1:98724001-98725000	CHG	0.473251	1	0.00982658	0.00991984
chr1:98840001-98841000	CHG	0.217391	0.513043	0.00477883	0.00726508	Pt1G03100
chr1:98891001-98892000	CHG	0.591633	0.288462	0.000600241	0.00455525	Pt1G03100
chr1:98899001-98900000	CHG	0.67474	1	0.00448878	0.00708898	Pt1G03100
chr1:98916001-98917000	CHG	1	0.714286	0.00439204	0.00703094	Pt1G03100
chr1:98929001-98930000	CHG	0.376414	0.715762	0.00377826	0.00665866	Pt1G03100
chr1:98935001-98936000	CHG	0.870466	0.532258	0.00540201	0.00762378	Pt1G03100
chr1:98958001-98959000	CHG	0.889655	0.598214	0.00479185	0.00727339	Pt1G03100
chr1:98960001-98961000	CHG	0.548544	0.895954	0.00458767	0.0071465	Pt1G03100
chr1:99059001-99060000	CHG	0.818841	0.5	0.00792539	0.00897584	Pt1G03100
chr1:99113001-99114000	CHG	0.871875	0.588235	0.000860538	0.00471778	Pt1G03100
chr1:99202001-99203000	CHG	0.062963	0.563725	0.0059667	0.00794035	Pt1G03100
chr1:99296001-99297000	CHG	0.86	0.357143	0.00946534	0.00974397	Pt1G03110
chr1:99303001-99304000	CHG	1	0.740741	0.00614069	0.00803517	Pt1G03110
chr1:99402001-99403000	CHG	0	1	0.00328435	0.00634865
chr1:99416001-99417000	CHG	0.766234	0.945946	0.00494725	0.0073637
chr1:99734001-99735000	CHG	0.71875	0.9	0.00759409	0.00880329
chr1:99849001-99850000	CHG	0.701031	0.915789	0.00506508	0.00743254
chr1:99875001-99876000	CHG	0.368421	1	0.0030997	0.00623225
chr1:99902001-99903000	CHG	0.650602	0.922222	0.00401102	0.00680058
chr1:99904001-99905000	CHG	0.821429	1	0.00873765	0.00938446
chr1:100002001-100003000	CHG	0.884615	0.618557	0.00434474	0.0070013
chr1:100007001-100008000	CHG	0.555556	0.822581	0.00892089	0.00947726
chr1:100042001-100043000	CHG	0.932432	0.702703	0.00432009	0.00698635
chr1:100150001-100151000	CHG	0.733333	0.927928	0.00598049	0.00794758
chr1:100213001-100214000	CHG	0.708333	1	0.005328	0.00758211
chr1:100410001-100411000	CHG	0.95572	0	0.00236404	0.00574653
chr1:100886001-100887000	CHG	0.40249	0.901639	0.00042345	0.00446449	Pt1G03140
chr1:100993001-100994000	CHG	0.849315	0.684211	0.00664602	0.0083039
chr1:101059001-101060000	CHG	0.885246	0.5	0.00812351	0.00907704
chr1:102320001-102321000	CHG	0.75	0.5	0.00730048	0.00864849
chr1:103064001-103065000	CHG	0.297297	0	0.00885983	0.00944723
chr1:103256001-103257000	CHG	0.156915	0.561489	0.00303164	0.00618864
chr1:103350001-103351000	CHG	0.771605	0.937759	0.00767272	0.0088423
chr1:103491001-103492000	CHG	0.70679	0.918854	0.00797888	0.00900292
chr1:103537001-103538000	CHG	0.700831	0.88946	0.00285906	0.00607591
chr1:103578001-103579000	CHG	0.603704	0.828794	0.0062393	0.00808854
chr1:103642001-103643000	CHG	0.702422	0.861765	0.000550611	0.00452461
chr1:103681001-103682000	CHG	0.466667	0.977273	0.00546687	0.00765871
chr1:103693001-103694000	CHG	0.778626	0.946667	0.00661222	0.00828703
chr1:103698001-103699000	CHG	0.761905	0.953488	0.00196805	0.0054809
chr1:103712001-103713000	CHG	0.759036	1	0.00180501	0.00536639
chr1:103735001-103736000	CHG	0.8	0.972222	0.00623467	0.00808555
chr1:103760001-103761000	CHG	0.654545	0.985507	0.00598332	0.00794864
chr1:103782001-103783000	CHG	0.806452	1	0.00100854	0.00481741
chr1:104023001-104024000	CHG	0.779817	0.963265	0.00166519	0.00527236
chr1:104113001-104114000	CHG	0.372093	1	0.00307811	0.00621696
chr1:104331001-104332000	CHG	0.774924	1	0.00191232	0.00544719
chr1:104599001-104600000	CHG	0.686275	0.970588	0.000894035	0.00474197
chr1:104780001-104781000	CHG	0.783582	0.97619	0.00805371	0.00904277
chr1:105182001-105183000	CHG	0.650602	0.857143	0.00611939	0.00802361
chr1:105335001-105336000	CHG	0.977273	0	0.00851576	0.00927506
chr1:105348001-105349000	CHG	0.762195	1	0.00748912	0.0087483
chr1:105480001-105481000	CHG	0.671642	0.892086	0.00396927	0.00677618
chr1:105503001-105504000	CHG	0.825	1	0.00292879	0.00612056
chr1:105904001-105905000	CHG	0.664179	0.941935	0.00117796	0.00493687
chr1:106203001-106204000	CHG	0.845679	0.640777	0.00448327	0.00708533
chr1:106570001-106571000	CHG	0.698925	0.877193	0.00728836	0.0086426
chr1:106742001-106743000	CHG	0.710145	0.87931	0.00249045	0.00582879
chr1:108212001-108213000	CHG	0.946154	0.681564	0.00139821	0.0050892
chr1:108547001-108548000	CHG	0.835616	1	0.00813558	0.00908313
chr1:109327001-109328000	CHG	0.73913	0.945274	0.00235503	0.00574135
chr1:109343001-109344000	CHG	0.215686	0.763393	0.000269407	0.00444111
chr1:109362001-109363000	CHG	0.75	0.6	0.00698676	0.00848339
chr1:109822001-109823000	CHG	0.769363	1	0.00791148	0.00896837
chr1:110752001-110753000	CHG	0.478261	0.787234	0.0085849	0.00930846
chr1:111390001-111391000	CHG	0.637363	0.978723	0.00464481	0.00718119
chr1:111876001-111877000	CHG	0.722892	0.980392	0.00192992	0.00545814
chr1:111895001-111896000	CHG	0.883303	0.692308	0.00248795	0.00582785
chr1:111905001-111906000	CHG	0.487805	0.844697	0.00196923	0.00548134
chr1:111928001-111929000	CHG	0.0421217	0.251938	0.004408	0.00704151	Pt1G03420
chr1:111977001-111978000	CHG	0.6	0.959459	0.00359002	0.00653966
chr1:112030001-112031000	CHG	0.2	0.875	0.00125054	0.00498627
chr1:112319001-112320000	CHG	0.636364	0.910112	0.00640717	0.00817809
chr1:112355001-112356000	CHG	0.488889	0.934959	0.00646165	0.00820576
chr1:112363001-112364000	CHG	0.291667	0.920245	0.00281862	0.00605034
chr1:112433001-112434000	CHG	0.666667	0.930233	0.00817719	0.00910307
chr1:112442001-112443000	CHG	0.6	0.971831	0.00308995	0.00622592
chr1:112474001-112475000	CHG	0.785714	0.939481	0.00619939	0.00806697
chr1:112485001-112486000	CHG	0.742972	0.979167	0.00431076	0.00698076
chr1:112490001-112491000	CHG	0.684211	0.96	0.00999042	0.00999619
chr1:112685001-112686000	CHG	0.56427	0.78481	0.000678819	0.00460455
chr1:112787001-112788000	CHG	0.590909	0.0331754	0.000554653	0.00452929
chr1:112788001-112789000	CHG	0.623468	0.185644	0.000533321	0.00451334
chr1:112789001-112790000	CHG	0.410926	0.142458	0.00165972	0.00526861	Pt1G03450
chr1:112811001-112812000	CHG	0.715789	0.880952	0.00619906	0.0080668
chr1:112972001-112973000	CHG	0.769231	0	0.00815758	0.00909297
chr1:113132001-113133000	CHG	0.358491	0.550336	0.00835231	0.00919207
chr1:113788001-113789000	CHG	0.79661	0.589744	0.00744619	0.00872685
chr1:114479001-114480000	CHG	0.895522	0.324324	0.00820582	0.0091172
chr1:115133001-115134000	CHG	0.677019	0.854015	0.00799705	0.00901171
chr1:115398001-115399000	CHG	0.810345	1	0.00506097	0.00743001
chr1:115734001-115735000	CHG	0.532934	0.720238	0.00772557	0.00887049
chr1:116124001-116125000	CHG	0.606061	0.759887	0.00199029	0.00549832
chr1:116451001-116452000	CHG	0.708249	0.871972	0.00354566	0.00651093
chr1:116783001-116784000	CHG	0.733728	0.907975	0.000549097	0.00452455
chr1:117056001-117057000	CHG	0.825806	1	0.00116439	0.00492469
chr1:117285001-117286000	CHG	0.791434	0.95	0.00135461	0.0050588
chr1:117414001-117415000	CHG	0.789959	0.944444	0.00548254	0.00766736	Pt1G03590
chr1:117671001-117672000	CHG	0.635081	0.840816	0.00033054	0.00444111
chr1:117928001-117929000	CHG	0.730445	0.913161	0.00338089	0.00640996
chr1:117930001-117931000	CHG	0.678344	0.830769	0.00194394	0.00546732
chr1:118003001-118004000	CHG	0.607477	0.820189	0.00697235	0.0084763
chr1:118185001-118186000	CHG	0.761671	0.917563	0.00341569	0.00643134
chr1:118566001-118567000	CHG	0.898182	0.747253	0.00686112	0.00841744
chr1:118929001-118930000	CHG	0.761792	0.914013	0.00151124	0.00516637
chr1:118953001-118954000	CHG	0.8157	0.98088	9.18e-05	0.00441861
chr1:118968001-118969000	CHG	0.714286	0.873171	0.00205297	0.00553751
chr1:119023001-119024000	CHG	0.759003	0.93007	0.00264784	0.00593777
chr1:119064001-119065000	CHG	0.578947	0.779817	0.00374783	0.00664026
chr1:119065001-119066000	CHG	0.563877	0.75	0.00182297	0.00538195
chr1:119106001-119107000	CHG	0.72912	0.898707	0.00466239	0.00719324
chr1:119113001-119114000	CHG	0.681686	0.878992	0.0007654	0.00465737
chr1:119178001-119179000	CHG	0.770833	0.930348	0.00217323	0.00561889
chr1:119181001-119182000	CHG	0.222222	0.0314465	0.00529328	0.00756162
chr1:119202001-119203000	CHG	0.782123	0.960396	0.000405692	0.0044629
chr1:119286001-119287000	CHG	0.316872	0.0363289	0.000338421	0.00444111	Pt1G03640
chr1:119444001-119445000	CHG	0.529703	0.0934579	0.00520862	0.00751547
chr1:119471001-119472000	CHG	0.566667	0.781726	0.00493165	0.00735455
chr1:119473001-119474000	CHG	0.545852	0.847561	0.00713082	0.00855937
chr1:119532001-119533000	CHG	0.565657	0.869565	0.00882005	0.0094264
chr1:119784001-119785000	CHG	0.67147	0.871166	0.00284451	0.00606629
chr1:120131001-120132000	CHG	0.848039	0.25	0.00911886	0.00957321
chr1:120173001-120174000	CHG	0.587678	0.915194	0.00121756	0.00496143
chr1:120187001-120188000	CHG	0.549296	0.846535	0.00380257	0.00667283
chr1:120196001-120197000	CHG	0.5	0.806061	0.00716772	0.00857873
chr1:120223001-120224000	CHG	0.565789	0.744681	0.00636045	0.00815213
chr1:120226001-120227000	CHG	0.725806	0.923077	0.00185498	0.00540644
chr1:120235001-120236000	CHG	0.621053	0.4	0.0086908	0.00936221
chr1:120256001-120257000	CHG	0.75	0.927419	0.003247	0.0063261
chr1:120295001-120296000	CHG	0.672131	1	0.00052785	0.00451052
chr1:120322001-120323000	CHG	0.481481	0.866279	0.00233895	0.00573162
chr1:120327001-120328000	CHG	0.522727	0.787879	0.00741683	0.00871121
chr1:120337001-120338000	CHG	0.756098	0.924444	0.00373032	0.00662927
chr1:120342001-120343000	CHG	0.561151	0.806045	0.00128306	0.00500775
chr1:120343001-120344000	CHG	0.345794	0.677419	0.00250658	0.00584164
chr1:120367001-120368000	CHG	0.716216	0.876923	0.00579935	0.00784725
chr1:120379001-120380000	CHG	0.723684	0.916279	0.00707322	0.00852831
chr1:120386001-120387000	CHG	0.172414	0.817518	0.000296414	0.00444111
chr1:120395001-120396000	CHG	0	0.813084	0.00744848	0.00872773
chr1:120470001-120471000	CHG	0.776316	0.947154	0.00180978	0.00536972
chr1:120473001-120474000	CHG	0.285714	0.746479	0.00510937	0.00745672
chr1:120475001-120476000	CHG	0.416667	0.815126	0.00714864	0.00856889
chr1:120553001-120554000	CHG	0.5	0.885246	0.0021655	0.00561371
chr1:120554001-120555000	CHG	0.272727	0.896552	0.00318083	0.00628576
chr1:120578001-120579000	CHG	0.333333	0.92437	0.00938537	0.00970336
chr1:120610001-120611000	CHG	0.650602	0.831169	0.00771968	0.00886762
chr1:120670001-120671000	CHG	0.751634	0.902128	0.00615541	0.00804339
chr1:120715001-120716000	CHG	1	0.615385	0.00462428	0.00716772
chr1:120724001-120725000	CHG	0.533333	0.873016	0.00981474	0.00991403
chr1:120728001-120729000	CHG	0	0.888136	0.00467325	0.00719983
chr1:120729001-120730000	CHG	0.5	0.909747	0.0010719	0.00486405
chr1:120792001-120793000	CHG	0.585227	0.831435	0.00016471	0.00444111
chr1:120795001-120796000	CHG	0.767857	0.943662	0.00460516	0.00715641
chr1:120797001-120798000	CHG	0.691176	0.918605	0.00147242	0.00513865
chr1:120802001-120803000	CHG	0.625	0.884058	0.00236347	0.00574608
chr1:120804001-120805000	CHG	0.681818	0.864769	0.00372405	0.0066257
chr1:120807001-120808000	CHG	0.728395	0.889706	0.00782137	0.00892232
chr1:120811001-120812000	CHG	0.565891	0.824096	0.0044649	0.00707494
chr1:120822001-120823000	CHG	0.681818	0.899225	0.00419131	0.00690677
chr1:120829001-120830000	CHG	0.255495	0.00383142	0.00749529	0.00875125
chr1:120848001-120849000	CHG	0.744186	1	0.0019768	0.00548846	Pt1G03680
chr1:120889001-120890000	CHG	0.704453	0.931034	0.00677474	0.00837206
chr1:121054001-121055000	CHG	0.811111	1	0.00775324	0.00888483
chr1:121203001-121204000	CHG	0.786885	0.955556	0.0020288	0.00552334
chr1:121566001-121567000	CHG	0.8	0.320988	0.00952109	0.00977041
chr1:121713001-121714000	CHG	0.907767	0.605769	0.00674801	0.00835845
chr1:121901001-121902000	CHG	0.539568	0.791411	0.00956146	0.00979041
chr1:122055001-122056000	CHG	0.625	0.882682	0.00701415	0.0084969
chr1:122125001-122126000	CHG	0.527778	0.843478	0.00808679	0.00905954
chr1:122171001-122172000	CHG	0.666667	0.943662	0.00541409	0.00763008
chr1:122200001-122201000	CHG	0.47619	0.798701	0.00573262	0.00780961
chr1:122434001-122435000	CHG	0.717647	0.873016	0.00550665	0.00768042
chr1:122664001-122665000	CHG	0.831707	0.640884	0.0053043	0.00756889	Pt1G03730
chr1:122774001-122775000	CHG	0.796117	0.954545	0.00111164	0.00488924	Pt1G03730
chr1:122826001-122827000	CHG	0.383784	0.635945	0.00144051	0.00511746	Pt1G03730
chr1:122837001-122838000	CHG	0.00512164	0.267857	0.00500814	0.007399	Pt1G03730
chr1:122902001-122903000	CHG	0.75	0	0.00523039	0.00752728
chr1:123204001-123205000	CHG	0.690265	0.980456	0.000112941	0.00444111	Pt1G03750
chr1:123410001-123411000	CHG	0.345061	0.151515	0.00115373	0.00491564	Pt1G03750
chr1:123457001-123458000	CHG	0.192633	0.359717	4.86e-05	0.00426246	Pt1G03750
chr1:123616001-123617000	CHG	0.45961	0.689655	0.0059325	0.00792175
chr1:123620001-123621000	CHG	0.462766	0.694323	0.00344769	0.00645048
chr1:123657001-123658000	CHG	0.59375	0.864865	0.00307428	0.00621404
chr1:123792001-123793000	CHG	0.2194	0.688022	0.000626484	0.00457193	Pt1G03770
chr1:123801001-123802000	CHG	0.851613	0.691176	0.00533746	0.00758704	Pt1G03770
chr1:124183001-124184000	CHG	0.439024	0.0569106	0.000749444	0.00464161
chr1:124270001-124271000	CHG	0.847458	0.0273973	0.000136803	0.00444111	Pt1G03780
chr1:124391001-124392000	CHG	0.728571	0.111111	0.00317266	0.00628046
chr1:124932001-124933000	CHG	0.127273	0.281955	0.00114982	0.0049129	Pt1G03860
chr1:124935001-124936000	CHG	0.787879	1	0.00126504	0.00499518
chr1:124968001-124969000	CHG	0.642857	0.98	0.00566935	0.00777419
chr1:125025001-125026000	CHG	0.5	1	0.00701632	0.00849773
chr1:125074001-125075000	CHG	0.740741	0.900621	0.00660375	0.00828271
chr1:125080001-125081000	CHG	0.761364	0.333333	0.00131491	0.00503049
chr1:125199001-125200000	CHG	0.666667	0.836237	0.00142855	0.00510852
chr1:125244001-125245000	CHG	0.22884	0	0.000496546	0.00449589	Pt1G03880
chr1:125251001-125252000	CHG	0.632812	0.807203	0.00587711	0.0078915
chr1:125284001-125285000	CHG	0.678771	0.877966	0.00113391	0.00490376
chr1:125361001-125362000	CHG	0.66474	0.85567	0.00678973	0.00838045
chr1:125396001-125397000	CHG	0.776596	0.933718	0.00900458	0.00951843
chr1:125424001-125425000	CHG	0.747253	0.903846	0.00606317	0.00799222
chr1:125456001-125457000	CHG	0.781955	0.968254	0.00286149	0.00607747
chr1:125467001-125468000	CHG	0.4	0.940299	0.000424688	0.00446449
chr1:125573001-125574000	CHG	0.651625	0.905556	0.00211348	0.00557841
chr1:125725001-125726000	CHG	0.64	0	0.00912667	0.00957681
chr1:125726001-125727000	CHG	0.372093	0	0.000900265	0.00474741
chr1:125751001-125752000	CHG	0.747573	0.920455	0.00466485	0.00719473
chr1:125996001-125997000	CHG	0.676349	0.867052	0.000738241	0.00463773	Pt1G03910
chr1:126034001-126035000	CHG	0.678855	0.851224	0.00264459	0.00593539	Pt1G03910
chr1:126109001-126110000	CHG	0.449735	0.635802	0.00279846	0.00603673	Pt1G03910
chr1:126215001-126216000	CHG	0.363229	0.6	0.00108008	0.00486871	Pt1G03910
chr1:126218001-126219000	CHG	0.673684	0.954545	0.00920709	0.00961598	Pt1G03910
chr1:126266001-126267000	CHG	0.789091	0.631854	0.00384203	0.00669741
chr1:126270001-126271000	CHG	0.621622	0.984375	0.00558171	0.0077246
chr1:126366001-126367000	CHG	0.486111	0.731707	0.00843157	0.00923192
chr1:126411001-126412000	CHG	0.789757	0.612022	0.0072439	0.00861881
chr1:126433001-126434000	CHG	0.755043	0.944444	0.00102703	0.00483014
chr1:126571001-126572000	CHG	0.65625	0.815686	0.00339125	0.00641622
chr1:126680001-126681000	CHG	0.815951	0.983607	0.00791062	0.00896761
chr1:126750001-126751000	CHG	0.756757	0.591743	0.00522848	0.00752638
chr1:126764001-126765000	CHG	0.738372	0.898477	0.00458167	0.00714397
chr1:126765001-126766000	CHG	0.708333	0.883333	0.00707462	0.00852899
chr1:126931001-126932000	CHG	0.55885	0.297894	0.00436101	0.00701159	Pt1G03930
chr1:127195001-127196000	CHG	0.832636	0.645833	0.0014598	0.00512971	Pt1G03930
chr1:127255001-127256000	CHG	0.740053	0.481953	0.00165525	0.00526568	Pt1G03930
chr1:127360001-127361000	CHG	0.971429	0.765766	0.00146895	0.00513627
chr1:127368001-127369000	CHG	0.32	0	0.00727231	0.00863392
chr1:127369001-127370000	CHG	0.35461	0.0869565	0.00515414	0.0074841
chr1:127420001-127421000	CHG	0.413793	1	0.00892929	0.00948135
chr1:127428001-127429000	CHG	0	0.846154	0.00364423	0.00657543
chr1:127457001-127458000	CHG	0.674033	0.876712	0.00645256	0.00820074
chr1:127466001-127467000	CHG	0.684211	0.897143	0.00372897	0.00662859	Pt1G03960
chr1:127552001-127553000	CHG	0.961538	0.357639	0.000503784	0.00449948
chr1:127976001-127977000	CHG	0.828488	0.545455	0.00229081	0.00569788
chr1:128041001-128042000	CHG	0.901483	0.666667	0.00206737	0.00554734
chr1:128061001-128062000	CHG	0.972727	0.5	0.00446026	0.00707253
chr1:128098001-128099000	CHG	0.829752	0.589744	0.00371948	0.00662189
chr1:128244001-128245000	CHG	0.538462	0.350877	0.00672937	0.00834834
chr1:128333001-128334000	CHG	0.466192	1	0.00177286	0.00534412
chr1:128357001-128358000	CHG	0.866983	0.678466	0.00245011	0.0058013
chr1:128369001-128370000	CHG	0.619427	0	0.000662699	0.00459333
chr1:128433001-128434000	CHG	0.922287	0.741379	0.000970938	0.00479419
chr1:128526001-128527000	CHG	0.685815	0.865789	0.00106873	0.00486114
chr1:128609001-128610000	CHG	0.745614	0.955882	0.00113868	0.00490563
chr1:128640001-128641000	CHG	0.565789	0.777344	0.00365437	0.00658191
chr1:128680001-128681000	CHG	0.777778	0.978814	0.000695989	0.00461078
chr1:128771001-128772000	CHG	0.689024	0.904762	0.00937953	0.00970009
chr1:128898001-128899000	CHG	0.6	1	0.00252606	0.00585555
chr1:129451001-129452000	CHG	0.75	1	0.00240083	0.00576812
chr1:129541001-129542000	CHG	0.731343	1	0.00398044	0.00678251
chr1:129608001-129609000	CHG	0.564815	0.842105	0.00517941	0.00749818
chr1:129648001-129649000	CHG	0.793103	0.959459	0.00501179	0.00740131
chr1:129653001-129654000	CHG	0.612903	0.903226	0.00505864	0.00742873
chr1:129764001-129765000	CHG	0.705128	0.920188	0.00894594	0.00948911
chr1:129766001-129767000	CHG	0.75	0.93531	0.0071197	0.00855318
chr1:129789001-129790000	CHG	0.5	0.945274	0.00272533	0.00598883
chr1:129855001-129856000	CHG	0.75	0.927536	0.00144654	0.00512011
chr1:129882001-129883000	CHG	0.4	0.852459	0.00595591	0.00793476
chr1:130176001-130177000	CHG	0.697917	0.873469	0.00467202	0.00719898
chr1:130350001-130351000	CHG	0.622407	0.785479	0.00417126	0.00689559
chr1:130461001-130462000	CHG	0.754386	0.931613	0.00375296	0.00664317
chr1:130587001-130588000	CHG	0.707547	0.922559	0.000361758	0.00444111
chr1:130594001-130595000	CHG	0.61413	0.858407	0.00550957	0.0076825
chr1:130595001-130596000	CHG	0.642857	0.865517	0.00350222	0.00648339
chr1:130613001-130614000	CHG	0.655738	0.828571	0.00223314	0.00565734
chr1:130618001-130619000	CHG	0.536232	0.882562	0.000372982	0.00444111
chr1:130624001-130625000	CHG	0.571429	0.844498	0.000975272	0.00479605
chr1:130630001-130631000	CHG	0.676012	0.838446	0.000619109	0.00456487
chr1:130639001-130640000	CHG	0.636364	0.956522	0.000561687	0.00453354
chr1:130646001-130647000	CHG	0.309524	0.659091	0.00615978	0.0080461
chr1:130721001-130722000	CHG	0.5625	0.913514	0.00592914	0.00792055
chr1:130728001-130729000	CHG	0.633441	0.796238	0.00288851	0.00609581
chr1:130767001-130768000	CHG	0.772727	0.975124	0.00682742	0.00840056
chr1:130775001-130776000	CHG	0.546875	0.83	0.00163598	0.00525531	Pt1G04090
chr1:131057001-131058000	CHG	0.891304	0.666667	0.00828021	0.00915558	Pt1G04120
chr1:131321001-131322000	CHG	0.547893	0.733668	0.00213154	0.00558896
chr1:131322001-131323000	CHG	0.466667	0.678788	0.00341739	0.00643264
chr1:131425001-131426000	CHG	0.78628	0.587629	0.0056384	0.00775814
chr1:131559001-131560000	CHG	0.898438	0.703704	0.00485451	0.00731078
chr1:131593001-131594000	CHG	0.772397	0.95	0.000612859	0.00456051
chr1:131649001-131650000	CHG	0.457143	0.736486	0.00348232	0.00647129
chr1:131737001-131738000	CHG	0.651163	0.803213	0.00598122	0.00794774
chr1:131820001-131821000	CHG	0.860963	0.263158	0.00154415	0.00519321
chr1:131858001-131859000	CHG	0.662162	0.862385	0.00638581	0.00816686
chr1:131904001-131905000	CHG	0.711111	0.88	0.00741364	0.00870964
chr1:132198001-132199000	CHG	0.778761	0.965909	0.00758371	0.0087974
chr1:132219001-132220000	CHG	0.239796	0.0151976	0.000951786	0.00477945
chr1:132300001-132301000	CHG	0.501873	0.808	0.00699851	0.00848915
chr1:132347001-132348000	CHG	0.384615	0.857923	0.00193586	0.00546147
chr1:132351001-132352000	CHG	0	0.892562	0.00518865	0.00750336
chr1:132352001-132353000	CHG	0.660194	0.854015	0.00328099	0.00634673
chr1:132356001-132357000	CHG	0.181818	0.853659	0.00137501	0.00507272
chr1:132373001-132374000	CHG	0.321839	0	0.00448821	0.00708863
chr1:132445001-132446000	CHG	0.703704	0.95122	0.00357038	0.0065275
chr1:132520001-132521000	CHG	0.66055	0.879012	0.00151942	0.00517428
chr1:132549001-132550000	CHG	0.649928	0.872279	0.000426846	0.00446449
chr1:132560001-132561000	CHG	0.751846	0.583886	0.0015215	0.00517635
chr1:132578001-132579000	CHG	0.611111	0.83631	0.00653402	0.00824546
chr1:132588001-132589000	CHG	0.625	0.799172	0.00593244	0.00792174
chr1:132606001-132607000	CHG	0.761468	0.940239	0.00166329	0.00527094
chr1:132659001-132660000	CHG	0.679558	0.898396	0.00624738	0.00809331
chr1:132701001-132702000	CHG	0.66055	0.930851	0.000663141	0.00459375
chr1:132750001-132751000	CHG	0.651822	0.802065	0.00413629	0.00687424
chr1:132801001-132802000	CHG	0.69163	0.909695	0.00268567	0.00596399
chr1:132835001-132836000	CHG	0.73913	0.215686	0.00906992	0.00955011
chr1:132881001-132882000	CHG	0.753968	0.958333	0.00248371	0.00582528
chr1:132900001-132901000	CHG	0.75	0	0.00207886	0.0055552
chr1:132903001-132904000	CHG	0.423729	1	0.00714768	0.0085684
chr1:132905001-132906000	CHG	0.592593	0.0632911	0.00289418	0.00609959
chr1:132934001-132935000	CHG	0.0299625	0.217391	0.00595141	0.00793241	Pt1G04190
chr1:132961001-132962000	CHG	0.441624	0.605128	0.00814352	0.00908677	Pt1G04200
chr1:133046001-133047000	CHG	0.40708	0.74026	0.0061514	0.00804099
chr1:133076001-133077000	CHG	0.458333	0.730769	0.00320585	0.00630039
chr1:133173001-133174000	CHG	0.55	0.0638298	0.00101943	0.00482566
chr1:133191001-133192000	CHG	0.56	0.809365	0.00370336	0.00661189
chr1:133215001-133216000	CHG	0.858156	0.682353	0.00298869	0.00615981
chr1:133240001-133241000	CHG	0.574561	0.857843	0.00530599	0.00756998
chr1:133378001-133379000	CHG	0.84507	0.64	0.00675095	0.00835973
chr1:133412001-133413000	CHG	0.28619	0.0219436	6.94e-05	0.00433313
chr1:133609001-133610000	CHG	0.853933	0.604167	0.00732252	0.00866032
chr1:133892001-133893000	CHG	0.784314	0.539474	0.00704101	0.00851054
chr1:133954001-133955000	CHG	0.48	0.8125	0.00371071	0.00661683
chr1:133991001-133992000	CHG	0.741935	0.926573	0.000334353	0.00444111
chr1:133993001-133994000	CHG	0.687117	0.946809	0.00763945	0.00882681
chr1:134023001-134024000	CHG	0.521739	0.913043	0.00100216	0.00481083
chr1:134115001-134116000	CHG	0.684543	0.861789	0.00404092	0.00681829
chr1:134216001-134217000	CHG	0.612903	0.987013	0.00457463	0.00714015
chr1:134254001-134255000	CHG	0.787172	0.939597	0.000327931	0.00444111
chr1:134257001-134258000	CHG	0.0465116	0.255924	0.00120816	0.00495694
chr1:134276001-134277000	CHG	0.730263	0.921053	0.000370852	0.00444111
chr1:134302001-134303000	CHG	0.706499	0.875	0.00469381	0.00721126
chr1:134330001-134331000	CHG	0.678261	0.837449	0.00349113	0.00647696
chr1:134349001-134350000	CHG	0.661017	0.886364	0.000701175	0.00461289	Pt1G04240
chr1:134363001-134364000	CHG	0.666667	0.17037	0.00185733	0.00540867
chr1:134407001-134408000	CHG	0.671141	0.90566	0.0015682	0.00521002
chr1:134432001-134433000	CHG	0.67451	0.903785	0.00168325	0.0052832
chr1:134439001-134440000	CHG	0.638889	0.813953	0.00403627	0.00681601
chr1:134454001-134455000	CHG	0.65625	0.884758	0.00146833	0.00513597
chr1:134505001-134506000	CHG	0.604651	0.82066	0.00337091	0.00640375
chr1:134526001-134527000	CHG	0.723077	0.888889	0.00208752	0.00556109
chr1:134554001-134555000	CHG	0.650485	0.885057	0.00486361	0.00731592
chr1:134563001-134564000	CHG	0.554217	0.792453	0.00252968	0.00585699
chr1:134564001-134565000	CHG	0.765766	0.948187	0.00386088	0.00670872
chr1:134603001-134604000	CHG	0.720588	0.937984	0.00313418	0.00625384
chr1:134635001-134636000	CHG	0.727273	0.887372	0.0032438	0.00632468
chr1:134638001-134639000	CHG	0.685535	0.937343	0.00401491	0.00680353
chr1:134668001-134669000	CHG	0.712389	0.9375	0.000860404	0.00471778
chr1:134724001-134725000	CHG	0.70122	0.897507	0.00472065	0.00722812
chr1:134736001-134737000	CHG	0.764368	0.944853	0.000546883	0.00452296
chr1:134772001-134773000	CHG	0.808989	0.970874	0.00131123	0.00502775
chr1:134834001-134835000	CHG	0.685535	0.863636	0.0036306	0.00656723
chr1:134889001-134890000	CHG	0.719251	0.87037	0.00156884	0.00521019
chr1:134945001-134946000	CHG	0.622642	0.909091	0.00437582	0.00702039
chr1:135102001-135103000	CHG	0.762887	0.556452	0.00651935	0.00823696
chr1:135158001-135159000	CHG	0.730769	0.902564	0.00233965	0.00573237
chr1:135183001-135184000	CHG	0.627907	0.905512	0.00709238	0.0085383
chr1:135191001-135192000	CHG	0.62807	0.815951	0.00208928	0.00556232
chr1:135192001-135193000	CHG	0.824468	0.974576	0.0097434	0.00987866
chr1:135249001-135250000	CHG	0.70915	0.859848	0.00571792	0.00780154
chr1:135252001-135253000	CHG	0.711111	0.913876	0.0059637	0.00793876
chr1:135263001-135264000	CHG	0.736364	0.921875	0.00917842	0.00960192
chr1:135332001-135333000	CHG	0.715493	0.918919	0.00547679	0.00766405
chr1:135383001-135384000	CHG	0.652174	0.909091	0.00278286	0.00602402
chr1:135435001-135436000	CHG	0.8	1	0.00718254	0.00858637	Pt1G04250
chr1:135466001-135467000	CHG	0.797297	0.95082	0.00990015	0.00995492
chr1:135493001-135494000	CHG	0.928571	0.655738	0.00682845	0.00840102
chr1:135989001-135990000	CHG	0.878924	0.666667	0.00626213	0.0081014
chr1:136020001-136021000	CHG	0.920635	0.333333	0.00110735	0.00488474
chr1:136021001-136022000	CHG	0.869894	0.632653	0.00165533	0.00526568
chr1:136023001-136024000	CHG	0.858347	0.690476	0.00249248	0.0058307
chr1:136025001-136026000	CHG	0.828283	1	0.00735612	0.00867833
chr1:136039001-136040000	CHG	0.758621	0	0.004253	0.00694501
chr1:136087001-136088000	CHG	0.765517	1	0.00247817	0.00582203
chr1:136108001-136109000	CHG	0.812383	0	0.00260779	0.00590959
chr1:136130001-136131000	CHG	0.755605	0.948276	0.00222386	0.00565074
chr1:136156001-136157000	CHG	0.895062	0.573529	0.00699237	0.00848608
chr1:136203001-136204000	CHG	0.836735	0.671053	0.00555708	0.00770934
chr1:136207001-136208000	CHG	0.655172	1	0.0022504	0.00566976
chr1:136264001-136265000	CHG	0.694872	0.348837	0.00107003	0.00486247
chr1:136271001-136272000	CHG	0.763889	1	0.00843919	0.00923673
chr1:136295001-136296000	CHG	0.706977	0.428571	0.00437599	0.00702056
chr1:136389001-136390000	CHG	0.743421	0.263158	0.000825603	0.00469801
chr1:136409001-136410000	CHG	0.814346	0.5	0.00168712	0.00528482
chr1:136457001-136458000	CHG	0.731405	0.507317	0.00979209	0.00990268
chr1:136698001-136699000	CHG	0.0111111	1	0.000118591	0.00444111
chr1:136699001-136700000	CHG	0.459459	1	0.000320827	0.00444111
chr1:136791001-136792000	CHG	0.740741	0.53125	0.00724333	0.00861851
chr1:136795001-136796000	CHG	0.720395	0	0.0065333	0.00824517
chr1:136798001-136799000	CHG	0.736559	0.377358	0.0062693	0.00810509
chr1:136953001-136954000	CHG	0.861386	0	0.00123175	0.00497211
chr1:136996001-136997000	CHG	0.788043	0	0.00185944	0.00540968
chr1:137134001-137135000	CHG	0.765625	0.52381	0.00429894	0.00697236
chr1:137188001-137189000	CHG	0.577982	0.813953	0.00464891	0.00718388
chr1:137285001-137286000	CHG	0.68048	0.894022	0.00573461	0.00781096
chr1:137286001-137287000	CHG	0.613483	0.765403	0.00152418	0.00517875
chr1:137324001-137325000	CHG	0.018617	0.762791	0.00125316	0.00498789
chr1:137325001-137326000	CHG	0.0388693	0.84359	8.25e-06	0.00374009
chr1:137326001-137327000	CHG	0.0125	0.595876	0.00673475	0.00835121
chr1:137350001-137351000	CHG	0.688406	0.883178	0.00713878	0.00856394
chr1:137365001-137366000	CHG	0.0307167	0.419162	0.00104627	0.00484492
chr1:137554001-137555000	CHG	0.774892	0.966102	0.00144855	0.00512115
chr1:137615001-137616000	CHG	0.828402	0.555556	0.00944033	0.00973174
chr1:137703001-137704000	CHG	0.577075	0.870996	0.000383424	0.00445101
chr1:137717001-137718000	CHG	0.657895	0.863271	0.00410618	0.00685829
chr1:137723001-137724000	CHG	0.680982	0.919227	0.00347884	0.00646923
chr1:137770001-137771000	CHG	0.742152	0.895833	0.000517827	0.00450822
chr1:137845001-137846000	CHG	0.710204	0.879781	0.00181623	0.00537494
chr1:137865001-137866000	CHG	0.668407	0.838617	0.00147853	0.0051438
chr1:137931001-137932000	CHG	0.78022	0.94898	0.00859127	0.00931177
chr1:137962001-137963000	CHG	0.612	0.807229	0.00225958	0.00567641
chr1:137996001-137997000	CHG	0.647059	0.926829	0.00250211	0.00583878
chr1:138138001-138139000	CHG	0.909722	0.625	0.0027023	0.00597562
chr1:138447001-138448000	CHG	0.827957	0.52459	0.000867962	0.00472335
chr1:138464001-138465000	CHG	0.775862	0.566265	0.00435071	0.00700466
chr1:138519001-138520000	CHG	0.927835	0.666667	0.00874524	0.00938868
chr1:138655001-138656000	CHG	0.669683	0	0.000397803	0.00445922
chr1:138693001-138694000	CHG	0.801205	0.351351	0.00796276	0.00899493
chr1:138785001-138786000	CHG	0.872596	0.545455	0.00842654	0.00922946
chr1:138815001-138816000	CHG	0.651042	0.885417	0.00607686	0.00799984
chr1:138876001-138877000	CHG	0.879765	0.588235	0.0030169	0.00617909
chr1:138890001-138891000	CHG	0.876812	0.666667	0.00362908	0.00656665
chr1:138925001-138926000	CHG	0.833333	0.560976	0.00958577	0.009803
chr1:138945001-138946000	CHG	0.917526	0.473684	0.00136538	0.00506698
chr1:138995001-138996000	CHG	0.793651	0.584615	0.00421349	0.00691957
chr1:139023001-139024000	CHG	0.948529	0.481481	0.0049254	0.0073513
chr1:139808001-139809000	CHG	0.811388	0.577778	0.00169146	0.0052878
chr1:140019001-140020000	CHG	0.710769	0.378082	4.48e-05	0.00421741
chr1:140572001-140573000	CHG	0.421721	0.195373	0.00028965	0.00444111
chr1:140981001-140982000	CHG	0.624833	0.803922	0.0015352	0.00518626
chr1:141059001-141060000	CHG	0.747191	0.901408	0.00200259	0.00550633
chr1:141330001-141331000	CHG	0.76652	0.944	0.00327321	0.00634196
chr1:141607001-141608000	CHG	0.718855	0.87037	0.00740211	0.00870348
chr1:142579001-142580000	CHG	0.686047	1	0.00198215	0.00549165
chr1:143182001-143183000	CHG	0.571429	0.853755	0.00275562	0.00600832
chr1:143246001-143247000	CHG	0.676259	0.933333	0.00236299	0.00574607
chr1:143247001-143248000	CHG	0.799213	0.958333	0.00229878	0.00570397
chr1:143249001-143250000	CHG	0.7	0.874652	0.00878621	0.00940897
chr1:143255001-143256000	CHG	0.7	0.915033	0.00123572	0.00497519
chr1:143259001-143260000	CHG	0.9	0.696629	0.0074112	0.00870867
chr1:143263001-143264000	CHG	0.678571	0.927778	0.00342628	0.00643791
chr1:143264001-143265000	CHG	0.695652	0.9375	0.00136024	0.00506381
chr1:143328001-143329000	CHG	0.466667	0.87037	0.00376507	0.00665085	Pt1G04390
chr1:143361001-143362000	CHG	1	0.833333	0.0027475	0.00600355	Pt1G04390
chr1:143534001-143535000	CHG	0.55	0.920455	0.00780702	0.00891472
chr1:143576001-143577000	CHG	0.676923	0.847561	0.00827916	0.00915501
chr1:143577001-143578000	CHG	0.587983	0.945946	0.00637766	0.00816273
chr1:143704001-143705000	CHG	0.764706	0.939535	0.00120906	0.00495778
chr1:143725001-143726000	CHG	0.456621	0.0945055	0.00734086	0.00866923
chr1:143932001-143933000	CHG	0.906667	0.666667	0.00817212	0.00910063
chr1:144058001-144059000	CHG	0.700246	0.867521	0.00176858	0.00534217
chr1:144213001-144214000	CHG	0.614737	0.854839	0.00124272	0.00498002
chr1:144500001-144501000	CHG	0.217391	0.735294	0.0063544	0.00814848
chr1:144522001-144523000	CHG	0.0333333	0.65	0.00438581	0.00702671
chr1:144575001-144576000	CHG	0.72967	1	0.00519137	0.00750514
chr1:144716001-144717000	CHG	0.295455	0.864198	0.00995647	0.00998061
chr1:144726001-144727000	CHG	0.0447761	0.4	0.00074926	0.00464158
chr1:145289001-145290000	CHG	0.727273	0.957983	0.00482074	0.00729078
chr1:145293001-145294000	CHG	0.565217	0.943396	0.00331024	0.0063631
chr1:145464001-145465000	CHG	0.613333	0.831325	0.00280825	0.00604347
chr1:145465001-145466000	CHG	0.430464	0.594595	0.00400946	0.0067996
chr1:145725001-145726000	CHG	0.796265	0.970443	0.00520667	0.00751426
chr1:145774001-145775000	CHG	0.325	1	0.00231211	0.00571377
chr1:145784001-145785000	CHG	0.73262	0.945652	0.00367544	0.0065936
chr1:145786001-145787000	CHG	0.746377	0.910638	0.00612222	0.0080256
chr1:145860001-145861000	CHG	0.683648	0.845725	0.004441	0.00706093
chr1:145906001-145907000	CHG	0.663793	0.840909	0.00665202	0.00830702
chr1:145907001-145908000	CHG	0.783251	0.953052	0.00418573	0.00690334
chr1:145910001-145911000	CHG	0.624183	0.822222	0.00256352	0.00587818
chr1:145924001-145925000	CHG	0.786127	0.954373	0.00408254	0.00684296
chr1:146020001-146021000	CHG	0.792683	0.945122	0.0024074	0.00577314
chr1:146064001-146065000	CHG	0.892683	0.688889	0.00403114	0.00681352
chr1:146105001-146106000	CHG	0.971831	0.75	0.00426391	0.00695226
chr1:146136001-146137000	CHG	0.806122	0.961538	0.00344038	0.00644608	Pt1G04460
chr1:146145001-146146000	CHG	0.626263	0.832487	0.00340305	0.0064232
chr1:146147001-146148000	CHG	0.56701	0.171429	0.00479307	0.00727397	Pt1G04470
chr1:146205001-146206000	CHG	0.230769	0.898833	0.000130271	0.00444111	Pt1G04470
chr1:146209001-146210000	CHG	0.397436	0.771144	0.00100427	0.00481318	Pt1G04470
chr1:146210001-146211000	CHG	0.6	0.779141	0.00430236	0.00697494	Pt1G04470
chr1:146215001-146216000	CHG	0.325581	0.651786	0.00782067	0.00892209	Pt1G04470
chr1:146239001-146240000	CHG	0.630137	0.807087	0.00179876	0.0053625	Pt1G04470
chr1:146245001-146246000	CHG	0.512195	0	0.00188364	0.00542695	Pt1G04470
chr1:146330001-146331000	CHG	0.606061	0.817822	0.00426503	0.00695336
chr1:146337001-146338000	CHG	0	0.818436	0.00799846	0.00901267
chr1:146341001-146342000	CHG	0.694215	0.876087	0.00737013	0.00868507
chr1:146350001-146351000	CHG	0.496552	0.844595	0.00286595	0.00608092
chr1:146354001-146355000	CHG	0.728972	0.939815	0.00546616	0.00765842
chr1:146388001-146389000	CHG	0.0909091	0.881119	0.003492	0.00647729
chr1:146408001-146409000	CHG	0.579365	0.792829	0.000216149	0.00444111
chr1:146422001-146423000	CHG	0.561404	0.788845	0.00156573	0.00520834
chr1:146428001-146429000	CHG	0.681818	0.990698	0.000966371	0.00478996
chr1:146473001-146474000	CHG	0.623894	0.88785	0.002806	0.00604155
chr1:146493001-146494000	CHG	0.631579	0.920455	0.00670016	0.00833325
chr1:146496001-146497000	CHG	0.372093	0.706215	0.00134334	0.00504968
chr1:146497001-146498000	CHG	0.620155	0.801282	0.00808899	0.00906037
chr1:146500001-146501000	CHG	0.655257	0.886646	0.00149243	0.00515293
chr1:146502001-146503000	CHG	0.688976	0.916667	0.000544259	0.0045221
chr1:146505001-146506000	CHG	0.683099	0.869565	0.00239428	0.00576387
chr1:146506001-146507000	CHG	0.671111	0.891304	0.00779652	0.00890896
chr1:146513001-146514000	CHG	0.703297	0.941896	0.00351445	0.00649053
chr1:146515001-146516000	CHG	0.753247	0.938129	0.00260489	0.00590764
chr1:146529001-146530000	CHG	0.619718	0.867804	0.000143316	0.00444111
chr1:146530001-146531000	CHG	0.6	0.841791	0.00231783	0.00571796
chr1:146545001-146546000	CHG	0.566038	0.803175	0.00893863	0.0094853
chr1:146567001-146568000	CHG	0.802956	0.963563	0.000806418	0.00468569
chr1:146586001-146587000	CHG	0.685714	0.858195	0.00939078	0.00970603
chr1:146590001-146591000	CHG	0.77451	0.931174	0.00479619	0.00727641
chr1:146592001-146593000	CHG	0.469136	0.83524	0.000197962	0.00444111
chr1:146600001-146601000	CHG	0.506173	0.831915	0.00073598	0.00463773
chr1:146604001-146605000	CHG	0.6	0.815126	0.00276727	0.00601551
chr1:146626001-146627000	CHG	0.532934	0.835556	0.00238393	0.00575716
chr1:146630001-146631000	CHG	0.704762	0.919662	0.00185904	0.00540925	Pt1G04490
chr1:146671001-146672000	CHG	0.172691	0.326733	0.0056726	0.00777624	Pt1G04490
chr1:146746001-146747000	CHG	0.511111	0.918367	0.000777594	0.00466279	Pt1G04490
chr1:146752001-146753000	CHG	0.729508	0.945652	0.00257121	0.00588363
chr1:146916001-146917000	CHG	0.723333	0.898336	0.000630537	0.00457395
chr1:146930001-146931000	CHG	0.716374	0.879154	0.00613875	0.00803402
chr1:146988001-146989000	CHG	0.749049	0.920863	0.00814119	0.00908548
chr1:146998001-146999000	CHG	0.75	0.493243	0.00496362	0.00737345
chr1:147038001-147039000	CHG	0.734082	0.94186	0.00365578	0.00658258
chr1:147112001-147113000	CHG	0.928571	0.393013	0.000469379	0.00447965	Pt1G04500
chr1:147183001-147184000	CHG	0.533333	0.683871	0.00752912	0.00876856	Pt1G04500
chr1:147205001-147206000	CHG	0.0833333	0.70936	0.001898	0.00543618	Pt1G04500
chr1:147212001-147213000	CHG	0.653595	0.852542	0.00801281	0.00902106	Pt1G04500
chr1:147213001-147214000	CHG	0.657143	0.882834	0.00619882	0.00806668	Pt1G04500
chr1:147225001-147226000	CHG	0.666667	0.831884	0.00166554	0.00527239	Pt1G04500
chr1:147233001-147234000	CHG	0.729167	0.91629	0.00585561	0.00787854	Pt1G04500
chr1:147234001-147235000	CHG	0.352941	0.861233	0.00312004	0.00624456	Pt1G04500
chr1:147243001-147244000	CHG	0.421053	0.904059	0.00112547	0.00490091	Pt1G04500
chr1:147256001-147257000	CHG	0.745763	0.932075	0.00300153	0.00616924	Pt1G04500
chr1:147267001-147268000	CHG	0.813725	0.0058309	0.00331344	0.00636561	Pt1G04500
chr1:147268001-147269000	CHG	0.762712	0.078125	0.000435637	0.00446758	Pt1G04500
chr1:147270001-147271000	CHG	0.72043	0.92437	0.002237	0.00566011	Pt1G04500
chr1:147273001-147274000	CHG	0.535714	0.888889	0.00414775	0.00688004	Pt1G04500
chr1:147287001-147288000	CHG	0.676829	0.0171674	4.12e-05	0.00416776	Pt1G04500
chr1:147300001-147301000	CHG	0.93985	0.609589	0.00124452	0.00498102	Pt1G04500
chr1:147304001-147305000	CHG	0.819444	0.506173	0.00452708	0.00711104	Pt1G04500
chr1:147408001-147409000	CHG	0.683486	0.84375	0.00187882	0.00542303
chr1:147416001-147417000	CHG	0.826667	0.984848	0.000612612	0.00456051
chr1:147446001-147447000	CHG	0.510638	0.794521	0.00310751	0.00623729
chr1:147499001-147500000	CHG	0.558824	0.120879	0.00939601	0.00970858
chr1:147504001-147505000	CHG	0.00763359	0.719298	0.00250433	0.0058401
chr1:147517001-147518000	CHG	0.927273	0.727273	0.0062569	0.00809894
chr1:147550001-147551000	CHG	0.327338	0.669824	0.00100599	0.00481489
chr1:147580001-147581000	CHG	0.192381	0.519409	6.62e-05	0.00433313	Pt1G04510
chr1:147649001-147650000	CHG	0.955836	0.782258	0.000294486	0.00444111	Pt1G04510
chr1:147738001-147739000	CHG	0.380645	0.551471	0.00798255	0.00900451	Pt1G04510
chr1:147771001-147772000	CHG	0.924419	0.0042735	0.000471142	0.00448056	Pt1G04510
chr1:147772001-147773000	CHG	0.956204	0.340909	0.000210793	0.00444111	Pt1G04510
chr1:147800001-147801000	CHG	0.31484	0.0670391	0.00018776	0.00444111	Pt1G04510
chr1:147825001-147826000	CHG	0.923567	0.649351	0.00258591	0.00589307	Pt1G04510
chr1:147871001-147872000	CHG	0.769122	0.474501	0.000792513	0.00467282	Pt1G04510
chr1:147929001-147930000	CHG	0.371508	0.0582524	0.00385876	0.00670753	Pt1G04510
chr1:147941001-147942000	CHG	0.733813	0.0150376	2.09e-06	0.00374009	Pt1G04510
chr1:147943001-147944000	CHG	0.837037	0.264317	0.00327582	0.00634361	Pt1G04510
chr1:148121001-148122000	CHG	0.735119	0.912281	0.00281307	0.00604715
chr1:148184001-148185000	CHG	0.620519	0.819383	0.00449484	0.00709236
chr1:148206001-148207000	CHG	0.762963	0.94958	0.00964858	0.00983278
chr1:148269001-148270000	CHG	0.684959	0.842912	0.00539733	0.00762017
chr1:148360001-148361000	CHG	0.812095	0.983871	0.00717455	0.00858163
chr1:148514001-148515000	CHG	0	0.516129	0.00261014	0.00591034
chr1:148529001-148530000	CHG	0.586957	0.40553	0.00665035	0.00830628
chr1:148539001-148540000	CHG	0.81759	0	0.000542334	0.00452123
chr1:148542001-148543000	CHG	0.898855	0.665698	0.00157366	0.00521341
chr1:148673001-148674000	CHG	0.954717	0.784983	0.00212558	0.00558579	Pt1G04550
chr1:148691001-148692000	CHG	0.905332	0.723077	0.000709696	0.00461612	Pt1G04550
chr1:148695001-148696000	CHG	0.919622	0.682692	0.00132583	0.00503752	Pt1G04550
chr1:148734001-148735000	CHG	0.952583	0.702703	0.00102181	0.00482602	Pt1G04550
chr1:148861001-148862000	CHG	0.599206	0.75	0.00240112	0.00576825	Pt1G04550
chr1:148866001-148867000	CHG	0.948052	0.623529	0.0028844	0.00609282	Pt1G04550
chr1:148878001-148879000	CHG	0.612069	0.0150376	0.000982709	0.00479934	Pt1G04550
chr1:148925001-148926000	CHG	0.19171	0.0159652	0.000448951	0.00447378	Pt1G04550
chr1:148926001-148927000	CHG	0.910995	0.0465686	2.55e-05	0.00400519	Pt1G04550
chr1:148988001-148989000	CHG	0.934426	0.269337	0.00659469	0.0082788
chr1:148989001-148990000	CHG	0.935484	0.337758	0.00964131	0.00982953
chr1:148990001-148991000	CHG	0.912429	0.298851	0.00227328	0.00568579
chr1:149101001-149102000	CHG	0.6691	0.840611	0.000503613	0.00449948
chr1:149122001-149123000	CHG	0.597015	0.836449	0.0010259	0.00483005
chr1:149138001-149139000	CHG	0.156479	0.00413223	7.11e-05	0.00434905	Pt1G04560
chr1:149139001-149140000	CHG	0.667939	0.0337553	9.81e-05	0.00442772	Pt1G04560
chr1:149161001-149162000	CHG	0.442029	0.106195	0.000951002	0.00477872	Pt1G04570
chr1:149408001-149409000	CHG	0.743083	0.905797	0.00309249	0.00622784
chr1:149592001-149593000	CHG	0.385027	0.572	0.00589446	0.00790143
chr1:149974001-149975000	CHG	0.423077	0.168675	0.00965744	0.00983673
chr1:150046001-150047000	CHG	0.893333	0.42	0.00722491	0.00860902
chr1:150268001-150269000	CHG	0.730159	0.898396	0.000838987	0.00470576
chr1:150424001-150425000	CHG	0.752688	0.916667	0.00457538	0.00714058
chr1:150633001-150634000	CHG	0.873874	0.590099	0.00350205	0.00648328
chr1:150856001-150857000	CHG	0.675676	0.306513	7.18e-05	0.00434999	Pt1G04610
chr1:150857001-150858000	CHG	0.72529	0.0203804	6.28e-05	0.00431271	Pt1G04610
chr1:150858001-150859000	CHG	0.182065	0.00492611	0.000409327	0.0044629	Pt1G04610
chr1:150863001-150864000	CHG	0.687861	0.900344	0.001061	0.00485499	Pt1G04610
chr1:150877001-150878000	CHG	0.5	0.90407	0.00330753	0.00636199	Pt1G04610
chr1:150925001-150926000	CHG	0.382353	0.644898	0.00420877	0.00691705	Pt1G04610
chr1:150929001-150930000	CHG	0.596154	0.828265	0.00751586	0.00876048	Pt1G04610
chr1:150940001-150941000	CHG	0.697917	0.892857	0.00603489	0.00797622	Pt1G04610
chr1:150949001-150950000	CHG	0.621622	0.892272	0.000838729	0.00470576	Pt1G04610
chr1:150968001-150969000	CHG	0.691011	0.905605	0.00500868	0.0073991	Pt1G04610
chr1:150971001-150972000	CHG	1	0.697917	0.00508411	0.00744319	Pt1G04610
chr1:151013001-151014000	CHG	0.8	0.965347	0.00148139	0.00514655	Pt1G04610
chr1:151029001-151030000	CHG	0.738532	0.910026	0.00160999	0.00523566	Pt1G04610
chr1:151036001-151037000	CHG	0.753247	0.921397	0.00525832	0.00754117	Pt1G04610
chr1:151048001-151049000	CHG	0.284264	0.00520833	4.72e-05	0.00426237	Pt1G04610
chr1:151055001-151056000	CHG	0.204611	0.75443	0.00128025	0.00500673	Pt1G04610
chr1:151069001-151070000	CHG	0.72619	0.889362	0.00208755	0.00556109	Pt1G04610
chr1:151083001-151084000	CHG	0.36	0.674603	0.00324996	0.00632809
chr1:151127001-151128000	CHG	0.640506	0.89924	0.000343044	0.00444111
chr1:151133001-151134000	CHG	0.681373	0.85	0.00139191	0.00508372
chr1:151163001-151164000	CHG	0.7625	0.91689	0.000775146	0.00466237
chr1:151164001-151165000	CHG	0.788644	0.949299	0.00144946	0.00512189
chr1:151174001-151175000	CHG	0.617486	0.837025	0.000247126	0.00444111
chr1:151180001-151181000	CHG	0.342857	0.645022	0.000423979	0.00446449
chr1:151187001-151188000	CHG	0.6	0.869969	0.00628426	0.00811259
chr1:151198001-151199000	CHG	0.175234	0.00220995	0.000119665	0.00444111
chr1:151200001-151201000	CHG	0.503145	0.878342	0.000180704	0.00444111
chr1:151204001-151205000	CHG	0.666667	0.866221	0.00540258	0.00762413
chr1:151232001-151233000	CHG	0.733728	0.903166	0.0010069	0.0048162
chr1:151241001-151242000	CHG	0.66879	0.86194	0.00199645	0.00550199
chr1:151260001-151261000	CHG	0.710744	0.868633	0.00130778	0.00502612
chr1:151266001-151267000	CHG	0.515419	0.836893	0.00411212	0.00686174
chr1:151267001-151268000	CHG	0.671233	0.865591	0.00595554	0.00793457
chr1:151268001-151269000	CHG	0.6	0.838636	0.00706945	0.00852659
chr1:151270001-151271000	CHG	0.417722	0.780583	0.00683153	0.0084026
chr1:151277001-151278000	CHG	0.661765	0.82235	0.00478327	0.00726789
chr1:151279001-151280000	CHG	0.718391	0.893357	0.000346135	0.00444111
chr1:151289001-151290000	CHG	0.70696	0.871369	0.00671036	0.00833881
chr1:151294001-151295000	CHG	0.692308	0.966592	0.000620972	0.00456783
chr1:151304001-151305000	CHG	0.7	0.869637	0.00143334	0.0051122
chr1:151305001-151306000	CHG	0.627551	0.799054	0.00431302	0.00698189
chr1:151311001-151312000	CHG	0.752768	0.919804	0.0071887	0.00858905
chr1:151341001-151342000	CHG	0.62766	0.870787	0.00131597	0.00503112
chr1:151358001-151359000	CHG	0.681818	0.869852	0.00306208	0.00620666
chr1:151370001-151371000	CHG	0.740741	0.897829	0.000365895	0.00444111
chr1:151388001-151389000	CHG	0.708995	0.881057	0.00480204	0.00727991
chr1:151389001-151390000	CHG	0.641026	0.85044	0.00766007	0.00883665
chr1:151419001-151420000	CHG	0.772414	0.931579	0.00747991	0.00874376
chr1:151465001-151466000	CHG	0.737864	0.906445	0.00497216	0.00737843
chr1:151514001-151515000	CHG	0.54023	0.0798122	0.00165166	0.00526373
chr1:151515001-151516000	CHG	0.725926	0.246305	0.00114648	0.00491048
chr1:151517001-151518000	CHG	0.891753	0.52	0.000380415	0.00444733
chr1:151522001-151523000	CHG	0	0.847059	0.00663658	0.00829965
chr1:151538001-151539000	CHG	0.774436	0.961929	0.000628234	0.00457217
chr1:151550001-151551000	CHG	0.7	0.863248	0.00683919	0.00840628
chr1:151555001-151556000	CHG	0.755814	0.921951	0.00371945	0.00662188
chr1:151608001-151609000	CHG	0.532086	0.841542	0.00170906	0.00530158
chr1:151638001-151639000	CHG	0.834515	0.544304	0.00129954	0.00502082
chr1:151639001-151640000	CHG	0.273438	0.0354906	7.22e-05	0.00434999
chr1:151647001-151648000	CHG	0.764268	0.920567	0.000941671	0.00477245
chr1:151650001-151651000	CHG	0.540984	0.88	0.00341388	0.00643066
chr1:151654001-151655000	CHG	0.25	0.891652	0.000830725	0.00470064
chr1:151663001-151664000	CHG	0.769231	0.921502	0.000769321	0.00465996
chr1:151666001-151667000	CHG	0.688	0.92284	0.00190141	0.00543799
chr1:151675001-151676000	CHG	0.647059	0.851508	0.00254324	0.00586564
chr1:151684001-151685000	CHG	0.435897	0.141104	0.00634583	0.00814434
chr1:151695001-151696000	CHG	0.62963	0.844211	0.00272079	0.00598668
chr1:151697001-151698000	CHG	0.587156	0.885154	0.000397542	0.00445922
chr1:151714001-151715000	CHG	0.67052	0.876289	0.00569957	0.00779184
chr1:151720001-151721000	CHG	0.633588	0.91716	0.00148019	0.00514525
chr1:151728001-151729000	CHG	0.466667	0.815951	0.00175711	0.00533367
chr1:151739001-151740000	CHG	0.646766	0.866379	0.00152525	0.00518008
chr1:151742001-151743000	CHG	0.59116	0.919708	0.000349834	0.00444111
chr1:151751001-151752000	CHG	0.466667	0.902174	0.00892999	0.00948167
chr1:151762001-151763000	CHG	0.673282	0.877551	0.0028599	0.00607654
chr1:151765001-151766000	CHG	0.778409	0.930108	0.00144259	0.0051176
chr1:151778001-151779000	CHG	0.563025	0.746479	0.00137231	0.00507255
chr1:151780001-151781000	CHG	0.745763	0.916667	0.000410009	0.0044629
chr1:151784001-151785000	CHG	0.668367	0.822289	0.000999266	0.00480954
chr1:151788001-151789000	CHG	0.658824	0.876884	0.0031758	0.00628268
chr1:151794001-151795000	CHG	0.645283	0.827795	0.00766632	0.00883936
chr1:151802001-151803000	CHG	0.329268	0.622754	0.00687606	0.00842541
chr1:151831001-151832000	CHG	0.577273	0.841709	0.00529141	0.00756025
chr1:151833001-151834000	CHG	1	0.797297	0.0014118	0.00509533	Pt1G04640
chr1:151839001-151840000	CHG	0.632353	0.223881	0.00920574	0.00961525	Pt1G04640
chr1:151840001-151841000	CHG	0.726087	0.10177	0.000398895	0.00445922	Pt1G04640
chr1:151847001-151848000	CHG	0.333333	0.691304	0.00042592	0.00446449	Pt1G04640
chr1:151863001-151864000	CHG	0.606589	0.903061	0.0047965	0.00727662	Pt1G04640
chr1:151919001-151920000	CHG	0.559653	0.221239	0.00013228	0.00444111	Pt1G04640
chr1:151924001-151925000	CHG	0.509259	0.162338	0.000321016	0.00444111	Pt1G04650,Pt1G04640
chr1:151952001-151953000	CHG	0.637363	0.834758	0.000619862	0.00456535	Pt1G04640
chr1:151985001-151986000	CHG	0.875126	0.392578	1.73e-05	0.00394793	Pt1G04640
chr1:151986001-151987000	CHG	0.495536	0.0151099	3.74e-06	0.00374009	Pt1G04640
chr1:151991001-151992000	CHG	0.833333	0.00951475	1.04e-05	0.00375283	Pt1G04640
chr1:152025001-152026000	CHG	0.654524	0.0271084	2.86e-06	0.00374009	Pt1G04640
chr1:152026001-152027000	CHG	0.508748	0.0232859	0.00546932	0.00766007	Pt1G04640
chr1:152042001-152043000	CHG	0.30087	0.123613	0.00155946	0.0052033	Pt1G04640
chr1:152045001-152046000	CHG	0.785088	0.951983	0.000650837	0.00458409	Pt1G04640
chr1:152046001-152047000	CHG	0.707386	0.951031	0.000145957	0.00444111	Pt1G04640
chr1:152063001-152064000	CHG	0.497191	0.290735	0.000761715	0.00465509	Pt1G04640
chr1:152101001-152102000	CHG	0.625	0.89916	0.00554503	0.00770345	Pt1G04640
chr1:152116001-152117000	CHG	0.823457	0.97541	0.000256912	0.00444111	Pt1G04640
chr1:152127001-152128000	CHG	0.863014	0.218009	4.25e-05	0.00418903	Pt1G04640
chr1:152128001-152129000	CHG	0.754386	0	0.000708891	0.00461562	Pt1G04640
chr1:152179001-152180000	CHG	0.4	0.895105	0.00890342	0.00946813
chr1:152243001-152244000	CHG	0.607143	0.894292	0.00674252	0.00835545
chr1:152299001-152300000	CHG	0.5	0.93985	0.00804175	0.00903662
chr1:152376001-152377000	CHG	0.615385	0.825581	0.00731634	0.00865699
chr1:152385001-152386000	CHG	0.625	0.84	0.000610134	0.00456051
chr1:152447001-152448000	CHG	0.661017	0.937063	0.000366928	0.00444111
chr1:152448001-152449000	CHG	0.657143	0.918269	0.00275204	0.00600677
chr1:152460001-152461000	CHG	0.485294	0.92	0.00402958	0.00681239
chr1:152477001-152478000	CHG	0.586667	0.8223	0.00287588	0.0060874
chr1:152500001-152501000	CHG	0.58209	0.866379	0.00134534	0.00505272
chr1:152504001-152505000	CHG	0.802817	0.954545	0.00764476	0.00882951
chr1:152517001-152518000	CHG	0	0.938326	0.000866777	0.00472144
chr1:152537001-152538000	CHG	0	0.741379	0.00851475	0.0092745
chr1:152587001-152588000	CHG	0.416667	0.905797	0.00837375	0.00920396
chr1:152591001-152592000	CHG	0.4	0.86747	0.00790207	0.00896343
chr1:152646001-152647000	CHG	0.54386	0.887681	0.00203155	0.00552584
chr1:152653001-152654000	CHG	0.735294	0.928571	0.00541355	0.00762974
chr1:152668001-152669000	CHG	0.707692	0.914286	0.00958237	0.00980158
chr1:152721001-152722000	CHG	0.00452489	0.165698	0.00416261	0.00689017	Pt1G04660
chr1:152725001-152726000	CHG	0.0869565	0.830935	0.000292053	0.00444111	Pt1G04660
chr1:152735001-152736000	CHG	0.676471	0.878882	0.00179299	0.00535851	Pt1G04660
chr1:152736001-152737000	CHG	0.731638	0.894273	0.00770814	0.00886077	Pt1G04660
chr1:152766001-152767000	CHG	0.571429	0.9	0.00670071	0.0083334	Pt1G04660
chr1:152787001-152788000	CHG	0.603896	0.853933	0.00436269	0.00701225	Pt1G04660
chr1:152791001-152792000	CHG	0	0.794118	0.0024327	0.00578972	Pt1G04660
chr1:152792001-152793000	CHG	0.777778	0.140299	0.00185491	0.00540644	Pt1G04660
chr1:152797001-152798000	CHG	0.702703	0.0806452	0.00430153	0.00697434	Pt1G04660
chr1:152801001-152802000	CHG	0.771218	0.444785	0.000461071	0.00447756	Pt1G04660
chr1:152820001-152821000	CHG	0.775758	0.296629	0.000340075	0.00444111	Pt1G04660
chr1:152856001-152857000	CHG	0.632353	0.836022	0.00210014	0.00556879	Pt1G04660
chr1:152874001-152875000	CHG	0.521008	0.834802	0.000457868	0.00447753	Pt1G04660
chr1:152887001-152888000	CHG	0.688347	0.84472	0.00225504	0.00567298	Pt1G04660
chr1:152903001-152904000	CHG	0.51497	0.0991379	0.00244165	0.00579481	Pt1G04660
chr1:152928001-152929000	CHG	0.773414	0.93858	0.000876846	0.00473018	Pt1G04660
chr1:152947001-152948000	CHG	0.772727	0.028169	0.00033761	0.00444111	Pt1G04660
chr1:153002001-153003000	CHG	0.769231	0.959276	0.00470391	0.00721727	Pt1G04660
chr1:153010001-153011000	CHG	0.953125	0.333333	0.000429121	0.00446449	Pt1G04660
chr1:153018001-153019000	CHG	0.6	0.803089	0.00472058	0.00722812
chr1:153019001-153020000	CHG	0.660804	0.832753	0.00154845	0.00519674
chr1:153020001-153021000	CHG	0.542857	0.830189	0.00604245	0.00797974
chr1:153030001-153031000	CHG	0.640693	0.884	0.00932406	0.0096742
chr1:153036001-153037000	CHG	0.71875	0.949495	0.00467789	0.00720217
chr1:153046001-153047000	CHG	0.65	0.940476	0.00598537	0.00794974
chr1:153077001-153078000	CHG	0.643098	0.853125	0.000350325	0.00444111
chr1:153081001-153082000	CHG	0.671429	0.885393	0.00745018	0.00872857
chr1:153119001-153120000	CHG	0.682243	0.914894	0.00824551	0.00913705
chr1:153325001-153326000	CHG	0.643229	0.804196	0.00471712	0.00722617
chr1:153440001-153441000	CHG	0.6625	0.83758	0.00209465	0.005565
chr1:153478001-153479000	CHG	0.700599	0.868217	0.000134816	0.00444111
chr1:153518001-153519000	CHG	0.626728	0.816017	0.00785123	0.00893794
chr1:153531001-153532000	CHG	0.714286	0.887097	0.00404784	0.00682333
chr1:153609001-153610000	CHG	0.542373	0.821739	0.00794718	0.00898662
chr1:153672001-153673000	CHG	0.679612	0.886598	0.00415165	0.00688277
chr1:153701001-153702000	CHG	0.315789	0.954545	0.00466708	0.00719584
chr1:153872001-153873000	CHG	0.760563	0.927007	0.00504852	0.007423
chr1:153886001-153887000	CHG	0.462963	0.877888	0.00317908	0.00628461
chr1:153959001-153960000	CHG	0.686441	0.860759	0.00302754	0.0061858
chr1:154304001-154305000	CHG	0.553625	0.00287356	0.00952354	0.00977159	Pt1G04670
chr1:154314001-154315000	CHG	0.757188	0.0041841	2.64e-05	0.00402175	Pt1G04670
chr1:154315001-154316000	CHG	0.513011	0.00469484	2.63e-05	0.00402175	Pt1G04670
chr1:154383001-154384000	CHG	0.664422	0.00485437	0.00621759	0.00807688	Pt1G04670
chr1:154418001-154419000	CHG	0.927852	0.0610329	9.11e-05	0.00441672	Pt1G04670
chr1:154419001-154420000	CHG	0.731203	0.0196464	0.000463407	0.00447835	Pt1G04670
chr1:154471001-154472000	CHG	0.916667	0.691489	0.00494102	0.00736016	Pt1G04670
chr1:154663001-154664000	CHG	0.582781	0.85	0.00189628	0.00543449	Pt1G04670
chr1:154706001-154707000	CHG	0.952703	0.767442	0.00443273	0.00705599
chr1:154752001-154753000	CHG	0.950262	0.6875	0.000861223	0.004719
chr1:154763001-154764000	CHG	0.844444	0.659864	0.00783433	0.00892894	Pt1G04680
chr1:154940001-154941000	CHG	0.677165	0.866883	0.000477945	0.00448224
chr1:154945001-154946000	CHG	0.777778	0.939655	0.00533559	0.00758629
chr1:155140001-155141000	CHG	0.755245	0.959391	0.00809569	0.00906371
chr1:155239001-155240000	CHG	0.762274	0.931238	0.00216163	0.00561211
chr1:155314001-155315000	CHG	0.65873	0.0558659	0.000862418	0.004719	Pt1G04690
chr1:155315001-155316000	CHG	0.857843	0.59387	0.00548544	0.00766839	Pt1G04690
chr1:155316001-155317000	CHG	0.39604	0.00362319	3.73e-05	0.00413798	Pt1G04690
chr1:155327001-155328000	CHG	0.36478	0.0162602	0.00102606	0.00483005	Pt1G04690
chr1:155328001-155329000	CHG	0.766004	0.00796813	0.000172353	0.00444111	Pt1G04690
chr1:155333001-155334000	CHG	0.609581	0.00791855	2.62e-06	0.00374009	Pt1G04690
chr1:155371001-155372000	CHG	0.776892	0.939474	0.000485625	0.00448914	Pt1G04690
chr1:155448001-155449000	CHG	0.831878	0.997175	0.00202139	0.00551814	Pt1G04690
chr1:155466001-155467000	CHG	0.719413	0.888298	0.00176443	0.00533836	Pt1G04690
chr1:155501001-155502000	CHG	0.677215	0.860735	0.00137885	0.00507642	Pt1G04690
chr1:155505001-155506000	CHG	0.253521	0.0696379	0.00191034	0.00544581	Pt1G04690
chr1:155635001-155636000	CHG	0.599424	0.0231023	0.00131349	0.00502887	Pt1G04690
chr1:155636001-155637000	CHG	0.395946	0.0462777	2.76e-05	0.00404759	Pt1G04690
chr1:155637001-155638000	CHG	0.76652	0.284211	0.000813965	0.00469113	Pt1G04690
chr1:155695001-155696000	CHG	0.836653	0.337838	5.4e-05	0.00427735
chr1:155920001-155921000	CHG	0.867816	0.690722	0.00570252	0.00779335
chr1:155937001-155938000	CHG	0.875931	0.675497	0.00109377	0.00487442	Pt1G04720
chr1:155960001-155961000	CHG	0.756184	0.932166	0.00151082	0.00516629	Pt1G04720
chr1:156131001-156132000	CHG	0.173077	0	0.000479553	0.00448545	Pt1G04720
chr1:156142001-156143000	CHG	0.745455	0.915423	0.00220808	0.00564013	Pt1G04720
chr1:156148001-156149000	CHG	0.773438	0.970149	0.00730896	0.0086533	Pt1G04720
chr1:156414001-156415000	CHG	0.666667	0.825581	0.00495397	0.00736808
chr1:156416001-156417000	CHG	0.605263	1	0.00747374	0.0087409
chr1:156460001-156461000	CHG	0.802521	0.971564	0.00197215	0.00548364
chr1:156504001-156505000	CHG	0.699774	0.906323	0.000155554	0.00444111
chr1:156523001-156524000	CHG	0.958333	0.666667	0.00754529	0.0087772
chr1:156544001-156545000	CHG	0.610315	0.784916	0.00908699	0.00955763
chr1:156624001-156625000	CHG	0.640898	0.798144	0.00634583	0.00814434
chr1:156631001-156632000	CHG	0.688222	0.86692	0.00663459	0.00829862
chr1:156663001-156664000	CHG	0.63308	0.801386	0.0005115	0.00450593
chr1:156765001-156766000	CHG	0.758182	0.909836	0.00109344	0.00487442
chr1:156946001-156947000	CHG	0.68	0.898876	0.000794019	0.00467374
chr1:157114001-157115000	CHG	0.643705	0.804598	0.00847681	0.009256
chr1:157201001-157202000	CHG	0.719931	0.874618	0.000851085	0.00471115	Pt1G04730
chr1:157202001-157203000	CHG	0.485944	0.694064	0.00119749	0.0049508	Pt1G04730
chr1:157237001-157238000	CHG	0.777953	0.0515464	1.27e-06	0.00374009	Pt1G04730
chr1:157238001-157239000	CHG	0.634503	0.0145695	2.05e-06	0.00374009	Pt1G04730
chr1:157260001-157261000	CHG	0.611458	0.161255	0.00258755	0.00589405	Pt1G04730
chr1:157272001-157273000	CHG	0.733138	0.0659631	0.000695535	0.00461032	Pt1G04730
chr1:157273001-157274000	CHG	0.622807	0.0163934	0.000183699	0.00444111	Pt1G04730
chr1:157274001-157275000	CHG	0.632558	0.131687	0.00290134	0.00610271	Pt1G04730
chr1:157329001-157330000	CHG	0.689038	0.856734	0.000679921	0.0046056	Pt1G04730
chr1:157338001-157339000	CHG	0.84375	0.668919	0.00402702	0.00681129	Pt1G04730
chr1:157363001-157364000	CHG	0.287469	0.00300752	0.000559772	0.00453125	Pt1G04730
chr1:157379001-157380000	CHG	0.75485	0.924	0.000144548	0.00444111	Pt1G04730
chr1:157460001-157461000	CHG	0.742574	1	0.000452332	0.00447409	Pt1G04730
chr1:157504001-157505000	CHG	0.796651	0.955959	0.00068967	0.0046081	Pt1G04730
chr1:157599001-157600000	CHG	0.715054	0.0817308	1.67e-05	0.00394793	Pt1G04730
chr1:157600001-157601000	CHG	0.516234	0.0536913	0.000119812	0.00444111	Pt1G04730
chr1:157641001-157642000	CHG	0.68435	0.417544	0.00485706	0.00731207	Pt1G04730
chr1:157642001-157643000	CHG	0.344262	0	0.000183015	0.00444111	Pt1G04730
chr1:157643001-157644000	CHG	0.19	0.017199	0.00960942	0.00981326	Pt1G04730
chr1:157653001-157654000	CHG	0.377163	0	0.000415221	0.0044629
chr1:157661001-157662000	CHG	0.796178	1	0.00471461	0.00722517
chr1:157782001-157783000	CHG	0.717675	0.889344	0.00124345	0.00498061
chr1:157859001-157860000	CHG	0.757106	0.985294	0.000814864	0.00469165
chr1:157930001-157931000	CHG	0.720833	0.938776	0.00999037	0.00999619
chr1:157959001-157960000	CHG	0.72549	0.880597	0.00289904	0.00610143
chr1:157997001-157998000	CHG	0.504898	0.732946	0.0013231	0.00503548
chr1:158023001-158024000	CHG	0.748869	0.924658	0.00564762	0.00776306
chr1:158032001-158033000	CHG	0.643836	0.902821	0.00419737	0.00691089
chr1:158079001-158080000	CHG	0.766576	0.934328	0.00974113	0.00987755
chr1:158120001-158121000	CHG	0.683333	0.871951	0.00149729	0.00515677
chr1:158200001-158201000	CHG	0.676471	0.84466	0.00635676	0.0081501
chr1:158327001-158328000	CHG	0.831579	1	0.00500487	0.00739683
chr1:158333001-158334000	CHG	0.703422	0.888298	0.00188533	0.00542844
chr1:158352001-158353000	CHG	0.349206	0.128035	0.00265432	0.00594292	Pt1G04760
chr1:158492001-158493000	CHG	0.800554	0.962687	0.00884286	0.00943896	Pt1G04760
chr1:158493001-158494000	CHG	0.753799	0.920455	0.00163392	0.00525359	Pt1G04760
chr1:158501001-158502000	CHG	0.746377	0.911712	0.000408094	0.0044629	Pt1G04760
chr1:158515001-158516000	CHG	0.812689	0.98	0.0063794	0.00816356	Pt1G04760
chr1:158545001-158546000	CHG	0.694678	0.888112	0.0064077	0.00817838	Pt1G04760
chr1:158610001-158611000	CHG	0.764045	0.493506	0.00886931	0.00945206	Pt1G04760
chr1:158625001-158626000	CHG	0.670588	0.838961	0.00137917	0.00507642	Pt1G04760
chr1:158644001-158645000	CHG	0.333742	0.0162866	0.00328672	0.00634989	Pt1G04760
chr1:158667001-158668000	CHG	0.658537	0.862069	0.0015731	0.00521303	Pt1G04760
chr1:158693001-158694000	CHG	0.690114	0.886503	0.00105197	0.00484931	Pt1G04760
chr1:158764001-158765000	CHG	0.964143	0.358209	2.42e-05	0.00397941	Pt1G04760
chr1:158800001-158801000	CHG	0.536585	0.917647	0.00568397	0.00778282
chr1:158804001-158805000	CHG	0.0218069	0.239583	0.00771119	0.00886274
chr1:158811001-158812000	CHG	0.574627	0.941748	0.000664326	0.0045944
chr1:158817001-158818000	CHG	0.77459	0.947494	0.00669763	0.00833248
chr1:158879001-158880000	CHG	0.625323	0.797619	0.00758823	0.00880028
chr1:158901001-158902000	CHG	0.599354	0.784574	0.0020513	0.00553685
chr1:158917001-158918000	CHG	0.670819	0.824561	0.0017133	0.00530329
chr1:159119001-159120000	CHG	0.455253	0.752089	0.000418937	0.0044629
chr1:159120001-159121000	CHG	0.670807	0.855634	0.00140777	0.00509436
chr1:159123001-159124000	CHG	0.586319	0.794224	0.00138376	0.00507963
chr1:159124001-159125000	CHG	0.499412	0.751503	9.82e-05	0.00442772
chr1:159144001-159145000	CHG	0.561453	0.354839	0.00922721	0.00962598	Pt1G04770
chr1:159349001-159350000	CHG	0.748106	0.93228	0.00125557	0.00498902	Pt1G04770
chr1:159357001-159358000	CHG	0.713222	0.908397	0.00255903	0.0058756	Pt1G04770
chr1:159399001-159400000	CHG	0.831232	0.314286	0.000520694	0.00450832	Pt1G04770
chr1:159403001-159404000	CHG	0.668605	0.883673	0.000880803	0.00473356	Pt1G04770
chr1:159410001-159411000	CHG	0.786996	0.97019	0.00130698	0.00502612	Pt1G04770
chr1:159433001-159434000	CHG	0.572751	0.280164	0.00617857	0.00805677	Pt1G04770
chr1:159461001-159462000	CHG	0.584383	0.217073	0.000414239	0.0044629	Pt1G04770
chr1:159477001-159478000	CHG	0.766208	0.919355	0.00103266	0.00483462	Pt1G04770
chr1:159489001-159490000	CHG	0.724324	0.893688	0.00555116	0.00770633	Pt1G04770
chr1:159520001-159521000	CHG	0.658385	1	0.00378254	0.00666087	Pt1G04770
chr1:159550001-159551000	CHG	0.734021	0.915411	0.00206724	0.00554732	Pt1G04770
chr1:159875001-159876000	CHG	0.681682	0.837302	0.00628093	0.00811089
chr1:159917001-159918000	CHG	0.75	0.945946	0.00956978	0.00979471
chr1:159932001-159933000	CHG	0.564885	0.72752	0.00260346	0.00590574
chr1:160040001-160041000	CHG	0.655324	0.809524	0.00403385	0.00681479
chr1:160082001-160083000	CHG	0.747573	1	0.00333233	0.00637714
chr1:160542001-160543000	CHG	0.863636	0.393617	0.000559025	0.00453073
chr1:160587001-160588000	CHG	0.241379	0.730769	0.000475835	0.00448153
chr1:160652001-160653000	CHG	0.730088	0.913043	0.00137579	0.00507352
chr1:160666001-160667000	CHG	0.447005	0.272727	0.00403133	0.00681369	Pt1G04820
chr1:160753001-160754000	CHG	0.684579	0.945783	0.00202356	0.00551973	Pt1G04820
chr1:160759001-160760000	CHG	0.613158	0.893939	0.000169933	0.00444111	Pt1G04820
chr1:160786001-160787000	CHG	0.901437	0.0743494	0.00122401	0.00496532	Pt1G04820
chr1:160787001-160788000	CHG	0.945892	0.0148148	0.000792775	0.00467348	Pt1G04820
chr1:160788001-160789000	CHG	0.347969	0.00714286	0.000123431	0.00444111	Pt1G04820
chr1:160793001-160794000	CHG	0.53913	0	0.00379893	0.0066707	Pt1G04820
chr1:160803001-160804000	CHG	0.167742	0.0132159	0.00280078	0.006038	Pt1G04820
chr1:160810001-160811000	CHG	0.705069	0.901515	0.00125926	0.00499095	Pt1G04820
chr1:160994001-160995000	CHG	0.812693	0.370221	7.24e-05	0.00434999	Pt1G04820
chr1:160997001-160998000	CHG	0.774096	0.532609	0.00938278	0.0097019	Pt1G04820
chr1:161042001-161043000	CHG	0.639291	0.940397	0.000160971	0.00444111	Pt1G04820
chr1:161297001-161298000	CHG	0.726467	0.903967	0.00580342	0.00784973
chr1:161312001-161313000	CHG	0.782743	0.936937	0.00127269	0.00500071
chr1:161324001-161325000	CHG	0.820312	0.984615	0.000379784	0.00444652
chr1:161378001-161379000	CHG	0.855814	0.583333	0.00419991	0.00691215
chr1:161578001-161579000	CHG	0.933824	0.76	0.00840171	0.00921748
chr1:161582001-161583000	CHG	0.789474	0.315789	0.00515688	0.00748542
chr1:162006001-162007000	CHG	0.359173	0.6875	0.000229172	0.00444111
chr1:162049001-162050000	CHG	0.787755	0.616883	0.00370314	0.00661188
chr1:162051001-162052000	CHG	0.726257	0.924051	0.00632967	0.00813525
chr1:162182001-162183000	CHG	0.744246	0.4	0.00627079	0.00810585
chr1:162256001-162257000	CHG	0.724771	0.335878	0.00125576	0.00498921	Pt1G04860
chr1:162257001-162258000	CHG	0.925	0	0.000141694	0.00444111	Pt1G04860
chr1:162258001-162259000	CHG	0.839679	0.00771208	0.00163367	0.00525324	Pt1G04860
chr1:162259001-162260000	CHG	0.480337	0.0394737	0.000244257	0.00444111	Pt1G04860
chr1:162294001-162295000	CHG	0.870968	0.565217	0.00241317	0.00577631	Pt1G04860
chr1:162303001-162304000	CHG	0.591398	0.987903	0.0022946	0.00570061	Pt1G04860
chr1:162324001-162325000	CHG	0.840183	0.25	0.00654502	0.00825177	Pt1G04860
chr1:162335001-162336000	CHG	0.911263	0.59375	0.00753975	0.00877467	Pt1G04860
chr1:162359001-162360000	CHG	0.666667	0.0479452	2.7e-05	0.00403521	Pt1G04860
chr1:162360001-162361000	CHG	0.607843	0.03125	0.00420036	0.00691225	Pt1G04860
chr1:162365001-162366000	CHG	0.805556	0.181818	0.00201894	0.00551653	Pt1G04860
chr1:162409001-162410000	CHG	0.870968	0.183486	0.000416628	0.0044629	Pt1G04860
chr1:162410001-162411000	CHG	0.179039	0.00423729	0.000341785	0.00444111	Pt1G04860
chr1:162427001-162428000	CHG	0.539227	0.00249377	0.000669738	0.00459882	Pt1G04860
chr1:162428001-162429000	CHG	0.725881	0.152993	0.00970142	0.00985738	Pt1G04860
chr1:162469001-162470000	CHG	0.864372	0.605016	0.000865178	0.00472087	Pt1G04860
chr1:162475001-162476000	CHG	0.774566	0.932292	0.00588076	0.00789362	Pt1G04860
chr1:162489001-162490000	CHG	0.888421	0.539823	7.64e-05	0.00437027	Pt1G04860
chr1:162490001-162491000	CHG	0.768139	0.012987	3.43e-05	0.00413747	Pt1G04860
chr1:162553001-162554000	CHG	0.77821	0	0.00399885	0.00679291	Pt1G04860
chr1:162925001-162926000	CHG	0.890411	0.603524	0.00975772	0.00988583
chr1:162941001-162942000	CHG	0.662722	0.304487	9.47e-05	0.00441898
chr1:163300001-163301000	CHG	0.551724	0.889908	0.00146433	0.00513371
chr1:163458001-163459000	CHG	0.460446	0.305122	0.00226799	0.00568161
chr1:163508001-163509000	CHG	0.666667	0.84739	0.00181796	0.00537709
chr1:163583001-163584000	CHG	0.366197	0.904762	0.000630961	0.00457395
chr1:163605001-163606000	CHG	1	0.444444	0.00261839	0.00591618
chr1:163611001-163612000	CHG	0.745902	0.943089	0.00460105	0.0071543
chr1:163638001-163639000	CHG	0.898876	0.38806	0.00969672	0.00985526
chr1:163639001-163640000	CHG	0.78866	0.123134	0.00038871	0.00445213
chr1:163640001-163641000	CHG	0.856419	0.00335571	0.0001983	0.00444111
chr1:163641001-163642000	CHG	0.742703	0.00728408	0.00250324	0.00583919
chr1:163650001-163651000	CHG	0.882801	0.579819	0.00120362	0.0049537
chr1:163651001-163652000	CHG	0.347352	0.00802139	0.000139883	0.00444111
chr1:163658001-163659000	CHG	0.473815	0.891892	0.00953051	0.00977527	Pt1G04890
chr1:163684001-163685000	CHG	0.616279	0.355932	0.00983198	0.00992218
chr1:163686001-163687000	CHG	0.606643	0.0872211	9.85e-06	0.00375283
chr1:163721001-163722000	CHG	0.775862	0.0106762	0.000887913	0.00473828
chr1:163747001-163748000	CHG	0.905028	0.695652	0.00118382	0.00493937
chr1:163758001-163759000	CHG	0.878049	0.020202	0.000189683	0.00444111
chr1:163759001-163760000	CHG	0.869963	0.013986	0.00576537	0.00782815
chr1:163760001-163761000	CHG	0.679507	0.0046729	4.74e-05	0.00426246
chr1:163845001-163846000	CHG	0.214403	0	7.4e-05	0.00435861
chr1:163870001-163871000	CHG	0.502041	0.148148	0.00153608	0.00518674
chr1:163949001-163950000	CHG	0.767857	0.590909	0.00815629	0.00909245
chr1:164928001-164929000	CHG	0.424242	0.111111	0.00569606	0.00778984	Pt1G04910
chr1:164933001-164934000	CHG	0.26045	0.846154	0.00261965	0.00591706	Pt1G04910
chr1:165004001-165005000	CHG	0.767123	0.98895	0.00385395	0.00670464	Pt1G04910
chr1:165019001-165020000	CHG	0.723404	1	0.00821438	0.00912079	Pt1G04910
chr1:165025001-165026000	CHG	0.795053	0.0818966	0.000146032	0.00444111	Pt1G04910
chr1:165026001-165027000	CHG	0.902985	0	0.00196923	0.00548134	Pt1G04910
chr1:165027001-165028000	CHG	0.227872	0.00647249	0.000354861	0.00444111	Pt1G04910
chr1:165050001-165051000	CHG	0.938272	0.729167	0.00275506	0.00600832	Pt1G04910
chr1:165106001-165107000	CHG	0.858726	0	0.00405929	0.0068303	Pt1G04910
chr1:165204001-165205000	CHG	0.77594	0.280612	0.00595939	0.00793678	Pt1G04910
chr1:165205001-165206000	CHG	0.750649	0.00840336	2.08e-05	0.00394793	Pt1G04910
chr1:165206001-165207000	CHG	0.263048	0.00346021	6.65e-05	0.00433313	Pt1G04910
chr1:165324001-165325000	CHG	0.69863	0.205882	0.00818341	0.00910652
chr1:165352001-165353000	CHG	0.447699	0.870763	0.00010461	0.00444111
chr1:165353001-165354000	CHG	0.42328	0.848049	0.0010784	0.00486851
chr1:165405001-165406000	CHG	0.783088	0.521368	0.00208009	0.00555584
chr1:165415001-165416000	CHG	0.669782	0.855746	0.000778758	0.00466391
chr1:165664001-165665000	CHG	0.675	0.829932	0.00769842	0.00885518
chr1:165691001-165692000	CHG	0.750943	0.919643	0.00189899	0.00543618
chr1:165784001-165785000	CHG	0.63913	0.891304	0.000534178	0.00451334
chr1:165932001-165933000	CHG	0.637037	0.40201	0.00113843	0.00490563
chr1:166083001-166084000	CHG	0.566572	0.781818	0.00135382	0.00505817
chr1:166145001-166146000	CHG	0.893462	0.467811	0.00160847	0.00523497
chr1:166198001-166199000	CHG	0.9	0.73665	0.00110053	0.00488056	Pt1G04940
chr1:166199001-166200000	CHG	0.859339	0.194717	0.00348117	0.00647067	Pt1G04940
chr1:166200001-166201000	CHG	0.813536	0.0297143	9.15e-05	0.00441861	Pt1G04940
chr1:166201001-166202000	CHG	0.915718	0.00556715	6.48e-06	0.00374009	Pt1G04940
chr1:166226001-166227000	CHG	0.680612	0.179403	0.00133737	0.00504476	Pt1G04940
chr1:166239001-166240000	CHG	0.919779	0.680444	0.00358823	0.00653842	Pt1G04940
chr1:166242001-166243000	CHG	0.740622	0.444635	1.69e-05	0.00394793	Pt1G04940
chr1:166248001-166249000	CHG	0.817485	0.592255	0.00765907	0.00883641	Pt1G04940
chr1:166249001-166250000	CHG	0.793103	0.194156	2.8e-05	0.00404759	Pt1G04940
chr1:166360001-166361000	CHG	0.629301	0.268	0.000881521	0.00473395	Pt1G04940
chr1:166364001-166365000	CHG	0.24493	0.0258176	0.00011137	0.00444111	Pt1G04940
chr1:166375001-166376000	CHG	0.749503	0.403448	5.13e-05	0.00426719	Pt1G04940
chr1:166379001-166380000	CHG	0.350352	0.00572082	1.75e-05	0.00394793	Pt1G04940
chr1:166584001-166585000	CHG	0.412903	0.80943	0.00427359	0.00695872
chr1:167160001-167161000	CHG	0.25624	0.692708	0.00570666	0.0077953	Pt1G04960
chr1:167382001-167383000	CHG	0.55	0.892857	0.00213187	0.00558924
chr1:167435001-167436000	CHG	0.764	0.932432	0.000956416	0.00478404
chr1:167454001-167455000	CHG	0.815789	1	0.00280073	0.006038
chr1:167779001-167780000	CHG	0.197512	0.0205371	7.1e-05	0.00434905
chr1:167828001-167829000	CHG	0.656388	0.806763	0.00955848	0.00978909
chr1:167954001-167955000	CHG	0.672199	0.858469	0.00988441	0.0099477
chr1:168055001-168056000	CHG	0.806667	0.366667	0.0059005	0.0079053
chr1:168071001-168072000	CHG	0.786517	1	0.00414392	0.00687774
chr1:168151001-168152000	CHG	0.733813	0.920635	0.00683942	0.00840633
chr1:168154001-168155000	CHG	0.0469484	0.459459	0.00233556	0.00573011
chr1:168162001-168163000	CHG	0.830769	0.662921	0.00523292	0.00752846
chr1:168188001-168189000	CHG	0.186528	0.430769	0.00101284	0.00482069
chr1:168189001-168190000	CHG	0.918919	0.568182	0.00448269	0.0070851
chr1:168435001-168436000	CHG	0.69697	0	0.00471373	0.00722459
chr1:168457001-168458000	CHG	0.580986	0.947368	0.00211721	0.00558062
chr1:168521001-168522000	CHG	0.377682	0.207627	0.00339525	0.00641827
chr1:168558001-168559000	CHG	0.833333	0.567164	0.00364401	0.00657521
chr1:168560001-168561000	CHG	0.925764	0.432432	0.000414347	0.0044629
chr1:168569001-168570000	CHG	0.204301	0.00527241	0.000243867	0.00444111
chr1:168639001-168640000	CHG	0.89703	0.575342	0.000821923	0.00469755
chr1:168676001-168677000	CHG	0.720863	0.935115	0.00181229	0.00537215
chr1:168744001-168745000	CHG	0.77284	0.928571	0.0016621	0.00526978
chr1:168797001-168798000	CHG	0.763456	0.938202	0.00115502	0.00491622
chr1:168820001-168821000	CHG	0.788079	0.957317	0.00111541	0.00489287
chr1:168948001-168949000	CHG	0.81746	0	0.00585767	0.00787982
chr1:169090001-169091000	CHG	0.750557	0	0.00102129	0.00482602
chr1:169113001-169114000	CHG	0.485765	1	0.000381993	0.00444895
chr1:169115001-169116000	CHG	0.271084	0	0.00601457	0.00796553
chr1:169118001-169119000	CHG	0.772881	0.965517	0.00507102	0.00743591
chr1:169162001-169163000	CHG	0.686792	0.864198	0.00375498	0.00664429
chr1:169229001-169230000	CHG	0.790123	0.97351	0.00328186	0.00634726
chr1:169332001-169333000	CHG	0.4625	0.631944	0.00261801	0.00591584
chr1:169383001-169384000	CHG	0.699048	0.8575	0.00460916	0.00715874
chr1:169420001-169421000	CHG	0.809211	0.367647	0.00240159	0.00576825
chr1:169448001-169449000	CHG	0.131313	0.595238	0.00113794	0.00490544
chr1:169659001-169660000	CHG	0.74902	1	0.00471185	0.0072234
chr1:169692001-169693000	CHG	0.361111	1	0.00386019	0.0067083
chr1:169725001-169726000	CHG	0.646724	0.872881	0.00148526	0.00514928
[truncated: 296,457+ more rows]
