# Supplementary material for: The methylation landscape of giga-genome and the epigenetic timer of age in Chinese pine
Source: Nat Commun. 2023 Apr 7;14:1947. doi: 10.1038/s41467-023-37684-6 (PMC10082083; doi:10.1038/s41467-023-37684-6)
Supplement: Supplementary file 8 — Supplementary Data 6 [file 41467_2023_37684_MOESM8_ESM.xlsx]

## Sheet: CHH DMR between 2y and 35y
position	context	methylation in 2y	methylation in 35y	Pvalue(beta-binomial distribution)	FDR	DMR related gene
chr1:19070001-19071000	CHH	0.119403	0.0153257	0.00749814	0.00773196
chr1:27914001-27915000	CHH	0	0.125	0.00432695	0.00479314
chr1:42333001-42334000	CHH	0.0218642	0.2	0.00419895	0.00466826
chr1:43045001-43046000	CHH	0.213483	0	0.000394993	0.000580509
chr1:43102001-43103000	CHH	0	0.127753	0.0023305	0.00278046
chr1:49132001-49133000	CHH	0.00595238	0.142857	0.00350462	0.00399432
chr1:51955001-51956000	CHH	0.0287611	0.150628	5.37e-10	2.48401e-09	Pt1G01580
chr1:86040001-86041000	CHH	0.00649	0.15	3.42e-09	1.41125e-08
chr1:98816001-98817000	CHH	0.00680272	1	2.03e-10	1.00759e-09
chr1:102843001-102844000	CHH	0.0122832	0.333333	0.0030303	0.00351429
chr1:104066001-104067000	CHH	0.00824176	1	2.7e-05	5.30249e-05
chr1:108603001-108604000	CHH	0.116773	0	1.65e-14	1.37332e-13
chr1:109352001-109353000	CHH	0.196721	0.0137363	8.77e-07	2.36346e-06
chr1:110764001-110765000	CHH	0.005	0.160305	4.22e-10	1.97823e-09
chr1:114628001-114629000	CHH	0.0193548	0.177778	1.81e-06	4.60402e-06
chr1:132987001-132988000	CHH	0.0115774	0.131148	0.00123023	0.00159532
chr1:133437001-133438000	CHH	0.0147102	0.164948	6.69e-13	4.59844e-12
chr1:143190001-143191000	CHH	0.222222	0.0173482	0.00380764	0.00428381
chr1:147252001-147253000	CHH	0.2	0.01849	2.84e-05	5.52423e-05	Pt1G04500
chr1:151632001-151633000	CHH	0.157635	0.034384	6.51e-09	2.58184e-08
chr1:156875001-156876000	CHH	0.0204691	0.162612	3.41e-19	4.85132e-18
chr1:188159001-188160000	CHH	0.108527	0	0.00088396	0.00119045
chr1:188574001-188575000	CHH	0.0280029	0.290909	7.28e-14	5.6733e-13
chr1:218867001-218868000	CHH	0.10989	0	6.65e-05	0.000117917
chr1:224925001-224926000	CHH	0.115942	0	3.25e-07	9.52425e-07
chr1:225832001-225833000	CHH	0.0117994	0.2	0.00296498	0.00344998
chr1:234100001-234101000	CHH	0	0.138393	6.89e-06	1.54962e-05
chr1:234961001-234962000	CHH	0.00431035	0.2	1.47e-05	3.10094e-05
chr1:235784001-235785000	CHH	0.00991501	0.148148	3.84e-05	7.22806e-05
chr1:244074001-244075000	CHH	0.024542	0.205128	9.58e-05	0.000162907
chr1:254186001-254187000	CHH	0.469697	0.0218341	1.32e-13	9.93858e-13
chr1:258244001-258245000	CHH	0.171429	0.0220294	7.28e-11	3.79833e-10
chr1:263166001-263167000	CHH	0.175	0.00547945	1.31e-05	2.79718e-05
chr1:270490001-270491000	CHH	0.0209059	0.137363	1.11e-09	4.93849e-09
chr1:273431001-273432000	CHH	0.133333	0.0162602	0.00490699	0.00535537
chr1:281105001-281106000	CHH	0.153285	0	1.31e-09	5.76541e-09
chr1:288742001-288743000	CHH	0.150568	0.0166271	5.3e-08	1.78884e-07
chr1:294462001-294463000	CHH	0.0113379	0.3	0.00118397	0.00154269
chr1:294470001-294471000	CHH	0.00953679	0.140625	1.69e-10	8.49164e-10
chr1:300082001-300083000	CHH	0.0142154	0.166667	9.57e-14	7.37178e-13
chr1:303825001-303826000	CHH	0.266667	0.0121237	6.38e-23	1.36946e-21
chr1:312584001-312585000	CHH	0.143678	0	4.61e-11	2.49572e-10
chr1:324456001-324457000	CHH	0.185714	0.0103834	0.00163247	0.00203913
chr1:325112001-325113000	CHH	0.269565	0.0144404	6.11e-11	3.25734e-10
chr1:349859001-349860000	CHH	0.00919118	0.117188	0.000405851	0.00059397
chr1:354872001-354873000	CHH	0	0.166667	0.00217297	0.00261431
chr1:355319001-355320000	CHH	0.204225	0.0751748	6.53e-09	2.58558e-08
chr1:393998001-393999000	CHH	0.116694	0.012987	0.00270392	0.00317984
chr1:396685001-396686000	CHH	0.0116732	0.12	0.000126776	0.000210177
chr1:405317001-405318000	CHH	0.138614	0	3.04e-05	5.87125e-05
chr1:419704001-419705000	CHH	0.133333	0.00903615	0.00934647	0.00943126
chr1:420095001-420096000	CHH	0.0042735	0.4	0.0014584	0.00184907
chr1:421685001-421686000	CHH	0.166667	0.0136752	0.00228288	0.00272631
chr1:422615001-422616000	CHH	0.141768	0.0173437	7.74e-61	2.10442e-58
chr1:432718001-432719000	CHH	0.16	0.00849858	0.000971305	0.00129314
chr1:436498001-436499000	CHH	0.152542	0.0195936	2.91e-23	6.53282e-22
chr1:445818001-445819000	CHH	0.2	0.0248607	2.04e-05	4.13577e-05
chr1:445820001-445821000	CHH	0.2	0.0390572	6.87e-06	1.54796e-05
chr1:449143001-449144000	CHH	0.126316	0.0211982	7.11e-06	1.5947e-05
chr1:456391001-456392000	CHH	0.8	0.0109216	1.36e-08	5.11988e-08
chr1:458074001-458075000	CHH	0.11	0	0.000275538	0.000422249
chr1:461453001-461454000	CHH	0.0234082	0.245614	1.7e-06	4.34228e-06
chr1:463262001-463263000	CHH	0.0558376	0.166667	0.00963216	0.00968759
chr1:470741001-470742000	CHH	0.0102362	0.138889	1.65e-06	4.2278e-06
chr1:476996001-476997000	CHH	0.105263	0	3.25e-08	1.13449e-07
chr1:482533001-482534000	CHH	0.0094518	0.183673	0.0023795	0.00283478	Pt1G14370
chr1:485365001-485366000	CHH	0.00909091	0.111111	0.000455167	0.000655558	Pt1G14510
chr1:493935001-493936000	CHH	0.0242915	0.25	0.00318181	0.00366897
chr1:495264001-495265000	CHH	0.0125	0.16	0.00825073	0.00844093
chr1:511173001-511174000	CHH	0	0.170213	0.000389821	0.000573942
chr1:513025001-513026000	CHH	0.00588235	0.125	1.55e-05	3.25009e-05
chr1:521557001-521558000	CHH	0	0.108197	2.82e-05	5.50282e-05
chr1:522131001-522132000	CHH	0	0.166667	0.000148735	0.000242152
chr1:536766001-536767000	CHH	0.00815957	0.135135	3.83e-07	1.1e-06
chr1:546288001-546289000	CHH	0.0146284	0.147059	0.00338047	0.00386723
chr1:550211001-550212000	CHH	0.0271739	0.15	0.000492645	0.000703327
chr1:550978001-550979000	CHH	0.0293561	0.129934	5.17e-12	3.21908e-11
chr1:553725001-553726000	CHH	0.0201594	0.155844	5.95e-05	0.000106742
chr1:571260001-571261000	CHH	0.0114365	0.130435	6.47e-07	1.78089e-06
chr1:576766001-576767000	CHH	0.1	0	0.00659511	0.00693223
chr1:589637001-589638000	CHH	0.0245989	0.2	0.00034761	0.000521428
chr1:600121001-600122000	CHH	0	0.214634	4.55e-13	3.19021e-12
chr1:605458001-605459000	CHH	0.112	0	1.94e-05	3.96259e-05
chr1:627706001-627707000	CHH	0	0.202128	1.9e-08	6.90832e-08
chr1:633525001-633526000	CHH	0	0.375	0.00172764	0.00214596
chr1:636126001-636127000	CHH	0.0447761	0.4	0.00222678	0.00267235
chr1:640103001-640104000	CHH	0.021021	0.126168	1.21e-09	5.34453e-09
chr1:642788001-642789000	CHH	0.153846	0	0.00560439	0.00602017	Pt1G20880
chr1:646238001-646239000	CHH	0.00578035	0.129032	6.18e-05	0.000110625	Pt1G21100
chr1:659865001-659866000	CHH	0.6	0.00563063	3.91e-16	4.08879e-15
chr1:668888001-668889000	CHH	0.144737	0.0271159	9.09e-13	6.12761e-12
chr1:669779001-669780000	CHH	0.206186	0	0.00282086	0.00330745
chr1:670624001-670625000	CHH	0.126214	0.0158451	3.78e-07	1.08948e-06
chr1:672781001-672782000	CHH	0.0258126	0.395349	3.68e-14	3.00165e-13	Pt1G22250
chr1:680067001-680068000	CHH	0	0.117647	1.14e-09	5.05359e-09
chr1:701351001-701352000	CHH	0.0666667	0.2	0.00714132	0.00741401
chr1:701955001-701956000	CHH	0	0.114286	0.0019106	0.00234819
chr1:709572001-709573000	CHH	0.307692	0.004329	0.00975552	0.00978752
chr1:711825001-711826000	CHH	0.0359116	0.234043	0.00302618	0.00351117	Pt1G23950
chr1:719783001-719784000	CHH	0.214953	0.0360656	3.65e-09	1.50363e-08
chr1:719992001-719993000	CHH	0.0251716	0.222749	9.05e-15	7.88091e-14
chr1:732128001-732129000	CHH	0.0119048	0.188679	0.00461472	0.00507515	Pt1G24900
chr1:732129001-732130000	CHH	0.00403226	0.4	7.32e-08	2.41402e-07	Pt1G24900
chr1:736063001-736064000	CHH	0.25	0.00227273	2.79e-08	9.90875e-08
chr1:743699001-743700000	CHH	0	0.333333	1.49e-09	6.52242e-09
chr1:745427001-745428000	CHH	0.0184014	0.166667	1.81e-05	3.73446e-05
chr1:758781001-758782000	CHH	0.00802407	0.149425	0.000863639	0.00116694
chr1:760168001-760169000	CHH	0.1	0.235294	1.51e-07	4.70098e-07
chr1:766039001-766040000	CHH	0.00977199	0.2	4.17e-06	9.83991e-06
chr1:768854001-768855000	CHH	0.0326797	0.156863	0.00128614	0.00166166
chr1:782393001-782394000	CHH	0.0119131	0.255663	6.07e-19	8.48759e-18
chr1:791032001-791033000	CHH	0.162069	0.0272109	2.26e-07	6.86132e-07
chr1:802992001-802993000	CHH	0.194286	0.0154525	8.85e-64	3.09371e-61
chr1:806134001-806135000	CHH	0.4	0.0089141	2.81e-06	6.88295e-06
chr1:817361001-817362000	CHH	0	0.4	0.000484419	0.000693606
chr1:822665001-822666000	CHH	0.272727	0.0638298	0.00209001	0.00253181
chr1:834925001-834926000	CHH	0.142857	0	0.00593592	0.00633182
chr1:841989001-841990000	CHH	0.173913	0.014658	0.00537034	0.00579419
chr1:857887001-857888000	CHH	0.15	0	4.04e-06	9.57934e-06
chr1:870418001-870419000	CHH	0.25	0.0138249	6.86e-07	1.88189e-06	Pt1G30870
chr1:871704001-871705000	CHH	0.127273	0.0133983	0.00259758	0.00306918
chr1:873350001-873351000	CHH	0.136054	0.0236887	1.14e-05	2.47523e-05
chr1:878181001-878182000	CHH	0.0196078	0.333333	0.00101126	0.00133832
chr1:879319001-879320000	CHH	0.00662252	0.121212	0.00206107	0.00250295
chr1:917523001-917524000	CHH	0	0.117735	1.09e-06	2.86491e-06
chr1:919717001-919718000	CHH	0.0188679	0.153846	0.0096798	0.0097315
chr1:932318001-932319000	CHH	0	0.140777	0.00475809	0.00522344
chr1:959856001-959857000	CHH	0.160839	0.00981997	1.11e-08	4.27071e-08
chr1:965637001-965638000	CHH	0.0172911	0.144444	3.09e-05	5.95372e-05
chr1:968764001-968765000	CHH	0.0237389	0.138889	0.00037184	0.000551784
chr1:981078001-981079000	CHH	0.121771	0.00231482	6.52e-16	6.56561e-15
chr1:985320001-985321000	CHH	0	0.115152	2.86e-07	8.49323e-07
chr1:1002485001-1002486000	CHH	0.0271865	0.142105	2.43e-08	8.71878e-08
chr1:1004666001-1004667000	CHH	0	0.126984	0.0015483	0.00195092
chr1:1004823001-1004824000	CHH	0.421053	0	4.17e-22	7.97187e-21
chr1:1016203001-1016204000	CHH	0	0.666667	0.00399679	0.00447809	Pt1G36140
chr1:1019158001-1019159000	CHH	0.405405	0.0384615	4.54e-05	8.40983e-05	Pt1G36320
chr1:1030959001-1030960000	CHH	0.00636943	0.117647	0.00026758	0.000411028	Pt1G37020
chr1:1031043001-1031044000	CHH	0.172414	0	7.28e-08	2.40407e-07
chr1:1032261001-1032262000	CHH	0	0.258065	0.00617301	0.00654195
chr1:1036248001-1036249000	CHH	0	0.15	6.32e-05	0.000112884
chr1:1047746001-1047747000	CHH	0.0135135	0.169014	0.00179373	0.00221904
chr1:1060405001-1060406000	CHH	0	0.111111	2.9e-07	8.59116e-07
chr1:1062804001-1062805000	CHH	0.142857	0.0337972	1.02e-08	3.94303e-08
chr1:1088742001-1088743000	CHH	0.0283951	0.137363	0.000145634	0.000237578
chr1:1096972001-1096973000	CHH	0.0378549	0.144578	0.000358998	0.000535325
chr1:1115570001-1115571000	CHH	0.0114943	0.272727	2.56e-18	3.36791e-17
chr1:1116576001-1116577000	CHH	0	0.333333	9.76e-07	2.59032e-06
chr1:1118288001-1118289000	CHH	0.00395257	0.20339	2.15e-05	4.32652e-05
chr1:1130709001-1130710000	CHH	0	0.166667	0.00334914	0.00383677	Pt1G40590
chr1:1167457001-1167458000	CHH	0.00936768	0.235294	1.21e-10	6.16848e-10
chr1:1174520001-1174521000	CHH	0.00595238	0.131148	0.0083854	0.00856389
chr1:1176178001-1176179000	CHH	0.018018	0.35	0.000374484	0.000554363
chr1:1204793001-1204794000	CHH	0.0288462	0.133333	0.00589137	0.00628978
chr1:1247291001-1247292000	CHH	0.123953	0.00379267	9.57e-17	1.05486e-15
chr1:1248030001-1248031000	CHH	0.0246283	0.507042	6.19e-36	3.60641e-34
chr1:1263467001-1263468000	CHH	0.134615	0	8.65e-09	3.37585e-08
chr1:1309530001-1309531000	CHH	0.165	0.0204678	3.2e-28	1.03032e-26
chr1:1310203001-1310204000	CHH	0.0237859	0.139601	2.99e-06	7.29465e-06
chr1:1338528001-1338529000	CHH	0.12069	0.0183486	1.89e-05	3.87015e-05
chr1:1338784001-1338785000	CHH	0	0.117647	0.00347957	0.00396762
chr1:1347758001-1347759000	CHH	0	0.186047	1.68e-11	9.88212e-11
chr1:1364299001-1364300000	CHH	0	0.34202	3.3e-14	2.70889e-13
chr1:1365863001-1365864000	CHH	0.0239541	0.142857	0.00016018	0.000258208	Pt1G47050
chr1:1389122001-1389123000	CHH	0.00657895	0.125	0.000143711	0.00023491
chr1:1393392001-1393393000	CHH	0.0254545	0.2	0.00208831	0.00253168
chr1:1398528001-1398529000	CHH	0.0114943	0.181818	0.000104132	0.000175732
chr1:1400559001-1400560000	CHH	0.246154	0	0.000744218	0.00102189
chr1:1415472001-1415473000	CHH	0.166667	0.0336022	8.5e-05	0.000147097
chr1:1428262001-1428263000	CHH	0.0191919	0.259843	5.05e-29	1.81726e-27
chr1:1435812001-1435813000	CHH	0.26087	0	2.7e-05	5.30249e-05
chr1:1436776001-1436777000	CHH	0.118483	0.0161751	2.44e-07	7.36212e-07
chr1:1439135001-1439136000	CHH	0.148148	0.012813	0.000358408	0.000534771
chr1:1439493001-1439494000	CHH	0.2	0.00909843	0.000137315	0.000225965
chr1:1448368001-1448369000	CHH	0.108108	0.00243507	1.05e-07	3.39412e-07
chr1:1452532001-1452533000	CHH	0	0.1875	0.000189083	0.000301228	Pt1G49890
chr1:1468529001-1468530000	CHH	0.0126263	0.180328	0.000953343	0.0012713	Pt1G50290
chr1:1468651001-1468652000	CHH	0.133574	0.0145278	9.58e-14	7.37178e-13
chr1:1473493001-1473494000	CHH	0.0105171	0.131579	6.64e-11	3.49421e-10
chr1:1479459001-1479460000	CHH	0.0262548	0.197802	6.96e-07	1.90292e-06
chr1:1490073001-1490074000	CHH	0	0.116279	0.00198981	0.00242846
chr1:1496024001-1496025000	CHH	0.0204082	0.230769	0.00126831	0.00163949
chr1:1503358001-1503359000	CHH	0.325	0.0166667	1.08e-09	4.81377e-09
chr1:1511095001-1511096000	CHH	0.282392	0.00741656	5.57e-52	1.04845e-49
chr1:1530881001-1530882000	CHH	0.266667	0.018315	6.71e-08	2.22485e-07
chr1:1530962001-1530963000	CHH	0.158537	0.00970018	3.09e-07	9.09895e-07
chr1:1531343001-1531344000	CHH	0.214286	0	0.000134091	0.000221404
chr1:1537108001-1537109000	CHH	0.0112654	0.147059	5.3e-08	1.78884e-07
chr1:1547891001-1547892000	CHH	0.119048	0.00699301	0.0016266	0.00203283
chr1:1562635001-1562636000	CHH	0.0336879	0.164384	0.000650014	0.000904255
chr1:1579691001-1579692000	CHH	0.056701	0.161765	0.000511627	0.000728302
chr1:1581201001-1581202000	CHH	0.131661	0.014881	1.56e-16	1.68164e-15
chr1:1597443001-1597444000	CHH	0.264706	0.0218032	1.7e-13	1.25677e-12
chr1:1599342001-1599343000	CHH	0.263158	0.00704225	0.00133809	0.00171584
chr1:1612097001-1612098000	CHH	0	0.177778	0.000117962	0.000196229
chr1:1617378001-1617379000	CHH	0	0.111111	0.00402654	0.00450523
chr1:1628921001-1628922000	CHH	0.014652	0.15534	8.95e-07	2.40139e-06	Pt1G55120
chr1:1636248001-1636249000	CHH	0.0163477	0.160714	1.95e-08	7.0796e-08
chr1:1641871001-1641872000	CHH	0.0134698	0.176471	2.92e-08	1.03404e-07
chr1:1661335001-1661336000	CHH	0.0149254	0.133333	0.000399983	0.000586434
chr1:1661530001-1661531000	CHH	0.0303867	0.173913	3.24e-08	1.13261e-07
chr1:1663686001-1663687000	CHH	0.0163619	0.243902	0.00029165	0.00044493
chr1:1664589001-1664590000	CHH	0.0351744	0.340637	3.39e-58	7.54121e-56
chr1:1666591001-1666592000	CHH	0.0192874	0.134454	4.62e-07	1.30525e-06
chr1:1667610001-1667611000	CHH	0.0830769	0.285714	8.23e-15	7.24418e-14
chr1:1667913001-1667914000	CHH	0	0.109589	0.00179151	0.00221741
chr1:1678101001-1678102000	CHH	0.030853	0.25	0.00616494	0.00653623
chr1:1682673001-1682674000	CHH	0.00965361	0.182456	3.3e-07	9.64767e-07
chr1:1695000001-1695001000	CHH	0.0277778	0.210526	0.000988643	0.00131336
chr1:1700443001-1700444000	CHH	0.019802	0.186992	0.000311224	0.00047185
chr1:1701610001-1701611000	CHH	0.154054	0.00337838	7.34e-08	2.41736e-07
chr1:1707005001-1707006000	CHH	0.0232558	0.125	0.000115705	0.000192999
chr1:1707352001-1707353000	CHH	0.142857	0.0156114	8.47e-06	1.87736e-05
chr1:1707681001-1707682000	CHH	0	0.12987	0.00017579	0.000280965
chr1:1719763001-1719764000	CHH	0.155738	0.0102264	6.72e-18	8.38971e-17
chr1:1721273001-1721274000	CHH	0.173077	0.0228758	2.94e-05	5.6871e-05
chr1:1731962001-1731963000	CHH	0.25	0.0148857	5.03e-07	1.41151e-06
chr1:1734966001-1734967000	CHH	0.124183	0.0238908	5.46e-06	1.2557e-05
chr1:1738795001-1738796000	CHH	0.042077	0.147321	0.00449227	0.00495832
chr1:1739214001-1739215000	CHH	0.117647	0.015625	2.66e-07	7.96698e-07
chr1:1739542001-1739543000	CHH	0.00711744	0.114504	1.97e-05	4.02051e-05
chr1:1750529001-1750530000	CHH	0.285714	0.00839793	0.00891991	0.0090531
chr1:1769553001-1769554000	CHH	0.181373	0.0328639	0.000133331	0.000220447
chr1:1770550001-1770551000	CHH	0.0241636	0.190476	1.11e-07	3.54591e-07
chr1:1770571001-1770572000	CHH	0.0197109	0.141026	0.0029096	0.00339199
chr1:1771044001-1771045000	CHH	0.0138408	0.130081	5.9e-07	1.63318e-06
chr1:1772939001-1772940000	CHH	0.00742574	0.173333	1.59e-05	3.31974e-05
chr1:1777844001-1777845000	CHH	0.230769	0	2.81e-06	6.88295e-06
chr1:1781649001-1781650000	CHH	0.113744	0.00961539	1.64e-09	7.14071e-09
chr1:1801500001-1801501000	CHH	0.00884956	0.15	0.000399408	0.000585942
chr1:1807902001-1807903000	CHH	0.4	0	0.00201564	0.00245509
chr1:1807923001-1807924000	CHH	0.025	0.333333	0.00501888	0.00546803
chr1:1810413001-1810414000	CHH	0	0.125	0.000173872	0.000278082
chr1:1824533001-1824534000	CHH	0.27027	0.0148579	4.28e-14	3.44512e-13
chr1:1827454001-1827455000	CHH	0.169014	0.0428571	0.00482531	0.00528774
chr1:1827663001-1827664000	CHH	0.142857	0.0266667	0.00640784	0.0067557
chr1:1828138001-1828139000	CHH	0.0110041	0.166667	0.000621888	0.000869577
chr1:1838232001-1838233000	CHH	0.00938967	0.5	1.78e-11	1.03954e-10	Pt1G62760
chr1:1841257001-1841258000	CHH	0.0182609	0.142857	2.69e-09	1.13686e-08
chr1:1843184001-1843185000	CHH	0.019084	0.333333	0.000911577	0.00122159
chr1:1844301001-1844302000	CHH	0.127273	0.011654	0.000152887	0.000248251
chr1:1858833001-1858834000	CHH	0.0225632	0.168142	0.00133268	0.00171275
chr1:1868805001-1868806000	CHH	0.0205696	0.172414	0.00203149	0.00247193
chr1:1875018001-1875019000	CHH	0.142857	0.0213316	0.000419845	0.000610072
chr1:1878469001-1878470000	CHH	0.0442478	0.153846	0.000101298	0.000171185
chr1:1900866001-1900867000	CHH	0.153846	0.0252294	0.00226077	0.00270519
chr1:1912028001-1912029000	CHH	0.008	0.157407	5.42e-06	1.24885e-05
chr1:1924941001-1924942000	CHH	0.0323887	0.2	0.00415544	0.00462619
chr1:1926342001-1926343000	CHH	0.5	0	0.00436519	0.00482894
chr1:1957476001-1957477000	CHH	0.198529	0.0104551	1.46e-38	1.19087e-36
chr1:1960082001-1960083000	CHH	0	0.2	0.000369911	0.000549255
chr1:1979366001-1979367000	CHH	0.111111	0.00800754	0.000419421	0.000609818	Pt1G67680
chr1:1993363001-1993364000	CHH	0.0107771	0.16129	2.96e-13	2.13661e-12
chr1:2006029001-2006030000	CHH	0.3	0.018018	0.00137937	0.00176257
chr1:2007340001-2007341000	CHH	0.015748	0.129032	0.000132729	0.0002196
chr1:2007727001-2007728000	CHH	0.0304569	0.178082	0.00339948	0.00388353
chr1:2010346001-2010347000	CHH	0.142857	0.0129816	3.73e-05	7.04812e-05
chr1:2016949001-2016950000	CHH	0.00862069	0.185714	0.000936106	0.00124967
chr1:2030322001-2030323000	CHH	0.3125	0.00681959	0.00194848	0.00238635
chr1:2046155001-2046156000	CHH	0	0.111111	4.37e-06	1.02722e-05
chr1:2048204001-2048205000	CHH	0.00538876	0.109091	0.00295798	0.00344347
chr1:2054976001-2054977000	CHH	0.015748	0.172414	6.63e-05	0.000117648
chr1:2067747001-2067748000	CHH	0.0158425	0.129604	7.15e-29	2.46423e-27
chr1:2111383001-2111384000	CHH	0.120482	0.0119403	4.07e-09	1.66543e-08
chr1:2117350001-2117351000	CHH	0.0136519	0.333333	0.00069567	0.000960668
chr1:2126395001-2126396000	CHH	0	0.166667	1.57e-05	3.2892e-05
chr1:2128861001-2128862000	CHH	0.472727	0.0773663	2.03e-06	5.10001e-06
chr1:2136992001-2136993000	CHH	0.0264106	0.25	0.00665958	0.00699699
chr1:2138255001-2138256000	CHH	0.0271015	0.7	0.00603502	0.00642353
chr1:2147861001-2147862000	CHH	0.0452675	0.166667	0.000227566	0.00035559
chr1:2153273001-2153274000	CHH	0.112	0.00539811	2.05e-39	1.72978e-37	Pt1G73700
chr1:2154813001-2154814000	CHH	0.175	0	1.92e-07	5.88015e-07
chr1:2159203001-2159204000	CHH	0.0199557	0.228571	2.09e-06	5.23999e-06
chr1:2159753001-2159754000	CHH	0.200935	0	0.00106266	0.00140028
chr1:2167258001-2167259000	CHH	0	0.139535	0.00270423	0.00317984
chr1:2179246001-2179247000	CHH	0.015448	0.163265	0.000482376	0.00069149
chr1:2185963001-2185964000	CHH	0	0.133333	0.000893796	0.00120105
chr1:2191130001-2191131000	CHH	0.167064	0	1.74e-08	6.36439e-08
chr1:2196582001-2196583000	CHH	0.169231	0.0265716	9.9e-05	0.000167998
chr1:2200816001-2200817000	CHH	0.12963	0.0179806	0.00733628	0.00758744
chr1:2201938001-2201939000	CHH	0.0101523	0.6	0.00570881	0.00612159
chr1:2202325001-2202326000	CHH	0.0150376	0.153846	8e-19	1.09363e-17
chr1:2202450001-2202451000	CHH	0.0272053	0.192308	1.36e-05	2.89636e-05
chr1:2221217001-2221218000	CHH	0.00990991	0.2	0.000479614	0.000688338
chr1:2222410001-2222411000	CHH	0.230769	0	4.56e-06	1.06473e-05
chr1:2227619001-2227620000	CHH	0.0246305	0.134146	6.19e-07	1.70959e-06
chr1:2238272001-2238273000	CHH	0	0.16	0.0088228	0.00896197
chr1:2245075001-2245076000	CHH	0.0141626	0.115735	3.48e-29	1.27098e-27
chr1:2247011001-2247012000	CHH	0.15528	0.0152838	5.96e-17	6.72079e-16
chr1:2253261001-2253262000	CHH	0.151515	0.0230984	0.000223262	0.000349758
chr1:2270686001-2270687000	CHH	0.0409091	0.312883	2.59e-10	1.255e-09
chr1:2274719001-2274720000	CHH	0.123389	0	1.28e-09	5.64353e-09
chr1:2290592001-2290593000	CHH	0.0114524	0.5	1.06e-06	2.79506e-06
chr1:2335632001-2335633000	CHH	0.385185	0.0168776	8.46e-20	1.28581e-18
chr10:1414178001-1414179000	CHH	0.00532725	0.166667	8.63e-16	8.54964e-15
chr10:1429726001-1429727000	CHH	0.0178838	0.121951	0.00120681	0.00156828
chr10:1437701001-1437702000	CHH	0.151515	0.0168878	0.000517431	0.000735708
chr10:1445557001-1445558000	CHH	0.0137037	0.136364	2.17e-11	1.23488e-10
chr10:1457041001-1457042000	CHH	0.43299	0.0445434	1.62e-06	4.16401e-06
chr10:1463368001-1463369000	CHH	0.028436	0.285326	6.53e-19	9.07893e-18
chr10:1476591001-1476592000	CHH	0.222826	0	3.24e-09	1.34606e-08
chr10:1478024001-1478025000	CHH	0.0169062	0.118421	0.00911745	0.00923444
chr10:1482653001-1482654000	CHH	0.0302013	0.133333	0.000158801	0.000256546
chr10:1490155001-1490156000	CHH	0.105263	0	5.19e-07	1.45142e-06
chr10:1491866001-1491867000	CHH	0.255102	0.0253521	6.2e-07	1.71042e-06
chr10:1497536001-1497537000	CHH	0	0.2	7.72e-05	0.000135128	PtXG47840
chr10:1516105001-1516106000	CHH	0.178571	0.0070922	6.89e-06	1.54962e-05
chr10:1521278001-1521279000	CHH	0.0201613	0.166667	3.38e-05	6.45657e-05
chr10:1524172001-1524173000	CHH	0.0126078	0.172414	0.000536498	0.000759289
chr10:1524993001-1524994000	CHH	0.0167598	0.140187	0.00215588	0.00260002
chr10:1588227001-1588228000	CHH	0.314286	0.0177066	1.8e-15	1.70721e-14	PtXG50080
chr10:1589463001-1589464000	CHH	0	0.222222	0.00495318	0.00540126
chr10:1612198001-1612199000	CHH	0.00273224	0.10422	3.82e-18	4.91976e-17
chr10:1616929001-1616930000	CHH	0.0210258	0.156863	8.88e-07	2.39047e-06
chr10:1617701001-1617702000	CHH	0.153846	0.0290965	2.82e-06	6.90054e-06
chr10:1622871001-1622872000	CHH	0.0210526	0.203125	1.05e-05	2.29611e-05
chr10:1624702001-1624703000	CHH	0.215054	0.013579	1.12e-15	1.09626e-14
chr10:1626951001-1626952000	CHH	0.18	0.029703	1.86e-18	2.4736e-17
chr10:1633905001-1633906000	CHH	0.6	0.0102975	0.000376493	0.000556857
chr10:1634773001-1634774000	CHH	0.333333	0.0130719	3.25e-11	1.81156e-10
chr10:1647343001-1647344000	CHH	0.168013	0.0134288	2.23e-20	3.56654e-19
chr10:1649324001-1649325000	CHH	0.145749	0.0191571	2e-05	4.07155e-05
chr10:1655646001-1655647000	CHH	0.139344	0	1.81e-11	1.05454e-10
chr10:1656634001-1656635000	CHH	0.141129	0.0249081	2.65e-25	6.97263e-24
chr10:1662079001-1662080000	CHH	0.159091	0	8.71e-07	2.34988e-06
chr10:1723764001-1723765000	CHH	0.329439	0.0416667	1.38e-16	1.49419e-15	PtXG54260
chr10:1723828001-1723829000	CHH	0.122807	0	1.54e-08	5.69242e-08	PtXG54260
chr10:1724996001-1724997000	CHH	0.153846	0.00692841	4.43e-12	2.80834e-11
chr10:1725930001-1725931000	CHH	0.147343	0.0198939	5.06e-08	1.71731e-07	PtXG54340
chr10:1733278001-1733279000	CHH	0.016092	0.117647	0.00358827	0.00407259
chr10:1739073001-1739074000	CHH	0.0407674	0.25	0.000299385	0.000454746
chr10:1748918001-1748919000	CHH	0.0226244	0.132075	0.000509697	0.000725977
chr11:254001-255000	CHH	0.00377358	0.6	1.8e-18	2.40689e-17	PtJG00020
chr11:11982001-11983000	CHH	0.25	0	0.00341857	0.00390352
chr11:13290001-13291000	CHH	0.137931	0.0234242	4.92e-05	9.03847e-05
chr11:13578001-13579000	CHH	0.25	0.0111588	0.00505676	0.00549874
chr11:16373001-16374000	CHH	0.129032	0	8.94e-07	2.40134e-06
chr11:25604001-25605000	CHH	0.142857	0	6.26e-08	2.08128e-07
chr11:37292001-37293000	CHH	0.0215054	0.138686	5.44e-05	9.8605e-05
chr11:37784001-37785000	CHH	0.169231	0.0214416	9.5e-11	4.88372e-10
chr11:53673001-53674000	CHH	0	0.1	0.0054662	0.00588205
chr11:53674001-53675000	CHH	0.138462	0.0170455	6.34e-11	3.36529e-10
chr11:60180001-60181000	CHH	0.212766	0.0361702	3.72e-11	2.05482e-10	PtJG02450
chr11:76507001-76508000	CHH	0.037037	0.181818	0.00628155	0.00663972
chr11:100795001-100796000	CHH	0.123077	0	1.25e-05	2.69019e-05
chr11:102496001-102497000	CHH	0.2	0.0323741	0.00109737	0.00144214	PtJG04250
chr11:102658001-102659000	CHH	0.136364	0.0183486	4.37e-07	1.24053e-06	PtJG04250
chr11:108704001-108705000	CHH	0.00444444	0.15	5.47e-07	1.52276e-06
chr11:109345001-109346000	CHH	0.235294	0.0465116	0.000195309	0.000309735	PtJG04560
chr11:116601001-116602000	CHH	0.0333333	0.45	2.83e-21	4.80903e-20
chr11:117506001-117507000	CHH	0	0.181818	0.00613063	0.00650549
chr11:117564001-117565000	CHH	0.198758	0.00859599	4.59e-13	3.20907e-12
chr11:117686001-117687000	CHH	0.0113636	0.117647	1.91e-07	5.85685e-07
chr11:126176001-126177000	CHH	0.0241935	0.181818	0.00137133	0.00175321
chr11:136645001-136646000	CHH	0	0.324324	3.94e-08	1.35791e-07
chr11:143230001-143231000	CHH	0.146617	0.0125082	4.46e-51	6.41978e-49
chr11:146340001-146341000	CHH	0.0185874	0.122581	6.23e-11	3.31409e-10	PtJG06160
chr11:187970001-187971000	CHH	0	0.244898	0.000292908	0.000446571
chr11:240626001-240627000	CHH	0.02	0.192771	0.00670303	0.0070366
chr11:248124001-248125000	CHH	0.00990099	0.4	1.72e-15	1.64408e-14
chr11:250774001-250775000	CHH	0.149701	0.0325815	9.11e-08	2.96438e-07
chr11:256514001-256515000	CHH	0.159021	0.011544	5.97e-12	3.69522e-11
chr11:286445001-286446000	CHH	0.0350877	0.142857	3.54e-12	2.28559e-11
chr11:294242001-294243000	CHH	0	0.111111	8.94e-05	0.000153733
chr11:300842001-300843000	CHH	0.32	0.0174216	9.07e-12	5.50727e-11
chr11:346390001-346391000	CHH	0.241611	0.00627451	3.27e-11	1.81857e-10
chr11:348741001-348742000	CHH	0.20922	0	4.71e-16	4.86303e-15	PtJG12400
chr11:364176001-364177000	CHH	0.149425	0.027027	0.00784075	0.00806148
chr11:366440001-366441000	CHH	0.188917	0.0107181	5.69e-27	1.78506e-25
chr11:368259001-368260000	CHH	0.131004	0.00915332	4.83e-23	1.05527e-21
chr11:377260001-377261000	CHH	0.2	0.018617	0.000584043	0.000819939
chr11:381280001-381281000	CHH	0	0.205882	7.4e-08	2.43384e-07	PtJG13430
chr11:385314001-385315000	CHH	0.03207	0.169014	0.000191677	0.000304765
chr11:386181001-386182000	CHH	0.184	0.0189673	3e-08	1.05474e-07
chr11:386770001-386771000	CHH	0.0176849	0.255319	1.13e-08	4.34083e-08
chr11:402168001-402169000	CHH	0.00420168	0.153846	3.58e-07	1.03549e-06	PtJG14430
chr11:412139001-412140000	CHH	0.25	0	1.14e-05	2.47523e-05	PtJG14890
chr11:415482001-415483000	CHH	0.131696	0.0230137	1.99e-14	1.65069e-13
chr11:438396001-438397000	CHH	0.126904	0.0133333	0.000153864	0.000249506
chr11:452086001-452087000	CHH	0.6	0	5.13e-06	1.18649e-05
chr11:474837001-474838000	CHH	0.357143	0	1.25e-13	9.44059e-13
chr11:486870001-486871000	CHH	0.00997506	0.132653	0.000100038	0.000169524
chr11:488185001-488186000	CHH	0.00740741	0.111111	0.000268247	0.000411794
chr11:497034001-497035000	CHH	0.0179292	0.156863	0.00590228	0.00629868	PtJG17520
chr11:497428001-497429000	CHH	0.0106982	0.185185	0.00149543	0.00189014
chr11:540840001-540841000	CHH	0.00681431	0.128713	2.38e-17	2.81346e-16
chr11:558138001-558139000	CHH	0.166667	0	0.00250466	0.00297283
chr11:559889001-559890000	CHH	0.0089172	0.15	4.39e-16	4.55183e-15	PtJG19370
chr11:576009001-576010000	CHH	0.180124	0.00578035	5.21e-16	5.35667e-15
chr11:587736001-587737000	CHH	0.0277078	0.234043	0.000117178	0.000195058
chr11:592624001-592625000	CHH	0.0119048	0.137931	2.29e-05	4.58562e-05	PtJG20400
chr11:636388001-636389000	CHH	0.222222	0.0139535	4.92e-07	1.38541e-06
chr11:657032001-657033000	CHH	0.0136986	0.142857	0.000121707	0.00020191
chr11:688680001-688681000	CHH	0.0183486	0.2	0.00442578	0.00488934
chr11:739175001-739176000	CHH	0	0.2	0.00456239	0.0050289
chr11:760769001-760770000	CHH	0.023622	0.306122	0.000313912	0.000475336
chr11:763771001-763772000	CHH	0	0.166667	0.00453392	0.00499978
chr11:767346001-767347000	CHH	0	0.105263	0.00114306	0.00149496
chr11:822324001-822325000	CHH	0.0179641	0.178862	2.22e-07	6.75664e-07
chr11:822449001-822450000	CHH	0.0205628	0.151515	1.58e-05	3.30732e-05
chr11:825297001-825298000	CHH	0	0.111111	4.39e-05	8.16286e-05
chr11:853061001-853062000	CHH	0.0190024	0.352941	0.00134546	0.00172104
chr11:857552001-857553000	CHH	0.135135	0	0.00876637	0.00891205
chr11:910471001-910472000	CHH	0.114286	0.0103986	0.000202863	0.000320469
chr11:930798001-930799000	CHH	0.0102041	0.158192	1.31e-10	6.66439e-10
chr11:936383001-936384000	CHH	0	0.133333	3.09e-05	5.95372e-05
chr11:938469001-938470000	CHH	0.120482	0	0.00685413	0.00717445
chr11:938769001-938770000	CHH	0.12406	0.00431965	3.32e-10	1.58363e-09
chr11:951140001-951141000	CHH	0.0137779	0.2	2.67e-18	3.47526e-17
chr11:965493001-965494000	CHH	0.117647	0	0.00856432	0.0087284
chr11:978857001-978858000	CHH	0.5	0.00558659	8.15e-06	1.81136e-05
chr11:1022656001-1022657000	CHH	0.117117	0.01	8.94e-05	0.000153733
chr11:1035265001-1035266000	CHH	0.203704	0.0393443	0.000195574	0.000309954
chr11:1041244001-1041245000	CHH	0	0.521739	6.35e-05	0.000113337
chr11:1052045001-1052046000	CHH	0.228571	0.0199074	0.000271015	0.000415783
chr11:1052084001-1052085000	CHH	0.235294	0.021831	7.98e-05	0.000139082
chr11:1062980001-1062981000	CHH	0.133333	0.00344828	0.00935465	0.00943563
chr11:1063125001-1063126000	CHH	0	0.15873	0.00606915	0.00645144
chr11:1080558001-1080559000	CHH	0.135747	0	0.00029716	0.000451927
chr11:1083117001-1083118000	CHH	0.166667	0.0352761	2.42e-05	4.80661e-05
chr11:1087380001-1087381000	CHH	0.0318041	0.211111	1.96e-09	8.45877e-09
chr11:1091015001-1091016000	CHH	0.0318471	0.857143	1.13e-05	2.45788e-05
chr11:1096743001-1096744000	CHH	0	0.186667	0.00584142	0.0062419
chr11:1101971001-1101972000	CHH	0.0416667	0.186667	0.0013252	0.00170582
chr11:1102633001-1102634000	CHH	0.230769	0	0.00055657	0.000784068
chr11:1111715001-1111716000	CHH	0.0183363	0.173077	1e-11	6.04198e-11
chr11:1116246001-1116247000	CHH	0.0147738	0.153846	5.66e-08	1.90248e-07
chr11:1117341001-1117342000	CHH	0.2	0.00864553	4.4e-07	1.2476e-06
chr11:1130858001-1130859000	CHH	0.228571	0.016	1.12e-07	3.57319e-07
chr11:1136278001-1136279000	CHH	0.00378072	0.173913	0.000972389	0.00129387
chr11:1153561001-1153562000	CHH	0	0.923077	0.00634965	0.00670013
chr11:1154402001-1154403000	CHH	0.224719	0	1.01e-05	2.21855e-05
chr11:1157959001-1157960000	CHH	0	0.131004	2.9e-06	7.08214e-06
chr11:1192327001-1192328000	CHH	0.0157936	0.222222	0.000226877	0.000354767
chr11:1198157001-1198158000	CHH	0.141463	0.0138227	1.65e-09	7.17149e-09
chr11:1200477001-1200478000	CHH	0.181058	0.00681431	1.58e-22	3.22188e-21
chr11:1202654001-1202655000	CHH	0.142857	0.00990854	0.00119934	0.00156023
chr11:1203066001-1203067000	CHH	0.179104	0.0365059	0.00189985	0.00233732
chr11:1216442001-1216443000	CHH	0.17029	0.0130641	1.19e-11	7.11963e-11
chr11:1239827001-1239828000	CHH	0.0150582	0.4	2.86e-07	8.49323e-07
chr11:1242207001-1242208000	CHH	0.125	0	0.000215705	0.00033857
chr11:1244195001-1244196000	CHH	0.0141423	0.48	9.78e-18	1.19658e-16
chr11:1244937001-1244938000	CHH	0.0190826	0.123711	2.33e-07	7.0389e-07
chr11:1265394001-1265395000	CHH	1	0.00603622	6.46e-06	1.46096e-05
chr11:1276493001-1276494000	CHH	0	0.166667	0.000240143	0.000372625
chr11:1278489001-1278490000	CHH	0.0519481	0.24	0.00147336	0.0018661	PtJG42170
chr11:1278869001-1278870000	CHH	0.0267857	0.147368	4.32e-05	8.05106e-05
chr11:1281391001-1281392000	CHH	0.147059	0.0176523	4.53e-13	3.18532e-12
chr11:1286796001-1286797000	CHH	0.008	0.117188	1.36e-07	4.27753e-07
chr11:1292835001-1292836000	CHH	0.8	0.0262391	6.78e-12	4.16851e-11	PtJG42760
chr11:1308164001-1308165000	CHH	0.144737	0.0147059	2.68e-09	1.1346e-08
chr11:1308313001-1308314000	CHH	0.413793	0.0772532	0.000751798	0.00103062
chr11:1308530001-1308531000	CHH	0.5	0.0341584	7.55e-06	1.68566e-05
chr11:1337703001-1337704000	CHH	0.115	0.0124589	0.000634722	0.00088449
chr11:1354587001-1354588000	CHH	0	0.124138	0.00616052	0.00653437
chr11:1358019001-1358020000	CHH	0.144928	0.0123457	0.00754297	0.00777164
chr11:1358606001-1358607000	CHH	0.148148	0.0196078	7.01e-05	0.000123495
chr11:1369975001-1369976000	CHH	0.130435	0.0230608	1.6e-07	4.94968e-07	PtJG44850
chr11:1383550001-1383551000	CHH	0.0283658	0.347826	2.06e-11	1.18329e-10
chr11:1408894001-1408895000	CHH	0.15	0.00228311	1.57e-08	5.78583e-08
chr11:1411540001-1411541000	CHH	0.011976	0.168675	0.000153841	0.000249506
chr11:1416241001-1416242000	CHH	0.108696	0.00774336	0.00126505	0.00163701
chr11:1423908001-1423909000	CHH	0.121212	0	0.00133215	0.00171275
chr11:1427423001-1427424000	CHH	0	0.130719	0.00598328	0.00637956
chr11:1434026001-1434027000	CHH	0	0.142857	0.000194117	0.000308044
chr11:1437335001-1437336000	CHH	0.00777202	0.142857	0.00941502	0.00948479
chr11:1439363001-1439364000	CHH	0.190476	0.0172811	3.24e-06	7.83427e-06
chr11:1447289001-1447290000	CHH	0	0.190476	0.00431741	0.00478474
chr11:1468018001-1468019000	CHH	0.25	0.0283286	0.00121806	0.00158122
chr11:1482409001-1482410000	CHH	0.0113537	0.149606	8.68e-13	5.86739e-12
chr11:1487951001-1487952000	CHH	0.0167653	0.152778	8.06e-09	3.15565e-08
chr11:1497863001-1497864000	CHH	0.25	0.015748	1.07e-05	2.33151e-05
chr11:1507677001-1507678000	CHH	0.0195599	0.15873	0.00703232	0.00733195
chr11:1508081001-1508082000	CHH	0.0169029	0.266667	9.62e-15	8.28878e-14	PtJG49450
chr11:1511121001-1511122000	CHH	0.00765027	0.131579	2.55e-06	6.29652e-06
chr11:1542001001-1542002000	CHH	0.0134845	0.146014	3.82e-65	1.55792e-62
chr11:1545819001-1545820000	CHH	0.00672646	0.114286	0.00381958	0.00429446
chr11:1550891001-1550892000	CHH	0.0178792	0.157895	0.000158696	0.000256546
chr11:1557832001-1557833000	CHH	0.163683	0.00444444	1.41e-19	2.09107e-18
chr11:1569234001-1569235000	CHH	0.0135802	0.134831	0.00364739	0.00412629
chr11:1578410001-1578411000	CHH	1	0	1.48e-05	3.11935e-05
chr11:1596243001-1596244000	CHH	0.121543	0.0212461	1.1e-53	2.24308e-51
chr11:1597099001-1597100000	CHH	0.111111	0	3.83e-06	9.12562e-06
chr11:1611766001-1611767000	CHH	0.00761421	0.2	0.00993571	0.00994384
chr11:1632648001-1632649000	CHH	0	0.133333	0.00157709	0.00197905
chr11:1637610001-1637611000	CHH	0.0108374	0.12381	7.88e-07	2.13773e-06	PtJG53460
chr12:3689001-3690000	CHH	0.195652	0.0170213	1.19e-25	3.23548e-24
chr12:8846001-8847000	CHH	0.55814	0.0181818	8.5e-06	1.88231e-05
chr12:38643001-38644000	CHH	0.0237789	0.16	0.000187209	0.000298437
chr12:76103001-76104000	CHH	0	0.214286	0.00417881	0.00464798
chr12:92063001-92064000	CHH	0.0136719	0.2	0.00118022	0.00153862
chr12:99632001-99633000	CHH	0.017301	0.149909	4.63e-08	1.58014e-07	PtQG03500
chr12:104583001-104584000	CHH	0.0166667	0.237864	8.1e-12	4.95518e-11
chr12:111466001-111467000	CHH	0.0306748	0.148325	0.00217057	0.00261387	PtQG03750
chr12:122726001-122727000	CHH	0.0152464	0.117886	5.31e-08	1.78975e-07
chr12:123917001-123918000	CHH	0	0.3	1.23e-14	1.04507e-13	PtQG04270
chr12:124990001-124991000	CHH	0.0148912	0.159509	9.52e-15	8.2316e-14
chr12:129302001-129303000	CHH	0.0212282	0.133333	7.45e-05	0.000130964
chr12:132708001-132709000	CHH	0.0181876	0.256659	3.94e-37	2.53715e-35
chr12:141128001-141129000	CHH	0.0129179	0.47619	2.5e-08	8.90466e-08
chr12:155750001-155751000	CHH	0.5	0.0166205	1.26e-06	3.29404e-06
chr12:161199001-161200000	CHH	0.0266458	0.428571	8.71e-06	1.92359e-05
chr12:164935001-164936000	CHH	0.190476	0.0128617	0.000931943	0.0012448
chr12:165225001-165226000	CHH	0	0.171053	8.78e-09	3.41569e-08
chr12:174848001-174849000	CHH	0.0127564	0.333333	0.000116533	0.000194248
chr12:181987001-181988000	CHH	0	0.176471	0.00634417	0.00669863
chr12:189185001-189186000	CHH	0.5	0.0156794	0.000152619	0.000248145
chr12:190780001-190781000	CHH	0	0.105769	0.000290524	0.000443765
chr12:214794001-214795000	CHH	0.0201596	0.133333	1.43e-05	3.02177e-05
chr12:214827001-214828000	CHH	0.0162465	0.125	0.000113515	0.000189734
chr12:225383001-225384000	CHH	0.0142857	0.166667	0.000309367	0.000469616
chr12:238507001-238508000	CHH	0.209424	0.0050396	5.64e-29	1.97158e-27	PtQG07620
chr12:243823001-243824000	CHH	0.269006	0.0250597	4.57e-14	3.65451e-13
chr12:266791001-266792000	CHH	0.023569	0.22	4.81e-06	1.1167e-05
chr12:298167001-298168000	CHH	0.12	0.00603318	3.86e-05	7.26012e-05
chr12:299178001-299179000	CHH	0.5	0.0302433	1.28e-17	1.53537e-16
chr12:301065001-301066000	CHH	0.145161	0	3.94e-06	9.35129e-06
chr12:302058001-302059000	CHH	0.117647	1	0.000968076	0.00128954
chr12:372483001-372484000	CHH	0.150307	0.0295276	4.39e-17	5.06714e-16
chr12:383971001-383972000	CHH	0.2	0	0.000230177	0.00035944
chr12:405581001-405582000	CHH	0.0123711	0.375	2.24e-06	5.59886e-06
chr12:406322001-406323000	CHH	0.150794	0.0121212	1.01e-06	2.67186e-06
chr12:425162001-425163000	CHH	0.0198238	0.155456	2.48e-10	1.20647e-09
chr12:444630001-444631000	CHH	0.164286	0.0151515	1.63e-11	9.63432e-11
chr12:456315001-456316000	CHH	0.0283149	0.135135	2.28e-10	1.11583e-09
chr12:469655001-469656000	CHH	0.1	0	0.00642319	0.00676606
chr12:487748001-487749000	CHH	0.2	0.0265283	0.00011709	0.000195044
chr12:487890001-487891000	CHH	0.0274914	0.138889	0.00697031	0.0072735	PtQG15460
chr12:500646001-500647000	CHH	0	0.265957	1.9e-10	9.48837e-10
chr12:532146001-532147000	CHH	0.266667	0.04	3.17e-28	1.03032e-26	PtQG16690
chr12:542264001-542265000	CHH	0.353591	0.0346476	2.1e-22	4.21205e-21
chr12:542445001-542446000	CHH	0.00440529	0.266667	0.00021772	0.000341295
chr12:550675001-550676000	CHH	0.179226	0	0.00170568	0.00212407
chr12:553773001-553774000	CHH	0.196721	0.0141844	2.43e-06	6.02453e-06
chr12:556093001-556094000	CHH	0.265306	0.0210813	1.4e-08	5.22226e-08
chr12:563793001-563794000	CHH	0.153846	0.0297619	1.25e-05	2.69019e-05
chr12:568967001-568968000	CHH	0.21513	0.018319	5.94e-25	1.51408e-23
chr12:571542001-571543000	CHH	0	0.2	0.000764626	0.00104703
chr12:573812001-573813000	CHH	0.171429	0.015873	0.00131796	0.00169739
chr12:575103001-575104000	CHH	0	0.205128	0.000237001	0.000367983
chr12:581580001-581581000	CHH	0.0225989	0.266667	5.38e-07	1.49941e-06
chr12:621148001-621149000	CHH	0.027907	0.140845	0.0028137	0.00330063
chr12:632519001-632520000	CHH	0.117155	0	2.76e-05	5.4073e-05
chr12:633110001-633111000	CHH	0.34642	0.051114	1.74e-20	2.80117e-19
chr12:638680001-638681000	CHH	0.0141988	0.2	0.00555803	0.00597824
chr12:643621001-643622000	CHH	0	0.448276	2.8e-05	5.46816e-05
chr12:695972001-695973000	CHH	0.162791	0.0111465	2.51e-06	6.21657e-06
chr12:697701001-697702000	CHH	0.133333	0.00906344	0.00209224	0.00253326
chr12:710220001-710221000	CHH	0	0.132231	0.000130109	0.000215556
chr12:731376001-731377000	CHH	0.375	0.0204573	4.68e-06	1.09066e-05
chr12:739248001-739249000	CHH	0.00595238	0.16	0.000642558	0.0008949
chr12:760027001-760028000	CHH	0.00384123	0.5	0.00339353	0.00387855
chr12:762391001-762392000	CHH	0.020945	0.311475	1.05e-36	6.58808e-35
chr12:765137001-765138000	CHH	0.175627	0.0610583	1.16e-11	6.95716e-11
chr12:766033001-766034000	CHH	0.130952	0.0179211	0.00117723	0.00153624	PtQG24090
chr12:904894001-904895000	CHH	0.0362942	0.5	1.07e-05	2.33151e-05	PtQG27120
chr12:920773001-920774000	CHH	0.00719425	0.333333	0.00633633	0.00669473
chr12:921347001-921348000	CHH	0.134831	0	0.00144245	0.0018355
chr12:928105001-928106000	CHH	0.142857	0	0.00158295	0.00198538
chr12:937988001-937989000	CHH	0.2	0.0169492	1.15e-06	3.01937e-06
chr12:944442001-944443000	CHH	0.25	0.0144788	1.17e-12	7.75878e-12
chr12:954895001-954896000	CHH	0.132653	0.00507614	0.00193041	0.00236896	PtQG28630
chr12:959505001-959506000	CHH	0.00636943	0.333333	0.000326589	0.000492096
chr12:963140001-963141000	CHH	0.0236842	0.3125	5.11e-07	1.43232e-06
chr12:980125001-980126000	CHH	0.0182692	0.157895	1.36e-09	5.96401e-09
chr12:980250001-980251000	CHH	0.0158328	0.296296	2.05e-05	4.15261e-05
chr12:992112001-992113000	CHH	0.194444	0.0225661	0.000379859	0.000560963
chr12:997813001-997814000	CHH	0.0104603	0.350282	7.77e-52	1.35808e-49
chr12:999265001-999266000	CHH	0.0179426	0.145695	3.49e-06	8.36438e-06
chr12:1001154001-1001155000	CHH	0.388889	0.0216667	0.00184281	0.00227401	PtQG30080
chr12:1006407001-1006408000	CHH	0.2	0.00968523	0.00284482	0.00332916
chr12:1049222001-1049223000	CHH	0.0145455	0.144578	7.38e-17	8.20857e-16
chr12:1055487001-1055488000	CHH	0	0.106061	6.4e-05	0.00011398
chr12:1070412001-1070413000	CHH	0	0.10989	4.63e-07	1.30525e-06	PtQG32180
chr12:1087163001-1087164000	CHH	0.0208582	0.134048	2.1e-47	2.56935e-45
chr12:1089027001-1089028000	CHH	0.117647	0	0.00223621	0.00267973
chr12:1098582001-1098583000	CHH	0	0.105263	0.00650054	0.0068387
chr12:1104743001-1104744000	CHH	0.0112994	0.12069	0.00947912	0.00954543
chr12:1124551001-1124552000	CHH	0.115385	0.0104167	0.00621567	0.00657861
chr12:1127664001-1127665000	CHH	0.184615	0.0306748	1.72e-05	3.5759e-05
chr12:1131607001-1131608000	CHH	0.352941	0.0154799	0.00308118	0.00356485	PtQG33780
chr12:1150213001-1150214000	CHH	0.018018	0.121212	0.00490244	0.00535537
chr12:1151932001-1151933000	CHH	0.131068	0.00944767	1.23e-24	3.00981e-23
chr12:1157582001-1157583000	CHH	0.120219	0.00970874	1.27e-05	2.72604e-05
chr12:1175293001-1175294000	CHH	0.140845	0.0154905	8.11e-06	1.80411e-05
chr12:1183269001-1183270000	CHH	0.333333	0	9.33e-05	0.000159431
chr12:1190691001-1190692000	CHH	0	1	1.18e-09	5.22145e-09
chr12:1215777001-1215778000	CHH	0.010582	0.14	7.95e-11	4.13029e-10
chr12:1230396001-1230397000	CHH	0.170543	0	0.000189671	0.000301968
chr12:1234343001-1234344000	CHH	0.00646552	0.175439	3.82e-37	2.52636e-35
chr12:1240664001-1240665000	CHH	0.0208494	0.25	2.94e-08	1.03812e-07
chr12:1247042001-1247043000	CHH	0.0183861	1	5.91e-05	0.000106258
chr12:1250820001-1250821000	CHH	0.0217039	0.35	4.36e-06	1.02685e-05
chr12:1258945001-1258946000	CHH	0.266667	0.0916905	0.000918835	0.00122863
chr12:1259525001-1259526000	CHH	0.6	0.011474	0.000994789	0.00132009
chr12:1268332001-1268333000	CHH	0	0.134328	1.26e-05	2.70695e-05
chr12:1287629001-1287630000	CHH	0.5	0.0174825	8.4e-26	2.36262e-24
chr12:1287742001-1287743000	CHH	0.2	0.0232558	0.000275575	0.000422249
chr12:1314488001-1314489000	CHH	0.132306	0.024032	1.45e-32	6.69462e-31
chr12:1315814001-1315815000	CHH	0.0344828	0.147059	0.000877747	0.00118339
chr12:1317562001-1317563000	CHH	0.0186916	0.140496	1.07e-05	2.33151e-05
chr12:1317698001-1317699000	CHH	0.0166113	0.142857	0.00680658	0.00713306
chr12:1347342001-1347343000	CHH	0.133333	0	0.000594239	0.000833297
chr12:1354416001-1354417000	CHH	0	0.181818	0.00169606	0.00211532
chr12:1362122001-1362123000	CHH	0.2	0.0296296	0.000487015	0.000696508
chr12:1383083001-1383084000	CHH	0.658824	0	0.00330225	0.00379015
chr2:6083001-6084000	CHH	0.16129	0.0166667	0.000205781	0.00032445
chr2:12850001-12851000	CHH	0.136364	0.00942588	3.52e-05	6.67709e-05
chr2:14310001-14311000	CHH	0	0.1	0.00747369	0.00771637
chr2:18337001-18338000	CHH	0	0.15625	0.000244355	0.000378681
chr2:24656001-24657000	CHH	0.0167488	0.333333	3.18e-06	7.6968e-06
chr2:36284001-36285000	CHH	0.133333	0.0201661	0.00157267	0.00197451	Pt2G01040
chr2:44225001-44226000	CHH	0.0185709	0.208696	1.12e-19	1.69175e-18
chr2:44438001-44439000	CHH	0.017236	0.153333	2.18e-09	9.34231e-09
chr2:48297001-48298000	CHH	0.012987	0.114286	0.000135028	0.000222801
chr2:48978001-48979000	CHH	0.166667	0.0153664	6.93e-05	0.00012235
chr2:49154001-49155000	CHH	0.0095986	0.120833	2.61e-10	1.26219e-09
chr2:57928001-57929000	CHH	0.0198347	0.4	9.15e-05	0.000156683
chr2:60416001-60417000	CHH	0.0727273	0.207547	4.84e-05	8.91157e-05
chr2:64453001-64454000	CHH	0.0357143	0.257143	0.000155792	0.000252298
chr2:70042001-70043000	CHH	0.0152403	0.136364	3.34e-07	9.75296e-07
chr2:71923001-71924000	CHH	0.0218978	0.238095	0.00153142	0.00193164
chr2:73775001-73776000	CHH	0.019656	0.333333	7.68e-05	0.000134524
chr2:74515001-74516000	CHH	0.014571	0.272727	4.46e-11	2.42525e-10
chr2:78992001-78993000	CHH	0.0129147	0.16	7.32e-06	1.6388e-05
chr2:80192001-80193000	CHH	0.0196262	0.153846	0.000763864	0.00104657
chr2:86258001-86259000	CHH	0.125	0	0.000391164	0.000575442
chr2:98316001-98317000	CHH	0.0229111	0.36	6.41e-06	1.45234e-05
chr2:101469001-101470000	CHH	0.0176923	0.182927	5.11e-09	2.04986e-08
chr2:103198001-103199000	CHH	0.0168993	0.147541	6.85e-11	3.59698e-10	Pt2G03310
chr2:106909001-106910000	CHH	0.0171756	0.161905	8.49e-13	5.75486e-12
chr2:107270001-107271000	CHH	0.5	0.011396	1.93e-09	8.34401e-09
chr2:109188001-109189000	CHH	0.0179283	0.26	8.69e-08	2.83526e-07
chr2:125351001-125352000	CHH	0.137931	0.0214646	3.39e-05	6.46557e-05
chr2:131243001-131244000	CHH	0.00925926	0.122549	0.00131055	0.00168963	Pt2G04270
chr2:137899001-137900000	CHH	0.0285714	0.253165	4.13e-08	1.41741e-07
chr2:138014001-138015000	CHH	0.15493	0.0358423	3.79e-10	1.79037e-09
chr2:149853001-149854000	CHH	0.0270688	0.136986	3.89e-05	7.31093e-05
chr2:155969001-155970000	CHH	0	0.121212	0.00604686	0.00643333
chr2:160521001-160522000	CHH	0.153571	0.0104167	3.97e-09	1.62723e-08
chr2:162218001-162219000	CHH	0.00674433	0.142857	3.36e-09	1.38884e-08
chr2:167747001-167748000	CHH	0.00921659	0.142857	0.00103843	0.00136983
chr2:170211001-170212000	CHH	0.0150094	0.15	6.57e-06	1.4831e-05
chr2:173315001-173316000	CHH	0.0148368	0.25	0.000193217	0.000307014
chr2:173393001-173394000	CHH	0.00324149	0.222222	3.84e-09	1.57924e-08	Pt2G05280
chr2:175397001-175398000	CHH	0	0.102459	0.00060393	0.000845433
chr2:185405001-185406000	CHH	0.363636	0.014094	4.06e-06	9.61744e-06
chr2:197049001-197050000	CHH	0.192308	0.0164474	0.000413104	0.000602064
chr2:197176001-197177000	CHH	0.222222	0.0116618	3.08e-09	1.28834e-08
chr2:204636001-204637000	CHH	0.0250784	0.161355	1.7e-19	2.50596e-18
chr2:213458001-213459000	CHH	0.133333	0.028584	0.00026024	0.00040076
chr2:213498001-213499000	CHH	0.13125	0	7.12e-09	2.80107e-08
chr2:214940001-214941000	CHH	0	0.125	0.000553987	0.000780879
chr2:219374001-219375000	CHH	0.0458891	0.177778	2.91e-05	5.63798e-05
chr2:219962001-219963000	CHH	0.0238663	0.307692	0.000141298	0.000231585
chr2:257404001-257405000	CHH	0.206107	0.0119067	2.18e-42	2.05172e-40
chr2:271573001-271574000	CHH	0.0425281	0.5	0.00304203	0.00352288
chr2:287811001-287812000	CHH	0.118644	0	6.54e-07	1.79813e-06
chr2:291528001-291529000	CHH	0.208333	0.011798	4.45e-07	1.26032e-06
chr2:302088001-302089000	CHH	0.157549	0.010625	7.34e-29	2.49458e-27
chr2:316427001-316428000	CHH	0.269841	0.0227273	5.39e-08	1.81421e-07
chr2:318006001-318007000	CHH	0.157895	0.0125	1.39e-10	7.0567e-10
chr2:319156001-319157000	CHH	0.166667	0.0345711	0.00478943	0.00525313	Pt2G10520
chr2:319199001-319200000	CHH	0.12766	0.0228571	0.000675395	0.000937431	Pt2G10520
chr2:321308001-321309000	CHH	0.125	0.00734619	5.2e-07	1.45256e-06
chr2:331978001-331979000	CHH	0	0.133333	0.00329584	0.00378457
chr2:342248001-342249000	CHH	0.016731	0.333333	1.27e-06	3.31664e-06
chr2:342495001-342496000	CHH	0.0160033	0.166667	2.35e-05	4.69424e-05
chr2:344626001-344627000	CHH	0.00911854	1	0.0050544	0.00549874
chr2:360173001-360174000	CHH	0.0164474	0.206452	1.45e-08	5.38414e-08
chr2:367029001-367030000	CHH	0.103226	0	0.00619835	0.00656312
chr2:368631001-368632000	CHH	0.0238379	0.138211	3.5e-08	1.21482e-07
chr2:386853001-386854000	CHH	0.0115672	0.166667	2.52e-06	6.23503e-06
chr2:392711001-392712000	CHH	0	0.155963	6.13e-05	0.00010981
chr2:402277001-402278000	CHH	0.105263	0.00466201	1.33e-06	3.46963e-06
chr2:419368001-419369000	CHH	0.172414	0.0202703	3.66e-22	7.05198e-21
chr2:420956001-420957000	CHH	0.25	0.00456621	7.03e-06	1.5782e-05
chr2:422118001-422119000	CHH	0.131313	0	0.00519868	0.00562386	Pt2G14010
chr2:427874001-427875000	CHH	0	0.333333	6.36e-07	1.75258e-06
chr2:429265001-429266000	CHH	0.0194742	0.181818	3.12e-09	1.29841e-08
chr2:433961001-433962000	CHH	0.0250489	0.126866	7e-09	2.76274e-08
chr2:434608001-434609000	CHH	0.0178571	0.206897	0.00186435	0.00229596
chr2:435954001-435955000	CHH	0.0109031	0.166667	0.000778082	0.00106367
chr2:436134001-436135000	CHH	0.0072102	0.108108	0.000547877	0.00077405
chr2:436856001-436857000	CHH	0.0133333	0.171429	2.93e-07	8.65907e-07
chr2:457524001-457525000	CHH	0.195122	0.0220049	0.000311668	0.00047223
chr2:458188001-458189000	CHH	0.12069	0.00746269	1.25e-05	2.69019e-05
chr2:461469001-461470000	CHH	0.152318	0.00871249	2.04e-05	4.13577e-05
chr2:474787001-474788000	CHH	0.225	0.0194465	1.56e-29	5.82089e-28
chr2:474810001-474811000	CHH	0.153846	0.00411523	2.08e-05	4.20294e-05
chr2:475283001-475284000	CHH	0.149718	0.0231023	9.33e-07	2.5006e-06
chr2:485255001-485256000	CHH	0.0125523	0.12766	3.89e-07	1.11462e-06
chr2:486937001-486938000	CHH	0	0.1875	1.98e-07	6.05633e-07
chr2:490073001-490074000	CHH	0	0.25	6.37e-05	0.000113611	Pt2G16420
chr2:491185001-491186000	CHH	0.0110345	0.125	0.000282414	0.000431917
chr2:502074001-502075000	CHH	0.015534	0.777778	4.8e-06	1.11544e-05
chr2:504625001-504626000	CHH	0.0250784	0.189189	0.00710597	0.00738671
chr2:507169001-507170000	CHH	0	0.134021	0.00222068	0.00266634
chr2:529062001-529063000	CHH	0.153846	0.013868	1.07e-07	3.44059e-07
chr2:529699001-529700000	CHH	0.0240964	0.135135	0.00360425	0.00408693
chr2:534421001-534422000	CHH	1	0.0180844	4.93e-05	9.05005e-05
chr2:536422001-536423000	CHH	0	0.140496	0.00195214	0.00238964
chr2:545322001-545323000	CHH	0.0196353	0.208054	2.81e-10	1.3509e-09
chr2:552092001-552093000	CHH	0.2	0.0465116	0.00993571	0.00994384
chr2:559261001-559262000	CHH	0.0121951	0.333333	0.000593336	0.000832508
chr2:559263001-559264000	CHH	0.181818	0.0304348	6.78e-10	3.08377e-09
chr2:563253001-563254000	CHH	0.265152	0.0396825	0.000418133	0.000608668
chr2:564141001-564142000	CHH	0.00543478	0.153846	2e-05	4.07155e-05
chr2:568842001-568843000	CHH	0.304348	0.00882724	5.02e-22	9.37705e-21
chr2:574974001-574975000	CHH	0.00719425	0.143678	0.000484771	0.000693704
chr2:580353001-580354000	CHH	0.00956938	0.333333	6.76e-10	3.08039e-09
chr2:592236001-592237000	CHH	0.12987	0.00159236	3.44e-12	2.2269e-11
chr2:592395001-592396000	CHH	0.166667	0.0597015	4.32e-12	2.74572e-11
chr2:599801001-599802000	CHH	0.0220126	0.152542	0.00368715	0.00416165
chr2:611878001-611879000	CHH	0.0152185	0.222222	0.00575104	0.00616147
chr2:617019001-617020000	CHH	0.123967	0.00785788	5.9e-05	0.000106157
chr2:622821001-622822000	CHH	0.373333	0.0169133	6.52e-10	2.98772e-09
chr2:632641001-632642000	CHH	0.0340441	0.234375	3.11e-07	9.14684e-07
chr2:637026001-637027000	CHH	0.189189	0.0108696	0.000103866	0.000175404
chr2:638316001-638317000	CHH	0.0149348	0.125622	1.51e-60	3.69497e-58
chr2:638903001-638904000	CHH	0.0231317	0.3	0.00914677	0.0092603
chr2:641246001-641247000	CHH	0.00983103	0.380952	2.11e-13	1.53666e-12
chr2:645204001-645205000	CHH	0.114817	0.00374532	7.5e-31	3.00861e-29
chr2:646872001-646873000	CHH	0.214286	0.0403756	0.00208887	0.00253168
chr2:658671001-658672000	CHH	0.05	0.153846	2.56e-06	6.31484e-06
chr2:663463001-663464000	CHH	0.375	0	0.000418918	0.000609448
chr2:677881001-677882000	CHH	0.170455	0.0154674	1.83e-08	6.67364e-08
chr2:694580001-694581000	CHH	0.00472813	0.108844	4.14e-09	1.69125e-08
chr2:700687001-700688000	CHH	0.02886	0.139344	3.36e-07	9.79967e-07
chr2:707281001-707282000	CHH	0.1	0	7.58e-05	0.000133153
chr2:716469001-716470000	CHH	0.0110775	0.317073	4.18e-15	3.83088e-14	Pt2G25240
chr2:726443001-726444000	CHH	0.185268	0.0141414	3.46e-15	3.21925e-14
chr2:733261001-733262000	CHH	0.4	0.0123839	0.00131654	0.00169646
chr2:750366001-750367000	CHH	0.120482	0.0162822	8.65e-07	2.33626e-06
chr2:751070001-751071000	CHH	0.131148	0.00743494	8.21e-05	0.000142582
chr2:763183001-763184000	CHH	0.0186027	0.171429	0.00559419	0.00601185
chr2:764140001-764141000	CHH	0.123711	0	6.56e-05	0.000116575
chr2:769118001-769119000	CHH	0.0146104	0.204545	5.08e-06	1.17716e-05
chr2:773879001-773880000	CHH	0.2	0.0338983	9.97e-07	2.64032e-06
chr2:782796001-782797000	CHH	0.077381	0.5	4.01e-05	7.51338e-05
chr2:791440001-791441000	CHH	0.0148533	0.15	3.44e-07	1.00091e-06
chr2:792061001-792062000	CHH	0.0153076	0.138889	7.08e-17	7.91085e-16
chr2:803370001-803371000	CHH	0.2	0	0.000489204	0.00069923
chr2:812160001-812161000	CHH	0.0209102	0.4	1.46e-07	4.55691e-07
chr2:812426001-812427000	CHH	0.0127505	0.138158	2.38e-11	1.345e-10
chr2:816899001-816900000	CHH	0.127721	0.0200685	7.5e-31	3.00861e-29
chr2:844724001-844725000	CHH	0.15625	0.00978793	0.00812688	0.00833116
chr2:870245001-870246000	CHH	0.171654	0.00531915	8.75e-23	1.83002e-21
chr2:879816001-879817000	CHH	0.0149254	0.133333	3.83e-05	7.22591e-05
chr2:890057001-890058000	CHH	0.103221	0	1.63e-06	4.18532e-06
chr2:900625001-900626000	CHH	0.25	0.0141509	0.000195958	0.000310362
chr2:902156001-902157000	CHH	0.0108653	0.165289	6.41e-14	5.02733e-13
chr2:903029001-903030000	CHH	0.133333	0.00980392	0.00433546	0.00480039
chr2:905741001-905742000	CHH	0.00942873	0.222222	1.72e-07	5.29414e-07
chr2:907194001-907195000	CHH	0.0132135	0.166667	1.36e-05	2.89636e-05
chr2:907882001-907883000	CHH	0.0201803	0.2	0.000333108	0.000500993
chr2:917063001-917064000	CHH	0.0247678	0.202128	6.97e-13	4.76413e-12
chr2:924522001-924523000	CHH	0.136201	0.00505902	3.2e-19	4.60612e-18
chr2:930397001-930398000	CHH	0	0.115169	3.17e-08	1.10973e-07	Pt2G31630
chr2:930754001-930755000	CHH	0.153846	0.0121704	0.00119012	0.00154988
chr2:942624001-942625000	CHH	0.0148699	0.130435	0.00063142	0.00088039
chr2:942827001-942828000	CHH	0.0311052	0.315789	1.91e-06	4.81832e-06
chr2:968451001-968452000	CHH	0	0.211538	4.48e-05	8.31127e-05
chr2:977886001-977887000	CHH	0.08	0.25	1.87e-05	3.83562e-05
chr2:979970001-979971000	CHH	0.0194647	0.137931	0.000374465	0.000554363
chr2:998336001-998337000	CHH	0.0111524	0.142857	0.00557927	0.00599845
chr2:1004320001-1004321000	CHH	0.15	0	0.00110433	0.00145051
chr2:1007033001-1007034000	CHH	0.0272556	0.1875	4.8e-08	1.63588e-07
chr2:1027895001-1027896000	CHH	0.5	0.0117021	1.43e-07	4.48042e-07
chr2:1029430001-1029431000	CHH	0.029661	0.27027	7.82e-06	1.74118e-05
chr2:1037899001-1037900000	CHH	0.666667	0.0310263	0.00543047	0.00585133
chr2:1048267001-1048268000	CHH	0.0184874	0.1875	0.00366951	0.00414748	Pt2G35060
chr2:1051303001-1051304000	CHH	0.0168258	0.26	2.9e-36	1.7308e-34
chr2:1061516001-1061517000	CHH	0.120614	0.00983607	6.41e-20	9.86495e-19
chr2:1100104001-1100105000	CHH	0.0112994	0.170886	2.84e-32	1.26354e-30
chr2:1123860001-1123861000	CHH	0.0025	0.6	0.00204609	0.00248599
chr2:1142234001-1142235000	CHH	0.0441989	0.153846	0.00754957	0.00777517
chr2:1175485001-1175486000	CHH	0.0260417	1	0.000140986	0.000231228	Pt2G37900
chr2:1184664001-1184665000	CHH	0.00854701	0.125	1.57e-07	4.86303e-07
chr2:1224946001-1224947000	CHH	0.111111	0.00806452	0.0093827	0.00946002
chr2:1277338001-1277339000	CHH	0.0115274	0.155556	3.17e-08	1.10973e-07
chr2:1277351001-1277352000	CHH	0.0132979	0.125	0.000295419	0.000449559
chr2:1291396001-1291397000	CHH	0.416	0.0246305	1.52e-15	1.47013e-14
chr2:1317530001-1317531000	CHH	0.148148	0.014014	0.00522768	0.00565273
chr2:1333648001-1333649000	CHH	0.127168	0.0252101	2.7e-09	1.13912e-08
chr2:1350609001-1350610000	CHH	0.151899	0.0182529	0.00513433	0.00556655
chr2:1356488001-1356489000	CHH	0.0139344	0.188406	0.00223301	0.00267852
chr2:1360601001-1360602000	CHH	0.0515464	0.185714	6.92e-07	1.89622e-06
chr2:1360718001-1360719000	CHH	0.0231788	0.25	0.00634549	0.00669863
chr2:1381359001-1381360000	CHH	0.139456	0.017883	4.92e-33	2.31524e-31
chr2:1390558001-1390559000	CHH	0.0291607	0.171053	0.00928208	0.00937789
chr2:1397276001-1397277000	CHH	0.2	0.0261438	0.00689526	0.0072044
chr2:1399424001-1399425000	CHH	0.0302678	0.192308	0.00459387	0.0050545
chr2:1416021001-1416022000	CHH	0.315789	0.0155794	4.76e-05	8.77087e-05
chr2:1434316001-1434317000	CHH	0.0103734	0.131579	1.41e-07	4.42342e-07
chr2:1440751001-1440752000	CHH	0.032	0.171429	0.00268881	0.0031678
chr2:1469927001-1469928000	CHH	0.314286	0.0413223	0.004576	0.00503937
chr2:1480694001-1480695000	CHH	0.0280112	0.165468	0.00299041	0.00347626
chr2:1485315001-1485316000	CHH	0.0239521	0.16	0.00269013	0.00316783
chr2:1493404001-1493405000	CHH	0.143885	0.0292177	3.88e-10	1.82584e-09
chr2:1494309001-1494310000	CHH	0.134189	0.0232558	1.04e-14	8.9294e-14
chr2:1525275001-1525276000	CHH	0.162749	0.0596591	6.91e-13	4.73635e-12
chr2:1532279001-1532280000	CHH	0.00413223	0.278689	4.7e-09	1.90412e-08
chr2:1538037001-1538038000	CHH	0.0101437	0.210526	8.01e-10	3.60966e-09
chr2:1543698001-1543699000	CHH	0	0.133333	0.00162327	0.00202971
chr2:1551213001-1551214000	CHH	0.275	0	1.91e-06	4.81832e-06
chr2:1558482001-1558483000	CHH	0.307692	0.023798	2.7e-07	8.07689e-07
chr2:1560710001-1560711000	CHH	0.027193	0.14876	3.1e-09	1.29449e-08
chr2:1564773001-1564774000	CHH	0.333333	0.0163934	6.07e-06	1.38299e-05
chr2:1574907001-1574908000	CHH	0.0111732	0.130435	0.00103386	0.00136528
chr2:1575422001-1575423000	CHH	0.2	0.00680272	0.00356658	0.00405173
chr2:1583581001-1583582000	CHH	0.122449	0.0127133	3.42e-15	3.19418e-14
chr2:1591936001-1591937000	CHH	0.0225352	0.527778	6.11e-08	2.03694e-07
chr2:1599406001-1599407000	CHH	0.117647	0.0075	1.14e-10	5.82376e-10	Pt2G50600
chr2:1602492001-1602493000	CHH	0.0134228	0.155556	0.00859735	0.00875113
chr2:1607780001-1607781000	CHH	0.13369	0	5.95e-05	0.000106742
chr2:1609498001-1609499000	CHH	0.126214	0.0165517	1.56e-07	4.84431e-07
chr2:1612085001-1612086000	CHH	0.116904	0.0127042	1.86e-35	1.03441e-33
chr2:1622694001-1622695000	CHH	0.32	0	3.59e-17	4.16338e-16
chr2:1635611001-1635612000	CHH	0.134328	0	0.00194828	0.00238635
chr2:1644259001-1644260000	CHH	0.0152047	0.5	3.99e-07	1.13927e-06
chr2:1649089001-1649090000	CHH	0.18	0.0435624	0.00228719	0.00273012	Pt2G52190
chr2:1653877001-1653878000	CHH	0.0226244	0.194444	1.72e-05	3.5759e-05
chr2:1655164001-1655165000	CHH	0.153846	0.0230089	5.01e-05	9.18312e-05
chr2:1664313001-1664314000	CHH	0.145522	0.0105263	1.27e-08	4.80323e-08
chr2:1670458001-1670459000	CHH	0.141361	0.0252454	3.06e-10	1.4682e-09
chr2:1670643001-1670644000	CHH	0.0251572	0.2	1.26e-05	2.70695e-05
chr2:1676233001-1676234000	CHH	0.0164835	0.170213	0.000235991	0.000366648
chr2:1681776001-1681777000	CHH	0.00880626	0.262136	3.2e-23	7.05441e-22
chr2:1687750001-1687751000	CHH	0.00906344	0.8	6.59e-11	3.47537e-10
chr2:1691096001-1691097000	CHH	0.0277778	0.3	0.00544299	0.00586223
chr2:1697265001-1697266000	CHH	0.00821918	0.169014	3.01e-06	7.32883e-06
chr2:1719651001-1719652000	CHH	0	0.133333	0.00969847	0.00973827
chr2:1728134001-1728135000	CHH	0.340984	0.0251319	1.98e-35	1.07668e-33
chr2:1734314001-1734315000	CHH	0.0350404	0.5	1.03e-05	2.25439e-05
chr2:1744666001-1744667000	CHH	0.0145719	0.507042	1.79e-15	1.70433e-14
chr2:1749235001-1749236000	CHH	0.00492611	0.2	6.02e-08	2.01242e-07
chr2:1764358001-1764359000	CHH	0.0154639	0.253968	2.83e-05	5.51354e-05
chr2:1764537001-1764538000	CHH	0.0192837	0.35	3.45e-07	1.00144e-06
chr2:1766035001-1766036000	CHH	0.0720165	0.186073	0.00705963	0.00735729	Pt2G56360
chr2:1766597001-1766598000	CHH	0.164234	0.0100334	2.78e-07	8.29593e-07	Pt2G56380
chr2:1775182001-1775183000	CHH	0.0253165	0.129898	5e-26	1.43941e-24
chr2:1781583001-1781584000	CHH	0.0128205	0.116279	0.000180628	0.00028851
chr2:1792461001-1792462000	CHH	0.25	0.0213115	5.41e-05	9.8134e-05
chr2:1796339001-1796340000	CHH	0.108218	0.00515996	9.18e-32	3.94096e-30
chr2:1797758001-1797759000	CHH	0.149947	0.0176302	2.76e-35	1.4682e-33
chr2:1805271001-1805272000	CHH	0.0166359	0.25	0.000159911	0.000257945
chr2:1819096001-1819097000	CHH	0.0147059	0.153846	0.00391271	0.0043879	Pt2G58060
chr2:1842845001-1842846000	CHH	0.010214	0.25	4.07e-05	7.61414e-05
chr2:1844466001-1844467000	CHH	0.0121951	0.8	0.000100916	0.000170658
chr2:1854350001-1854351000	CHH	0	0.153846	8.55e-06	1.89167e-05
chr2:1856876001-1856877000	CHH	0.125	0.0228137	3.59e-21	6.05843e-20
chr2:1871063001-1871064000	CHH	0.0176166	0.117647	0.000226894	0.000354767
chr2:1872222001-1872223000	CHH	0.177778	0.0137557	1.17e-05	2.53586e-05
chr2:1874003001-1874004000	CHH	0.0154905	0.150943	5.05e-11	2.72188e-10
chr2:1876836001-1876837000	CHH	0.0159151	0.3	0.00685487	0.00717445
chr2:1894310001-1894311000	CHH	0.00924415	0.131148	5.86e-07	1.62394e-06
chr2:1901399001-1901400000	CHH	0	0.285714	3.66e-19	5.17689e-18
chr2:1905253001-1905254000	CHH	0	0.153846	0.00401272	0.00449359
chr2:1906131001-1906132000	CHH	0.0184582	0.16092	2.45e-08	8.76484e-08
chr2:1909914001-1909915000	CHH	0	0.129032	0.00875549	0.00890469
chr2:1914452001-1914453000	CHH	0.243902	0.0330427	1.59e-05	3.31974e-05
chr2:1916140001-1916141000	CHH	0.00613497	0.2	0.000412669	0.000601788
chr2:1928527001-1928528000	CHH	0.0198676	0.4	8.65e-10	3.88377e-09
chr2:1933568001-1933569000	CHH	0.047191	0.166667	0.00184934	0.00228091
chr2:1943159001-1943160000	CHH	0.139535	0.0192499	5.46e-10	2.52087e-09
chr2:1948448001-1948449000	CHH	0.16	0.00454546	0.000785834	0.00107367
chr2:1958718001-1958719000	CHH	0.00772472	0.143695	1.4e-22	2.87882e-21
chr2:1963180001-1963181000	CHH	0.158228	0.0360616	1.61e-08	5.92432e-08
chr2:1966753001-1966754000	CHH	0.246154	0.0021978	2.79e-05	5.45298e-05
chr2:1967052001-1967053000	CHH	0.15565	0.0156425	1.43e-10	7.22977e-10
chr2:1969296001-1969297000	CHH	0	0.145985	0.00428988	0.00475695	Pt2G63780
chr2:1969679001-1969680000	CHH	0.43	0.0222412	2.56e-37	1.74009e-35
chr2:1969680001-1969681000	CHH	0.533333	0.0224215	1.5e-15	1.45655e-14
chr2:1970573001-1970574000	CHH	0.147887	0.0115063	3.11e-11	1.74146e-10
chr2:1993347001-1993348000	CHH	0.0145719	0.4	0.000913811	0.00122325
chr2:1998833001-1998834000	CHH	0.190476	0	6.7e-06	1.51105e-05
chr2:2004570001-2004571000	CHH	0.173333	0.052381	0.00111272	0.00145996
chr2:2012850001-2012851000	CHH	0.139535	0.0246098	8.98e-05	0.000154312
chr2:2033537001-2033538000	CHH	0.0132135	0.2	1.1e-07	3.52317e-07
chr2:2040682001-2040683000	CHH	0.00502513	0.107692	4.39e-05	8.16286e-05	Pt2G66320
chr2:2049055001-2049056000	CHH	0.176471	0.026699	7.54e-09	2.96154e-08
chr2:2050475001-2050476000	CHH	0.0273438	0.257143	4.9e-05	9.01526e-05
chr2:2057562001-2057563000	CHH	0.038835	0.168317	1.08e-08	4.16183e-08
chr2:2058064001-2058065000	CHH	0.0241379	0.235294	0.000258568	0.000398687
chr2:2063032001-2063033000	CHH	0.0230441	0.303571	7.62e-20	1.16538e-18
chr2:2065624001-2065625000	CHH	0.0263736	0.5	1.9e-06	4.80796e-06
chr2:2069706001-2069707000	CHH	0.0166945	0.192	1.61e-10	8.10632e-10
chr2:2071587001-2071588000	CHH	0.0140845	0.173913	1.43e-11	8.49323e-11
chr2:2075777001-2075778000	CHH	0.13253	0.0110092	3e-23	6.67364e-22
chr2:2082104001-2082105000	CHH	0.0162349	0.142857	5.34e-05	9.72246e-05
chr2:2085463001-2085464000	CHH	0.6	0.0049505	0.000168703	0.000270474
chr2:2092962001-2092963000	CHH	0.333333	0.0271739	0.000436683	0.000631539
chr2:2099074001-2099075000	CHH	0.115942	0.00499002	1.06e-06	2.79506e-06
chr2:2115716001-2115717000	CHH	0.0211132	0.185567	0.000196249	0.000310622
chr2:2116456001-2116457000	CHH	0.012012	0.16	2.4e-09	1.02314e-08
chr2:2124369001-2124370000	CHH	0.0303644	0.186667	1.57e-07	4.86303e-07	Pt2G69030
chr2:2125929001-2125930000	CHH	0.0123457	0.4	0.000416952	0.00060731
chr2:2128578001-2128579000	CHH	0	0.133333	5.39e-05	9.78437e-05
chr2:2145588001-2145589000	CHH	0.0255319	0.15	1.33e-09	5.84293e-09	Pt2G69610
chr2:2146622001-2146623000	CHH	0	0.12963	1.31e-26	3.90923e-25
chr2:2156989001-2156990000	CHH	0.02	0.24359	9.74e-11	4.98615e-10
chr2:2158113001-2158114000	CHH	0.0122699	0.137931	0.00326539	0.00375489	Pt2G70010
chr2:2159937001-2159938000	CHH	0.0121294	0.235294	4.64e-22	8.73391e-21
chr2:2173896001-2173897000	CHH	0.290323	0.00564972	6.12e-14	4.81532e-13
chr2:2176023001-2176024000	CHH	0.020979	0.28125	0.000277789	0.000425375
chr2:2178311001-2178312000	CHH	0.0242511	1	8.24e-05	0.000143002
chr2:2186242001-2186243000	CHH	0.114754	0.0043384	0.000504673	0.00071924
chr2:2195069001-2195070000	CHH	0.0593525	0.17226	6.2e-06	1.40998e-05	Pt2G71530
chr2:2200878001-2200879000	CHH	0.0046729	1	1.3e-05	2.77825e-05
chr2:2221235001-2221236000	CHH	0.00810811	0.14	1.18e-05	2.55527e-05
chr2:2228870001-2228871000	CHH	0.0235426	0.150485	7.86e-10	3.5486e-09
chr2:2230300001-2230301000	CHH	0	0.151899	0.000100763	0.000170517
chr2:2233718001-2233719000	CHH	0.01059	0.144928	4.08e-08	1.40221e-07	Pt2G72630
chr2:2270489001-2270490000	CHH	0.39886	0.0121116	1.41e-51	2.30018e-49
chr2:2271836001-2271837000	CHH	0.12945	0.0268199	0.0021305	0.00257394
chr2:2276099001-2276100000	CHH	0.017452	0.25	0.00506327	0.0055017
chr2:2282083001-2282084000	CHH	0.00512821	0.111111	0.00412808	0.00460411
chr2:2282933001-2282934000	CHH	0	0.145455	0.00656143	0.00689979
chr2:2288079001-2288080000	CHH	0.214286	0.00850461	4.06e-13	2.87134e-12
chr2:2288643001-2288644000	CHH	0.202532	0.00947867	1.97e-19	2.8694e-18
chr2:2289409001-2289410000	CHH	0.0116144	0.5	1.52e-06	3.93592e-06
chr2:2290994001-2290995000	CHH	0.0384615	0.185185	3.56e-05	6.74251e-05
chr2:2300471001-2300472000	CHH	0.8	0.0355677	0.00183457	0.00226612
chr2:2300976001-2300977000	CHH	0.205128	0.0189229	3.51e-05	6.66328e-05
chr2:2301317001-2301318000	CHH	0.316327	0.0176056	8.14e-13	5.53294e-12
chr2:2302880001-2302881000	CHH	0.16	0.013245	1.29e-05	2.76412e-05
chr2:2306624001-2306625000	CHH	0.0198676	0.25	3.44e-13	2.45413e-12
chr3:5841001-5842000	CHH	0.5	0.012605	1.37e-05	2.91006e-05
chr3:10959001-10960000	CHH	0.0146199	0.166667	0.0021648	0.00260949
chr3:12846001-12847000	CHH	0.015625	0.19661	1.02e-05	2.23651e-05
chr3:15929001-15930000	CHH	0.0152616	0.214286	3.11e-06	7.53482e-06
chr3:17088001-17089000	CHH	0.00490196	0.111111	1.85e-05	3.80416e-05
chr3:18403001-18404000	CHH	0.0049505	0.109137	7.32e-10	3.31704e-09
chr3:27836001-27837000	CHH	0.146341	0.0191344	0.0096861	0.00973383	Pt3G01030
chr3:42280001-42281000	CHH	0.0413437	0.196629	6.09e-28	1.93535e-26	Pt3G01590
chr3:48660001-48661000	CHH	0.00699301	0.11	3.87e-10	1.82464e-09	Pt3G01920
chr3:65901001-65902000	CHH	0	0.114943	0.00223594	0.00267973	Pt3G02580
chr3:73705001-73706000	CHH	0.146341	0	1.45e-35	8.25151e-34
chr3:77395001-77396000	CHH	0	0.153846	2.25e-06	5.61811e-06
chr3:78117001-78118000	CHH	0.0147783	0.142857	0.00371697	0.00419144
chr3:88093001-88094000	CHH	0.0164512	0.158537	3.78e-12	2.42138e-11
chr3:89896001-89897000	CHH	0.0111278	0.307692	2.08e-05	4.20294e-05
chr3:104421001-104422000	CHH	0	0.111111	0.00111151	0.00145916
chr3:110370001-110371000	CHH	0.133333	0.0194647	0.000714031	0.000983249
chr3:129960001-129961000	CHH	0.20438	0.0118265	2e-08	7.25037e-08
chr3:130019001-130020000	CHH	0.253165	0.0122511	2.77e-13	2.00538e-12
chr3:158728001-158729000	CHH	0	0.208955	0.00142583	0.00181624
chr3:162113001-162114000	CHH	0.0161513	0.15873	2.5e-05	4.94943e-05
chr3:163057001-163058000	CHH	0.0194805	0.133333	0.009751	0.009787
chr3:171539001-171540000	CHH	0	0.143852	0.000379282	0.000560449
chr3:182700001-182701000	CHH	0.0377778	0.154294	3.84e-05	7.22806e-05
chr3:185050001-185051000	CHH	0.0328612	0.182796	5.27e-10	2.44237e-09
chr3:200237001-200238000	CHH	0.0184591	0.166667	1.34e-05	2.85874e-05
chr3:204031001-204032000	CHH	0.12	0	0.00040522	0.000593401
chr3:212719001-212720000	CHH	0.266667	0.00434783	1.96e-06	4.93428e-06
chr3:224287001-224288000	CHH	0.0083612	0.146497	2.64e-07	7.91676e-07	Pt3G07770
chr3:233021001-233022000	CHH	0.191489	0.0213793	2.12e-10	1.04379e-09
chr3:235383001-235384000	CHH	0.021978	0.21875	4.51e-11	2.447e-10
chr3:260235001-260236000	CHH	0.180723	0.0193237	0.000233541	0.000363997
chr3:279721001-279722000	CHH	0.0192947	0.128342	2.31e-15	2.16574e-14
chr3:283188001-283189000	CHH	0.0208044	0.8	0.000198827	0.000314296
chr3:283833001-283834000	CHH	0.0115237	0.166667	4.67e-05	8.61152e-05
chr3:323220001-323221000	CHH	0.0167926	0.191489	4.44e-11	2.41975e-10
chr3:323385001-323386000	CHH	0.0150445	0.150838	1.37e-05	2.91006e-05
chr3:323476001-323477000	CHH	0.0188851	0.15625	2.94e-08	1.03812e-07
chr3:323628001-323629000	CHH	0.0231871	0.125	0.000323544	0.000488109
chr3:331027001-331028000	CHH	0.0569853	0.231102	6.39e-13	4.41704e-12
chr3:342291001-342292000	CHH	0.015625	0.131868	0.00420217	0.00466971
chr3:343758001-343759000	CHH	0.017341	0.162304	1.15e-07	3.66413e-07
chr3:363443001-363444000	CHH	0.181818	0.01	0.000354619	0.000530411
chr3:375247001-375248000	CHH	0.37931	0.0243013	4.59e-12	2.88733e-11
chr3:376436001-376437000	CHH	0.0191827	0.2	1.18e-17	1.42944e-16
chr3:378428001-378429000	CHH	0.145161	0	0.00785905	0.0080769
chr3:380010001-380011000	CHH	0.00920245	0.114345	6.1e-08	2.03638e-07
chr3:390124001-390125000	CHH	0.013991	0.205882	2.32e-05	4.6419e-05
chr3:397966001-397967000	CHH	0.833333	0.0250818	1.22e-06	3.1963e-06
chr3:415592001-415593000	CHH	0.0227656	0.166667	6.81e-07	1.87027e-06
chr3:428533001-428534000	CHH	0	0.138158	0.00183798	0.00226919
chr3:429376001-429377000	CHH	0.0172533	0.14	0.000251387	0.000388839	Pt3G13590
chr3:430695001-430696000	CHH	0	0.434066	1.21e-25	3.2537e-24
chr3:431467001-431468000	CHH	0.291667	0.0200873	2.61e-05	5.15054e-05
chr3:432476001-432477000	CHH	0.5	0.0243704	8.09e-05	0.000140698
chr3:455736001-455737000	CHH	0.037037	0.5	0.000140138	0.000229992
chr3:457095001-457096000	CHH	0.00965251	0.120805	0.000425645	0.000615939	Pt3G14330
chr3:484676001-484677000	CHH	0.25	0.021978	0.00485335	0.00531371
chr3:493327001-493328000	CHH	0.0535714	0.153846	0.00713282	0.00740832	Pt3G15780
chr3:496316001-496317000	CHH	0.206993	0	2.74e-08	9.74532e-08	Pt3G15980
chr3:505409001-505410000	CHH	0.0173913	0.428571	0.00141676	0.00180563
chr3:511089001-511090000	CHH	0.0197581	0.132701	5.74e-40	5.20214e-38	Pt3G16530
chr3:512926001-512927000	CHH	0.0159433	0.216216	1.4e-08	5.22226e-08
chr3:515883001-515884000	CHH	0.00986031	0.12	1.4e-08	5.22226e-08
chr3:518336001-518337000	CHH	0.269231	0.0172594	5.15e-06	1.19e-05
chr3:521577001-521578000	CHH	0	0.126126	0.000562481	0.00079194
chr3:522333001-522334000	CHH	0.0338295	0.134831	0.00133814	0.00171584
chr3:528967001-528968000	CHH	0.034188	0.14433	0.000768891	0.00105228
chr3:536879001-536880000	CHH	0.0427807	0.177419	1.65e-06	4.2278e-06
chr3:555604001-555605000	CHH	0.0473373	0.166667	0.00361868	0.0040995
chr3:562762001-562763000	CHH	0.0131684	0.2	3.46e-06	8.30875e-06
chr3:564584001-564585000	CHH	0	0.125	0.00323463	0.00372302
chr3:564992001-564993000	CHH	0.0213244	0.2	0.00608725	0.00646639
chr3:573529001-573530000	CHH	0.171271	0.0208333	2.38e-11	1.345e-10
chr3:578471001-578472000	CHH	0.0162602	0.133333	3.01e-06	7.32883e-06
chr3:581348001-581349000	CHH	0.133333	0.0188172	6.33e-23	1.36946e-21
chr3:588083001-588084000	CHH	0.0151394	0.338462	7.38e-06	1.65072e-05
chr3:590769001-590770000	CHH	0.0109409	0.149798	3.05e-13	2.1951e-12
chr3:596765001-596766000	CHH	0.117276	0.00519288	6.91e-34	3.45077e-32
chr3:607818001-607819000	CHH	0	0.177778	5.05e-05	9.2426e-05
chr3:611594001-611595000	CHH	0.0184502	0.134725	6.32e-17	7.09406e-16
chr3:626778001-626779000	CHH	0.0172833	0.166008	7.85e-16	7.80852e-15
chr3:643690001-643691000	CHH	0.301724	0	3.78e-10	1.7891e-09
chr3:647367001-647368000	CHH	0.0190355	0.137931	8.37e-08	2.7345e-07
chr3:657634001-657635000	CHH	0.192661	0.0244428	8.78e-19	1.187e-17
chr3:659925001-659926000	CHH	0.0230483	0.184049	2.12e-10	1.04379e-09
chr3:674991001-674992000	CHH	0.179487	0.0266667	0.00121585	0.00157919
chr3:694838001-694839000	CHH	0.0167939	0.2	0.00519405	0.00562134
chr3:699384001-699385000	CHH	0	0.2	0.000823684	0.00111975	Pt3G21950
chr3:701187001-701188000	CHH	0.00762631	0.216495	2.13e-10	1.04661e-09
chr3:703092001-703093000	CHH	0.00561798	0.108808	0.0018511	0.00228194
chr3:725680001-725681000	CHH	0.0392157	0.333333	0.000155169	0.000251456
chr3:733099001-733100000	CHH	0.272727	0.015444	1.68e-07	5.18406e-07
chr3:734876001-734877000	CHH	1	0	0.0020364	0.00247668
chr3:752449001-752450000	CHH	0.03	0.230769	0.000446234	0.000644209
chr3:767908001-767909000	CHH	0.0275049	0.128571	6.27e-05	0.000112072
chr3:777791001-777792000	CHH	0	0.104575	0.000358032	0.000534771
chr3:777997001-777998000	CHH	0.266667	0	0.00212222	0.00256575
chr3:781131001-781132000	CHH	0.0170843	0.18	0.000384281	0.000566467
chr3:782127001-782128000	CHH	0.135593	0.0191489	0.0022714	0.00271392
chr3:796271001-796272000	CHH	0.0263158	0.142857	3.16e-05	6.07903e-05
chr3:798057001-798058000	CHH	0.00933126	0.128492	4.52e-10	2.10675e-09	Pt3G26260
chr3:799533001-799534000	CHH	0.0374707	0.25	0.000909837	0.00121993	Pt3G26340
chr3:808137001-808138000	CHH	0.164623	0.0131349	2.84e-23	6.4347e-22
chr3:816616001-816617000	CHH	0.0207317	0.2	0.000626152	0.00087454
chr3:819752001-819753000	CHH	0.1	0	0.00146259	0.00185342
chr3:819814001-819815000	CHH	0	0.153846	3.88e-07	1.11306e-06
chr3:823511001-823512000	CHH	0.00507614	0.2	0.00393737	0.00441353
chr3:838747001-838748000	CHH	0.00685871	0.144928	9.74e-08	3.16518e-07
chr3:850189001-850190000	CHH	0.325615	0.011811	2.49e-16	2.63768e-15
chr3:864907001-864908000	CHH	0.0137525	0.116883	9.02e-16	8.89998e-15
chr3:876529001-876530000	CHH	0	0.171875	0.00675353	0.0070805
chr3:931844001-931845000	CHH	0.169231	0.0333333	0.000105616	0.000178113	Pt3G32200
chr3:946069001-946070000	CHH	0.0201022	0.222222	1.44e-08	5.35514e-08
chr3:949012001-949013000	CHH	0.0218477	0.161677	1.93e-19	2.82797e-18
chr3:951546001-951547000	CHH	0.00705219	0.150179	4.2e-11	2.30435e-10
chr3:951593001-951594000	CHH	0.190476	0.0026455	8.41e-06	1.86575e-05
chr3:989442001-989443000	CHH	0.222222	0.0158356	3.32e-06	8.00398e-06	Pt3G34380
chr3:989751001-989752000	CHH	0.25	0.0153918	5.36e-09	2.13963e-08
chr3:1002244001-1002245000	CHH	0	0.25	4.4e-06	1.03229e-05
chr3:1011670001-1011671000	CHH	0.022278	0.225352	3.22e-22	6.30347e-21
chr3:1012884001-1012885000	CHH	0.25	0.0142857	0.0050583	0.00549874
chr3:1019647001-1019648000	CHH	0.0216648	0.138889	5.2e-06	1.20042e-05
chr3:1032973001-1032974000	CHH	0.0231267	0.171429	0.00920802	0.00931075
chr3:1042420001-1042421000	CHH	0.151899	0.0179407	1.49e-05	3.13772e-05
chr3:1046732001-1046733000	CHH	0	0.3125	0.000348187	0.000521428
chr3:1052365001-1052366000	CHH	0.181818	0.0133779	0.00191624	0.00235394
chr3:1052575001-1052576000	CHH	0.5	0	0.00103532	0.00136647
chr3:1053662001-1053663000	CHH	0.145455	0.0229682	6.75e-10	3.08039e-09	Pt3G36760
chr3:1056886001-1056887000	CHH	0.129032	0	4.85e-08	1.65062e-07
chr3:1069560001-1069561000	CHH	0.0138751	0.162791	2.62e-10	1.26452e-09
chr3:1075426001-1075427000	CHH	0.0142132	0.25	0.00180282	0.00222803
chr3:1089668001-1089669000	CHH	0.018018	0.2	0.00224206	0.00268542
chr3:1097902001-1097903000	CHH	0.00567108	0.666667	0.00213541	0.0025766
chr3:1121662001-1121663000	CHH	0.187328	0.0507117	1.5e-21	2.65978e-20
chr3:1131341001-1131342000	CHH	0.357143	0.0121457	3.48e-05	6.6166e-05
chr3:1154190001-1154191000	CHH	0.00821018	0.25	3.36e-05	6.42338e-05
chr3:1156139001-1156140000	CHH	0.149378	0.035868	7.09e-14	5.54288e-13
chr3:1161516001-1161517000	CHH	0.117647	0	7.44e-06	1.66262e-05
chr3:1202976001-1202977000	CHH	0.0157917	0.152838	1.12e-12	7.48809e-12
chr3:1209706001-1209707000	CHH	0.00761773	0.2	2.48e-08	8.8463e-08
chr3:1244006001-1244007000	CHH	0.00526316	0.140351	4.32e-11	2.36489e-10
chr3:1280948001-1280949000	CHH	0.0209864	0.48	2.19e-11	1.24337e-10
chr3:1283704001-1283705000	CHH	0.00766283	0.137339	5.11e-08	1.73188e-07	Pt3G43340
chr3:1301187001-1301188000	CHH	0.0116429	0.298932	3.28e-22	6.36997e-21
chr3:1307355001-1307356000	CHH	0	0.380952	1.94e-05	3.96259e-05
chr3:1307962001-1307963000	CHH	0.169737	0	4.78e-09	1.93014e-08
chr3:1336823001-1336824000	CHH	0.0257009	0.160714	2.38e-05	4.74642e-05
chr3:1342142001-1342143000	CHH	0	0.185185	0.00461905	0.00507763
chr3:1342400001-1342401000	CHH	0	0.173913	0.00740194	0.00765211
chr3:1345052001-1345053000	CHH	0.0174087	0.166667	3.02e-07	8.91428e-07
chr3:1356618001-1356619000	CHH	0.0195304	0.16	0.000834261	0.00113099
chr3:1367402001-1367403000	CHH	0	0.134021	2.01e-05	4.0885e-05
chr3:1374065001-1374066000	CHH	0.0140845	0.5	0.00424333	0.00471117
chr3:1380653001-1380654000	CHH	0.00617284	0.144796	5.22e-08	1.76671e-07	Pt3G45090
chr3:1435546001-1435547000	CHH	0.3	0	0.000106296	0.000179137
chr3:1437435001-1437436000	CHH	0.0152188	0.133333	2.11e-05	4.25653e-05
chr3:1459374001-1459375000	CHH	0.0153846	0.117949	1.11e-11	6.69007e-11
chr3:1492209001-1492210000	CHH	0.133333	0	6.44e-05	0.000114609
chr3:1498055001-1498056000	CHH	0.04	0.166667	5.66e-05	0.000102214
chr3:1506533001-1506534000	CHH	0.298643	0.0134263	2.44e-50	3.31704e-48	Pt3G48530
chr3:1507048001-1507049000	CHH	0.333333	0.0276498	0.0013978	0.00178332
chr3:1530393001-1530394000	CHH	0.0229645	0.4	0.00463584	0.0050938
chr3:1530681001-1530682000	CHH	0.0154686	0.357143	7.17e-06	1.60668e-05
chr3:1535288001-1535289000	CHH	0.132075	0.00733496	3.23e-07	9.47699e-07
chr3:1548357001-1548358000	CHH	0.125714	0.0168539	2.84e-05	5.52423e-05	Pt3G49230
chr3:1560430001-1560431000	CHH	0.012966	0.130824	4.29e-21	7.19016e-20	Pt3G49840,Pt3G49830
chr3:1567296001-1567297000	CHH	0.0416667	0.285714	0.000368007	0.000547424
chr3:1572203001-1572204000	CHH	0.266667	0.0106414	0.000813338	0.00110877
chr3:1572270001-1572271000	CHH	0	1	3.74e-10	1.77704e-09
chr3:1573732001-1573733000	CHH	0.234043	0.0507937	0.00133957	0.00171619
chr3:1583518001-1583519000	CHH	0	0.266667	0.00362444	0.00410412
chr3:1593970001-1593971000	CHH	0.2	0.0163551	3.81e-05	7.19373e-05
chr3:1599307001-1599308000	CHH	0.108108	0.257143	0.00351937	0.00400553
chr3:1605674001-1605675000	CHH	0.0711462	0.193878	0.00266156	0.00313872
chr3:1628979001-1628980000	CHH	0.363636	0	7.91e-05	0.000138058
chr3:1660139001-1660140000	CHH	0.0114504	0.4	0.00360014	0.00408416
chr3:1660453001-1660454000	CHH	0.0241071	0.181818	5.87e-06	1.33992e-05
chr3:1673113001-1673114000	CHH	0.0267559	0.237288	5.96e-05	0.000106843
chr3:1694852001-1694853000	CHH	0.0243408	0.255814	1.16e-19	1.74142e-18
chr3:1694904001-1694905000	CHH	0.0060241	0.111111	5.07e-05	9.26534e-05
chr3:1696234001-1696235000	CHH	0.26087	0.0179906	1.66e-20	2.69008e-19
chr3:1696762001-1696763000	CHH	0.149931	0.00955752	1.57e-29	5.82089e-28
chr3:1714821001-1714822000	CHH	0.0221479	0.168956	3.05e-38	2.40753e-36
chr3:1719494001-1719495000	CHH	0.115942	0.0146374	3.33e-05	6.371e-05
chr3:1727672001-1727673000	CHH	0.102564	0	0.00747624	0.00771637
chr3:1730843001-1730844000	CHH	0.186813	0.0244755	1.01e-07	3.27347e-07
chr3:1735723001-1735724000	CHH	0.0153153	0.135802	0.000459606	0.000661173
chr3:1737155001-1737156000	CHH	0.00763359	0.133333	0.00282525	0.00331101
chr3:1749024001-1749025000	CHH	0.164557	0.0102941	1.38e-05	2.92622e-05
chr3:1754222001-1754223000	CHH	0.4	0.0376971	0.000141555	0.000231851
chr3:1761719001-1761720000	CHH	0.00833333	0.2	0.000799495	0.00109111
chr3:1764575001-1764576000	CHH	0.0194444	0.4	2.02e-09	8.68707e-09
chr3:1764819001-1764820000	CHH	0.0295008	0.142857	0.000107744	0.000180706
chr3:1765539001-1765540000	CHH	0	0.4	0.00351039	0.00399717
chr3:1790260001-1790261000	CHH	0.5	0.0156904	0.00226239	0.0027058
chr3:1793559001-1793560000	CHH	0.0110149	0.190476	0.000235242	0.000366181
chr3:1807001001-1807002000	CHH	0.278689	0.0235792	7.11e-11	3.71756e-10
chr3:1814370001-1814371000	CHH	0.035461	0.162162	1.55e-05	3.25009e-05
chr3:1816057001-1816058000	CHH	0.0112532	0.190476	2.54e-06	6.27816e-06
chr3:1818132001-1818133000	CHH	0.15873	0.0155367	1.5e-05	3.15606e-05
chr3:1829117001-1829118000	CHH	0	0.145833	1.06e-07	3.41742e-07
chr3:1837999001-1838000000	CHH	0.0111111	0.233333	0.00412451	0.00460222
chr3:1866662001-1866663000	CHH	0.121212	0.0186729	4.93e-09	1.9809e-08
chr3:1877916001-1877917000	CHH	0.0212766	0.244898	5.35e-05	9.72619e-05
chr3:1913359001-1913360000	CHH	0.0188261	0.16	0.000106445	0.000179264
chr3:1920869001-1920870000	CHH	0.125	0.00447427	2.04e-17	2.42324e-16
chr3:1934806001-1934807000	CHH	0	0.333333	0.00831947	0.00850721
chr3:1947290001-1947291000	CHH	0.284264	0.00455927	2.12e-21	3.67918e-20
chr3:1965582001-1965583000	CHH	0.0169492	0.125	4.22e-05	7.8827e-05
chr3:1972772001-1972773000	CHH	1	0.0153257	9.75e-05	0.000165682
chr3:2020138001-2020139000	CHH	0.160622	0.0434783	6.68e-09	2.6407e-08	Pt3G63560
chr3:2036036001-2036037000	CHH	0.0194932	0.282353	8.34e-27	2.5195e-25	Pt3G64190
chr3:2038883001-2038884000	CHH	0.0141509	0.140187	3.29e-06	7.93948e-06
chr3:2040599001-2040600000	CHH	0.211765	0	6.24e-05	0.000111618
chr3:2043954001-2043955000	CHH	0.2	0.0136426	2.74e-09	1.15401e-08
chr3:2051935001-2051936000	CHH	0.156627	0.0182482	0.000986911	0.00131177
chr3:2052152001-2052153000	CHH	0.333333	0.0183968	0.0015512	0.00195357
chr3:2054426001-2054427000	CHH	0.0137931	0.216216	5.65e-05	0.000102109
chr3:2064282001-2064283000	CHH	0.228571	0.0239944	2.79e-16	2.94273e-15	Pt3G65380,Pt3G65370
chr3:2064686001-2064687000	CHH	0.00403045	0.151515	0.000318529	0.000481731
chr3:2091060001-2091061000	CHH	0.378049	0.0215909	0.00290027	0.00338273
chr3:2094881001-2094882000	CHH	0.147368	0	5.94e-05	0.000106719
chr3:2099748001-2099749000	CHH	0.0224172	0.214286	0.000709435	0.00097747
chr3:2111826001-2111827000	CHH	0	0.714286	0.00282809	0.00331275
chr3:2128422001-2128423000	CHH	0.031348	0.156863	0.00836311	0.00854826
chr3:2129535001-2129536000	CHH	0.0155844	0.210526	4.63e-07	1.30525e-06	Pt3G67750
chr3:2141923001-2141924000	CHH	0.14433	0.00515464	0.00841055	0.00858599
chr3:2142203001-2142204000	CHH	0.666667	0.0231445	5.65e-05	0.000102109
chr3:2152174001-2152175000	CHH	0.0161923	0.181818	0.0040143	0.00449359
chr3:2176366001-2176367000	CHH	0.127168	0.0263331	6.29e-18	7.89314e-17
chr3:2181069001-2181070000	CHH	0.00759013	0.171429	1.23e-05	2.65884e-05
chr3:2185674001-2185675000	CHH	0.0275229	0.285714	0.000242974	0.000376779
chr3:2188528001-2188529000	CHH	0.0212766	0.133333	4.58e-05	8.4647e-05
chr3:2211298001-2211299000	CHH	0.2	0.0286426	2.82e-09	1.18566e-08
chr3:2220349001-2220350000	CHH	0.0689655	0.181818	0.00638362	0.00673307
chr3:2228906001-2228907000	CHH	0.0286885	0.181818	2.37e-05	4.73033e-05
chr3:2247475001-2247476000	CHH	0.02331	0.141304	3.45e-07	1.00144e-06	Pt3G71500
chr3:2251678001-2251679000	CHH	0.0119048	0.236842	0.000165142	0.000265508
chr3:2260554001-2260555000	CHH	0.147651	0.0252809	6.51e-25	1.64226e-23
chr3:2273697001-2273698000	CHH	0.131148	0.00873362	4.94e-07	1.38945e-06
chr3:2274385001-2274386000	CHH	0.168831	0	0.00318467	0.00366897
chr3:2276653001-2276654000	CHH	0.126471	0.0111732	0.00346062	0.00394969	Pt3G72630
chr3:2277144001-2277145000	CHH	0.028169	0.138462	3.65e-08	1.2633e-07	Pt3G72650
chr3:2286813001-2286814000	CHH	0.011236	0.8	0.000549584	0.000776014
chr4:5472001-5473000	CHH	0	0.266667	0.00888776	0.00902421
chr4:10841001-10842000	CHH	0.155172	0.012987	2.11e-10	1.04306e-09
chr4:16521001-16522000	CHH	0.0122249	0.125	4.46e-08	1.52425e-07
chr4:17577001-17578000	CHH	0.0168224	0.266667	1.82e-06	4.62465e-06
chr4:21483001-21484000	CHH	0.119298	0.00921659	0.000107646	0.000180665
chr4:26742001-26743000	CHH	0.00584795	0.147287	0.00178587	0.00221155
chr4:29755001-29756000	CHH	0.0198745	0.150838	4.02e-11	2.21055e-10
chr4:30403001-30404000	CHH	0.00429184	0.111111	9.63e-07	2.56416e-06	Pt4G00750
chr4:38104001-38105000	CHH	0.0434783	0.15748	0.00429039	0.00475695
chr4:41488001-41489000	CHH	0.0154211	0.242424	0.00171863	0.00213802
chr4:41664001-41665000	CHH	0.00524934	0.117647	5.27e-07	1.47043e-06
chr4:48875001-48876000	CHH	0.00943396	0.333333	8.87e-05	0.000152851
chr4:51848001-51849000	CHH	0.0235294	0.125	0.000732593	0.00100654
chr4:60202001-60203000	CHH	0	0.135593	0.000169609	0.000271619
chr4:67454001-67455000	CHH	0.0150674	0.172414	8.89e-10	3.98422e-09
chr4:89585001-89586000	CHH	0.157895	0	0.000282301	0.000431917
chr4:90481001-90482000	CHH	0.148936	0	0.00030961	0.000469694
chr4:108135001-108136000	CHH	0	0.169014	1.48e-07	4.61345e-07
chr4:108185001-108186000	CHH	0.01	0.142857	0.00920499	0.00931075
chr4:133895001-133896000	CHH	0.175258	0.0288462	1.88e-05	3.8529e-05
chr4:136061001-136062000	CHH	0.0119709	0.171429	2.15e-11	1.22635e-10
chr4:144606001-144607000	CHH	0.0211002	0.3	0.00525217	0.0056767
chr4:153201001-153202000	CHH	0.00692042	0.266667	0.000347839	0.000521428
chr4:169584001-169585000	CHH	0.0280374	0.153439	6.57e-05	0.000116668
chr4:186655001-186656000	CHH	0.133333	0	0.00126698	0.00163864
chr4:194190001-194191000	CHH	0	0.122807	2.78e-05	5.44213e-05
chr4:204434001-204435000	CHH	0.0254545	0.272727	0.0021311	0.00257394
chr4:215765001-215766000	CHH	0.0162208	0.203103	1.97e-83	4.82059e-80	Pt4G06810
chr4:218550001-218551000	CHH	0.0187354	0.288	6.52e-06	1.47317e-05	Pt4G06930
chr4:219871001-219872000	CHH	0.0677966	0.176471	0.00503663	0.00548493
chr4:234336001-234337000	CHH	0.2	0	0.000348008	0.000521428
chr4:238105001-238106000	CHH	0	0.16129	0.00216741	0.00261135
chr4:243717001-243718000	CHH	0.0181818	0.142857	0.00039131	0.000575442
chr4:249369001-249370000	CHH	0.120879	0.00913242	0.00285218	0.00333618
chr4:251794001-251795000	CHH	0.0104328	0.14245	6.14e-16	6.25906e-15
chr4:275935001-275936000	CHH	0.049676	0.4	0.0010084	0.00133526
chr4:276928001-276929000	CHH	0.122029	0.00569801	6.19e-16	6.25906e-15
chr4:287824001-287825000	CHH	0	0.333333	0.00133092	0.00171228
chr4:295255001-295256000	CHH	0.0170109	0.153846	1.22e-08	4.64283e-08
chr4:296046001-296047000	CHH	0.0354132	0.2	0.00641294	0.00675817
chr4:296114001-296115000	CHH	0.0138662	0.215686	0.00383376	0.00430726
chr4:321181001-321182000	CHH	0.00905401	0.150376	3.31e-14	2.70889e-13
chr4:323330001-323331000	CHH	0.0162242	0.190476	0.00256017	0.00303084
chr4:336899001-336900000	CHH	0.0154867	0.153846	1.48e-11	8.76891e-11	Pt4G10730
chr4:348687001-348688000	CHH	0.130435	0.00344828	6.12e-08	2.0375e-07
chr4:360265001-360266000	CHH	0.0111386	0.153846	2.66e-05	5.23654e-05	Pt4G11580
chr4:366046001-366047000	CHH	0.0240642	0.134146	4.78e-09	1.93014e-08
chr4:367793001-367794000	CHH	0	0.139785	6.36e-22	1.17014e-20
chr4:371234001-371235000	CHH	0.197802	0	6.59e-08	2.18802e-07
chr4:373684001-373685000	CHH	0.0145089	0.25	2.5e-05	4.94943e-05
chr4:390606001-390607000	CHH	0.00815661	0.16	0.00303767	0.0035195
chr4:392204001-392205000	CHH	0.311111	0.0219319	1.84e-08	6.70012e-08
chr4:412778001-412779000	CHH	0.137931	0	0.00306914	0.00355259
chr4:414619001-414620000	CHH	0.0188679	0.14876	2.12e-08	7.64012e-08
chr4:442155001-442156000	CHH	0.0264798	0.177778	0.000695482	0.000960668
chr4:457466001-457467000	CHH	0.133333	0	1.1e-13	8.38536e-13
chr4:500661001-500662000	CHH	0.0203106	0.307692	2.89e-25	7.52322e-24
chr4:515190001-515191000	CHH	0	0.185393	8.01e-07	2.17059e-06
chr4:525712001-525713000	CHH	0.0356083	0.25	7.84e-07	2.12924e-06
chr4:529247001-529248000	CHH	0.177083	0.0300694	0.00969597	0.00973827
chr4:544099001-544100000	CHH	0.0104372	0.149425	4.37e-06	1.02722e-05
chr4:551612001-551613000	CHH	0.0110701	0.140449	8.03e-08	2.63044e-07
chr4:553035001-553036000	CHH	0.1875	0.0206612	0.0001076	0.000180665
chr4:565275001-565276000	CHH	0.154229	0.016129	9.4e-10	4.20508e-09
chr4:582403001-582404000	CHH	0.0140424	0.177778	2.06e-16	2.20123e-15	Pt4G19590
chr4:601182001-601183000	CHH	0.105793	0	1.01e-05	2.21855e-05	Pt4G20610
chr4:603159001-603160000	CHH	0.0253749	0.1875	0.000887439	0.00119382	Pt4G20730
chr4:614298001-614299000	CHH	0.164675	0.00699301	3.29e-19	4.70797e-18
chr4:631783001-631784000	CHH	0.0188062	0.333333	0.000545963	0.000771792
chr4:641080001-641081000	CHH	0.194748	0.0230769	7.64e-15	6.79821e-14
chr4:643651001-643652000	CHH	0.011399	0.133333	0.0098107	0.00983481
chr4:646970001-646971000	CHH	0.0305927	0.196078	2.5e-11	1.40632e-10
chr4:653312001-653313000	CHH	0.126174	0.0207743	7.67e-23	1.61797e-21
chr4:655715001-655716000	CHH	0.0167715	0.133333	0.00731413	0.00757093
chr4:655991001-655992000	CHH	0.0114823	0.129032	1.6e-15	1.53537e-14
chr4:664123001-664124000	CHH	1	0.0178282	0.000421816	0.000611738
chr4:665826001-665827000	CHH	0.179688	0.0232342	2.51e-10	1.21864e-09
chr4:666292001-666293000	CHH	0.189474	0.00862069	3.72e-14	3.0242e-13
chr4:669676001-669677000	CHH	0.0103093	0.346154	1.69e-07	5.20835e-07
chr4:672829001-672830000	CHH	0.0368782	0.142857	0.00155703	0.0019599
chr4:676167001-676168000	CHH	0.00651042	0.125	0.00813611	0.00833713	Pt4G23190
chr4:700844001-700845000	CHH	0.178571	0.0232558	0.000665704	0.000924505
chr4:717137001-717138000	CHH	0.6	0.0325203	1.07e-12	7.1931e-12
chr4:726947001-726948000	CHH	0.0151515	0.133333	0.00112961	0.00147974
chr4:729084001-729085000	CHH	0.238095	0	9.54e-07	2.54851e-06
chr4:757343001-757344000	CHH	0	0.285714	7.66e-07	2.08267e-06
chr4:757398001-757399000	CHH	0.162791	0.0218341	9.81e-07	2.60077e-06
chr4:761914001-761915000	CHH	0.0271698	0.297872	4.84e-10	2.25161e-09
chr4:768443001-768444000	CHH	0.136364	0.00843882	1.46e-07	4.55691e-07
chr4:775059001-775060000	CHH	0	0.23301	2.27e-07	6.88314e-07
chr4:813096001-813097000	CHH	0.185185	0.0201578	1.84e-11	1.06694e-10
chr4:822349001-822350000	CHH	0.25	0	5.7e-06	1.30476e-05
chr4:825750001-825751000	CHH	0.00982928	0.15748	8.08e-15	7.16368e-14
chr4:832673001-832674000	CHH	0	0.121951	0.00338928	0.0038755
chr4:841421001-841422000	CHH	0	0.35	1.34e-06	3.49199e-06	Pt4G28100
chr4:872210001-872211000	CHH	0.023913	0.16	0.00479795	0.00526012
chr4:879691001-879692000	CHH	0.125812	0.0176068	1.53e-72	9.35977e-70
chr4:885830001-885831000	CHH	0.0211111	0.2	0.000615599	0.000861275
chr4:894665001-894666000	CHH	0.0176471	0.15	0.00385112	0.00432279
chr4:902226001-902227000	CHH	0.272727	0.0171527	1.38e-05	2.92622e-05
chr4:910208001-910209000	CHH	0.137255	0.0351474	0.00101322	0.00134019
chr4:916181001-916182000	CHH	0.00481232	0.117647	0.00410767	0.00458971
chr4:945787001-945788000	CHH	0.0164975	0.168831	0.00170144	0.00212095
chr4:958622001-958623000	CHH	0.00996329	0.111588	1.89e-09	8.18554e-09
chr4:964894001-964895000	CHH	0.185841	0.00830737	2.81e-24	6.80799e-23
chr4:966150001-966151000	CHH	0.033557	0.269565	4.95e-15	4.51965e-14
chr4:984303001-984304000	CHH	0	0.153846	3.75e-06	8.96118e-06
chr4:1069046001-1069047000	CHH	0.0486111	0.166667	0.00040882	0.000597243
chr4:1096127001-1096128000	CHH	0.143284	0.00316456	2.89e-18	3.74171e-17
chr4:1107105001-1107106000	CHH	0.0193004	0.125	7.08e-11	3.7098e-10
chr4:1155413001-1155414000	CHH	0.181818	0.015534	3.35e-11	1.85883e-10
chr4:1157465001-1157466000	CHH	0.189189	0.00413223	1.56e-06	4.01823e-06
chr4:1198413001-1198414000	CHH	0.0271084	0.145161	1.49e-25	3.96308e-24
chr4:1203832001-1203833000	CHH	0.00985915	0.142349	1.23e-17	1.48267e-16
chr4:1212136001-1212137000	CHH	0	0.166667	0.00940266	0.00947624
chr4:1215763001-1215764000	CHH	0	0.145199	2.29e-10	1.11849e-09	Pt4G36580
chr4:1228656001-1228657000	CHH	0.0167539	0.213333	1.08e-08	4.16183e-08
chr4:1260251001-1260252000	CHH	0.176219	0.0207254	2.39e-32	1.08302e-30	Pt4G37410
chr4:1262326001-1262327000	CHH	0	0.714286	0.00105988	0.00139737	Pt4G37510
chr4:1280369001-1280370000	CHH	0.0150044	0.12	0.00198606	0.00242509
chr4:1294538001-1294539000	CHH	0.0227766	0.142857	0.000107603	0.000180665
chr4:1301325001-1301326000	CHH	0.521739	0.0121951	0.000484169	0.000693606
chr4:1304319001-1304320000	CHH	0.5	0.0207972	9.53e-07	2.54851e-06
chr4:1305320001-1305321000	CHH	0.017135	0.181818	1.11e-07	3.54591e-07
chr4:1315000001-1315001000	CHH	0	0.2	0.00510924	0.00554426
chr4:1320839001-1320840000	CHH	0.013289	0.150376	2.19e-12	1.44836e-11
chr4:1320849001-1320850000	CHH	0.0290698	0.142857	2.56e-05	5.05595e-05
chr4:1335681001-1335682000	CHH	0.145161	0.0156507	1.58e-13	1.17516e-12
chr4:1357246001-1357247000	CHH	0.151316	0	1.46e-37	1.08261e-35
chr4:1358486001-1358487000	CHH	0.0172777	0.155689	1.41e-14	1.18566e-13
chr4:1370682001-1370683000	CHH	0.0259142	0.152174	0.00922583	0.00932491
chr4:1372933001-1372934000	CHH	0.0167444	0.137681	0.00846854	0.00864158
chr4:1379981001-1379982000	CHH	0	0.117188	1.37e-07	4.30345e-07
chr4:1403373001-1403374000	CHH	0.015544	0.242424	0.000396389	0.000582211
chr4:1409894001-1409895000	CHH	0.00844206	0.16	0.00724175	0.00750235
chr4:1414542001-1414543000	CHH	0	0.4	0.00709045	0.00737998	Pt4G41960
chr4:1419562001-1419563000	CHH	0.137255	0.0246753	3.37e-07	9.81713e-07
chr4:1426088001-1426089000	CHH	0.0251799	0.163934	0.00141266	0.00180134
chr4:1429911001-1429912000	CHH	0.25	0.0238439	0.000197489	0.000312382
chr4:1432944001-1432945000	CHH	0.130435	0.0193589	0.000138539	0.00022752
chr4:1480975001-1480976000	CHH	0.021327	0.2	0.00719068	0.00745576
chr4:1488513001-1488514000	CHH	0.0140969	0.117647	1.12e-05	2.43829e-05
chr4:1490884001-1490885000	CHH	0.129032	0.0177165	0.00159677	0.00200066
chr4:1501796001-1501797000	CHH	0.00793651	0.16	0.0025433	0.00301378
chr4:1507466001-1507467000	CHH	0.0131737	0.666667	0.00598936	0.00638048	Pt4G44990
chr4:1514898001-1514899000	CHH	0.0227618	0.333333	0.0072701	0.00752854
chr4:1515567001-1515568000	CHH	0.00778816	0.235294	3.79e-06	9.04793e-06
chr4:1516697001-1516698000	CHH	0.210526	0.0222222	0.000515891	0.000733945
chr4:1518215001-1518216000	CHH	0.040404	0.202247	1.06e-06	2.79506e-06
chr4:1528766001-1528767000	CHH	0.6	0.0117504	0.00384744	0.00432065
chr4:1534220001-1534221000	CHH	0.333333	0.0178197	2.53e-07	7.62427e-07
chr4:1540128001-1540129000	CHH	0.141732	0.0187668	0.000776024	0.00106145
chr4:1546570001-1546571000	CHH	0.0123203	0.134615	7.99e-11	4.14227e-10
chr4:1563495001-1563496000	CHH	0.0127827	0.2	3.03e-06	7.37019e-06
chr4:1582098001-1582099000	CHH	0.114943	0.00810811	0.000113097	0.000189165
chr4:1582764001-1582765000	CHH	0.00477327	0.116635	9.67e-14	7.41771e-13
chr4:1608454001-1608455000	CHH	0	0.171429	0.00715681	0.00742694
chr4:1608691001-1608692000	CHH	0.0151515	0.15	0.00286733	0.0033491
chr4:1613755001-1613756000	CHH	0.0180723	0.14346	3.92e-07	1.12059e-06
chr4:1614886001-1614887000	CHH	0	0.263158	0.000114937	0.000191849
chr4:1620699001-1620700000	CHH	0.0212766	0.166667	5.3e-05	9.65681e-05
chr4:1630003001-1630004000	CHH	0.12	0.0111111	0.00387823	0.00435123
chr4:1630924001-1630925000	CHH	0.0290424	0.4	0.000553839	0.000780879
chr4:1639931001-1639932000	CHH	0.179487	0.0178274	2.54e-07	7.64499e-07
chr4:1640097001-1640098000	CHH	0.169811	0.0114848	1.92e-06	4.83856e-06
chr4:1641673001-1641674000	CHH	0.0200818	0.131783	0.000146382	0.000238639
chr4:1646797001-1646798000	CHH	0.0121498	0.171429	7.58e-07	2.06321e-06
chr4:1650575001-1650576000	CHH	0	0.133333	0.0020137	0.00245509
chr4:1664883001-1664884000	CHH	0.0148601	0.157895	4.88e-11	2.63606e-10
chr4:1666709001-1666710000	CHH	0.253521	0.0133381	1.19e-23	2.7471e-22
chr4:1668535001-1668536000	CHH	0.117647	0.0115173	0.000335246	0.000503899
chr4:1674128001-1674129000	CHH	0.00954198	0.138298	2.17e-07	6.61269e-07
chr4:1676157001-1676158000	CHH	0.0362514	0.183673	0.000408312	0.000596858
chr4:1678718001-1678719000	CHH	0.1875	0.00381679	2.3e-07	6.95686e-07
chr4:1696442001-1696443000	CHH	0.0199396	0.122951	5.33e-20	8.30733e-19	Pt4G50600
chr4:1706509001-1706510000	CHH	0.0145985	0.156794	4.21e-10	1.97733e-09
chr4:1717731001-1717732000	CHH	0.0141007	0.114286	2.73e-05	5.35281e-05
chr4:1730969001-1730970000	CHH	0.277778	0.0121212	2.11e-11	1.20635e-10
chr4:1734338001-1734339000	CHH	0.0365854	0.151639	3.3e-09	1.36635e-08
chr4:1742173001-1742174000	CHH	0.126214	0.0172911	3.65e-07	1.05325e-06
chr4:1771669001-1771670000	CHH	0.0266371	0.25	1.2e-14	1.02314e-13
chr4:1780509001-1780510000	CHH	0.0261824	0.175439	5.17e-05	9.434e-05
chr4:1783557001-1783558000	CHH	0.0361446	0.333333	0.0068816	0.00719627
chr4:1790465001-1790466000	CHH	0	0.158537	0.000420739	0.000610646
chr4:1800645001-1800646000	CHH	0.00584795	0.108108	3.44e-06	8.27697e-06
chr4:1803432001-1803433000	CHH	0.194444	0	0.000469452	0.000674941
chr4:1804572001-1804573000	CHH	0.240506	0.0177262	3.82e-15	3.51411e-14
chr4:1814863001-1814864000	CHH	0.238636	0.0174954	1.69e-13	1.25316e-12
chr4:1815326001-1815327000	CHH	0.253579	0.0164499	2.29e-37	1.629e-35
chr4:1823393001-1823394000	CHH	0.275862	0.0333333	0.000368536	0.000547878
chr4:1825085001-1825086000	CHH	0.135338	0	4.19e-06	9.87758e-06
chr4:1857306001-1857307000	CHH	0.00934579	0.25	2.36e-06	5.86286e-06
chr4:1860742001-1860743000	CHH	0.210526	0.0212314	4.47e-05	8.29901e-05
chr4:1862150001-1862151000	CHH	0.142857	0	0.00901815	0.00913765
chr4:1876060001-1876061000	CHH	0.00743494	0.176471	0.00206683	0.0025087
chr4:1876380001-1876381000	CHH	0.0180995	0.333333	0.000661814	0.000920147
chr4:1885798001-1885799000	CHH	0.00974421	0.470588	7.16e-10	3.25056e-09
chr4:1894727001-1894728000	CHH	0	0.147541	1.29e-08	4.87134e-08
chr4:1903926001-1903927000	CHH	0	0.146341	0.000406727	0.000594896
chr4:1910459001-1910460000	CHH	0.2	0.0183544	1.06e-05	2.31591e-05
chr4:1913237001-1913238000	CHH	0.0783133	0.421875	0.00155804	0.00196017
chr4:1915149001-1915150000	CHH	0	0.104101	1.68e-07	5.18406e-07
chr4:1915562001-1915563000	CHH	0.25	0	0.000358301	0.000534771
chr4:1932430001-1932431000	CHH	1	0.00170164	3.72e-08	1.28571e-07
chr4:1934531001-1934532000	CHH	0.00936768	0.164706	1.39e-11	8.27574e-11
chr4:1952063001-1952064000	CHH	0.0264817	0.141176	3.07e-12	2.00328e-11
chr4:1955817001-1955818000	CHH	0.0225806	0.146552	0.00586556	0.00626496
chr4:1987385001-1987386000	CHH	0.00944287	0.227273	0.00197606	0.00241529
chr4:1999037001-1999038000	CHH	0.0235294	0.457143	0.000912561	0.00122224
chr4:2002427001-2002428000	CHH	0.0147149	0.166667	0.000376624	0.000556857
chr4:2002718001-2002719000	CHH	0.0169348	0.166667	0.000721919	0.000992994
chr4:2013513001-2013514000	CHH	0.021649	0.162162	0.00499996	0.00544985
chr4:2015832001-2015833000	CHH	0.0181906	0.5	9.06e-06	1.99728e-05
chr4:2021576001-2021577000	CHH	0.0183299	0.15	0.00234622	0.00279786	Pt4G60490
chr4:2022812001-2022813000	CHH	0.0181881	0.190476	0.00685436	0.00717445
chr4:2031177001-2031178000	CHH	0.0344828	0.371429	2.63e-05	5.18165e-05
chr4:2050508001-2050509000	CHH	0.0280505	0.257143	4.38e-06	1.02859e-05
chr4:2061792001-2061793000	CHH	0.00729927	0.133333	0.00407191	0.00455391
chr4:2067103001-2067104000	CHH	0.00647249	0.208333	0.0014842	0.00187789	Pt4G61840
chr4:2067538001-2067539000	CHH	0.0128894	0.166667	2.12e-05	4.26966e-05
chr4:2067682001-2067683000	CHH	0.0250313	0.333333	0.0069101	0.00721682
chr4:2075818001-2075819000	CHH	0	0.125	0.00144397	0.00183595
chr4:2080626001-2080627000	CHH	0.0167504	0.144928	5.82e-07	1.61652e-06
chr4:2080632001-2080633000	CHH	0.0264097	0.248447	3.31e-13	2.3683e-12
chr4:2085913001-2085914000	CHH	0.0164609	0.131868	4.78e-13	3.33238e-12
chr4:2086654001-2086655000	CHH	0	0.527273	4.34e-08	1.48531e-07
chr4:2089291001-2089292000	CHH	0.03	0.16	0.00485843	0.00531559
chr4:2091276001-2091277000	CHH	0.0124961	0.21875	1.59e-05	3.31974e-05
chr4:2098206001-2098207000	CHH	0.166667	0.00242131	1.42e-05	3.00323e-05
chr4:2105922001-2105923000	CHH	0.176471	0.0148035	0.00248313	0.00295105
chr4:2110906001-2110907000	CHH	0.0257732	0.234043	0.000600407	0.000840982
chr4:2114986001-2114987000	CHH	0.151163	0.00840336	5.52e-14	4.35724e-13
chr4:2116967001-2116968000	CHH	0.0020284	0.222222	8.1e-09	3.16625e-08
chr4:2117749001-2117750000	CHH	0.0233645	0.28	3.41e-05	6.49865e-05
chr4:2124427001-2124428000	CHH	0	0.138298	0.00122951	0.00159523
chr4:2128955001-2128956000	CHH	0.129032	0.0123457	7.99e-19	1.09363e-17
chr4:2140105001-2140106000	CHH	0	0.166667	3.56e-05	6.74251e-05
chr4:2162087001-2162088000	CHH	0.209596	0.0362694	1.78e-10	8.92553e-10
chr4:2162711001-2162712000	CHH	0.0116279	0.157895	0.00514938	0.0055804
chr4:2168172001-2168173000	CHH	0.0170068	0.125	0.00985146	0.00987163
chr4:2177585001-2177586000	CHH	0.182796	0.00671141	1.85e-06	4.69601e-06	Pt4G65950
chr4:2191543001-2191544000	CHH	0.00844595	0.233333	1.63e-05	3.39745e-05
chr5:2678001-2679000	CHH	0.123706	0.0080402	1.42e-73	1.63133e-70
chr5:17995001-17996000	CHH	0.0145503	0.2	0.00156214	0.00196431
chr5:23951001-23952000	CHH	0.0182927	0.166667	0.00300194	0.00348801
chr5:44635001-44636000	CHH	0.135514	0	2.86e-05	5.5543e-05
chr5:51121001-51122000	CHH	0.4	0.017301	0.000693785	0.000959148
chr5:86366001-86367000	CHH	0.1	0	0.000191073	0.000304002
chr5:89090001-89091000	CHH	0.333333	0.027027	1.47e-05	3.10094e-05
chr5:89587001-89588000	CHH	0.235294	0	1.02e-05	2.23651e-05
chr5:89932001-89933000	CHH	0.666667	0	3.76e-10	1.78309e-09
chr5:101690001-101691000	CHH	0.121212	0.0198618	2.79e-06	6.84767e-06
chr5:103948001-103949000	CHH	0.0237389	0.4	1.44e-06	3.73667e-06
chr5:115597001-115598000	CHH	0.183099	0	0.0016101	0.0020153
chr5:131273001-131274000	CHH	0.00347826	0.105263	1.35e-07	4.25702e-07
chr5:149554001-149555000	CHH	0.157303	0.0328068	8.76e-08	2.85429e-07
chr5:150250001-150251000	CHH	0.0214797	0.123077	1.56e-06	4.01823e-06
chr5:151372001-151373000	CHH	0.0104439	0.137097	6.13e-12	3.77837e-11
chr5:153392001-153393000	CHH	0.0232019	0.134615	2.04e-05	4.13577e-05
chr5:157331001-157332000	CHH	0.0212766	0.235294	0.00370539	0.00418031
chr5:159303001-159304000	CHH	0.025641	0.2	6.98e-06	1.56842e-05
chr5:166134001-166135000	CHH	0.333333	0.0172643	1.26e-07	3.98349e-07
chr5:173825001-173826000	CHH	0.0139373	0.625	2.51e-20	3.98829e-19
chr5:180069001-180070000	CHH	0.0201527	0.149171	9.19e-16	9.0313e-15
chr5:187028001-187029000	CHH	0.0327869	0.4	9.15e-05	0.000156683	Pt5G05620
chr5:191392001-191393000	CHH	0.0180261	0.148148	0.00047278	0.000678928
chr5:200766001-200767000	CHH	0.0131406	0.181818	2.32e-06	5.76935e-06
chr5:215697001-215698000	CHH	0.0141732	1	1.26e-07	3.98349e-07
chr5:219566001-219567000	CHH	0.0138081	0.2	1.51e-08	5.59844e-08
chr5:229971001-229972000	CHH	0.3	0.0329218	0.00857707	0.00873412
chr5:251485001-251486000	CHH	0	0.236842	2.79e-05	5.45298e-05
chr5:253559001-253560000	CHH	0.0231579	0.171429	0.00300715	0.0034924
chr5:255201001-255202000	CHH	0.189076	0.0204235	1.71e-30	6.74898e-29
chr5:280458001-280459000	CHH	0	0.333333	8.73e-12	5.31401e-11
chr5:286146001-286147000	CHH	0.0212982	0.12766	0.00363784	0.00411739
chr5:295076001-295077000	CHH	0.0101351	0.296296	0.00998083	0.00998083
chr5:337444001-337445000	CHH	0.162896	0.0222686	7.92e-22	1.43557e-20
chr5:338110001-338111000	CHH	0.00867679	0.174419	0.000168784	0.000270474
chr5:346631001-346632000	CHH	0.188976	0	3.91e-06	9.2891e-06
chr5:352153001-352154000	CHH	0.114286	0	0.00134318	0.00171902
chr5:357394001-357395000	CHH	0.207792	0	4.54e-05	8.40983e-05
chr5:381461001-381462000	CHH	0.0101266	0.428571	0.000403854	0.000591755
chr5:415503001-415504000	CHH	0.0143172	0.285714	6.67e-21	1.09136e-19
chr5:416802001-416803000	CHH	0.0290391	0.2	0.00361149	0.00409325
chr5:418087001-418088000	CHH	0	0.4	0.000915332	0.00122461
chr5:433544001-433545000	CHH	0.16129	0.00394218	1.37e-26	4.03902e-25
chr5:462256001-462257000	CHH	0.00429184	0.137755	5.31e-09	2.12313e-08
chr5:478705001-478706000	CHH	0	0.212121	2.07e-05	4.18965e-05
chr5:478830001-478831000	CHH	0.00392157	0.25	2.52e-05	4.98097e-05
chr5:484060001-484061000	CHH	0	0.117647	4.05e-05	7.58252e-05
chr5:485507001-485508000	CHH	0.100432	0.219058	7e-05	0.000123408	Pt5G14000
chr5:485512001-485513000	CHH	0.0945946	0.217999	3.37e-12	2.19319e-11	Pt5G14000
chr5:485535001-485536000	CHH	0	0.150628	1.36e-07	4.27753e-07	Pt5G14000
chr5:488099001-488100000	CHH	0.0162434	0.166667	0.000423838	0.000614051
chr5:501460001-501461000	CHH	0.206522	0.011335	2.02e-11	1.16304e-10
chr5:511157001-511158000	CHH	0.122222	0	0.00546105	0.0058791
chr5:517010001-517011000	CHH	0.146341	0.00829875	0.00010708	0.000180086
chr5:517011001-517012000	CHH	0.179487	0.0520833	9.07e-05	0.00015564
chr5:536099001-536100000	CHH	0.0117955	0.142857	3.18e-05	6.1079e-05
chr5:537054001-537055000	CHH	0.0123596	0.333333	0.000500063	0.000713085
chr5:538278001-538279000	CHH	0.228571	0.0314136	0.00138498	0.00176789
chr5:545852001-545853000	CHH	0.0147887	0.166667	2.51e-09	1.06817e-08
chr5:547251001-547252000	CHH	0.14715	0.013245	3.31e-17	3.85694e-16
chr5:587840001-587841000	CHH	0.019337	0.1875	0.00267918	0.00315797
chr5:599222001-599223000	CHH	0.0260304	0.164021	1.24e-07	3.93041e-07
chr5:602285001-602286000	CHH	0.023918	0.215385	9.91e-09	3.83699e-08
chr5:628398001-628399000	CHH	0.162011	0.0108366	4.35e-11	2.37599e-10	Pt5G19000
chr5:630573001-630574000	CHH	0.0141243	0.166667	0.00816095	0.00835908	Pt5G19050
chr5:658023001-658024000	CHH	0.00851064	0.222222	3.86e-11	2.12735e-10
chr5:672507001-672508000	CHH	0	0.264706	3.8e-13	2.70308e-12
chr5:682753001-682754000	CHH	0.272727	0.020692	3.81e-07	1.09554e-06
chr5:688914001-688915000	CHH	0.00715991	0.129032	1.55e-07	4.81938e-07
chr5:689814001-689815000	CHH	0.318841	0.0256983	2.7e-21	4.62021e-20
chr5:690587001-690588000	CHH	0.2	0.0181347	0.000927716	0.00123983
chr5:725655001-725656000	CHH	0.125	0.0202532	1.12e-09	4.97394e-09
chr5:726189001-726190000	CHH	0.0233236	0.6	0.00331618	0.00380436
chr5:731225001-731226000	CHH	0.197183	0.0142965	2.83e-09	1.18782e-08
chr5:752630001-752631000	CHH	0.0257732	0.333333	0.00318467	0.00366897
chr5:752739001-752740000	CHH	0.00502513	0.142857	0.00732126	0.0075751
chr5:773867001-773868000	CHH	0.0124224	0.15	0.000131252	0.000217303
chr5:779740001-779741000	CHH	0	0.151515	0.00149661	0.00189066
chr5:781911001-781912000	CHH	0.5	0.0046729	0.00919446	0.00930473
chr5:784682001-784683000	CHH	0.21875	0.0162732	0.00336215	0.00384807
chr5:796797001-796798000	CHH	0	0.160714	2.11e-14	1.74431e-13
chr5:800775001-800776000	CHH	0.0221484	0.289474	5.58e-05	0.000100993
chr5:800777001-800778000	CHH	0	0.162162	9.45e-05	0.000161032
chr5:802075001-802076000	CHH	0	0.101695	0.000106547	0.000179313
chr5:854480001-854481000	CHH	0.0236601	0.155458	7.69e-22	1.40429e-20
chr5:865077001-865078000	CHH	0.0112721	0.222222	1.09e-07	3.5003e-07
chr5:878949001-878950000	CHH	0.0166541	0.16129	0.00747671	0.00771637
chr5:908140001-908141000	CHH	0.0134357	0.151163	4.15e-07	1.18219e-06
chr5:920804001-920805000	CHH	0.0137378	0.146341	0.000372702	0.000552728
chr5:928185001-928186000	CHH	0.0303951	1	0.00351038	0.00399717
chr5:947263001-947264000	CHH	0	0.5	0.000170008	0.00027208
chr5:949461001-949462000	CHH	0.0144092	0.25	0.000699081	0.00096429
chr5:1006562001-1006563000	CHH	0.0271282	0.142857	0.000481448	0.000690565
chr5:1010412001-1010413000	CHH	0.129545	0.0179104	3.68e-15	3.3981e-14
chr5:1012551001-1012552000	CHH	0.104167	0	0.00107503	0.0014143
chr5:1078253001-1078254000	CHH	0.0125	0.333333	0.000887343	0.00119382
chr5:1101688001-1101689000	CHH	0.0111111	0.115942	4.57e-05	8.4526e-05
chr5:1159843001-1159844000	CHH	0.0120048	0.181034	2.66e-18	3.47526e-17
chr5:1176986001-1176987000	CHH	0.00468384	0.180763	4.35e-16	4.52955e-15
chr5:1179606001-1179607000	CHH	0.0119233	0.135593	0.00100153	0.00132832
chr5:1183431001-1183432000	CHH	0.0168182	0.285714	1.92e-13	1.41088e-12
chr5:1249533001-1249534000	CHH	0.0206186	0.266667	0.000691968	0.000957177	Pt5G35660
chr5:1261341001-1261342000	CHH	0.214953	0	4.53e-07	1.28149e-06
chr5:1264747001-1264748000	CHH	0.126733	0.00216216	6.37e-31	2.64193e-29
chr5:1265759001-1265760000	CHH	0	0.111111	9.36e-05	0.000159832
chr5:1268091001-1268092000	CHH	0.266667	0.0162455	4.6e-05	8.49525e-05
chr5:1273134001-1273135000	CHH	0.00843882	0.307692	0.00605317	0.00643725
chr5:1276074001-1276075000	CHH	0.25	0.0173546	0.00219406	0.00263697
chr5:1284317001-1284318000	CHH	0.0245399	0.129412	6.38e-05	0.000113706	Pt5G36550
chr5:1306026001-1306027000	CHH	0.0277325	0.285714	7.77e-09	3.04699e-08
chr5:1323474001-1323475000	CHH	0.0066335	0.195402	2.09e-07	6.38481e-07
chr5:1328529001-1328530000	CHH	0.0133712	0.159091	0.00103188	0.0013634
chr5:1374323001-1374324000	CHH	0	0.111111	0.00417864	0.00464798	Pt5G38870
chr5:1407189001-1407190000	CHH	0	0.25	0.000319174	0.000482408
chr5:1415175001-1415176000	CHH	0	1	0.00328565	0.00377641
chr5:1418239001-1418240000	CHH	0.666667	0	0.002839	0.00332394
chr5:1425718001-1425719000	CHH	0.156522	0	0.000520518	0.000738809
chr5:1427347001-1427348000	CHH	0.0283912	0.133333	0.00058226	0.000817905
chr5:1431906001-1431907000	CHH	0	0.132231	1.75e-06	4.46533e-06
chr5:1437014001-1437015000	CHH	0.0171306	0.125	4.95e-07	1.39066e-06
chr5:1440916001-1440917000	CHH	0.230769	0	7.13e-05	0.000125519	Pt5G41480
chr5:1442408001-1442409000	CHH	0	0.157895	0.00170286	0.00212164
chr5:1453243001-1453244000	CHH	0.0114943	0.114286	0.00172105	0.00213886
chr5:1454969001-1454970000	CHH	0	0.1	0.00440863	0.00487479
chr5:1468458001-1468459000	CHH	0.0107759	0.5	0.000748727	0.00102698	Pt5G42130
chr5:1473427001-1473428000	CHH	0	0.106195	0.00712592	0.0074043
chr5:1475989001-1475990000	CHH	0.136364	0.016317	2.57e-17	3.02346e-16
chr5:1479194001-1479195000	CHH	0	0.290323	1.54e-06	3.98349e-06
chr5:1486781001-1486782000	CHH	0.181818	0.0186916	0.000142125	0.000232629
chr5:1540196001-1540197000	CHH	0.0134048	0.333333	1.16e-12	7.71337e-12
chr5:1544436001-1544437000	CHH	0.0113636	0.114286	0.000810208	0.00110512
chr5:1552465001-1552466000	CHH	0.0128552	0.75	4.43e-10	2.0727e-09	Pt5G44470
chr5:1556940001-1556941000	CHH	0.00665188	0.407407	1.22e-08	4.64283e-08	Pt5G44730
chr5:1564661001-1564662000	CHH	0.333333	0	1.24e-05	2.67809e-05
chr5:1566359001-1566360000	CHH	0	0.188356	7.06e-15	6.30504e-14
chr5:1566687001-1566688000	CHH	0	0.8	0.000540784	0.000764912
chr5:1567953001-1567954000	CHH	0.228346	0	8.64e-07	2.33614e-06
chr5:1588061001-1588062000	CHH	0	0.392857	0.0057718	0.0061783
chr5:1593596001-1593597000	CHH	0.214286	0	3.08e-07	9.08043e-07	Pt5G45920
chr5:1596448001-1596449000	CHH	0.142857	0	0.00932648	0.00941497	Pt5G46020
chr5:1609806001-1609807000	CHH	0.296214	0.0507726	9.39e-05	0.000160232
chr5:1612062001-1612063000	CHH	0.0161798	1	9.64e-06	2.12323e-05
chr5:1617155001-1617156000	CHH	0.109589	0.00383632	6.44e-06	1.45779e-05
chr5:1621734001-1621735000	CHH	0	0.127907	3.75e-06	8.96118e-06
chr5:1623438001-1623439000	CHH	0.155172	0	0.00298134	0.00346737
chr5:1640809001-1640810000	CHH	0.0167598	0.23053	1.48e-21	2.64347e-20
chr5:1642482001-1642483000	CHH	0	0.170213	1.25e-05	2.69019e-05
chr5:1659069001-1659070000	CHH	0	0.288136	5.79e-06	1.32289e-05
chr5:1664647001-1664648000	CHH	0.0188679	1	5.46e-06	1.2557e-05
chr5:1668649001-1668650000	CHH	0.173913	0.0218182	2.92e-07	8.63995e-07
chr5:1670634001-1670635000	CHH	0.0150041	0.178571	6.8e-05	0.000120315
chr5:1675492001-1675493000	CHH	0.208955	0.0120482	5.22e-15	4.74845e-14
chr5:1685143001-1685144000	CHH	0.131579	0	0.000217227	0.00034074	Pt5G49190
chr5:1693858001-1693859000	CHH	0.016129	0.214286	0.000168292	0.00027004
chr5:1699568001-1699569000	CHH	0.190476	0.0238871	0.00708217	0.0073745	Pt5G49800
chr5:1703867001-1703868000	CHH	0.0254902	0.217391	3.66e-15	3.39243e-14
chr5:1708365001-1708366000	CHH	0.0158353	0.125	0.00517693	0.00560529
chr5:1714001001-1714002000	CHH	0.25	0.034749	1.86e-06	4.7165e-06
chr5:1721534001-1721535000	CHH	0.0371094	0.226891	3.19e-20	5.03608e-19
chr5:1731522001-1731523000	CHH	0.333333	0.0178963	5.48e-47	6.09525e-45
chr5:1731558001-1731559000	CHH	0.153846	0.0173094	1.9e-06	4.80796e-06
chr5:1733148001-1733149000	CHH	0.129032	0.0149502	1.21e-08	4.61914e-08
chr5:1733404001-1733405000	CHH	0.123967	0.00911854	5.95e-10	2.74193e-09
chr5:1734671001-1734672000	CHH	0.5	0.0242915	0.00489616	0.00535101
chr5:1740994001-1740995000	CHH	0.166667	0.0108085	0.000152146	0.000247541
chr5:1745207001-1745208000	CHH	0.0173394	0.15	7.64e-05	0.000134015	Pt5G51750
chr5:1746424001-1746425000	CHH	0.0214168	0.1875	0.00202911	0.00247026
chr5:1748479001-1748480000	CHH	0.131737	0.0215054	2.39e-05	4.76248e-05
chr5:1749383001-1749384000	CHH	0.0322581	0.140351	0.00217307	0.00261431
chr5:1765393001-1765394000	CHH	0.265823	0.016545	7.72e-16	7.71055e-15
chr5:1765594001-1765595000	CHH	0.121212	0.0202039	0.00117776	0.00153624
chr5:1765976001-1765977000	CHH	0.25	0.0198562	0.000824829	0.00112069
chr5:1773075001-1773076000	CHH	0.0215054	0.2	0.000362115	0.000539644
chr5:1773822001-1773823000	CHH	0.02693	0.129496	1.72e-05	3.5759e-05
chr5:1778059001-1778060000	CHH	0.138462	0	0.00090268	0.00121233
chr5:1779337001-1779338000	CHH	0.141153	0.00357143	5.37e-15	4.86681e-14
chr5:1798208001-1798209000	CHH	0.00609756	0.207792	0.000380672	0.000561824
chr5:1807106001-1807107000	CHH	1	0.0460526	7.79e-05	0.000136158
chr5:1820871001-1820872000	CHH	0	0.15	0.000369389	0.000548813
chr5:1833310001-1833311000	CHH	0.00613497	0.188679	1.3e-05	2.77825e-05
chr5:1839168001-1839169000	CHH	0.0213415	0.285714	1.75e-05	3.6321e-05
chr5:1841619001-1841620000	CHH	0.166667	0.0255682	0.00310011	0.00358336
chr5:1846796001-1846797000	CHH	0	0.197531	0.00081901	0.00111402
chr5:1848828001-1848829000	CHH	0.131579	0.0120545	2.11e-09	9.05819e-09
chr5:1849015001-1849016000	CHH	0.181818	0.012931	1.53e-10	7.7194e-10
chr5:1851514001-1851515000	CHH	0.1	0.216216	0.00154673	0.00194995
chr5:1854711001-1854712000	CHH	0	0.25	0.000448149	0.000646592
chr5:1862607001-1862608000	CHH	0.00462963	0.228571	4.91e-05	9.02687e-05
chr5:1870298001-1870299000	CHH	0.140138	0.0188679	4.43e-25	1.14107e-23
chr5:1881727001-1881728000	CHH	0.03003	0.257143	0.000631199	0.00088039
chr5:1885884001-1885885000	CHH	0.17094	0.0532544	0.00145627	0.00184733
chr5:1896830001-1896831000	CHH	0.0222222	0.538462	0.00106917	0.0014081
chr5:1897350001-1897351000	CHH	0.0283688	0.177215	0.00100835	0.00133526	Pt5G56410
chr5:1897528001-1897529000	CHH	0.00965251	0.142857	1.75e-11	1.02446e-10
chr5:1905937001-1905938000	CHH	0.0181594	0.179775	1.55e-09	6.77295e-09
chr5:1907207001-1907208000	CHH	0	0.2	5.63e-06	1.29236e-05
chr5:1908654001-1908655000	CHH	0.120588	0.0078125	9.51e-14	7.36423e-13
chr5:1910536001-1910537000	CHH	0.010453	0.147059	9.5e-05	0.000161771
chr5:1911777001-1911778000	CHH	0.0229983	0.133333	1.07e-09	4.7779e-09
chr5:1911903001-1911904000	CHH	0.00798655	0.333333	4.77e-18	6.04777e-17
chr5:1914192001-1914193000	CHH	0.0186047	0.333333	1.31e-08	4.93924e-08
chr5:1921520001-1921521000	CHH	0.137184	0.00847458	6.44e-13	4.43906e-12
chr5:1926891001-1926892000	CHH	0.2	0.0106209	3.29e-05	6.30433e-05	Pt5G57160,Pt5G57170,Pt5G57180
chr5:1929145001-1929146000	CHH	0.272727	0.0133851	3.67e-12	2.35708e-11
chr5:1930100001-1930101000	CHH	0.222222	0	3.48e-08	1.2096e-07
chr5:1946463001-1946464000	CHH	0	0.16	0.000683741	0.000947403
chr5:1951420001-1951421000	CHH	0	0.2	0.000863055	0.00116679	Pt5G57950
chr5:1955419001-1955420000	CHH	0.00534759	0.124126	3.42e-12	2.21982e-11	Pt5G58160
chr5:1963316001-1963317000	CHH	0.222222	0	1.55e-05	3.25009e-05
chr5:1984412001-1984413000	CHH	0.0155529	0.126582	4.5e-06	1.05172e-05
chr5:2012095001-2012096000	CHH	0.225352	0.0187354	2.84e-09	1.18998e-08
chr5:2017675001-2017676000	CHH	0.3	0	0.00195855	0.00239509
chr5:2017760001-2017761000	CHH	0.0201005	0.24	3.58e-08	1.24083e-07
chr5:2048265001-2048266000	CHH	0.0196292	0.666667	5.32e-22	9.86215e-21
chr5:2059056001-2059057000	CHH	0.0250723	0.35	2.02e-33	9.88588e-32	Pt5G60900
chr5:2059435001-2059436000	CHH	0.170732	0.0121687	2.88e-07	8.54225e-07	Pt5G60910
chr5:2064600001-2064601000	CHH	0.0189966	0.12766	0.000643547	0.000895768
chr5:2067014001-2067015000	CHH	0.190476	0.0195258	0.000424291	0.000614343
chr5:2075122001-2075123000	CHH	0.0253856	0.142857	3.04e-06	7.38717e-06
chr5:2085177001-2085178000	CHH	0	0.147208	0.00698081	0.00728135
chr5:2091202001-2091203000	CHH	0.0526316	0.153846	0.00286171	0.00334573
chr5:2104671001-2104672000	CHH	0.00772627	0.114943	1.24e-07	3.93041e-07
chr5:2106574001-2106575000	CHH	0.15625	0	0.0021352	0.0025766
chr5:2115621001-2115622000	CHH	0.0168729	0.125	2.77e-06	6.80541e-06
chr5:2121011001-2121012000	CHH	0.0170261	0.142857	7.78e-06	1.73385e-05
chr6:4123001-4124000	CHH	0.375	0.00546448	2.27e-05	4.5493e-05
chr6:10409001-10410000	CHH	0.0215962	0.155172	0.000255408	0.000394809
chr6:13998001-13999000	CHH	0.0222222	0.2	5.04e-10	2.3402e-09
chr6:18463001-18464000	CHH	0.00635593	0.217391	0.000907793	0.00121852
chr6:36243001-36244000	CHH	0.0229645	0.232558	2.37e-09	1.01211e-08
chr6:39703001-39704000	CHH	0.0177276	0.211111	2.21e-08	7.95275e-08
chr6:49286001-49287000	CHH	0.0697674	0.428571	2.24e-06	5.59886e-06
chr6:49439001-49440000	CHH	0.0577428	0.24	2.55e-07	7.66566e-07
chr6:68945001-68946000	CHH	0.0163755	0.171053	1.44e-07	4.50598e-07
chr6:100164001-100165000	CHH	0.318436	0.0290909	5.58e-18	7.03828e-17
chr6:110898001-110899000	CHH	0.206897	0.0379147	0.0025887	0.00306165
chr6:112359001-112360000	CHH	0.0333131	0.333333	5.23e-13	3.62544e-12
chr6:116240001-116241000	CHH	0.0122642	0.165385	3.86e-33	1.85204e-31	Pt6G04410
chr6:118360001-118361000	CHH	0.0202907	0.166667	0.00194572	0.00238536
chr6:128740001-128741000	CHH	0.2	0.0101215	0.00257989	0.0030527
chr6:139212001-139213000	CHH	0.134615	0	0.000193865	0.000307844
chr6:140192001-140193000	CHH	0.0143339	0.153846	0.0069164	0.00722032
chr6:141030001-141031000	CHH	0	0.214286	0.00516216	0.00559177
chr6:149588001-149589000	CHH	0.132075	0.666667	0.000235603	0.00036651
chr6:152183001-152184000	CHH	0.027248	0.154762	8.9e-05	0.00015326
chr6:154079001-154080000	CHH	0.0132743	0.136364	2.5e-05	4.94943e-05
chr6:176360001-176361000	CHH	0.0142672	0.117497	6.09e-26	1.73282e-24
chr6:187566001-187567000	CHH	0.00515464	0.157143	0.000319398	0.000482449
chr6:192612001-192613000	CHH	0.133333	0.020202	1.17e-07	3.723e-07
chr6:198462001-198463000	CHH	0.0102894	0.2	0.00012127	0.000201321
chr6:203192001-203193000	CHH	0.16	0.0362812	0.00988312	0.0098993
chr6:204217001-204218000	CHH	0.0182364	0.19171	0.000156952	0.000254009
chr6:210370001-210371000	CHH	0.00609756	0.25	8.51e-05	0.000147166	Pt6G06660
chr6:225917001-225918000	CHH	0.131868	0	0.00159187	0.00199555
chr6:262014001-262015000	CHH	0.444444	0.00806452	4.48e-18	5.73956e-17
chr6:266806001-266807000	CHH	0.0112547	0.333333	0.00280111	0.00328902	Pt6G08160
chr6:269241001-269242000	CHH	0	0.115385	4.6e-09	1.8698e-08
chr6:298251001-298252000	CHH	0.0135249	0.12	2.65e-09	1.12579e-08
chr6:298715001-298716000	CHH	0.0235355	0.30303	0.00246609	0.00293223
chr6:299269001-299270000	CHH	0.0129741	0.1875	8.42e-05	0.000145919
chr6:304286001-304287000	CHH	0.00917431	0.186701	1.2e-08	4.59531e-08
chr6:319779001-319780000	CHH	0.194444	0.022805	1.76e-05	3.64667e-05
chr6:328473001-328474000	CHH	0	0.237113	6.72e-05	0.000119072
chr6:332834001-332835000	CHH	0	0.112676	0.00123603	0.0016003
chr6:347040001-347041000	CHH	0.272727	0.00869565	5.77e-11	3.08954e-10	Pt6G10800
chr6:356916001-356917000	CHH	0.0145695	0.118421	5.88e-05	0.000105953	Pt6G11180
chr6:357688001-357689000	CHH	0.0191571	0.166667	3.41e-11	1.88784e-10	Pt6G11220
chr6:364318001-364319000	CHH	0.04	0.212121	0.00900987	0.00913682	Pt6G11390
chr6:368154001-368155000	CHH	0.0138376	0.116959	1.65e-08	6.0533e-08
chr6:375029001-375030000	CHH	0	0.12	0.000314189	0.000475461
chr6:375983001-375984000	CHH	0.0649351	0.173077	1.08e-06	2.84474e-06
chr6:378279001-378280000	CHH	0.168142	0.0234542	9.09e-11	4.68279e-10	Pt6G11890
chr6:428195001-428196000	CHH	0.25	0.0139405	1.84e-05	3.79316e-05
chr6:441549001-441550000	CHH	0.0097493	0.231214	1.1e-23	2.56352e-22
chr6:446394001-446395000	CHH	0.0212515	0.194175	1.54e-08	5.69242e-08
chr6:453453001-453454000	CHH	0.111111	0	0.00265793	0.00313595
chr6:466476001-466477000	CHH	0.136531	0.00507614	2.41e-06	5.981e-06	Pt6G14960
chr6:472018001-472019000	CHH	0.3	0.0181818	0.00563227	0.00604746
chr6:488231001-488232000	CHH	0	0.1	0.000212274	0.000334111
chr6:501510001-501511000	CHH	0.16087	0.0406417	1.4e-08	5.22226e-08
chr6:503273001-503274000	CHH	0.161002	0.0134784	1e-45	1.01958e-43	Pt6G16070
chr6:508913001-508914000	CHH	0	0.123077	0.000828901	0.00112435
chr6:514009001-514010000	CHH	0	0.1	0.00778856	0.00801455
chr6:518971001-518972000	CHH	0.260105	0.0176437	1.23e-43	1.20392e-41
chr6:520255001-520256000	CHH	0.307692	0.0823529	0.00219181	0.00263556
chr6:538450001-538451000	CHH	0.177778	0.0102041	0.00573433	0.00614626
chr6:548228001-548229000	CHH	0.179487	0.0190074	1.04e-07	3.36624e-07
chr6:559333001-559334000	CHH	0	0.175947	8.5e-10	3.82344e-09	Pt6G17400
chr6:587519001-587520000	CHH	0.16129	0	0.00201505	0.00245509
chr6:590031001-590032000	CHH	0.0304878	0.666667	0.000324983	0.000489977
chr6:627502001-627503000	CHH	0.1	0	0.00780797	0.00803115
chr6:630820001-630821000	CHH	0.25	0	8.09e-05	0.000140698
chr6:631372001-631373000	CHH	0	0.183333	1.78e-05	3.67877e-05
chr6:634375001-634376000	CHH	0.0239411	0.151515	0.00510177	0.00553861
chr6:654514001-654515000	CHH	0	0.165289	0.000680269	0.000943126
chr6:660039001-660040000	CHH	0	0.25	1.82e-11	1.05785e-10
chr6:674205001-674206000	CHH	0.13253	0.025344	0.00049163	0.000702288
chr6:678658001-678659000	CHH	0.00672269	0.162963	3.09e-08	1.08482e-07
chr6:682839001-682840000	CHH	0.00848896	0.125	8.62e-07	2.33331e-06
chr6:683097001-683098000	CHH	0.154412	0.0149551	8.41e-14	6.5331e-13
chr6:686416001-686417000	CHH	0.213115	0.0394737	0.00316551	0.00365205
chr6:715534001-715535000	CHH	0.00997208	0.125	0.000212318	0.000334111
chr6:716788001-716789000	CHH	0.316406	0.00632911	8.76e-29	2.9364e-27
chr6:724574001-724575000	CHH	0.0119522	0.133333	0.000881242	0.00118744
chr6:748503001-748504000	CHH	0.00757576	0.163636	9.58e-05	0.000162907
chr6:756390001-756391000	CHH	0.0166667	0.126582	4.41e-06	1.03365e-05
chr6:761444001-761445000	CHH	0.0241546	0.183575	0.00799942	0.00820737
chr6:768556001-768557000	CHH	0.186047	0.0186335	0.00579559	0.00619834
chr6:794500001-794501000	CHH	0.181818	0.0078329	9.42e-05	0.000160632
chr6:800678001-800679000	CHH	0.12766	0.0185185	0.000940955	0.00125546
chr6:801066001-801067000	CHH	0.4	0	0.00172089	0.00213886
chr6:804639001-804640000	CHH	0.0309278	0.179191	0.000133546	0.000220653
chr6:804975001-804976000	CHH	0.0173647	0.5	9.93e-05	0.00016839
chr6:818230001-818231000	CHH	0.0341463	0.233333	1.87e-05	3.83562e-05
chr6:861142001-861143000	CHH	0.0206082	0.15	0.000135798	0.00022392
chr6:861799001-861800000	CHH	0.0181726	0.204082	7.24e-07	1.97726e-06
chr6:873097001-873098000	CHH	0.181818	0.0233546	0.000159223	0.000257004
chr6:873114001-873115000	CHH	0.0326954	0.344828	4.23e-07	1.20358e-06
chr6:874296001-874297000	CHH	0.025641	0.216216	0.00458569	0.00504777
chr6:880532001-880533000	CHH	0.131579	0.0153015	5.52e-05	9.99811e-05
chr6:882070001-882071000	CHH	0.0249858	0.125	0.000166342	0.000267261
chr6:886321001-886322000	CHH	0.192982	0.0174326	4.56e-05	8.44048e-05
chr6:893485001-893486000	CHH	0.133333	0.0142919	0.00209524	0.00253563
chr6:893566001-893567000	CHH	0.146341	0.0162835	0.000291406	0.000444835
chr6:900308001-900309000	CHH	0.228571	0.0432544	0.00286355	0.00334628
chr6:903745001-903746000	CHH	0.0196677	0.12532	9.56e-07	2.55107e-06
chr6:904550001-904551000	CHH	0.261905	0.0170648	4.04e-08	1.39042e-07
chr6:922606001-922607000	CHH	0.166667	0.028169	0.00192165	0.0023594
chr6:926580001-926581000	CHH	0.0177983	0.2	4.34e-05	8.08218e-05
chr6:928450001-928451000	CHH	0.269076	0.0161414	2e-73	1.63133e-70
chr6:944859001-944860000	CHH	0.208791	0	6.69e-21	1.09136e-19	Pt6G30530
chr6:951827001-951828000	CHH	0.186047	0.0302115	0.00901793	0.00913765
chr6:970061001-970062000	CHH	0.178037	0.0453956	9e-25	2.22455e-23	Pt6G31620
chr6:989020001-989021000	CHH	0.0317848	0.3	6.22e-06	1.41322e-05
chr6:1004885001-1004886000	CHH	0.0161133	0.120482	0.00411726	0.00459833
chr6:1009650001-1009651000	CHH	0.0136816	0.4	1.09e-06	2.86491e-06
chr6:1009810001-1009811000	CHH	0.0155756	0.166667	4.2e-09	1.7129e-08
chr6:1020529001-1020530000	CHH	0.143646	0.0222222	1.18e-28	3.90197e-27
chr6:1022206001-1022207000	CHH	0.119617	0.0152594	6.64e-21	1.09136e-19
chr6:1023765001-1023766000	CHH	0.111111	0.00291545	8.71e-18	1.07102e-16
chr6:1038001001-1038002000	CHH	0.116667	0	0.00129634	0.00167307
chr6:1185912001-1185913000	CHH	0.00818182	0.1875	1.82e-09	7.89635e-09
chr6:1186705001-1186706000	CHH	0.00849151	0.166667	7.3e-07	1.99143e-06	Pt6G36500
chr6:1232574001-1232575000	CHH	0.0204795	0.136842	3.68e-16	3.86479e-15
chr6:1272861001-1272862000	CHH	0.0137047	0.128713	9.66e-07	2.56935e-06	Pt6G38520
chr6:1297005001-1297006000	CHH	0.0233184	0.162393	1.21e-08	4.61914e-08
chr6:1303288001-1303289000	CHH	0.285714	0.030303	0.00823985	0.00843637
chr6:1303717001-1303718000	CHH	0.101449	0	0.000167949	0.000269666
chr6:1322084001-1322085000	CHH	0.0165196	0.4	2.47e-08	8.82349e-08
chr6:1322085001-1322086000	CHH	0.0143233	0.142857	1.39e-08	5.21676e-08
chr6:1375835001-1375836000	CHH	0.188119	0.0580205	2.71e-06	6.66469e-06
chr6:1381029001-1381030000	CHH	0	0.125	0.0019812	0.00242037
chr6:1398680001-1398681000	CHH	0.285714	0	6.6e-30	2.52347e-28
chr6:1401714001-1401715000	CHH	0.00511945	0.19186	1.12e-39	9.788e-38	Pt6G42560
chr6:1419447001-1419448000	CHH	0.333333	0.0301031	0.00175311	0.00217348
chr6:1436720001-1436721000	CHH	0.149254	0.0148448	1.55e-06	4.0009e-06
chr6:1437192001-1437193000	CHH	0.00750469	0.190476	9.9e-08	3.2129e-07
chr6:1464186001-1464187000	CHH	0.166667	0	0.00100799	0.00133526
chr6:1488894001-1488895000	CHH	0.0165485	0.151899	0.000161784	0.000260622
chr6:1491010001-1491011000	CHH	0.0190114	0.147059	0.000957493	0.00127614
chr6:1506287001-1506288000	CHH	0.213362	0.0561798	5.98e-12	3.69522e-11
chr6:1507489001-1507490000	CHH	0.0130378	0.120112	0.00354214	0.00402583
chr6:1528743001-1528744000	CHH	0.204819	0.0536913	0.0089655	0.0090956
chr6:1533578001-1533579000	CHH	0.141944	0.0179641	9.71e-09	3.76551e-08
chr6:1542320001-1542321000	CHH	0.0808081	0.25	0.00961873	0.00967806
chr6:1555088001-1555089000	CHH	0.20232	0.0198915	1.92e-18	2.53959e-17
chr6:1557595001-1557596000	CHH	0.0202224	0.145455	0.00014709	0.000239633
chr6:1579994001-1579995000	CHH	0.140496	0.0188679	0.00175335	0.00217348
chr6:1582847001-1582848000	CHH	0.00888889	0.197674	0.000232715	0.000363172
chr6:1583639001-1583640000	CHH	0.024055	0.131148	0.00111719	0.00146504
chr6:1585159001-1585160000	CHH	0	0.111111	0.00145161	0.00184333
chr6:1598952001-1598953000	CHH	0.157895	0.00701754	5.68e-16	5.81546e-15
chr6:1598973001-1598974000	CHH	0	0.111111	0.00013847	0.00022752
chr6:1604870001-1604871000	CHH	1	0.0214425	0.00329455	0.00378457
chr6:1618462001-1618463000	CHH	0.2	0.00922722	3.48e-05	6.6166e-05
chr6:1618753001-1618754000	CHH	0.133333	0.00225394	4.15e-24	9.95593e-23
chr6:1623262001-1623263000	CHH	0.186186	0.0332805	1.79e-10	8.95732e-10
chr6:1625183001-1625184000	CHH	0.016247	0.6	2.84e-07	8.45436e-07
chr6:1635539001-1635540000	CHH	0.0444444	0.159574	1.03e-05	2.25439e-05
chr6:1642222001-1642223000	CHH	0	0.214286	0.000411479	0.000600411
chr6:1642265001-1642266000	CHH	0	1	0.000698336	0.000963806
chr6:1651414001-1651415000	CHH	0.13245	0.0136054	8.22e-15	7.24418e-14
chr6:1655612001-1655613000	CHH	0.166667	0	0.00289092	0.00337504
chr6:1668870001-1668871000	CHH	0.0125224	0.12	1.3e-05	2.77825e-05
chr6:1686757001-1686758000	CHH	0.132554	0.0109051	5.98e-21	9.95446e-20
chr6:1690417001-1690418000	CHH	0.00868307	0.152542	3.95e-13	2.80164e-12
chr6:1697862001-1697863000	CHH	0.145941	0.0142388	1.38e-68	6.75372e-66	Pt6G51260
chr6:1699174001-1699175000	CHH	0.106667	0.00493421	2e-13	1.4609e-12
chr6:1703516001-1703517000	CHH	0.166667	0.0221115	0.000816007	0.00111055
chr6:1711284001-1711285000	CHH	0.0120482	0.22449	0.000453757	0.000654298
chr6:1735534001-1735535000	CHH	0.428571	0.0286717	0.00149404	0.00188936
chr6:1753189001-1753190000	CHH	0.2	0.0172697	0.00513406	0.00556655
chr6:1755866001-1755867000	CHH	0.472527	0.00814664	6.83e-25	1.70541e-23
chr6:1764218001-1764219000	CHH	0.232727	0.0394737	0.00413536	0.00460803
chr6:1765787001-1765788000	CHH	0.148649	0.00900901	4.23e-05	7.89535e-05	Pt6G53900
chr6:1771308001-1771309000	CHH	0.03125	0.175141	3.26e-08	1.13636e-07
chr6:1771338001-1771339000	CHH	0.0292208	0.170732	9.01e-05	0.000154719
chr6:1801602001-1801603000	CHH	0.135135	0.0260366	2.41e-05	4.79063e-05
chr6:1804596001-1804597000	CHH	0.0357143	0.161765	7.66e-05	0.000134269
chr6:1808238001-1808239000	CHH	0.777778	0.0515152	0.00240527	0.00286409
chr6:1815844001-1815845000	CHH	0.0197125	0.176991	9.61e-11	4.92991e-10
chr6:1816721001-1816722000	CHH	0.00362319	0.171429	1.14e-12	7.60104e-12
chr6:1826255001-1826256000	CHH	0.0102554	0.1125	1.11e-13	8.43531e-13
chr6:1826516001-1826517000	CHH	0.00643317	0.133333	1.51e-05	3.17437e-05
chr6:1826807001-1826808000	CHH	0.0110865	0.138462	7.39e-12	4.53216e-11
chr6:1827504001-1827505000	CHH	0.162055	0.0375	0.00123416	0.00159957
chr6:1829963001-1829964000	CHH	0.00988142	0.155556	2.84e-22	5.64998e-21
chr6:1835293001-1835294000	CHH	0	0.266667	0.00748511	0.00772178	Pt6G55760
chr6:1851762001-1851763000	CHH	0.0177259	0.211765	0.000143152	0.000234153
chr6:1864061001-1864062000	CHH	0.00167785	0.264151	1.21e-13	9.16678e-13	Pt6G56900
chr6:1872720001-1872721000	CHH	0.171642	0.0194232	2.33e-37	1.629e-35
chr6:1880117001-1880118000	CHH	0.0102564	0.153846	0.000298534	0.000453735
chr6:1886376001-1886377000	CHH	0.0790514	0.245902	5.84e-05	0.000105309
chr6:1886727001-1886728000	CHH	0.0183559	0.243243	4.13e-06	9.76436e-06
chr6:1888790001-1888791000	CHH	0.5	0.0175164	0.00036392	0.000542004
chr6:1905109001-1905110000	CHH	0.207792	0.0254403	2.72e-10	1.3102e-09
chr6:1926678001-1926679000	CHH	0.004	0.150685	9.16e-12	5.54815e-11
chr6:1934179001-1934180000	CHH	0.2	0	1.21e-07	3.84529e-07
chr6:1956717001-1956718000	CHH	0.00480769	0.12963	8.78e-05	0.000151514
chr6:1958547001-1958548000	CHH	0.454545	0.0244861	0.00797373	0.00818445
chr6:1966531001-1966532000	CHH	0.0115942	0.136364	0.00147718	0.00186997
chr6:1990518001-1990519000	CHH	0	0.163636	0.000327987	0.000493898
chr6:1995391001-1995392000	CHH	0.0196817	0.153846	0.00442051	0.00488572
chr6:1998363001-1998364000	CHH	0.4	0.00714286	0.000204266	0.000322269
chr6:2035362001-2035363000	CHH	0.142857	0.0161507	0.00259423	0.00306671
chr6:2046475001-2046476000	CHH	0.133333	0.0209424	0.00376523	0.00423805
chr6:2047034001-2047035000	CHH	0.153846	0.018393	6.36e-11	3.3686e-10
chr6:2050807001-2050808000	CHH	0.151943	0.00716525	1.08e-25	3.00314e-24
chr6:2075015001-2075016000	CHH	0.12766	0.0226804	2.63e-05	5.18165e-05
chr6:2076792001-2076793000	CHH	0.0244821	0.126904	3.92e-12	2.5045e-11
chr6:2076947001-2076948000	CHH	0.0149597	0.115385	3.2e-14	2.6365e-13
chr7:18748001-18749000	CHH	0	0.119048	0.000258226	0.00039841
chr7:55069001-55070000	CHH	0.0625	0.269231	0.00335364	0.00384013
chr7:56223001-56224000	CHH	0.0184833	0.207547	1.96e-11	1.13116e-10
chr7:66915001-66916000	CHH	0.00315706	0.2	1.56e-13	1.16738e-12
chr7:78007001-78008000	CHH	0.0133376	0.142857	2.07e-06	5.19517e-06
chr7:95732001-95733000	CHH	0.16	0.0108887	0.00102604	0.00135641
chr7:98963001-98964000	CHH	0	0.111111	0.00143907	0.00183216
chr7:103201001-103202000	CHH	0.1	0	0.000120922	0.00020088	Pt7G02720
chr7:111643001-111644000	CHH	0.0183559	0.119048	0.00300882	0.00349269
chr7:123782001-123783000	CHH	0.190476	0.0161747	1.79e-05	3.69631e-05
chr7:128899001-128900000	CHH	0.166667	0.00902151	2.05e-10	1.01546e-09
chr7:131961001-131962000	CHH	0.0144462	0.150888	4.93e-12	3.08535e-11	Pt7G03710
chr7:148659001-148660000	CHH	0.00843882	0.11828	3.68e-05	6.95901e-05
chr7:149495001-149496000	CHH	0.00949797	0.192308	0.00123534	0.00160025
chr7:170909001-170910000	CHH	0.140741	0	2.68e-09	1.1346e-08
chr7:172135001-172136000	CHH	0.309091	0.0206379	3.01e-26	8.76842e-25
chr7:174074001-174075000	CHH	0	0.109589	1.37e-05	2.91006e-05
chr7:191430001-191431000	CHH	0.0088968	0.111779	5.35e-05	9.72619e-05
chr7:193405001-193406000	CHH	0.172414	0.024424	5.61e-17	6.3554e-16
chr7:195289001-195290000	CHH	0.0143177	0.521739	0.00022404	0.000350752
chr7:196433001-196434000	CHH	0.0289436	0.315534	5.59e-29	1.97158e-27	Pt7G05890
chr7:203105001-203106000	CHH	0.0215054	0.199013	3.48e-34	1.77408e-32
chr7:208660001-208661000	CHH	0.0137287	0.181818	4.97e-14	3.94857e-13
chr7:218776001-218777000	CHH	0.0253677	0.212766	2.02e-09	8.68707e-09
chr7:263836001-263837000	CHH	0.0104487	0.173913	1.38e-14	1.16443e-13
chr7:285161001-285162000	CHH	0.72	0	1.42e-05	3.00323e-05	Pt7G08790
chr7:285262001-285263000	CHH	0.0690691	0.315789	4.45e-05	8.26815e-05	Pt7G08790
chr7:294870001-294871000	CHH	0.181818	0.0295015	0.00269628	0.00317354
chr7:298896001-298897000	CHH	0.0110294	0.1875	2.95e-05	5.70194e-05
chr7:301744001-301745000	CHH	0.193548	0.0752033	0.00427661	0.00474597
chr7:301854001-301855000	CHH	0.14876	0	0.000345507	0.000519003
chr7:303301001-303302000	CHH	0.167979	0.00719425	1.6e-15	1.53537e-14
chr7:313653001-313654000	CHH	0.40625	0	3.8e-14	3.07901e-13	Pt7G09550
chr7:335113001-335114000	CHH	0.0555556	0.363636	0.00313945	0.0036237
chr7:344747001-344748000	CHH	0.00229358	0.146835	1.3e-19	1.9397e-18
chr7:354621001-354622000	CHH	0.243986	0.0280374	1.14e-11	6.854e-11
chr7:419385001-419386000	CHH	0.0351759	0.47619	3.36e-08	1.16955e-07
chr7:435189001-435190000	CHH	0.0140656	0.117647	7.93e-05	0.000138309
chr7:436560001-436561000	CHH	0.25	0	0.00601835	0.00640857
chr7:456418001-456419000	CHH	0.123506	0.013245	7.71e-08	2.5324e-07
chr7:474135001-474136000	CHH	0	0.1	0.00413267	0.00460713
chr7:503166001-503167000	CHH	0.191489	0.00835073	0.00375901	0.00423299
chr7:505422001-505423000	CHH	0.4	0.692308	0.00486707	0.00532159
chr7:530198001-530199000	CHH	0.0247006	0.166667	0.000355434	0.000531305
chr7:530199001-530200000	CHH	0.0385852	0.25	0.000814354	0.00110953
chr7:567075001-567076000	CHH	0.125	0	0.00490891	0.00535537
chr7:568695001-568696000	CHH	0.0202703	0.198068	1.89e-21	3.30345e-20
chr7:570687001-570688000	CHH	0.134969	0.00840336	9.03e-23	1.87258e-21
chr7:572482001-572483000	CHH	0.0315917	0.135135	3.5e-05	6.64946e-05
chr7:581291001-581292000	CHH	0.333333	0.0254035	1.78e-05	3.67877e-05
chr7:628801001-628802000	CHH	0.272727	0.0218978	6.38e-06	1.44688e-05
chr7:662218001-662219000	CHH	0	0.16129	0.00467152	0.0051307
chr7:662222001-662223000	CHH	0	0.100775	0.00347386	0.00396295
chr7:664114001-664115000	CHH	0	0.130841	3.11e-06	7.53482e-06
chr7:678279001-678280000	CHH	0	0.533333	0.0085711	0.00873167
chr7:683976001-683977000	CHH	0.00703125	0.133333	0.00837524	0.00855708
chr7:702159001-702160000	CHH	0.0132304	0.166667	0.00483198	0.00529268
chr7:714444001-714445000	CHH	0.12931	0.0194986	4.92e-09	1.98014e-08
chr7:714980001-714981000	CHH	0.012605	0.133333	0.00129169	0.00166795	Pt7G22500
chr7:719968001-719969000	CHH	0.333333	0.0166667	0.000867696	0.00117177
chr7:732934001-732935000	CHH	0.0132743	0.136364	0.00367132	0.00414761
chr7:733996001-733997000	CHH	0.119048	0.285714	0.000181551	0.000289795
chr7:749969001-749970000	CHH	0.0235294	0.444444	5.28e-12	3.27923e-11
chr7:759307001-759308000	CHH	0.127273	0.0144092	7.61e-05	0.000133584
chr7:787581001-787582000	CHH	0.0269313	0.166667	0.000207086	0.000326297
chr7:796966001-796967000	CHH	0.0215343	0.173913	3.58e-07	1.03549e-06
chr7:806982001-806983000	CHH	0.0173381	0.273438	4.25e-24	1.00968e-22
chr7:815422001-815423000	CHH	0.142857	0.0171583	8.76e-06	1.93289e-05
chr7:815622001-815623000	CHH	0.16	0.0119284	5.67e-06	1.29911e-05
chr7:821615001-821616000	CHH	0.113924	0.00766283	4.64e-12	2.9113e-11
chr7:829446001-829447000	CHH	0.235955	0.0353261	9.58e-07	2.55362e-06
chr7:856542001-856543000	CHH	0.0172414	0.142857	0.000525087	0.000744431
chr7:890397001-890398000	CHH	0.133333	0.0126812	0.00792877	0.00814513
chr7:917695001-917696000	CHH	0.0130719	0.121212	2.85e-06	6.96698e-06
chr7:942836001-942837000	CHH	0.00900901	0.11215	2.68e-05	5.27167e-05
chr7:954554001-954555000	CHH	0.132653	0.00636943	4.09e-06	9.67914e-06
chr7:992938001-992939000	CHH	0.16	0.0165016	0.000244601	0.000378822
chr7:1010127001-1010128000	CHH	0.176471	0	0.00353392	0.00401836
chr7:1027059001-1027060000	CHH	0.00584795	0.122222	1.92e-05	3.92829e-05
chr7:1029834001-1029835000	CHH	0.04	0.142857	3.39e-05	6.46557e-05
chr7:1090844001-1090845000	CHH	0.0265187	0.333333	0.000563449	0.000792846
chr7:1091586001-1091587000	CHH	0.021513	0.8	2.4e-05	4.77463e-05
chr7:1105493001-1105494000	CHH	0.00364964	0.144737	2.22e-10	1.08865e-09
chr7:1109193001-1109194000	CHH	0.010582	0.266667	8.06e-11	4.16973e-10
chr7:1115172001-1115173000	CHH	0.135338	0.025641	9.29e-05	0.000158858
chr7:1120469001-1120470000	CHH	0.00862069	0.112994	5.95e-08	1.99174e-07
chr7:1140508001-1140509000	CHH	0.0361842	0.285714	0.00173488	0.00215386
chr7:1169971001-1169972000	CHH	0.0153649	0.16	1.63e-08	5.9889e-08
chr7:1172002001-1172003000	CHH	0.208955	0.0226244	6.79e-16	6.80948e-15
chr7:1179265001-1179266000	CHH	0.0155642	0.149254	0.00195652	0.0023938
chr7:1182699001-1182700000	CHH	0.0348162	0.294118	6.89e-05	0.000121732	Pt7G34790
chr7:1194767001-1194768000	CHH	0.023084	0.145455	3.84e-05	7.22806e-05
chr7:1194789001-1194790000	CHH	0.0389972	0.206897	0.00145393	0.00184531
chr7:1214548001-1214549000	CHH	0.666667	0.0166667	6.82e-05	0.000120582
chr7:1231174001-1231175000	CHH	0	0.19403	7.51e-07	2.04643e-06
chr7:1232463001-1232464000	CHH	0.165468	0	4.64e-05	8.56265e-05
chr7:1263895001-1263896000	CHH	0.368687	0.0135538	1.88e-51	2.87522e-49
chr7:1291777001-1291778000	CHH	0.119403	0.0172911	2.26e-07	6.86132e-07
chr7:1304979001-1304980000	CHH	0.0231916	0.178218	4.69e-09	1.90322e-08
chr7:1305665001-1305666000	CHH	0.0286783	0.138889	0.000136288	0.000224577
chr7:1310046001-1310047000	CHH	0.026455	0.136364	0.00365458	0.00413251
chr7:1317568001-1317569000	CHH	0.333333	0.0107527	0.0014443	0.00183595
chr7:1319880001-1319881000	CHH	0.00558659	0.166667	1.21e-05	2.61792e-05
chr7:1323192001-1323193000	CHH	0.027095	0.2	0.00793334	0.0081464
chr7:1323209001-1323210000	CHH	0.0170812	0.117647	4.3e-05	8.01989e-05
chr7:1334983001-1334984000	CHH	0.166667	0	0.000523277	0.000742295
chr7:1353953001-1353954000	CHH	0.22191	0.0190476	2.57e-07	7.71631e-07
chr7:1365318001-1365319000	CHH	0	0.149254	0.0070977	0.00738438
chr7:1385072001-1385073000	CHH	0.0116992	0.2	2.45e-08	8.76484e-08
chr7:1395252001-1395253000	CHH	0.177885	0.0610687	1.1e-07	3.52317e-07
chr7:1396034001-1396035000	CHH	0	0.247312	5.29e-05	9.64577e-05
chr7:1414683001-1414684000	CHH	0.0197842	0.152448	9.67e-24	2.27524e-22
chr7:1423850001-1423851000	CHH	0.0261628	0.5	0.001343	0.00171902
chr7:1431935001-1431936000	CHH	0.0207692	0.185185	6.28e-06	1.42553e-05
chr7:1433620001-1433621000	CHH	0.20178	0.0689655	2.34e-16	2.48956e-15
chr7:1436012001-1436013000	CHH	0.142857	0	0.00211528	0.00255862
chr7:1436818001-1436819000	CHH	0.133333	0	0.000893242	0.00120097
chr7:1442308001-1442309000	CHH	0	0.120087	6.14e-10	2.82417e-09	Pt7G42400
chr7:1445032001-1445033000	CHH	0.00943396	0.355556	0.00421316	0.0046798
chr7:1453597001-1453598000	CHH	0.018981	0.333333	0.000108422	0.000181718
chr7:1465621001-1465622000	CHH	0.00621118	0.117284	8.09e-05	0.000140698
chr7:1466100001-1466101000	CHH	0.125	0	3.27e-09	1.35622e-08
chr7:1467645001-1467646000	CHH	0.151163	0.0351328	0.00113654	0.00148801
chr7:1477460001-1477461000	CHH	0.00790514	0.108696	4.88e-06	1.13188e-05
chr7:1477916001-1477917000	CHH	0	0.295082	0.000323246	0.00048796
chr7:1481148001-1481149000	CHH	0	0.1	2.49e-05	4.94163e-05
chr7:1482210001-1482211000	CHH	0.049217	0.15873	0.000628765	0.000877689
chr7:1498740001-1498741000	CHH	0.0133058	0.15534	0.000578737	0.000813423
chr7:1506744001-1506745000	CHH	0.0322196	0.266667	1.75e-05	3.6321e-05
chr7:1510687001-1510688000	CHH	0.0823529	0.273973	3.3e-07	9.64767e-07
chr7:1515846001-1515847000	CHH	0.149502	0	5.37e-09	2.14013e-08
chr7:1528058001-1528059000	CHH	0.00716204	0.114286	3.94e-09	1.61765e-08
chr7:1541087001-1541088000	CHH	0.0141643	0.186047	0.00978479	0.00981286
chr7:1545297001-1545298000	CHH	0.0112245	0.401099	1.69e-62	5.16929e-60
chr7:1572106001-1572107000	CHH	0	0.175439	0.00504038	0.00548657
chr7:1580492001-1580493000	CHH	0.0333333	0.16129	0.000853278	0.00115549
chr7:1589860001-1589861000	CHH	0.0148297	0.142857	5.66e-07	1.57387e-06
chr7:1598030001-1598031000	CHH	0.595628	0.0192308	4.53e-22	8.59295e-21
chr7:1599736001-1599737000	CHH	0.0289421	0.2	0.00087522	0.00118063
chr7:1600719001-1600720000	CHH	0.0163488	0.25	1.29e-05	2.76412e-05
chr7:1600745001-1600746000	CHH	0.015544	0.142857	0.000677751	0.000940168
chr7:1617653001-1617654000	CHH	0.15493	0.00854701	6.96e-07	1.90292e-06
chr7:1619895001-1619896000	CHH	0.0217391	0.126761	8.73e-05	0.000150757
chr7:1641122001-1641123000	CHH	0.185185	0.0220588	4.44e-06	1.03968e-05
chr7:1644804001-1644805000	CHH	0.0144099	0.216216	2.04e-15	1.91995e-14
chr7:1644807001-1644808000	CHH	0.0192608	0.333333	0.000834916	0.00113125
chr7:1644855001-1644856000	CHH	0.0137195	0.142857	1.81e-06	4.60402e-06
chr7:1668789001-1668790000	CHH	0.00535932	0.125	1.83e-08	6.67364e-08	Pt7G50580
chr7:1679491001-1679492000	CHH	0.037037	0.139241	0.0025051	0.00297283
chr7:1679693001-1679694000	CHH	0.416667	0.0196078	0.000420656	0.000610646
chr7:1682252001-1682253000	CHH	0.666667	0	0.000266856	0.000410174
chr7:1684584001-1684585000	CHH	0.142857	0	0.00221463	0.00266038
[truncated: 448 more rows]
