# Supplementary material for: The methylation landscape of giga-genome and the epigenetic timer of age in Chinese pine
Source: Nat Commun. 2023 Apr 7;14:1947. doi: 10.1038/s41467-023-37684-6 (PMC10082083; doi:10.1038/s41467-023-37684-6)
Supplement: Supplementary file 9 — Supplementary Data 7 [file 41467_2023_37684_MOESM9_ESM.xlsx]

## Sheet: CG DMR between 5y and 35y
position	context	methylation in 5y	methylation in 35y	Pvalue(beta-binomial distribution)	FDR	DMR related gene
chr1:818001-819000	CG	0.137405	0.492537	0.00333343	0.00604654	Pt1G00100
chr1:898001-899000	CG	0.725	1	0.00139389	0.00457734
chr1:947001-948000	CG	0.363636	0.95	0.00792919	0.00889851
chr1:1210001-1211000	CG	0.65625	0.913333	0.00288044	0.00572233
chr1:1318001-1319000	CG	0.909091	0.316456	0.000836522	0.00413239
chr1:1762001-1763000	CG	1	0.791304	0.00930462	0.0096394
chr1:1780001-1781000	CG	0.875	0.166667	0.000837475	0.00413239
chr1:1856001-1857000	CG	0.660377	0.866667	0.00940901	0.00969216
chr1:1957001-1958000	CG	0.545455	0.970588	0.0025538	0.00548138
chr1:2106001-2107000	CG	0.880342	0	0.0080175	0.00894647
chr1:2303001-2304000	CG	0.917808	0	0.000391386	0.00394096
chr1:2507001-2508000	CG	0.954545	0.627737	0.000532484	0.0039505
chr1:2521001-2522000	CG	0.617211	0.110738	0.00389213	0.00644083
chr1:2665001-2666000	CG	0.752577	0.990566	0.000732759	0.00406687
chr1:3367001-3368000	CG	0.977273	0.483333	0.000860273	0.00414666
chr1:3540001-3541000	CG	1	0.782609	0.00377852	0.00635959
chr1:3757001-3758000	CG	0.412921	0.959259	0.000488402	0.00394308
chr1:3758001-3759000	CG	0.532174	0.989779	0.000600892	0.00398963
chr1:4090001-4091000	CG	0.585056	0.863481	0.00376134	0.00634697
chr1:4207001-4208000	CG	0.975	0.6	0.00332817	0.00604316
chr1:5096001-5097000	CG	0.870036	0.618519	0.00969057	0.00984057
chr1:5423001-5424000	CG	0.330049	0.6534	0.00241285	0.00537487
chr1:6510001-6511000	CG	0.955307	0.664	0.000528888	0.0039505
chr1:6539001-6540000	CG	0.993243	0.761905	0.00105342	0.00429875
chr1:6824001-6825000	CG	0.792308	1	0.00133961	0.00452671
chr1:7093001-7094000	CG	1	0.737705	0.000690488	0.00404322
chr1:7107001-7108000	CG	0.568182	0.926357	0.00021678	0.00394096
chr1:7292001-7293000	CG	0.0288557	0.334635	0.0062589	0.00794457
chr1:7315001-7316000	CG	0.175481	0.444444	0.000100651	0.00394096	Pt1G00250
chr1:7317001-7318000	CG	0.0938547	0.29703	0.000136132	0.00394096	Pt1G00250
chr1:8447001-8448000	CG	0.714286	1	0.00119912	0.00442141
chr1:8708001-8709000	CG	0	0.901099	0.0010959	0.00433243
chr1:8743001-8744000	CG	0.695652	1	0.00952763	0.00975443
chr1:8761001-8762000	CG	0.451613	0.967593	0.00183766	0.00493034
chr1:8783001-8784000	CG	0.641791	0.937729	0.00676714	0.00824065
chr1:8832001-8833000	CG	0.738739	0.958678	0.00381065	0.00638272
chr1:8842001-8843000	CG	0.726562	0.977358	0.000275915	0.00394096
chr1:8921001-8922000	CG	0.633803	0.843373	0.000584325	0.00397912
chr1:8927001-8928000	CG	0.736111	0.956679	0.00230988	0.00529283
chr1:8961001-8962000	CG	0.522581	0.840136	0.00119656	0.00441857
chr1:9062001-9063000	CG	0.7	1	0.0014822	0.00464494
chr1:9194001-9195000	CG	0.879167	0.538462	0.00248696	0.00542913
chr1:9196001-9197000	CG	0.964286	0.310345	0.00623839	0.00793336
chr1:9261001-9262000	CG	0.037037	0.708333	0.00319802	0.00594964
chr1:9336001-9337000	CG	0.8	1	0.00934986	0.00966175
chr1:9354001-9355000	CG	0.667416	0.869634	0.00804322	0.00896156
chr1:9361001-9362000	CG	0.720588	0.93578	0.00501483	0.00717706
chr1:9392001-9393000	CG	0.528571	0.903704	0.000598229	0.00398902
chr1:9396001-9397000	CG	0.609375	0.928934	0.00176829	0.00487811
chr1:9436001-9437000	CG	0.980198	0.661538	0.00112516	0.0043618
chr1:9476001-9477000	CG	0.921348	0.552632	0.00458517	0.00690626
chr1:9585001-9586000	CG	0.787879	1	0.00166047	0.00479226
chr1:9812001-9813000	CG	0.910891	0.62605	0.00716935	0.00847401
chr1:9954001-9955000	CG	0.951542	0.747899	0.00793198	0.00889977
chr1:9991001-9992000	CG	0.766667	1	0.00379597	0.00637196
chr1:10163001-10164000	CG	0.788618	0.564516	0.00601092	0.00779812
chr1:10348001-10349000	CG	0.686747	1	0.000739833	0.0040669
chr1:10356001-10357000	CG	0.571429	0.943396	0.00397199	0.00649779
chr1:10476001-10477000	CG	0.68599	0.893617	0.000550369	0.00396114
chr1:10582001-10583000	CG	0.89759	0.445946	0.00416352	0.00662344
chr1:10787001-10788000	CG	0	0.919463	0.00323844	0.00597749
chr1:10875001-10876000	CG	0.533333	1	0.00188322	0.00496297
chr1:11116001-11117000	CG	0.529412	0.962264	0.00248078	0.00542445
chr1:11171001-11172000	CG	0	0.958333	0.00176907	0.00487874
chr1:11192001-11193000	CG	0	0.922705	0.0016607	0.00479249
chr1:11199001-11200000	CG	0.533333	0.967033	0.000863326	0.00414832
chr1:11215001-11216000	CG	0.363636	0.929577	0.00353015	0.00618223
chr1:11274001-11275000	CG	0	0.971831	0.00032161	0.00394096
chr1:11275001-11276000	CG	0.125	0.869565	0.00790127	0.00888258
chr1:11283001-11284000	CG	0.734375	0.949045	0.00217956	0.00519555
chr1:11291001-11292000	CG	0.166667	0.972892	0.000825886	0.00412294	Pt1G00420
chr1:11292001-11293000	CG	1	0.789238	0.00487392	0.00708923	Pt1G00420
chr1:11370001-11371000	CG	0.8	1	0.00185499	0.00494438	Pt1G00430
chr1:11577001-11578000	CG	0.708861	0.978873	0.00122419	0.0044395
chr1:11732001-11733000	CG	0.666667	1	0.00225907	0.00525634
chr1:11735001-11736000	CG	0.666667	0.945946	0.0088388	0.00939216
chr1:11830001-11831000	CG	0.651852	0.978836	0.000235079	0.00394096
chr1:11839001-11840000	CG	0.597222	0.84689	0.00634079	0.00799525
chr1:12034001-12035000	CG	0	0.872093	0.00438751	0.00677626
chr1:12065001-12066000	CG	0	0.919355	0.00205682	0.0051003
chr1:12077001-12078000	CG	0	0.957082	0.000279766	0.00394096
chr1:12084001-12085000	CG	0.6	0.928977	0.00296233	0.00578192
chr1:12617001-12618000	CG	0	0.812367	6.02e-05	0.00394096	Pt1G00470
chr1:12658001-12659000	CG	0.625	0.967366	0.00543922	0.00744766
chr1:12669001-12670000	CG	0.6	0.981424	0.00143412	0.00460898
chr1:12699001-12700000	CG	0.533333	1	0.00213991	0.00516433
chr1:12716001-12717000	CG	0.56	0.933333	0.00104019	0.00429053
chr1:12735001-12736000	CG	0.318182	0.809524	0.00269475	0.00558806
chr1:12745001-12746000	CG	0	0.971429	0.00171374	0.00483407
chr1:12797001-12798000	CG	0.305556	0.983607	0.0027484	0.00562502
chr1:12852001-12853000	CG	1	0.788618	0.00250914	0.00544622
chr1:12866001-12867000	CG	0.666667	0.984375	0.00200483	0.00505667
chr1:12870001-12871000	CG	0.769231	0.982759	0.0044081	0.00678982
chr1:12907001-12908000	CG	0.625	0.9375	0.00179685	0.00490174
chr1:12936001-12937000	CG	0.784946	0.985714	0.00710407	0.00843803
chr1:12948001-12949000	CG	0.666667	0.971014	0.0015032	0.00466318
chr1:12990001-12991000	CG	0.7	0.919708	0.00428682	0.00670924
chr1:13003001-13004000	CG	0.7	0.971698	0.00194041	0.00500639
chr1:13111001-13112000	CG	0.72619	0.970588	0.00293809	0.00576285
chr1:15433001-15434000	CG	0.419355	0.794872	0.00795747	0.00891366
chr1:15892001-15893000	CG	0.8	0.142857	0.00262603	0.0055325
chr1:16470001-16471000	CG	0.333333	0.992754	0.00172682	0.00484436
chr1:16531001-16532000	CG	0.592593	1	0.00145177	0.00462294
chr1:16547001-16548000	CG	0.6	0.941748	0.00876345	0.00935411
chr1:16634001-16635000	CG	0.5	1	0.00436722	0.00676351
chr1:16655001-16656000	CG	0.878788	0.227273	0.00430008	0.00671735	Pt1G00590
chr1:16662001-16663000	CG	0.686275	1	0.00146983	0.00463532	Pt1G00590
chr1:16963001-16964000	CG	0.583086	0.335609	0.00199284	0.00504689
chr1:17049001-17050000	CG	0.545455	0.916667	0.00565903	0.00758818
chr1:17227001-17228000	CG	0.915966	0.681818	0.00463428	0.00693707
chr1:18373001-18374000	CG	1	0.777027	0.00237083	0.00534254
chr1:18590001-18591000	CG	0.717949	0.93038	0.00923849	0.00960806
chr1:18872001-18873000	CG	0.545455	0.928571	0.00515063	0.00726533
chr1:18893001-18894000	CG	0.380952	0.96	0.000529863	0.0039505
chr1:18953001-18954000	CG	0.636364	0.992	0.00601629	0.00780153
chr1:19055001-19056000	CG	0.558824	0.914062	0.00390827	0.00645343
chr1:19107001-19108000	CG	0	0.896226	0.00268787	0.00558209
chr1:19504001-19505000	CG	0.944954	0.571429	0.0044979	0.00684769
chr1:20075001-20076000	CG	0.62	0.92437	0.00552067	0.0075013	Pt1G00740
chr1:20121001-20122000	CG	0.645161	0.98374	0.00101944	0.00427307	Pt1G00740
chr1:20292001-20293000	CG	0.391304	0.877637	0.00431414	0.00672646
chr1:20381001-20382000	CG	0.472222	0.98913	0.00123085	0.00444432
chr1:20487001-20488000	CG	0.707317	0.934605	0.00198244	0.00503826
chr1:20711001-20712000	CG	0.694444	0.988764	0.00269678	0.00558933
chr1:20726001-20727000	CG	0.681564	0.965385	0.00351393	0.00617091
chr1:20765001-20766000	CG	0.663636	0.948276	0.00462918	0.00693354
chr1:21344001-21345000	CG	0.957143	0.700935	0.00639275	0.00802756
chr1:21353001-21354000	CG	0.691489	0.950704	0.00615032	0.00788222
chr1:21358001-21359000	CG	0.775	1	0.00369581	0.00630286
chr1:21877001-21878000	CG	0.707317	0.921053	0.00975237	0.00987181
chr1:22242001-22243000	CG	0.959184	0.315789	0.00555061	0.00751948
chr1:22269001-22270000	CG	0.928571	0.529412	0.0061671	0.00789249
chr1:22521001-22522000	CG	0.966292	0.725	0.00268034	0.00557619
chr1:22555001-22556000	CG	0	0.609756	0.00603272	0.00781196
chr1:22556001-22557000	CG	0.6875	0.913043	0.00879251	0.00936882
chr1:22570001-22571000	CG	0.855556	0.65	0.00957569	0.00977812
chr1:22582001-22583000	CG	0.988889	0.511628	0.00410859	0.00658552
chr1:22679001-22680000	CG	0.983051	0.733333	0.0030718	0.00585681
chr1:22707001-22708000	CG	0.486486	0.981752	0.000794104	0.00410297
chr1:23140001-23141000	CG	0.666667	0.931579	0.00990499	0.00995004
chr1:23401001-23402000	CG	0.773109	1	0.00278775	0.00565504
chr1:23665001-23666000	CG	0.409091	0.965517	0.00826051	0.00908275
chr1:23690001-23691000	CG	0.771429	1	0.00446882	0.00682933
chr1:24050001-24051000	CG	0.107914	0.775281	0.00848161	0.00920096
chr1:24095001-24096000	CG	0.587302	0.907407	0.00167875	0.00480546
chr1:24106001-24107000	CG	0.892857	0.666667	0.00991967	0.00995708
chr1:24128001-24129000	CG	0.638554	0.952381	0.00494432	0.00713175
chr1:24191001-24192000	CG	0.817143	0.586207	0.00799943	0.00893625
chr1:24216001-24217000	CG	0.669291	1	0.00562997	0.00756945
chr1:24553001-24554000	CG	0.708333	1	0.00720439	0.00849194
chr1:24708001-24709000	CG	0.732558	1	0.00657091	0.00813246
chr1:25868001-25869000	CG	0.736842	1	0.00516053	0.00727164
chr1:26031001-26032000	CG	1	0.741935	0.00164528	0.00478287
chr1:26168001-26169000	CG	0.638889	0.927273	0.00919606	0.00958388
chr1:26372001-26373000	CG	1	0.740506	0.00363798	0.00625915
chr1:26548001-26549000	CG	0.725	1	0.00646695	0.00807116
chr1:26992001-26993000	CG	0.735849	0.992593	0.00562489	0.00756611
chr1:26996001-26997000	CG	0.669903	0.906475	0.00469522	0.00697641
chr1:27458001-27459000	CG	0.734375	1	0.00108465	0.00432302
chr1:27657001-27658000	CG	0.64539	0.920705	0.0011947	0.00441683
chr1:27920001-27921000	CG	0.913793	0.444444	0.00803755	0.00895868
chr1:28007001-28008000	CG	1	0.5	0.00525794	0.00733107
chr1:28194001-28195000	CG	0.97561	0.642857	0.00488355	0.00709525
chr1:28266001-28267000	CG	0.922222	0.666667	0.00307595	0.00585892
chr1:28411001-28412000	CG	0.962963	0.25	0.00119387	0.0044166
chr1:28502001-28503000	CG	1	0.611111	0.00412737	0.00659735
chr1:29394001-29395000	CG	0.883333	0.0740741	0.00250163	0.00543996
chr1:29680001-29681000	CG	0.943262	0	0.00688456	0.00831177
chr1:29687001-29688000	CG	0.970588	0.636364	0.00654237	0.0081163
chr1:29743001-29744000	CG	0.959654	0.631579	0.00668538	0.00819827
chr1:29797001-29798000	CG	0.551724	0.926829	0.00249466	0.00543464
chr1:30088001-30089000	CG	0.683453	0.930636	0.00166204	0.00479367
chr1:30270001-30271000	CG	0.963768	0.555556	0.00678035	0.00824899
chr1:31660001-31661000	CG	1	0.6	0.00595873	0.00776783
chr1:31676001-31677000	CG	0.75	0	0.0073929	0.00860056
chr1:31735001-31736000	CG	0.843023	0.536585	0.00196115	0.00502523
chr1:32492001-32493000	CG	0.945205	0.738854	0.000743849	0.00407007
chr1:32689001-32690000	CG	0.95641	0.636792	0.000775997	0.00408865	Pt1G01020
chr1:32739001-32740000	CG	0.647399	0.933014	0.00864675	0.00929218
chr1:32906001-32907000	CG	0.826552	0.568998	0.00225343	0.0052524
chr1:33433001-33434000	CG	0.650224	0.851351	0.00152263	0.0046801	Pt1G01040
chr1:33601001-33602000	CG	0.712418	1	0.00954388	0.00976194
chr1:33683001-33684000	CG	0.977273	0.44	0.00784898	0.00885166
chr1:34004001-34005000	CG	0.987261	0.777027	0.000348934	0.00394096
chr1:34089001-34090000	CG	0.72093	0.95098	0.000375836	0.00394096
chr1:34192001-34193000	CG	0.75	0.969697	0.00413966	0.00660632
chr1:34198001-34199000	CG	0.741117	0.970339	0.00655938	0.00812599
chr1:34354001-34355000	CG	0.646617	0.966805	0.00235695	0.0053324
chr1:34413001-34414000	CG	0.736842	0.943231	0.00278696	0.00565445
chr1:34534001-34535000	CG	0.727273	0.932515	0.00171394	0.0048342
chr1:34746001-34747000	CG	0.0912454	0.338028	0.00944894	0.00971259	Pt1G01090
chr1:34843001-34844000	CG	0.625698	0.885057	0.00359861	0.00623105	Pt1G01090
chr1:34993001-34994000	CG	0.599119	0.909859	0.00325507	0.0059895	Pt1G01090
chr1:35056001-35057000	CG	0.674556	0.968254	0.00687863	0.00830746	Pt1G01090
chr1:35122001-35123000	CG	0.75	0.959184	0.00677801	0.00824756
chr1:35168001-35169000	CG	0.424242	0.95	0.00038272	0.00394096
chr1:35169001-35170000	CG	0.672727	0.962585	0.000992742	0.00424613
chr1:35236001-35237000	CG	0.774908	0.980053	0.000389283	0.00394096
chr1:35395001-35396000	CG	0.6875	0.968912	0.00360192	0.00623342	Pt1G01100
chr1:35439001-35440000	CG	0.54386	0.964029	7.71e-05	0.00394096	Pt1G01100
chr1:35500001-35501000	CG	0.690141	0.966495	0.00294977	0.00577224
chr1:35516001-35517000	CG	0.72093	0.947674	0.00111039	0.00434461
chr1:35542001-35543000	CG	0.694915	0.933025	0.00080237	0.00410605
chr1:35544001-35545000	CG	0.769953	0.970027	0.00361555	0.00624317
chr1:35746001-35747000	CG	0.744966	0.978541	0.00125432	0.00446079
chr1:38218001-38219000	CG	0.9375	0.69869	0.00159485	0.0047407
chr1:38229001-38230000	CG	0.483871	0.957447	0.00126065	0.00446711
chr1:38266001-38267000	CG	0.8	1	0.00174792	0.0048609
chr1:38268001-38269000	CG	0.785714	1	0.00390344	0.00644968
chr1:38287001-38288000	CG	0.661538	0.961722	0.0012943	0.00448878
chr1:38300001-38301000	CG	0.645833	0.881868	0.00220411	0.00521329
chr1:38357001-38358000	CG	0.233645	0.610929	2.7e-05	0.00394096
chr1:38432001-38433000	CG	0.8	0.037037	0.000931054	0.004205
chr1:38746001-38747000	CG	0.695652	1	0.00468823	0.00697174
chr1:38901001-38902000	CG	0.610169	0.961538	0.00659216	0.00814485
chr1:38936001-38937000	CG	0.675439	0.931818	0.00820528	0.00905259
chr1:38940001-38941000	CG	0.442478	0.979167	0.0070165	0.00839102
chr1:38964001-38965000	CG	0.737288	0.985782	0.00696892	0.00836385
chr1:38981001-38982000	CG	0.744186	0.946809	0.00297049	0.00578597
chr1:38984001-38985000	CG	0.705357	0.973451	0.004561	0.00689045
chr1:39262001-39263000	CG	0.270142	0.674518	0.000883677	0.0041615	Pt1G01150
chr1:40341001-40342000	CG	0.5	0.957143	0.00758569	0.00870574
chr1:40834001-40835000	CG	0.907801	0.564103	0.00593809	0.00775615
chr1:40915001-40916000	CG	0.28	0.961538	0.00117045	0.00439705
chr1:40998001-40999000	CG	0.621622	0.919598	0.00340181	0.00609519
chr1:41027001-41028000	CG	0.92126	0.697674	0.00827956	0.00909311
chr1:41108001-41109000	CG	0.478261	0.862903	0.00255615	0.00548355
chr1:41172001-41173000	CG	0.658537	0.91791	0.00107851	0.0043177
chr1:41206001-41207000	CG	0.5	0.924242	0.00689698	0.00831887
chr1:41224001-41225000	CG	0.639344	0.956897	0.000203908	0.00394096
chr1:41241001-41242000	CG	0.488372	0.913858	0.000171225	0.00394096
chr1:41242001-41243000	CG	0.461538	0.963942	0.00020868	0.00394096
chr1:41336001-41337000	CG	0.745763	0.982955	0.000158441	0.00394096
chr1:41371001-41372000	CG	0.590909	0.984127	0.000621354	0.00400062
chr1:41557001-41558000	CG	0.285714	0.833333	0.00615474	0.00788531
chr1:41932001-41933000	CG	0.570048	0.853521	0.00834629	0.00912807
chr1:42166001-42167000	CG	0.588235	0.799353	0.0020334	0.00508206
chr1:42560001-42561000	CG	0.832258	0.425	0.00939603	0.0096852
chr1:42561001-42562000	CG	1	0.48	0.00152667	0.00468287
chr1:42567001-42568000	CG	0.942857	0.615385	0.00584762	0.00770133
chr1:42794001-42795000	CG	0.904762	0.64	0.00450739	0.0068545
chr1:42815001-42816000	CG	0.784404	0.435484	0.00790791	0.0088863
chr1:42833001-42834000	CG	0.819672	0.2	0.00401893	0.00652892
chr1:42898001-42899000	CG	0.947368	0.682119	0.00493001	0.00712239
chr1:42942001-42943000	CG	0.891892	0.0416667	0.000868437	0.00415227
chr1:43286001-43287000	CG	0.571429	0.88	0.00635931	0.0080067
chr1:43914001-43915000	CG	1	0.6875	0.00892997	0.00944195
chr1:43975001-43976000	CG	0.5	0.928571	0.00391558	0.00645928
chr1:44005001-44006000	CG	0.892308	0.636364	0.00874626	0.00934446
chr1:44196001-44197000	CG	0.776119	1	0.00190301	0.00497964
chr1:44333001-44334000	CG	0.78022	1	0.00706265	0.00841488
chr1:44576001-44577000	CG	0.924138	0.611765	0.00107205	0.00431476
chr1:44614001-44615000	CG	0.40566	1	0.000834102	0.00413031
chr1:44615001-44616000	CG	0.57596	0.975728	8.11e-05	0.00394096
chr1:44640001-44641000	CG	1	0.243243	0.00126508	0.00446931
chr1:44920001-44921000	CG	0.960912	0.74031	0.00472647	0.00699631
chr1:45052001-45053000	CG	0.96875	0.738739	0.00990905	0.00995212
chr1:45302001-45303000	CG	0.966102	0	0.00180111	0.00490383
chr1:45620001-45621000	CG	0.907303	0.674757	0.00624747	0.00793842
chr1:46016001-46017000	CG	0.777311	1	0.000403936	0.00394096
chr1:46128001-46129000	CG	0.8	1	0.00414343	0.00660906
chr1:46133001-46134000	CG	0.66	1	0.000689727	0.00404246
chr1:46134001-46135000	CG	0.740458	0.988372	0.00581603	0.00768262
chr1:46295001-46296000	CG	0	0.440994	0.00215665	0.00517886	Pt1G01380
chr1:46518001-46519000	CG	0.649123	0.940828	0.00817437	0.00903651
chr1:46882001-46883000	CG	0.601432	0.815047	0.00149539	0.00465828
chr1:47290001-47291000	CG	0.685185	1	0.00217428	0.00519159
chr1:47728001-47729000	CG	0.423077	1	0.00619389	0.00790707
chr1:47968001-47969000	CG	0.804688	0.545455	0.0082744	0.00909056
chr1:48345001-48346000	CG	0.984733	0.766667	0.00607576	0.00783668
chr1:48445001-48446000	CG	0.662791	0.943299	0.00218658	0.00520087
chr1:48603001-48604000	CG	0.962264	0.722222	0.00961125	0.00979705
chr1:48621001-48622000	CG	0.603774	0.985294	0.00252452	0.00545947
chr1:48645001-48646000	CG	0.982759	0.69863	0.00359157	0.00622427
chr1:49099001-49100000	CG	1	0.0526316	0.00242421	0.00538228
chr1:49185001-49186000	CG	0.975	0.222222	0.000808851	0.00411312
chr1:49223001-49224000	CG	0.984127	0.730769	0.00103718	0.00428688
chr1:49274001-49275000	CG	0.968421	0	0.000936554	0.00420648
chr1:49502001-49503000	CG	0.981308	0.615385	0.00344013	0.00612013
chr1:49757001-49758000	CG	0.576355	0.834586	0.00737367	0.00859005
chr1:49862001-49863000	CG	0.878166	0	0.000708747	0.00405887
chr1:49864001-49865000	CG	0.966216	0.615385	0.00635108	0.0080016
chr1:49906001-49907000	CG	0.965812	0.748252	0.00269019	0.00558371
chr1:50003001-50004000	CG	0.961089	0.684211	0.00262003	0.00552838
chr1:50202001-50203000	CG	0.776699	0.988372	0.000740864	0.00406708
chr1:50577001-50578000	CG	0.765432	0.984848	0.00138083	0.00456676	Pt1G01510
chr1:50645001-50646000	CG	0.863158	0.483871	0.00208534	0.00512435
chr1:50656001-50657000	CG	0.596639	0	0.00114563	0.00437825
chr1:50709001-50710000	CG	0.963636	0.387097	0.00153972	0.00469587
chr1:50744001-50745000	CG	0.714286	0.982906	0.00265179	0.00555301
chr1:50757001-50758000	CG	0.649425	0.946768	0.000507	0.00394877
chr1:50758001-50759000	CG	0.746835	0.977578	0.000603682	0.00399258
chr1:50764001-50765000	CG	0	1	0.00184634	0.00493823
chr1:50771001-50772000	CG	0.521739	1	0.00377189	0.00635412
chr1:50794001-50795000	CG	0.661871	0.986667	0.00420299	0.00665094
chr1:50904001-50905000	CG	0.570248	0.813953	0.0019127	0.00498588
chr1:50972001-50973000	CG	0.756098	0.21875	0.00183789	0.00493054
chr1:51279001-51280000	CG	0.708333	1	0.00899538	0.0094754	Pt1G01540
chr1:51402001-51403000	CG	1	0.727273	0.00428882	0.00671029	Pt1G01540
chr1:51540001-51541000	CG	0.703704	1	0.00707296	0.00842127
chr1:51557001-51558000	CG	0.872928	0	0.0054454	0.00745157
chr1:51682001-51683000	CG	0.642857	0.859375	0.00956626	0.00977331
chr1:51756001-51757000	CG	0.666667	0.972093	0.00873834	0.0093399
chr1:51823001-51824000	CG	0.533333	0.935185	0.00877764	0.00936181
chr1:52306001-52307000	CG	0.686747	0.383178	0.00375883	0.0063453
chr1:52477001-52478000	CG	0.958333	0.428571	0.00160381	0.00474623
chr1:52617001-52618000	CG	0.764706	1	0.00680716	0.00826424
chr1:52771001-52772000	CG	0.75	0.979866	0.00757933	0.00870235
chr1:52796001-52797000	CG	0.3	0.930693	0.00422134	0.00666339
chr1:52880001-52881000	CG	0.737589	0.980645	0.000305797	0.00394096
chr1:52882001-52883000	CG	0.6	0.895604	0.000841207	0.00413271
chr1:52896001-52897000	CG	0.357143	0.965517	0.00721676	0.00849898
chr1:52897001-52898000	CG	0.770642	1	0.000408091	0.00394096
chr1:52904001-52905000	CG	0.357143	0.867508	0.000162267	0.00394096
chr1:52919001-52920000	CG	0.454545	0.937255	0.00197005	0.00503126
chr1:52981001-52982000	CG	0.703297	0.972789	0.00187824	0.00495858
chr1:52983001-52984000	CG	0.733333	1	0.00776767	0.0088069
chr1:53003001-53004000	CG	0.795455	1	0.00222097	0.00522572
chr1:53229001-53230000	CG	0.989011	0.731481	0.000726099	0.00406687
chr1:53569001-53570000	CG	0.711111	0.94	0.00150084	0.00466173
chr1:53732001-53733000	CG	0.261905	0.525806	0.00622334	0.0079242
chr1:53819001-53820000	CG	0.647059	0.982609	0.000683418	0.00403817
chr1:53826001-53827000	CG	0.4375	0.878505	0.00238368	0.00535195
chr1:53922001-53923000	CG	0.363636	0.962264	0.0013848	0.00456993	Pt1G01640
chr1:54187001-54188000	CG	0.510204	0.993421	0.000736496	0.00406687
chr1:54212001-54213000	CG	0.619048	0.958678	0.00167152	0.00480097
chr1:54214001-54215000	CG	0.421053	0.979058	0.000929268	0.004203
chr1:54215001-54216000	CG	0.71831	0.952055	0.00255622	0.00548359
chr1:54315001-54316000	CG	0	0.974843	0.000397468	0.00394096
chr1:54335001-54336000	CG	0.727273	0.961679	0.00294261	0.00576704
chr1:54337001-54338000	CG	0.6	0.978208	0.00641958	0.00804289
chr1:54397001-54398000	CG	0.416667	0.987013	0.00183595	0.00492863
chr1:54500001-54501000	CG	0.614754	0.951049	0.00721853	0.00849962
chr1:54632001-54633000	CG	0.724832	0.972112	0.00426871	0.00669559
chr1:56021001-56022000	CG	0.767677	0.980132	0.000656411	0.00402125
chr1:56349001-56350000	CG	0.688889	0.925926	0.00662403	0.00816397
chr1:56410001-56411000	CG	0.783784	0.984962	0.00546304	0.00746397
chr1:56686001-56687000	CG	0.236434	0.582393	0.0058876	0.0077241
chr1:57100001-57101000	CG	0	0.931034	0.00974891	0.00987002
chr1:57141001-57142000	CG	0.979592	0.607143	0.00426028	0.00669016
chr1:57258001-57259000	CG	0.954545	0.577778	0.000839825	0.00413239
chr1:57473001-57474000	CG	0.982143	0.537815	0.00193428	0.00500253
chr1:58275001-58276000	CG	0.522388	0.726316	0.00627948	0.00795694
chr1:58889001-58890000	CG	0.547619	0.925	0.00520999	0.00730246
chr1:59462001-59463000	CG	0.55	0.953237	0.00695512	0.00835631
chr1:59479001-59480000	CG	0.421053	0.848485	0.000520744	0.0039505
chr1:59501001-59502000	CG	0.541667	0.96087	0.00154654	0.0047002
chr1:59513001-59514000	CG	0.625	0.949074	0.00194317	0.00500939
chr1:59613001-59614000	CG	0.189286	0.443038	0.000364618	0.00394096	Pt1G01720
chr1:59739001-59740000	CG	0.971014	0.720588	0.00304232	0.00583704	Pt1G01750
chr1:59783001-59784000	CG	0.503226	0.875	0.00752827	0.00867377	Pt1G01750
chr1:59784001-59785000	CG	0.592965	0.933333	0.00604837	0.00782148	Pt1G01750
chr1:60055001-60056000	CG	1	0.794872	0.000837271	0.00413239
chr1:60132001-60133000	CG	0.973856	0.7	0.000519726	0.0039505
chr1:60274001-60275000	CG	0.759036	0.962963	0.000100728	0.00394096
chr1:60275001-60276000	CG	0.145329	0.965015	0.00754785	0.00868404
chr1:60529001-60530000	CG	0.611111	0.972603	0.00168921	0.00481325
chr1:60671001-60672000	CG	0.619048	0.982143	0.00121636	0.00443612
chr1:60977001-60978000	CG	0.4	0.962617	0.00840222	0.00915846
chr1:61566001-61567000	CG	0.956954	0.636364	0.00610122	0.00785203
chr1:61882001-61883000	CG	0.515152	0.851852	0.00772198	0.00878238
chr1:62330001-62331000	CG	0.676056	0	0.00366373	0.00627794
chr1:62430001-62431000	CG	0	1	0.00935582	0.00966482
chr1:62471001-62472000	CG	0.859155	0	0.000163178	0.00394096
chr1:62472001-62473000	CG	0.701299	0.0769231	0.00601136	0.0077985
chr1:62539001-62540000	CG	0.536585	0.963964	0.00227709	0.00527173
chr1:62566001-62567000	CG	0.352941	0.961538	0.00297634	0.0057901
chr1:62831001-62832000	CG	0.651515	0.129412	0.00144275	0.0046162
chr1:63323001-63324000	CG	0	0.320896	0.000706776	0.00405631	Pt1G01920
chr1:63346001-63347000	CG	0.732143	0.961538	0.004604	0.00691765
chr1:63417001-63418000	CG	0.891813	0.687861	0.00594919	0.00776209
chr1:63520001-63521000	CG	0.898305	0.624	0.00171288	0.00483368
chr1:63565001-63566000	CG	0.617211	0.383333	0.0016286	0.00476831
chr1:63644001-63645000	CG	0.44	0.857143	0.00602963	0.00781013
chr1:63713001-63714000	CG	0.0695793	0.409429	0.00125861	0.00446445
chr1:63744001-63745000	CG	0	0.316456	0.00256451	0.00549008
chr1:63759001-63760000	CG	0.753086	0.981818	0.00318738	0.0059419
chr1:64670001-64671000	CG	0.805447	0.5	0.00147898	0.00464192
chr1:64913001-64914000	CG	0.857143	0.577465	0.00421303	0.00665749
chr1:65059001-65060000	CG	0.806034	0.5	0.0010338	0.00428317	Pt1G01990
chr1:65064001-65065000	CG	0.939338	0.518519	0.00010856	0.00394096	Pt1G01990
chr1:65065001-65066000	CG	0.946726	0.730769	0.000277798	0.00394096	Pt1G01990
chr1:65091001-65092000	CG	0.896142	0.5	0.00897261	0.0094639
chr1:65093001-65094000	CG	0.915114	0.401786	5.64e-05	0.00394096
chr1:65096001-65097000	CG	0.90678	0.220339	0.000195082	0.00394096
chr1:65130001-65131000	CG	0.921659	0.222222	0.000558898	0.00396145
chr1:65186001-65187000	CG	0.931034	0	0.00568876	0.00760526
chr1:65246001-65247000	CG	0.966667	0	0.00373581	0.0063304
chr1:65271001-65272000	CG	0.801047	0	0.00409586	0.00657769
chr1:65441001-65442000	CG	0.730769	0.186667	0.00425425	0.00668568
chr1:65746001-65747000	CG	0.928016	0.69697	0.00193246	0.00500109
chr1:67012001-67013000	CG	0.764706	1	0.00251232	0.00544947
chr1:67790001-67791000	CG	0.882353	0.333333	0.00302868	0.00582807
chr1:68096001-68097000	CG	0.281369	0	0.000987315	0.00424215
chr1:68565001-68566000	CG	0.707317	0.106061	0.000394186	0.00394096	Pt1G02130
chr1:68769001-68770000	CG	0.778947	0.988235	0.00153365	0.00468867
chr1:68833001-68834000	CG	0.75	1	0.00891972	0.00943669
chr1:68915001-68916000	CG	0.666667	0.994975	0.00756495	0.00869287
chr1:68934001-68935000	CG	0.738739	0.985294	0.000370701	0.00394096
chr1:68943001-68944000	CG	0.647059	0.955975	0.000737535	0.00406687
chr1:68983001-68984000	CG	0.704545	0.954545	0.00489451	0.00710364
chr1:69065001-69066000	CG	0.55303	0.836735	0.00941051	0.00969284
chr1:69071001-69072000	CG	0.641304	0.98	0.00536546	0.0074007
chr1:69181001-69182000	CG	0.777174	0.993243	0.00204499	0.0050917
chr1:69255001-69256000	CG	0.765217	0.971074	0.00875492	0.00934961
chr1:69280001-69281000	CG	0.783784	1	0.00589482	0.00772846
chr1:69362001-69363000	CG	0.720721	0.994505	0.000362888	0.00394096
chr1:69562001-69563000	CG	0.620321	0.979424	0.00512677	0.00724846
chr1:69617001-69618000	CG	0.666667	0.947761	0.00653485	0.00811169
chr1:69718001-69719000	CG	0.678571	0.972222	0.00227157	0.00526671
chr1:69878001-69879000	CG	0.7	0.967742	0.00760478	0.00871695
chr1:70011001-70012000	CG	1	0.75	0.0046431	0.00694182
chr1:70224001-70225000	CG	0.342105	0.620629	0.000788402	0.00409752	Pt1G02210,Pt1G02200
chr1:70240001-70241000	CG	0.73743	0.954545	0.00861604	0.00927387
chr1:70249001-70250000	CG	0.703125	0.940171	0.0038541	0.00641398
chr1:70298001-70299000	CG	0.714286	1	0.00755411	0.00868703
chr1:70508001-70509000	CG	0.142857	0.9375	0.00133835	0.00452632
chr1:70509001-70510000	CG	0.2	0.952381	0.00259213	0.00550938
chr1:70871001-70872000	CG	0.352941	0.08	0.00743421	0.00862476	Pt1G02270
chr1:70945001-70946000	CG	0.666667	0.927083	0.00791382	0.00888986
chr1:71625001-71626000	CG	0.5	0.87013	0.00534653	0.00738891
chr1:71653001-71654000	CG	0.733333	1	0.00868736	0.00931352
chr1:71673001-71674000	CG	0.166667	0.911111	0.00937689	0.00967515
chr1:71691001-71692000	CG	0.5625	0.942478	0.00198603	0.00504156
chr1:72117001-72118000	CG	0.2	0.825397	0.00617564	0.00789722	Pt1G02300
chr1:72497001-72498000	CG	0.219409	0.693069	0.0076947	0.0087675
chr1:72647001-72648000	CG	0.672131	0.985294	0.00222327	0.00522841
chr1:73079001-73080000	CG	0.642857	1	0.00250675	0.00544373	Pt1G02340
chr1:73242001-73243000	CG	0.619048	1	0.000788917	0.00409781	Pt1G02350
chr1:73285001-73286000	CG	0	0.75	0.00272746	0.00560947
chr1:73304001-73305000	CG	0.352941	1	0.00109618	0.0043328
chr1:73574001-73575000	CG	1	0.564103	0.006029	0.00780967
chr1:74121001-74122000	CG	0.948012	0.723404	0.00289275	0.00573046
chr1:74544001-74545000	CG	1	0.105263	0.0084675	0.00919325
chr1:75225001-75226000	CG	0.981595	0.766234	0.00157174	0.00472312
chr1:75343001-75344000	CG	1	0.777778	0.00196199	0.00502579
chr1:76227001-76228000	CG	0.746988	0.963504	0.00119444	0.0044167
chr1:76496001-76497000	CG	0.985714	0.771084	0.00232992	0.00530969
chr1:76641001-76642000	CG	0.470588	1	0.00882137	0.00938347
chr1:76645001-76646000	CG	0.2	0.923077	0.00899768	0.00947668
chr1:76670001-76671000	CG	0.438137	0.20324	0.00651425	0.00810065
chr1:76828001-76829000	CG	0.661017	0.951613	0.000764468	0.00408167
chr1:77015001-77016000	CG	0.586207	1	0.00164688	0.00478405
chr1:77103001-77104000	CG	0.954128	0.736111	0.00977768	0.00988429
chr1:77411001-77412000	CG	0.712871	0.945455	0.00196762	0.0050294	Pt1G02430
chr1:77413001-77414000	CG	0.728261	0.952663	0.00176786	0.00487747	Pt1G02430
chr1:77444001-77445000	CG	0.684086	0.884831	0.000440914	0.00394096	Pt1G02430
chr1:77481001-77482000	CG	0.477612	0.855422	0.00243657	0.0053911	Pt1G02430
chr1:77507001-77508000	CG	0	0.331551	0.000263366	0.00394096	Pt1G02430
chr1:77514001-77515000	CG	0.768116	0.974359	0.00130593	0.00449924	Pt1G02430
chr1:77588001-77589000	CG	0.972222	0.764706	0.00789773	0.00888021	Pt1G02430
chr1:77644001-77645000	CG	0.92093	0.705882	0.00628356	0.00796012
chr1:78152001-78153000	CG	0.656085	0.870813	0.00352054	0.00617592	Pt1G02480
chr1:79184001-79185000	CG	0.967213	0.762963	0.00424901	0.00668134
chr1:79834001-79835000	CG	0.72807	1	0.00296634	0.00578392
chr1:80426001-80427000	CG	0.442211	0.224599	0.00773002	0.00878665
chr1:80539001-80540000	CG	0.970732	0.615385	0.00730367	0.00854814
chr1:80663001-80664000	CG	0.707317	0.940909	0.00285004	0.00570028
chr1:80675001-80676000	CG	0.638298	0.932075	0.00373427	0.00632943
chr1:80792001-80793000	CG	0.4	0.988571	0.00468844	0.00697176
chr1:80825001-80826000	CG	0.393939	0.875648	0.000677458	0.00403689
chr1:80826001-80827000	CG	0.428571	0.894737	0.000732943	0.00406687
chr1:80872001-80873000	CG	0.358491	0.945946	0.000256886	0.00394096
chr1:80882001-80883000	CG	0.709091	0.920863	0.00321203	0.00595938
chr1:80890001-80891000	CG	0	0.901235	0.000429044	0.00394096
chr1:80902001-80903000	CG	0.425	0.841176	0.00140721	0.00458985
chr1:80910001-80911000	CG	0	0.805556	0.0018104	0.00491158
chr1:80920001-80921000	CG	0	0.904762	0.00273062	0.00561183
chr1:80923001-80924000	CG	0	0.986301	0.000319362	0.00394096
chr1:80988001-80989000	CG	0.75	0.953488	0.00232163	0.00530292
chr1:81023001-81024000	CG	0.565891	0.934783	0.00271288	0.00559983
chr1:81056001-81057000	CG	0.657143	0.950464	0.00760936	0.00871956
chr1:81175001-81176000	CG	0.952909	0.679083	0.000887622	0.00416531	Pt1G02540
chr1:81346001-81347000	CG	0.230769	1	0.00199883	0.005052	Pt1G02540
chr1:81591001-81592000	CG	0.925926	0.714286	0.00927667	0.00962628	Pt1G02550
chr1:81604001-81605000	CG	0.261364	0.0366972	0.000891083	0.0041692	Pt1G02550
chr1:81803001-81804000	CG	0.982456	0	0.00132692	0.00451826
chr1:81804001-81805000	CG	0.961538	0.5	0.00228463	0.0052773
chr1:82021001-82022000	CG	0.636364	1	0.00431649	0.00672806
chr1:82762001-82763000	CG	0.933775	0.289062	0.00717057	0.00847465	Pt1G02630
chr1:82843001-82844000	CG	0.462141	0.935065	0.00199407	0.00504742	Pt1G02650
chr1:82901001-82902000	CG	0.470588	0.00884956	4.43e-05	0.00394096	Pt1G02650
chr1:82937001-82938000	CG	0.0598802	0.530612	0.000620697	0.00400038	Pt1G02650
chr1:82939001-82940000	CG	0	0.322314	0.00348207	0.00614765	Pt1G02650
chr1:82940001-82941000	CG	0.200288	0.978474	2.65e-05	0.00394096	Pt1G02650
chr1:83297001-83298000	CG	0.699387	0.963303	0.000897426	0.00417485
chr1:83306001-83307000	CG	0.693878	1	0.00744622	0.00862954
chr1:83440001-83441000	CG	0.445355	0.9	0.0071668	0.00847258
chr1:83479001-83480000	CG	0.6341	0.914498	0.000609782	0.00399536
chr1:83480001-83481000	CG	0.605067	0.978142	4.88e-05	0.00394096
chr1:83502001-83503000	CG	0	0.36036	0.00162644	0.00476702
chr1:83571001-83572000	CG	0.715909	0.9625	0.00678636	0.00825263
chr1:83653001-83654000	CG	1	0.75	0.00624462	0.00793705
chr1:83733001-83734000	CG	0.0645161	0.375	0.00570119	0.00761282
chr1:84158001-84159000	CG	0.386667	0.590604	0.00933291	0.00965302
chr1:84528001-84529000	CG	0.347548	0.863309	0.00408692	0.00657317
chr1:84609001-84610000	CG	0.742857	0.960938	0.00440737	0.00678935
chr1:84837001-84838000	CG	0.642857	0.928571	0.00413712	0.0066043
chr1:85096001-85097000	CG	0.478261	0.901961	0.0023403	0.00531954
chr1:85097001-85098000	CG	0.731034	0.942029	0.000700869	0.00405316
chr1:85105001-85106000	CG	0.484848	0.152381	0.00265278	0.00555366
chr1:85124001-85125000	CG	0.294118	0.889831	0.0039998	0.00651675
chr1:85133001-85134000	CG	0.723077	0.965035	0.00151179	0.00467102
chr1:85137001-85138000	CG	0.720588	0.934783	0.0042892	0.0067104
chr1:85139001-85140000	CG	0.757282	0.957447	0.00971018	0.00985075
chr1:85147001-85148000	CG	0.536585	0.981912	0.00252682	0.00546119
chr1:85159001-85160000	CG	0.428571	0.893939	0.00029475	0.00394096
chr1:85160001-85161000	CG	0.74	0.967611	0.00161357	0.00475469
chr1:85168001-85169000	CG	0.68254	0.95671	0.00746953	0.00864219
chr1:85186001-85187000	CG	0.973684	0.758427	0.000455384	0.00394096
chr1:85223001-85224000	CG	0.967136	0.55	0.00295311	0.00577442
chr1:85242001-85243000	CG	0.625	0.96	0.00289943	0.00573485
chr1:85294001-85295000	CG	0.962121	0.6875	0.0082936	0.00910041
chr1:85328001-85329000	CG	0.983607	0.636364	0.00264853	0.00554962
chr1:85331001-85332000	CG	0.945055	0.737705	0.00130475	0.00449885
chr1:85332001-85333000	CG	0.454545	1	0.0025771	0.00549888
chr1:85380001-85381000	CG	0.721739	0.977778	0.00781819	0.00883412
chr1:85448001-85449000	CG	0.720588	0.989691	0.00311601	0.00588769
chr1:85542001-85543000	CG	0.907407	0.5625	0.0029799	0.00579307
chr1:85562001-85563000	CG	0.0191083	0.309859	0.00770168	0.00877163
chr1:85564001-85565000	CG	0.890173	0.37931	0.00367724	0.00628862
chr1:85577001-85578000	CG	0.205926	0.830769	0.00912279	0.00954322
chr1:85599001-85600000	CG	0.77027	0	0.00558957	0.00754516
chr1:85612001-85613000	CG	1	0.636364	0.00120167	0.00442385
chr1:85617001-85618000	CG	1	0.571429	0.00470681	0.00698372
chr1:85619001-85620000	CG	0.783784	1	0.00137831	0.00456364
chr1:85638001-85639000	CG	0.789474	1	0.00266189	0.00556056
chr1:85686001-85687000	CG	0.844828	0	0.00320296	0.00595273
chr1:85705001-85706000	CG	0.535461	0.016129	0.00019272	0.00394096
chr1:85753001-85754000	CG	0.971014	0.698925	0.00301848	0.00582045
chr1:85756001-85757000	CG	0	0.639535	0.000121438	0.00394096
chr1:85784001-85785000	CG	0.263158	1	0.000366079	0.00394096
chr1:85889001-85890000	CG	0.756757	1	0.00758442	0.0087051
chr1:85982001-85983000	CG	0.782696	0.487013	0.000894822	0.00417277
chr1:86014001-86015000	CG	0.83871	0.392857	0.00683612	0.00828301
chr1:86023001-86024000	CG	0.922747	0.709845	0.00139417	0.00457734
chr1:86025001-86026000	CG	0.772358	0.111111	0.000206083	0.00394096
chr1:86047001-86048000	CG	0.903646	0.678571	0.00242599	0.0053839
chr1:86113001-86114000	CG	0.925253	0.671642	0.00200707	0.00505889
chr1:86118001-86119000	CG	0.928571	0.693694	0.000497037	0.00394724
chr1:86126001-86127000	CG	0.783186	0.222222	0.00220499	0.00521368
chr1:86155001-86156000	CG	0.913444	0.677419	0.00263057	0.0055365
chr1:86159001-86160000	CG	0.948081	0.717949	0.000295864	0.00394096
chr1:86168001-86169000	CG	0.91133	0.36	0.00149673	0.00465853
chr1:86173001-86174000	CG	0.98125	0.481481	0.00660028	0.00814973
chr1:86175001-86176000	CG	0.408377	0.083871	0.00719913	0.00848978
chr1:86251001-86252000	CG	0.521739	0	0.00156409	0.0047159
chr1:86254001-86255000	CG	0.57561	0	0.00899718	0.00947648
chr1:86269001-86270000	CG	0.481982	0.771186	0.00965576	0.00982095
chr1:86280001-86281000	CG	0.515873	0.87234	0.00628945	0.00796405
chr1:86363001-86364000	CG	0.583333	1	0.00810935	0.00900014
chr1:86528001-86529000	CG	0.773333	0.236559	0.0064695	0.00807276
chr1:86595001-86596000	CG	0.244444	0	0.00244741	0.00539946
chr1:86622001-86623000	CG	0.685393	0.962162	0.00806854	0.00897646
chr1:86646001-86647000	CG	0.507812	0.776596	0.00630427	0.00797371
chr1:86689001-86690000	CG	0.760234	0.988889	0.00787512	0.00886648
chr1:86744001-86745000	CG	0.634731	0.946309	0.00076804	0.00408331
chr1:86792001-86793000	CG	0.717557	0.986842	0.000461035	0.00394096
chr1:86829001-86830000	CG	0.337255	0.631161	0.00150264	0.00466277
chr1:86903001-86904000	CG	0.776119	1	0.00302711	0.00582691
chr1:87184001-87185000	CG	0.736111	0.978947	0.00824777	0.00907583
chr1:87313001-87314000	CG	0.703704	0.961538	0.00730216	0.00854735
chr1:87853001-87854000	CG	0.971429	0.764706	0.00989062	0.00994276
chr1:87906001-87907000	CG	0.323308	0.860215	0.00104798	0.00429648
chr1:88104001-88105000	CG	0.687697	0.260223	0.000624256	0.00400212
chr1:88105001-88106000	CG	0.709677	0.47619	0.00640487	0.00803375
chr1:88324001-88325000	CG	0.948864	0.685185	0.00118057	0.00440451	Pt1G02740
chr1:88580001-88581000	CG	0.702703	0.960938	0.00780257	0.00882517
chr1:88802001-88803000	CG	0.933333	0.583333	0.00985872	0.00992629
chr1:90021001-90022000	CG	0.737705	0.963504	0.00576223	0.00764893
chr1:90270001-90271000	CG	0.761905	0.965517	0.00567325	0.00759592
chr1:90447001-90448000	CG	0.442553	0.972424	7.05e-06	0.00394096
chr1:90664001-90665000	CG	0.711712	0.935897	0.0017132	0.0048339
chr1:90945001-90946000	CG	0.638095	0.926606	0.000743559	0.00407007
chr1:91104001-91105000	CG	1	0.458333	0.00372813	0.00632557
chr1:91294001-91295000	CG	0.71875	0.954545	0.00884997	0.00939797
chr1:91690001-91691000	CG	0.736842	0.986175	0.00146861	0.00463379
chr1:92203001-92204000	CG	0.321429	0.955556	0.000979663	0.00423709
chr1:92255001-92256000	CG	0.954023	0.724138	0.00231783	0.00529965
chr1:92719001-92720000	CG	0.541667	1	0.00695697	0.00835684
chr1:92743001-92744000	CG	0.731183	0.933333	0.00491471	0.00711378
chr1:92884001-92885000	CG	0.740741	0.975089	0.00750076	0.0086579
chr1:92887001-92888000	CG	0.670588	0.95	0.00695401	0.00835577
chr1:93038001-93039000	CG	0.724138	1	0.00555796	0.00752411
chr1:93216001-93217000	CG	0.5	0.952941	0.00843891	0.00917817
chr1:93300001-93301000	CG	0.25	0.963636	0.00144649	0.00461953
chr1:93488001-93489000	CG	0.75	0.959641	0.00151012	0.00466989
chr1:93537001-93538000	CG	0.714286	1	0.00181674	0.00491585
chr1:93786001-93787000	CG	0.454545	1	0.00321961	0.00596413
chr1:93787001-93788000	CG	0.727891	0.984375	0.00852878	0.00922567
chr1:93823001-93824000	CG	0.8	1	0.00192488	0.00499525
chr1:93977001-93978000	CG	0.75	0.96124	0.00134009	0.00452712
chr1:94020001-94021000	CG	1	0.776923	0.00187696	0.00495781	Pt1G02890,Pt1G02900
chr1:94021001-94022000	CG	0.316901	0.00704225	6.94e-05	0.00394096	Pt1G02890,Pt1G02900
chr1:94027001-94028000	CG	0.958333	0.75	0.00902437	0.00949073	Pt1G02900
chr1:94108001-94109000	CG	0.302564	0.706349	0.00548173	0.0074761	Pt1G02900
chr1:94110001-94111000	CG	0.521951	0.851064	0.0029844	0.00579618	Pt1G02900
chr1:94176001-94177000	CG	0.726496	1	0.00492913	0.00712201	Pt1G02900
chr1:94194001-94195000	CG	0.520833	0.977778	0.00256399	0.00548982	Pt1G02900
chr1:94267001-94268000	CG	0.901515	0.663636	0.00358712	0.00622148
chr1:94838001-94839000	CG	0.355556	0.899038	0.00065123	0.00402035
chr1:95080001-95081000	CG	0.6	0.95288	0.00264654	0.00554799
chr1:95082001-95083000	CG	0.666667	0.985714	0.000723334	0.0040652
chr1:95406001-95407000	CG	0.596491	0.345196	0.00290764	0.00574117
chr1:95456001-95457000	CG	0.557047	1	0.00938207	0.00967775	Pt1G02970
chr1:95557001-95558000	CG	0.78125	1	0.00876985	0.0093579
chr1:95830001-95831000	CG	0.497238	0.731915	0.00809388	0.00899219	Pt1G03000
chr1:95990001-95991000	CG	0.833333	0	0.00409032	0.00657482	Pt1G03000
chr1:96459001-96460000	CG	0.4	1	0.00304318	0.00583778
chr1:96488001-96489000	CG	0.716981	0.976562	0.000973567	0.00423268	Pt1G03020
chr1:96511001-96512000	CG	0.230769	1	0.00197021	0.00503126
chr1:97346001-97347000	CG	0	1	0.0092967	0.00963632
chr1:97365001-97366000	CG	0.7	0.990385	0.00861863	0.00927539
chr1:97367001-97368000	CG	0	0.761364	0.00931248	0.00964261
chr1:97432001-97433000	CG	0.65	1	0.0022607	0.00525797
chr1:97518001-97519000	CG	0.961749	0.669118	0.000807843	0.00411165
chr1:97560001-97561000	CG	0.919753	0.704762	0.00450899	0.00685574
chr1:98004001-98005000	CG	0.993711	0.766667	0.00183987	0.00493244	Pt1G03070
chr1:98190001-98191000	CG	1	0.5	0.00102441	0.00427719	Pt1G03090
chr1:98513001-98514000	CG	0.75	0.2	0.00442437	0.00680027
chr1:98524001-98525000	CG	0.725	1	0.00474418	0.00700643
chr1:98672001-98673000	CG	0.926791	0.535484	0.000445351	0.00394096
chr1:98683001-98684000	CG	0.936937	0.5	0.00638793	0.00802475
chr1:98729001-98730000	CG	0.901099	0.461538	0.00695347	0.00835532
chr1:98733001-98734000	CG	0.968421	0.767442	0.00498732	0.00715641
chr1:98758001-98759000	CG	0.987342	0.6875	0.00306898	0.00585509
chr1:98768001-98769000	CG	0.907643	0.596154	0.00120338	0.00442552
chr1:98771001-98772000	CG	0.896617	0.401709	0.00546428	0.00746474
chr1:98790001-98791000	CG	0.946237	0.383333	0.000191261	0.00394096
chr1:98791001-98792000	CG	0.886364	0.520958	0.000758581	0.00407745
chr1:98807001-98808000	CG	0.92619	0.578947	0.001286	0.00448249
chr1:98858001-98859000	CG	0.977979	0.749499	0.000487882	0.00394205	Pt1G03100
chr1:98862001-98863000	CG	0.924444	0.689655	0.00691319	0.00832905	Pt1G03100
chr1:98883001-98884000	CG	0.981777	0.476744	6.83e-05	0.00394096	Pt1G03100
chr1:98889001-98890000	CG	0.973008	0.6875	0.00808183	0.00898456	Pt1G03100
chr1:98890001-98891000	CG	0.906977	0.341969	0.000679377	0.00403725	Pt1G03100
chr1:98901001-98902000	CG	0.916667	0.571429	0.00720559	0.00849252	Pt1G03100
chr1:98902001-98903000	CG	0.94332	0.684211	0.00591007	0.0077378	Pt1G03100
chr1:98933001-98934000	CG	0.966197	0.742857	0.000569277	0.00397167	Pt1G03100
chr1:98940001-98941000	CG	0.964286	0.718062	0.00176159	0.00487235	Pt1G03100
chr1:98959001-98960000	CG	0.938086	0.597222	0.000258689	0.00394096	Pt1G03100
chr1:98961001-98962000	CG	0.956044	0.683673	0.00267121	0.00556824	Pt1G03100
chr1:98962001-98963000	CG	0.699405	0.481328	0.00306017	0.00584864	Pt1G03100
chr1:98964001-98965000	CG	0.953069	0.272727	0.00281962	0.00567913	Pt1G03100
chr1:98979001-98980000	CG	0.870334	0.466667	0.00610237	0.00785266	Pt1G03100
chr1:98984001-98985000	CG	0.923858	0.613333	0.00738638	0.00859695	Pt1G03100
chr1:98986001-98987000	CG	0.966667	0.705263	4.75e-05	0.00394096	Pt1G03100
chr1:98988001-98989000	CG	0.96139	0.736842	0.0084165	0.00916702	Pt1G03100
chr1:99018001-99019000	CG	0.943205	0.661017	0.00270568	0.00559484	Pt1G03100
chr1:99022001-99023000	CG	0.955357	0.651163	0.00392286	0.00646285	Pt1G03100
chr1:99054001-99055000	CG	0.958904	0.466667	0.00041075	0.00394096	Pt1G03100
chr1:99104001-99105000	CG	0.978799	0.666667	0.000839974	0.00413239	Pt1G03100
chr1:99109001-99110000	CG	0.968023	0.7	0.00183158	0.00492594	Pt1G03100
chr1:99112001-99113000	CG	0.89521	0.475	0.00303876	0.00583411	Pt1G03100
chr1:99113001-99114000	CG	0.976789	0.666667	0.000934239	0.00420636	Pt1G03100
chr1:99151001-99152000	CG	0.967914	0.636364	0.00676529	0.0082401	Pt1G03100
chr1:99157001-99158000	CG	0.932976	0.4	0.00343336	0.00611624	Pt1G03100
chr1:99160001-99161000	CG	0.918854	0.515152	0.00035309	0.00394096	Pt1G03100
chr1:99181001-99182000	CG	0.940476	0	0.00938087	0.00967712	Pt1G03100
chr1:99204001-99205000	CG	0.966574	0.729592	0.000460924	0.00394096	Pt1G03100
chr1:99208001-99209000	CG	0.909297	0.588652	0.00948865	0.00973473	Pt1G03100
chr1:99211001-99212000	CG	0.698864	0.972222	0.00699065	0.00837566	Pt1G03100
chr1:99215001-99216000	CG	0.962025	0.625	0.00411467	0.00658998	Pt1G03100
chr1:99259001-99260000	CG	0.935345	0.733333	0.000272755	0.00394096
chr1:99580001-99581000	CG	0.97561	0.608696	0.00341714	0.00610593
chr1:99735001-99736000	CG	0.776119	1	0.0091758	0.00957291
chr1:99793001-99794000	CG	1	0.637255	0.00148178	0.0046446
chr1:99859001-99860000	CG	0.978261	0	0.00179344	0.00489847
chr1:99945001-99946000	CG	0.8	1	0.00191195	0.00498496
chr1:100045001-100046000	CG	0.7	1	0.00402044	0.00652973
chr1:100235001-100236000	CG	0.780952	0.992806	0.00476783	0.00702149
chr1:100534001-100535000	CG	0.971429	0.7	0.00688273	0.00831022
chr1:101088001-101089000	CG	1	0.692308	0.00197493	0.00503379
chr1:101641001-101642000	CG	0.783019	1	0.00192649	0.00499713
chr1:102190001-102191000	CG	0.875	0	0.0065326	0.00811075
chr1:103212001-103213000	CG	0.533333	0.967914	0.000964928	0.00422894
chr1:103250001-103251000	CG	0.576923	0.973646	0.00480846	0.00704826
chr1:103289001-103290000	CG	0.681818	0.948936	0.00230959	0.00529258
chr1:103299001-103300000	CG	0.544118	0.9125	0.00972775	0.00985985
chr1:103315001-103316000	CG	0.655172	0.985119	0.000700068	0.00405316
chr1:103318001-103319000	CG	0.125	0.988372	0.00317591	0.00593372
chr1:103323001-103324000	CG	0.294118	0.938525	0.00247176	0.00541732
chr1:103325001-103326000	CG	0.246154	0.968153	0.000412476	0.00394096
chr1:103327001-103328000	CG	0.747748	0.976786	0.000467994	0.00394096
chr1:103344001-103345000	CG	0.373134	0.953425	3.76e-05	0.00394096
chr1:103349001-103350000	CG	0.510309	0.954315	7.13e-05	0.00394096
chr1:103357001-103358000	CG	0.782609	0.986207	0.00700512	0.00838442
chr1:103361001-103362000	CG	0.352941	0.930233	0.000605691	0.00399293
chr1:103398001-103399000	CG	0.569892	0.927336	0.000252999	0.00394096
chr1:103404001-103405000	CG	0.484536	0.950108	0.000337033	0.00394096
chr1:103420001-103421000	CG	0.486486	0.963415	0.0001629	0.00394096
chr1:103422001-103423000	CG	0.746988	0.965174	0.00326396	0.00599547
chr1:103438001-103439000	CG	0.4375	0.989761	0.000590944	0.00398358
chr1:103457001-103458000	CG	0.734177	0.940803	0.00368564	0.00629527
chr1:103510001-103511000	CG	0.653846	0.978571	0.000821131	0.00412145
chr1:103546001-103547000	CG	0.681818	0.883792	0.00331203	0.00603165
chr1:103556001-103557000	CG	0.166667	0.934426	0.00428119	0.00670533
chr1:103565001-103566000	CG	0.533333	0.954545	0.000849546	0.00413815
chr1:103783001-103784000	CG	0.764706	1	0.00456254	0.00689141
chr1:103994001-103995000	CG	0.938272	0.733871	0.00144363	0.00461708	Pt1G03230
chr1:104702001-104703000	CG	0.717391	0.965517	0.00889669	0.00942406
chr1:106160001-106161000	CG	0.97619	0.1	0.00866919	0.00930345
chr1:106276001-106277000	CG	0.471429	0.820755	0.00702466	0.00839541
chr1:106752001-106753000	CG	0.982456	0.507937	0.00539357	0.00741898
chr1:107606001-107607000	CG	0.797203	0.5	0.00741933	0.00861624
chr1:108358001-108359000	CG	0.938303	0.6875	0.00274612	0.00562347
chr1:108369001-108370000	CG	0.945946	0.733333	0.00412132	0.00659374
chr1:109079001-109080000	CG	0.871287	0.534653	0.00410782	0.00658523
chr1:109351001-109352000	CG	0.848921	0.517857	0.00553073	0.00750705
chr1:109649001-109650000	CG	0.894531	0.519231	0.00220017	0.00521096
chr1:109656001-109657000	CG	0.975207	0	0.00254916	0.00547668
chr1:110060001-110061000	CG	0.942308	0.451613	0.00643851	0.00805441
chr1:110213001-110214000	CG	0.989418	0.485714	0.00610913	0.00785694
chr1:110263001-110264000	CG	0.969512	0	0.000248897	0.00394096
chr1:110363001-110364000	CG	0.711268	0	0.000130362	0.00394096
chr1:110561001-110562000	CG	0.958395	0.75	0.0017208	0.0048388
chr1:110793001-110794000	CG	0.960503	0.75	0.000809681	0.00411312
chr1:110940001-110941000	CG	0.794979	0	0.00379627	0.00637227
chr1:111313001-111314000	CG	0.911215	0.333333	0.00211668	0.00514849
chr1:111888001-111889000	CG	0	0.986486	0.00484885	0.0070736
chr1:111901001-111902000	CG	0.748148	0.977444	0.00911146	0.00953665
chr1:111928001-111929000	CG	0	0.436364	0.00151365	0.00467235	Pt1G03420
chr1:111932001-111933000	CG	0.887029	0	0.00068998	0.00404246	Pt1G03420
chr1:112476001-112477000	CG	0.986667	0.666667	0.00368421	0.00629394
chr1:113243001-113244000	CG	0.917647	0.656863	0.00419704	0.00664743
chr1:113321001-113322000	CG	0.845506	0.521739	0.00036367	0.00394096
chr1:113367001-113368000	CG	0.95122	0.5	0.0023076	0.00529086
chr1:113424001-113425000	CG	0.947438	0.65	0.00325585	0.00599
chr1:113677001-113678000	CG	0.947368	0	0.00398465	0.00650683
chr1:113717001-113718000	CG	0.856512	0.56	0.00146936	0.0046345
chr1:113878001-113879000	CG	0.922438	0.676471	0.00117611	0.00440018
chr1:114495001-114496000	CG	1	0.8	0.00984928	0.00992122
chr1:114595001-114596000	CG	1	0.8	0.00816425	0.00903104
chr1:114675001-114676000	CG	0.981982	0.762712	0.00463774	0.00693888
chr1:114936001-114937000	CG	0.796117	0.5	0.00922441	0.00959974
chr1:115015001-115016000	CG	0.790441	0.995413	0.000694422	0.0040491
chr1:115735001-115736000	CG	0.703704	1	0.00251884	0.00545449
chr1:115927001-115928000	CG	0.763158	1	0.0053423	0.00738562
chr1:116230001-116231000	CG	0.695652	1	0.0022656	0.00526157
chr1:116260001-116261000	CG	0.765217	0.986486	0.00279394	0.00566088	Pt1G03520
chr1:116272001-116273000	CG	0.608247	0.973684	0.0039314	0.00646903
chr1:116582001-116583000	CG	0.487805	0.235023	0.00550894	0.00749368
chr1:116977001-116978000	CG	0.945946	0.736842	0.00434893	0.00675219
chr1:117544001-117545000	CG	0.738739	0.982609	0.000764256	0.00408167
chr1:117604001-117605000	CG	0.712766	1	0.0031076	0.00588143
chr1:117614001-117615000	CG	0.898507	0.696335	0.00252097	0.00545658
chr1:117736001-117737000	CG	0.905797	0.666667	0.00209184	0.00513005
chr1:118137001-118138000	CG	0.65625	1	0.000864621	0.00414875
chr1:118775001-118776000	CG	0.671642	0.983871	0.00126699	0.00447055
chr1:118785001-118786000	CG	0.977778	0.725275	0.0016822	0.00480745
chr1:119178001-119179000	CG	0.964286	0.75	0.00638197	0.00802117
chr1:119255001-119256000	CG	0.366667	0.72956	0.00973703	0.00986429	Pt1G03640
chr1:119261001-119262000	CG	0.92	0.66129	0.00687289	0.00830429	Pt1G03640
chr1:119353001-119354000	CG	0.965174	0.734513	0.00437898	0.00677104	Pt1G03640
chr1:119366001-119367000	CG	0.316667	0.650602	0.00180692	0.00490937	Pt1G03640
chr1:119563001-119564000	CG	0.674419	0.894118	0.00839248	0.0091541
chr1:119758001-119759000	CG	0.701754	0.986842	0.00138092	0.00456676
chr1:120073001-120074000	CG	0.726415	1	0.00127709	0.00447639
chr1:120172001-120173000	CG	0.535714	0.987654	0.00548733	0.00748032
chr1:120176001-120177000	CG	0.647059	0.894273	0.00475394	0.00701289
chr1:120186001-120187000	CG	0.1875	0.926316	0.0097947	0.00989302
chr1:120187001-120188000	CG	0	0.923077	0.0092928	0.00963415
chr1:120194001-120195000	CG	0	0.92	0.00122823	0.00444217
chr1:120311001-120312000	CG	0.619048	0.971429	0.00705626	0.00841134
chr1:120318001-120319000	CG	0.628866	0.861314	0.00239451	0.00536007
chr1:120329001-120330000	CG	0.619048	1	0.00285053	0.00570074
chr1:120362001-120363000	CG	0.625	0.947368	0.0023191	0.00530034
chr1:120378001-120379000	CG	0.6875	1	0.00474299	0.00700558
chr1:120474001-120475000	CG	0.384615	0.944637	0.000619576	0.00399983
chr1:120611001-120612000	CG	0.714286	0.921739	0.00639356	0.00802794
chr1:120849001-120850000	CG	0.759036	0.960784	0.00204684	0.00509289	Pt1G03680
chr1:120859001-120860000	CG	0.933884	0.707317	0.000663565	0.00402539
chr1:121187001-121188000	CG	0.928044	0.713768	0.00778882	0.00881745
chr1:121249001-121250000	CG	0.758065	1	0.00616515	0.00789125
chr1:121287001-121288000	CG	0.95122	0.568182	0.00450286	0.00685075
chr1:121324001-121325000	CG	0.826087	0.508197	0.00209898	0.00513518
chr1:121327001-121328000	CG	0.93299	0.727273	0.00784223	0.00884678
chr1:121419001-121420000	CG	0.578947	0.949367	0.00447352	0.0068322
chr1:121591001-121592000	CG	0.984252	0.730159	0.00263739	0.00554123
chr1:121665001-121666000	CG	0.88	0.235849	0.00333006	0.00604426
chr1:121861001-121862000	CG	0.925926	0.666667	0.00584915	0.00770214
chr1:121926001-121927000	CG	0.969388	0.741176	0.00332357	0.00603993
chr1:122006001-122007000	CG	0.478261	0.77551	0.00620861	0.00791572
chr1:122043001-122044000	CG	0.0552147	0.911765	7.06e-05	0.00394096
chr1:122092001-122093000	CG	0.961039	0.635593	0.00713062	0.008452
chr1:122314001-122315000	CG	0.991071	0.596491	0.000417626	0.00394096
chr1:122770001-122771000	CG	0.739496	0.377953	0.00345737	0.00613181	Pt1G03730
chr1:122772001-122773000	CG	0.621622	0.980392	0.00959133	0.00978631	Pt1G03730
chr1:122825001-122826000	CG	0.1	0.306306	0.00120433	0.00442633	Pt1G03730
chr1:123027001-123028000	CG	0.912773	0.449664	0.00600554	0.00779549
chr1:123028001-123029000	CG	0.868881	0.542647	0.00436775	0.00676398
chr1:123715001-123716000	CG	0.918208	0.372	0.000702162	0.00405316	Pt1G03760,Pt1G03770
chr1:123717001-123718000	CG	0.211699	0.580563	0.00155579	0.00470996	Pt1G03760,Pt1G03770
chr1:123718001-123719000	CG	0.670051	0.2	0.00151439	0.00467307	Pt1G03770
chr1:124171001-124172000	CG	0.341176	0.714286	0.00966346	0.00982554
chr1:124172001-124173000	CG	0.352941	0.0921053	0.00890143	0.00942631
chr1:124209001-124210000	CG	1	0.78125	0.00362842	0.00625267
chr1:124871001-124872000	CG	0.451128	0	0.00109008	0.00432703	Pt1G03850
chr1:124888001-124889000	CG	0.615385	0.931507	0.00920693	0.0095902
chr1:124893001-124894000	CG	0.736842	1	0.00688885	0.00831429
chr1:125092001-125093000	CG	0.615385	1	0.00111011	0.00434457	Pt1G03870
chr1:125099001-125100000	CG	0.683761	0.943333	0.00310769	0.00588149
chr1:125456001-125457000	CG	1	0.666667	0.00807832	0.00898255
chr1:125501001-125502000	CG	0.0238095	0.339623	0.00283101	0.00568529
chr1:125640001-125641000	CG	0.775	1	0.00145491	0.00462496
chr1:125732001-125733000	CG	0.914894	0.660066	0.000928676	0.00420296
chr1:125738001-125739000	CG	0.876106	0.556522	0.00996002	0.00997745
chr1:125786001-125787000	CG	0.906977	0.703125	0.00847962	0.00919956
chr1:125792001-125793000	CG	0.988636	0.608696	0.00302444	0.00582518
chr1:125795001-125796000	CG	0.948571	0.635593	0.00551736	0.0074994
chr1:125796001-125797000	CG	0.841667	0.346154	0.00166244	0.00479405
chr1:125798001-125799000	CG	0.971831	0.333333	0.00375859	0.0063453
chr1:125823001-125824000	CG	0.715385	1	0.00640581	0.00803457
chr1:125838001-125839000	CG	0.925	0.703704	0.00542402	0.0074382
chr1:125977001-125978000	CG	0.8125	0.375	0.000179687	0.00394096	Pt1G03910
chr1:126031001-126032000	CG	0.964467	0.733333	0.00152876	0.00468453	Pt1G03910
chr1:126080001-126081000	CG	0.991304	0.784615	0.00303122	0.00582911	Pt1G03910
chr1:126119001-126120000	CG	0.904908	0.685714	0.0022422	0.0052436	Pt1G03910
chr1:126121001-126122000	CG	0.987531	0.760606	5.93e-05	0.00394096	Pt1G03910
chr1:126143001-126144000	CG	0.96087	0.403509	0.00247434	0.00541956	Pt1G03910
chr1:126170001-126171000	CG	0.912458	0.623529	0.00938777	0.00968075	Pt1G03910
chr1:126190001-126191000	CG	0.839662	0.542857	0.0047121	0.0069872	Pt1G03910
chr1:126219001-126220000	CG	0.942308	0.322034	0.0042098	0.00665544	Pt1G03910
chr1:126251001-126252000	CG	0.94086	0.594595	0.0011602	0.00438667
chr1:126262001-126263000	CG	0.953125	0.693878	0.00125394	0.00446011
chr1:126307001-126308000	CG	0.944206	0.678322	0.00475907	0.00701571
chr1:126308001-126309000	CG	0.951807	0.684466	0.00834793	0.00912864
chr1:126318001-126319000	CG	0.945687	0.5	0.00617369	0.00789579
chr1:126366001-126367000	CG	0.633188	0.413534	0.006196	0.00790823
chr1:126432001-126433000	CG	0.986667	0.693727	0.000746811	0.00407145
chr1:126487001-126488000	CG	0.495495	0.754902	0.000212469	0.00394096
chr1:126594001-126595000	CG	0.971698	0.752969	0.00305333	0.00584395
chr1:126765001-126766000	CG	0.881818	0.604167	0.00883456	0.00939006
chr1:126770001-126771000	CG	0.903226	0.615385	0.00674261	0.00822733
chr1:127313001-127314000	CG	0.821918	0.6	0.00809125	0.00899064	Pt1G03930
chr1:127439001-127440000	CG	0.35	1	0.00111062	0.00434481
chr1:127732001-127733000	CG	0.899687	0.590476	0.00215958	0.00518073
chr1:127844001-127845000	CG	1	0.578947	0.00493862	0.00712794
chr1:127887001-127888000	CG	1	0.770492	0.00434968	0.00675268
chr1:127996001-127997000	CG	0.961905	0.466667	0.000161131	0.00394096
chr1:128062001-128063000	CG	0.962733	0.666667	0.00383929	0.00640416
chr1:128168001-128169000	CG	0.895706	0.505882	0.0023005	0.00528587
chr1:128195001-128196000	CG	0.91358	0.657303	0.00484852	0.00707349
chr1:128377001-128378000	CG	0	1	0.00364296	0.00626275
chr1:128655001-128656000	CG	0.555556	1	0.00104342	0.00429288
chr1:128780001-128781000	CG	0.707317	0.927536	0.00411996	0.0065927
chr1:128784001-128785000	CG	0.541667	0.811518	0.00259022	0.0055077
chr1:128793001-128794000	CG	0.55	1	0.00215581	0.00517862
chr1:128840001-128841000	CG	0.687225	0.930233	0.00129619	0.00449063
chr1:128950001-128951000	CG	1	0.6	0.00495798	0.00713878
chr1:129082001-129083000	CG	0.878049	0.588235	0.00662944	0.00816612
chr1:129963001-129964000	CG	0.784615	1	0.00781064	0.00882943
chr1:131169001-131170000	CG	0.964912	0.736842	0.00373537	0.00633007
chr1:131253001-131254000	CG	0.682243	1	0.00104962	0.00429762
chr1:131810001-131811000	CG	0.942761	0.651376	0.00170677	0.00482697
chr1:132351001-132352000	CG	1	0.571429	0.000983838	0.00423946
chr1:132559001-132560000	CG	0.581731	0.915929	0.00470161	0.00698057	Pt1G04170
chr1:133022001-133023000	CG	0.455882	0	0.00147729	0.00464078
chr1:133026001-133027000	CG	0.917526	0.714286	0.000831106	0.00412828
chr1:133029001-133030000	CG	0.895161	0.575	0.0036009	0.00623279
chr1:133045001-133046000	CG	0.928571	0.692308	0.00188805	0.00496687
chr1:133050001-133051000	CG	0.915385	0.166667	0.00739858	0.00860402
chr1:133152001-133153000	CG	0.625899	0.308824	0.00330133	0.00602355
chr1:133294001-133295000	CG	0.6	0.877049	0.00107234	0.00431476
chr1:133332001-133333000	CG	0.822917	0.0769231	0.000148927	0.00394096
chr1:133335001-133336000	CG	0.846154	0.5	0.00582971	0.00769017
chr1:133468001-133469000	CG	0.947917	0.669903	0.00104314	0.00429279
chr1:133931001-133932000	CG	0.98	0.75	0.00642883	0.00804839
chr1:133941001-133942000	CG	0.912879	0.688073	0.00403735	0.00654123
chr1:133953001-133954000	CG	0.605263	0.973333	0.00324351	0.00598058
chr1:133958001-133959000	CG	0.994681	0.714286	0.00109296	0.00432974
chr1:133985001-133986000	CG	0.0595238	0.829787	0.00410866	0.00658555
chr1:134081001-134082000	CG	0.646667	0.967213	0.00174927	0.00486199
chr1:134082001-134083000	CG	0.73301	0.949153	0.00141698	0.00459568
chr1:134084001-134085000	CG	0.750943	0.954023	0.00182179	0.00491942
chr1:134087001-134088000	CG	0.94	0.333333	0.00104348	0.00429288
chr1:134161001-134162000	CG	1	0.714286	0.00395562	0.00648695
chr1:134218001-134219000	CG	0.025974	0.264706	0.00516179	0.00727234	Pt1G04210
chr1:134270001-134271000	CG	0.907514	0.675978	0.000662576	0.00402453
chr1:134347001-134348000	CG	0.714286	0.923913	0.0045664	0.00689374	Pt1G04240
chr1:134450001-134451000	CG	0.521739	0.953368	0.00598907	0.00778585
chr1:134485001-134486000	CG	0.419355	0.885714	0.00486594	0.00708408
chr1:134562001-134563000	CG	0.651163	0.94898	0.00431114	0.00672546
chr1:134692001-134693000	CG	0.732558	0.990385	0.000790772	0.00409831
chr1:134693001-134694000	CG	0.607143	0.953488	0.00356038	0.00620258
chr1:134740001-134741000	CG	0.764706	0.974138	0.000758622	0.00407749
chr1:134760001-134761000	CG	0.720779	0.93125	0.00161655	0.00475801
chr1:134804001-134805000	CG	0.708333	0.983193	0.000800738	0.00410605
chr1:134866001-134867000	CG	0.512658	0.831461	0.00497864	0.00715215
chr1:134884001-134885000	CG	0.749129	0.995413	0.00124785	0.00445459
chr1:134911001-134912000	CG	0.69112	0.977778	0.000165321	0.00394096
chr1:134913001-134914000	CG	0.557214	0.978417	0.00037321	0.00394096
chr1:134930001-134931000	CG	0.767068	0.989583	0.00149167	0.00465515
chr1:135099001-135100000	CG	0.898477	0.427673	0.00645759	0.0080664
chr1:135104001-135105000	CG	0.928144	0.688312	0.00274765	0.0056245
chr1:135172001-135173000	CG	0.87037	0.372881	0.00684278	0.00828661
chr1:135219001-135220000	CG	0.78169	1	0.0057157	0.00762105
chr1:135240001-135241000	CG	0.944444	0.485294	0.000215557	0.00394096
chr1:135248001-135249000	CG	0.962264	0.650602	0.00829603	0.0091013
chr1:135253001-135254000	CG	0.602041	0.917647	0.00524518	0.00732393
chr1:135328001-135329000	CG	0.719665	0.945355	0.00590062	0.00773169
chr1:135357001-135358000	CG	0.97619	0.761905	0.00626195	0.00794632
chr1:135361001-135362000	CG	0.956989	0.727273	0.00342126	0.00610925
chr1:135449001-135450000	CG	0.618421	0.980769	0.00674681	0.00823007
chr1:135628001-135629000	CG	0.909091	0.433333	0.00601971	0.00780353
chr1:136698001-136699000	CG	0.00597015	1	0.000297344	0.00394096
chr1:136797001-136798000	CG	0.259259	1	0.00392733	0.00646623
chr1:137008001-137009000	CG	0.775	1	0.00338392	0.00608307
chr1:137115001-137116000	CG	0.835821	0.166667	0.00873624	0.00933887
chr1:137143001-137144000	CG	0.121053	0.897196	0.000268978	0.00394096
chr1:137259001-137260000	CG	0.870432	0.609195	0.0053602	0.00739785
chr1:137365001-137366000	CG	0.0599078	0.448276	0.000413318	0.00394096
chr1:137663001-137664000	CG	1	0.719298	0.00230003	0.00528587
chr1:137857001-137858000	CG	0.912088	0.678851	0.00122925	0.00444289
chr1:138681001-138682000	CG	0.72549	1	0.00115812	0.00438517
chr1:138693001-138694000	CG	1	0.5	0.00980155	0.00989574
chr1:138991001-138992000	CG	0.931034	0.685185	0.00628078	0.00795792
chr1:139319001-139320000	CG	0.59375	0.958333	0.00711052	0.00844081
chr1:139373001-139374000	CG	0.752941	0.982143	0.00549836	0.00748697
chr1:139392001-139393000	CG	0.782609	1	0.00581939	0.00768431
chr1:139436001-139437000	CG	0	0.961957	0.00211277	0.0051455
chr1:139620001-139621000	CG	0.333333	0.979112	0.00432895	0.00673858
chr1:139989001-139990000	CG	0.596899	0.84466	0.00804413	0.00896206
chr1:140000001-140001000	CG	0.78125	1	0.00553593	0.0075108
chr1:140049001-140050000	CG	0.86558	0.654902	0.00401243	0.00652431	Pt1G04300
chr1:140333001-140334000	CG	0.108563	0.580556	0.000321998	0.00394096
chr1:141160001-141161000	CG	0.481013	0.941989	0.00174436	0.00485866
chr1:142184001-142185000	CG	0.825532	0.176471	0.00625292	0.00794149
chr1:142211001-142212000	CG	0.947368	0.685714	0.0023469	0.00532341
chr1:142222001-142223000	CG	0.857143	0.130435	0.0021924	0.00520544
chr1:142341001-142342000	CG	0.957806	0.666667	0.00388313	0.00643427
chr1:142402001-142403000	CG	0.966972	0.5	0.00127562	0.0044761
chr1:142428001-142429000	CG	0.951128	0.69697	0.00320463	0.00595415
chr1:142504001-142505000	CG	0.989691	0.789474	0.00302202	0.00582245
chr1:142516001-142517000	CG	0.929032	0.708333	0.00428628	0.00670907
chr1:142523001-142524000	CG	0.95	0.625	0.00405486	0.00655258
chr1:142698001-142699000	CG	0.919298	0.631579	0.00805533	0.00896877
chr1:142737001-142738000	CG	0.882979	0.52	0.00540166	0.00742472
chr1:143282001-143283000	CG	0.794486	1	0.0060768	0.00783751
chr1:143505001-143506000	CG	0.746835	0.973684	0.00700342	0.00838332
chr1:143555001-143556000	CG	0.288162	0.531343	0.00397728	0.00650141
chr1:144187001-144188000	CG	0.716049	0.965812	0.00780942	0.00882869
chr1:145082001-145083000	CG	0.605263	1	0.00919016	0.00958102
chr1:145526001-145527000	CG	0.878641	0.59009	0.0012958	0.00449027
chr1:145529001-145530000	CG	0.788732	1	0.00127378	0.00447503
chr1:145578001-145579000	CG	0.712121	0.989362	0.00355192	0.00619739
chr1:145937001-145938000	CG	0.844444	0.620087	0.00736485	0.00858464
chr1:145939001-145940000	CG	0.580645	0.169811	0.000316735	0.00394096
chr1:145942001-145943000	CG	0.556604	0.929134	0.000681607	0.00403729
chr1:146100001-146101000	CG	0.638095	0.169355	0.00903055	0.00949424
chr1:146126001-146127000	CG	0.942478	0.635135	0.000910932	0.00418543
chr1:146130001-146131000	CG	0.973333	0.711111	0.00553755	0.00751196
chr1:146151001-146152000	CG	0.231156	0.00887574	5.41e-05	0.00394096	Pt1G04470
chr1:146188001-146189000	CG	0.977941	0.764706	0.00515258	0.00726636	Pt1G04470
chr1:146230001-146231000	CG	0.979675	0.714286	0.00103129	0.00428165	Pt1G04470
chr1:146233001-146234000	CG	0.907173	0.643478	0.00293093	0.00575777	Pt1G04470
chr1:146235001-146236000	CG	0.642857	0	0.000599407	0.00398922	Pt1G04470
chr1:146239001-146240000	CG	0.772358	0.559783	0.00271567	0.00560117	Pt1G04470
chr1:146242001-146243000	CG	0.490683	0	0.00170188	0.00482387	Pt1G04470
chr1:146254001-146255000	CG	0.986842	0.730769	0.00124926	0.00445623	Pt1G04470
chr1:146257001-146258000	CG	0.968481	0.508197	0.00106869	0.00431145	Pt1G04470
chr1:146264001-146265000	CG	0.431373	0	0.00808028	0.00898384	Pt1G04470
chr1:146294001-146295000	CG	0.940476	0.411765	0.000653482	0.00402097	Pt1G04470
chr1:146301001-146302000	CG	0.970779	0.605263	0.000660744	0.00402322	Pt1G04470
chr1:146373001-146374000	CG	0.571429	1	0.00502461	0.00718183
chr1:146411001-146412000	CG	0.84375	0.62069	0.00668197	0.00819627
chr1:146451001-146452000	CG	1	0.625	0.0057152	0.00762095
chr1:146495001-146496000	CG	0.927835	0.631068	0.000941456	0.00420842
chr1:146757001-146758000	CG	0.814815	0.56962	0.0086547	0.00929608
chr1:146802001-146803000	CG	0.876471	0.5625	0.00633164	0.00799023
chr1:146815001-146816000	CG	0.936073	0.680851	0.000684988	0.00403943
chr1:146848001-146849000	CG	0.93012	0.605263	0.00193002	0.00500007
chr1:146858001-146859000	CG	0.918367	0.4	0.00341077	0.0061012
chr1:146903001-146904000	CG	0.831818	0.5	0.00105571	0.00430099
chr1:146918001-146919000	CG	0.962264	0.728571	0.00464237	0.00694168
chr1:146967001-146968000	CG	0.948571	0.575758	0.00683196	0.00828037
chr1:146987001-146988000	CG	0.906667	0.692857	0.00400678	0.00652039
chr1:147111001-147112000	CG	0.365248	0.109635	0.00360317	0.00623419	Pt1G04500
chr1:147112001-147113000	CG	0.884615	0.60262	0.00153923	0.00469528	Pt1G04500
chr1:147118001-147119000	CG	1	0.7	0.00709679	0.0084337	Pt1G04500
chr1:147280001-147281000	CG	0.131429	0.384615	0.0064172	0.00804139	Pt1G04500
chr1:147319001-147320000	CG	0.634615	0.973643	0.00114598	0.0043783
chr1:147383001-147384000	CG	0.710448	0.923077	0.000101388	0.00394096
chr1:147442001-147443000	CG	0.634146	0.976048	0.00209187	0.00513005
chr1:147455001-147456000	CG	0.536232	0.971154	0.0004158	0.00394096
chr1:147456001-147457000	CG	0.742857	0.963675	0.00223414	0.00523761
chr1:147458001-147459000	CG	0.592593	0.947214	0.00535869	0.00739685
chr1:147475001-147476000	CG	0.650485	0.955357	0.00996907	0.00998269
chr1:147529001-147530000	CG	0.715517	0.966321	0.00215728	0.00517886
chr1:147546001-147547000	CG	0.617211	0.824818	0.00702295	0.00839472
chr1:147579001-147580000	CG	0.705357	0.962963	0.00106714	0.00431007	Pt1G04510
chr1:147805001-147806000	CG	0.480565	0.87395	0.00412337	0.00659512	Pt1G04510
chr1:147909001-147910000	CG	0.52275	0.900844	0.00765658	0.00874655	Pt1G04510
chr1:147960001-147961000	CG	0.992908	0.701754	0.00101793	0.00427131	Pt1G04510
chr1:148162001-148163000	CG	0.71831	0.979167	0.00311542	0.00588713
chr1:148192001-148193000	CG	0.95679	0.684211	0.000741938	0.00406858
chr1:148210001-148211000	CG	0.7	0.961905	0.00442859	0.0068029
chr1:148545001-148546000	CG	0.962617	0.74359	0.00819933	0.00904891
chr1:148581001-148582000	CG	0.809524	0.524691	0.00487949	0.00709285
chr1:148661001-148662000	CG	0.945848	0.732877	0.00913798	0.00955143	Pt1G04550
chr1:148692001-148693000	CG	0.952941	0.692308	0.00147846	0.00464135	Pt1G04550
chr1:148763001-148764000	CG	0.991935	0.767956	0.000990235	0.00424434	Pt1G04550
chr1:148774001-148775000	CG	0.733871	0.963636	0.00598261	0.00778235	Pt1G04550
chr1:148818001-148819000	CG	0.93254	0.69186	0.00199559	0.00504834	Pt1G04550
chr1:148956001-148957000	CG	0.72549	1	0.00280018	0.00566569
chr1:148987001-148988000	CG	0.911972	0.39645	0.000578029	0.00397637
chr1:148988001-148989000	CG	0.966722	0.307167	0.00373155	0.00632758
chr1:148990001-148991000	CG	0.918605	0.238397	0.00338472	0.00608341
chr1:149661001-149662000	CG	0.982143	0.586207	0.00371346	0.00631444
chr1:149886001-149887000	CG	0.744186	0.990244	0.00133016	0.00452131
chr1:149890001-149891000	CG	1	0.608696	0.00297393	0.00578785
chr1:150034001-150035000	CG	0.870968	0.573529	0.00641606	0.00804073
chr1:150065001-150066000	CG	0.966851	0.75188	0.00455909	0.00688943
chr1:150558001-150559000	CG	0.977444	0.721088	0.00154183	0.00469674
chr1:150855001-150856000	CG	0.625899	0.904762	0.00724685	0.0085159	Pt1G04610
chr1:150889001-150890000	CG	0.644828	0.902148	0.00675569	0.00823463	Pt1G04610
chr1:151266001-151267000	CG	0.696203	0.959538	0.000214229	0.00394096
chr1:152175001-152176000	CG	0.744186	0.975904	0.00343832	0.00611888
chr1:152382001-152383000	CG	1	0.707317	0.00287185	0.00571579
chr1:152646001-152647000	CG	0.701754	0.985507	0.00495683	0.00713853
chr1:152721001-152722000	CG	0	0.236735	0.00663186	0.00816765	Pt1G04660
chr1:152722001-152723000	CG	0.632787	0.852332	0.0028928	0.00573046	Pt1G04660
chr1:153011001-153012000	CG	0.579336	0.0549451	0.000161387	0.00394096	Pt1G04660
chr1:153118001-153119000	CG	0.726415	1	0.000668535	0.00402957
chr1:153772001-153773000	CG	0.466667	1	0.00876278	0.0093538
chr1:154094001-154095000	CG	0.849817	0.644951	0.000629678	0.00400566
chr1:154233001-154234000	CG	0.743243	0.95302	0.0039719	0.00649777
chr1:154270001-154271000	CG	0.97973	0.757928	5.3e-05	0.00394096
chr1:154271001-154272000	CG	0.928728	0.566891	0.0028684	0.00571322
chr1:154272001-154273000	CG	0.979118	0.543478	0.000729328	0.00406687
chr1:154273001-154274000	CG	0.951424	0.580858	0.00661748	0.00816024
chr1:154274001-154275000	CG	0.681	0.32053	0.000706772	0.00405631
chr1:154352001-154353000	CG	0.677596	0.940909	0.000531132	0.0039505	Pt1G04670
chr1:154695001-154696000	CG	1	0.636364	0.00908129	0.00952175
chr1:154893001-154894000	CG	0.75	1	0.00666876	0.00818897
chr1:155046001-155047000	CG	0.726496	0.949735	0.0060759	0.00783675
chr1:155276001-155277000	CG	0.28	0.782609	0.0037901	0.00636841
chr1:155279001-155280000	CG	0.597222	0.974359	0.00251772	0.00545332
chr1:155370001-155371000	CG	0.772487	0.973282	0.00467308	0.00696134	Pt1G04690
chr1:155449001-155450000	CG	0.641221	0.976471	0.0082438	0.00907416	Pt1G04690
chr1:155589001-155590000	CG	0.758772	0.967136	0.00364431	0.00626384	Pt1G04690
chr1:155635001-155636000	CG	0.723077	1	0.0014735	0.00463828	Pt1G04690
chr1:156377001-156378000	CG	0.357143	0.884615	0.00185539	0.00494464
chr1:156382001-156383000	CG	0.230769	1	0.00205169	0.00509647
chr1:156584001-156585000	CG	0.715447	0.979167	0.000645427	0.0040133
chr1:156631001-156632000	CG	0.671429	0.921212	0.00758876	0.0087074
chr1:156696001-156697000	CG	0.571429	0.931818	0.00435349	0.00675418
chr1:156720001-156721000	CG	0.485915	0.758865	0.00345389	0.00612977
chr1:157331001-157332000	CG	1	0.744444	0.00374404	0.00633583	Pt1G04730
chr1:157361001-157362000	CG	0.119048	0.696379	0.00077037	0.0040853	Pt1G04730
chr1:157673001-157674000	CG	0.72043	0.944882	0.000575194	0.00397338
chr1:157830001-157831000	CG	0.465116	0.96875	0.00457991	0.00690294
chr1:158164001-158165000	CG	0.737589	0.993151	0.00570271	0.00761395
chr1:158423001-158424000	CG	0.705357	0.962406	0.0018476	0.00493823	Pt1G04760
chr1:158892001-158893000	CG	0.4	1	0.00718508	0.00848204
chr1:158990001-158991000	CG	0.505682	0.714286	0.00311838	0.00588906
chr1:159140001-159141000	CG	0.931298	0.450216	0.00515411	0.00726737
chr1:159163001-159164000	CG	0.609524	0.961165	0.0017332	0.00485065	Pt1G04770
chr1:159408001-159409000	CG	0.956522	0.722222	0.00457915	0.00690264	Pt1G04770
chr1:159853001-159854000	CG	0.768116	0.988095	0.00223148	0.00523598
chr1:160470001-160471000	CG	0.676471	0.991416	0.000369744	0.00394096
chr1:160651001-160652000	CG	0.8	1	0.0050161	0.00717804
chr1:160758001-160759000	CG	0.764706	1	0.00271916	0.00560465	Pt1G04820
chr1:160839001-160840000	CG	0.119279	0.405345	0.000161637	0.00394096	Pt1G04820
chr1:160948001-160949000	CG	0.00526316	0.420513	6.85e-05	0.00394096	Pt1G04820
chr1:161364001-161365000	CG	0.685	0.4	0.00209968	0.00513564
chr1:161546001-161547000	CG	0.3	0	0.000260479	0.00394096
chr1:161577001-161578000	CG	0.956044	0.552632	0.00117044	0.00439705
chr1:161893001-161894000	CG	0.896175	0.592593	0.00959708	0.00978943
chr1:161914001-161915000	CG	0.923077	0.25	0.00270497	0.00559449
chr1:161946001-161947000	CG	0.923567	0.722222	0.00952345	0.00975296
chr1:162254001-162255000	CG	0.960452	0.651515	0.00404591	0.00654739	Pt1G04860
chr1:162526001-162527000	CG	1	0	0.00239717	0.00536284	Pt1G04860
chr1:162672001-162673000	CG	0.934307	0.666667	0.00221528	0.00522079
chr1:162685001-162686000	CG	0.912409	0.575758	0.00843333	0.00917511
chr1:162708001-162709000	CG	0.755814	0.4375	0.00986629	0.00993085
chr1:162818001-162819000	CG	1	0.648649	0.00125475	0.00446159
chr1:163467001-163468000	CG	0.5625	0.931298	0.00449894	0.00684826
chr1:163477001-163478000	CG	0.706897	0.909091	0.00587993	0.00772043
chr1:163529001-163530000	CG	0.73913	0.984127	0.00948714	0.00973405
chr1:163923001-163924000	CG	0.959459	0.733333	0.00342975	0.00611446
chr1:164462001-164463000	CG	0.756272	0.268293	0.0044474	0.0068149
chr1:164586001-164587000	CG	1	0.4	0.00342503	0.00611089
chr1:164799001-164800000	CG	0.956098	0.5	0.00274268	0.00562101
chr1:165361001-165362000	CG	0.346154	0.9	0.00888893	0.00941966
chr1:165381001-165382000	CG	1	0.792683	0.0051565	0.00726939
chr1:165530001-165531000	CG	0.75969	0.980769	0.000382463	0.00394096
chr1:165631001-165632000	CG	0.659639	0.894168	0.000317324	0.00394096
chr1:165938001-165939000	CG	0.966597	0.625571	0.00157035	0.00472211
chr1:166051001-166052000	CG	0.927215	0.666667	0.00351547	0.00617169
chr1:166082001-166083000	CG	1	0.5	0.00804579	0.00896305
chr1:166947001-166948000	CG	0.777778	1	0.00788519	0.00887251
chr1:166979001-166980000	CG	0.6	0.912088	0.00660934	0.00815504
chr1:166990001-166991000	CG	0.977273	0.745763	0.00605999	0.00782796
chr1:167028001-167029000	CG	0.319149	0.942529	0.00280702	0.00567045
chr1:167039001-167040000	CG	0.333333	0.885714	0.00762003	0.00872611
chr1:167056001-167057000	CG	1	0.473684	0.00100098	0.00425474	Pt1G04960
chr1:167078001-167079000	CG	0.726496	0.952941	0.00675413	0.00823353	Pt1G04960
chr1:167165001-167166000	CG	0.985075	0.677632	0.00302925	0.00582839	Pt1G04960
chr1:167185001-167186000	CG	0.116279	0.648148	0.00679615	0.00825842	Pt1G04960
chr1:167196001-167197000	CG	0.575758	0.826816	0.00434579	0.00675041	Pt1G04960
chr1:167197001-167198000	CG	0.608939	0.971963	0.00239132	0.00535773	Pt1G04960
chr1:167198001-167199000	CG	0	1	0.00151641	0.00467523	Pt1G04960
chr1:167257001-167258000	CG	0.666667	0.965174	0.00276151	0.00563475
chr1:167295001-167296000	CG	0.681159	0.925714	0.0036524	0.00626945
chr1:167404001-167405000	CG	0.482558	0.699387	0.00178749	0.00489456
chr1:167429001-167430000	CG	0.545455	0.923077	0.00540848	0.00742922
chr1:167501001-167502000	CG	0.794118	1	0.00806749	0.00897572
chr1:167506001-167507000	CG	0.658537	1	0.00753485	0.00867679
chr1:167522001-167523000	CG	0.716981	1	0.00756579	0.00869341
chr1:167618001-167619000	CG	0.433333	0.83045	0.00870129	0.00932
chr1:167684001-167685000	CG	0.509259	0.888489	0.00542508	0.00743922
chr1:167725001-167726000	CG	0.630872	0.894118	0.00779135	0.00881839
chr1:167831001-167832000	CG	0.461538	0.949367	0.00979779	0.00989438
chr1:167872001-167873000	CG	0.75	0.978261	0.00849297	0.00920713
chr1:167923001-167924000	CG	0.765432	0.970149	0.00145245	0.0046235
chr1:167930001-167931000	CG	0.774194	1	0.000904131	0.00417929
chr1:167941001-167942000	CG	0.909091	0.530612	0.00759837	0.00871338
chr1:167977001-167978000	CG	0.706897	0.98895	0.00119718	0.00441886
chr1:168101001-168102000	CG	0	0.826087	0.00829799	0.00910278
chr1:168231001-168232000	CG	0.962963	0	0.00253771	0.00546863
chr1:168234001-168235000	CG	0.338462	0	0.00710681	0.00843893
chr1:168259001-168260000	CG	0.597701	0	0.00389253	0.00644103
chr1:168297001-168298000	CG	0.666667	0	0.00428917	0.0067104
chr1:168516001-168517000	CG	0.968944	0.405405	0.00658032	0.00813825
chr1:168573001-168574000	CG	0.12963	0.340206	0.0094479	0.00971237	Pt1G05020
chr1:168621001-168622000	CG	0.821918	0.555556	0.00300898	0.00581429
chr1:168819001-168820000	CG	0.72209	0.991561	0.00614793	0.00788054
chr1:168850001-168851000	CG	0.929245	0.707865	0.00194928	0.0050155
chr1:168862001-168863000	CG	0.635697	0.342105	0.00538577	0.00741368
chr1:168883001-168884000	CG	0.601942	0	0.000566218	0.00397167
chr1:169091001-169092000	CG	0.347458	0	0.00128098	0.00447807
chr1:169113001-169114000	CG	0.760181	0.166667	0.0026634	0.00556226
chr1:169169001-169170000	CG	0.945833	0.633803	0.000387397	0.00394096
chr1:169195001-169196000	CG	0.914894	0.707071	0.00164925	0.00478504
chr1:169204001-169205000	CG	0.920849	0.711712	0.00282674	0.00568301
chr1:169375001-169376000	CG	0.912442	0.571429	0.00109904	0.00433368
chr1:169438001-169439000	CG	0.87218	0	0.000167357	0.00394096
chr1:169448001-169449000	CG	0.110778	0.616667	0.000753644	0.00407465
chr1:169520001-169521000	CG	0	0.714286	0.000468661	0.00394096
chr1:169559001-169560000	CG	0	0.666667	0.00390088	0.00644743
chr1:169755001-169756000	CG	0.75974	0.970588	0.00761928	0.00872567
chr1:169939001-169940000	CG	0	0.571429	0.00965116	0.00981871
chr1:170140001-170141000	CG	0.754098	0.976744	0.00334345	0.0060536
chr1:171379001-171380000	CG	0.369565	0.8	0.00704788	0.00840709
chr1:171420001-171421000	CG	0.956679	0.678125	0.000399395	0.00394096
chr1:172007001-172008000	CG	0.176471	0.84127	0.00203928	0.00508735
chr1:172272001-172273000	CG	0.666667	0.961661	0.00578299	0.00766274
chr1:172329001-172330000	CG	0.579545	0.977778	0.00837229	0.00914316
chr1:172735001-172736000	CG	0.895349	0.5625	0.00601639	0.00780153
chr1:172859001-172860000	CG	0.939317	0.2	0.00796113	0.00891609
chr1:172862001-172863000	CG	0.966805	0.666667	0.000341783	0.00394096
chr1:172866001-172867000	CG	0.935484	0	0.00100215	0.00425636
chr1:172878001-172879000	CG	0.299213	0	0.000158877	0.00394096
chr1:172904001-172905000	CG	0.90404	0.607143	0.00471515	0.00698889
chr1:173230001-173231000	CG	0.925234	0.703125	0.00108309	0.00432121
chr1:173332001-173333000	CG	0.775401	1	0.00272594	0.00560861
chr1:173722001-173723000	CG	0.608696	0.87234	0.00931791	0.00964522
chr1:173733001-173734000	CG	0.741935	0.984848	0.00296707	0.00578392
chr1:173747001-173748000	CG	0.675	0.957627	0.0051618	0.00727234
chr1:173807001-173808000	CG	0.751825	0.981818	0.00536022	0.00739785
chr1:173901001-173902000	CG	0.761905	0.978022	0.00123569	0.00444732
chr1:173961001-173962000	CG	0.714286	1	0.000702408	0.00405316
chr1:173962001-173963000	CG	0.678322	0.982301	0.000721425	0.00406271
chr1:174049001-174050000	CG	0.988764	0.698795	0.0018533	0.00494304
chr1:174591001-174592000	CG	0.708333	1	0.00493535	0.00712565
chr1:174641001-174642000	CG	0.759036	0.964706	0.0089803	0.00946766
chr1:175411001-175412000	CG	0.56	1	0.0038875	0.00643724
chr1:175463001-175464000	CG	0.979592	0.698795	0.00848526	0.00920256
chr1:175648001-175649000	CG	0.688525	0.954955	0.00699027	0.00837539
chr1:175741001-175742000	CG	0.138889	0.752941	0.00786326	0.00886022
chr1:175751001-175752000	CG	0.64539	0.86	0.00317768	0.00593466
chr1:176758001-176759000	CG	0.210526	0.989247	0.000797736	0.0041038
chr1:176886001-176887000	CG	0.900709	0.541667	0.00204535	0.00509193
chr1:177076001-177077000	CG	0.756522	1	0.00440972	0.00679056
chr1:177173001-177174000	CG	0.727273	0.975904	0.00211995	0.00515088
chr1:177419001-177420000	CG	0.689655	0.903509	0.00881894	0.00938247
chr1:177553001-177554000	CG	0.724138	0.981481	0.0065303	0.00810968
chr1:178389001-178390000	CG	0.978261	0.542857	0.00246867	0.0054147
chr1:178512001-178513000	CG	0.97	0.757282	0.00128109	0.0044783
chr1:179589001-179590000	CG	0.52381	0.991071	0.00051785	0.0039505
chr1:179612001-179613000	CG	0.372093	0.0930233	0.00782364	0.00883704
chr1:179797001-179798000	CG	0.759036	0.988506	0.0081775	0.00903774
chr1:181261001-181262000	CG	0.762712	0.979021	0.00661288	0.00815691
chr1:181282001-181283000	CG	0	0.967742	0.00316639	0.00592705
chr1:181304001-181305000	CG	0.775862	1	0.00113049	0.0043654
chr1:181360001-181361000	CG	0.74359	0.990826	0.00168447	0.00480982
chr1:181614001-181615000	CG	0.650485	0.865546	0.00543495	0.00744493
chr1:181656001-181657000	CG	0.725	0.928571	0.00265606	0.00555621
chr1:181782001-181783000	CG	0.748299	0.948718	0.0050878	0.00722423
chr1:182008001-182009000	CG	0.727273	0.970149	0.00416759	0.00662623
chr1:182024001-182025000	CG	0.765487	1	0.00652858	0.00810851
chr1:182405001-182406000	CG	0.6	0.968085	0.00128791	0.00448363
chr1:182471001-182472000	CG	0.5	1	0.00393662	0.00647258
chr1:182495001-182496000	CG	0.72093	0.928571	0.00554375	0.00751552
chr1:182539001-182540000	CG	0.713333	0.965015	0.00382313	0.00639279
chr1:182564001-182565000	CG	0.61811	0.879121	0.00554573	0.00751677
chr1:182818001-182819000	CG	0.522388	0.913043	0.000690615	0.00404336
chr1:182911001-182912000	CG	0.545455	0.923729	0.0010332	0.00428317
chr1:182964001-182965000	CG	0.671053	0.913793	0.000794426	0.00410297
chr1:183120001-183121000	CG	0.989796	0.686275	0.00291496	0.00574609
chr1:183134001-183135000	CG	0.531092	0.894663	2.8e-05	0.00394096
chr1:183322001-183323000	CG	0.723577	0.941423	0.00611209	0.00785917
chr1:183411001-183412000	CG	0.557143	0.883929	0.00263335	0.00553819
chr1:183413001-183414000	CG	0.777778	0.985612	0.00115166	0.00438007
chr1:183432001-183433000	CG	0.6	0.964844	0.00578291	0.00766269
chr1:183450001-183451000	CG	0.666667	0.972477	0.000540489	0.00395112
chr1:183481001-183482000	CG	0.718447	0.928994	0.00294527	0.0057691
chr1:183503001-183504000	CG	0.5	0.958785	0.00291265	0.00574366
chr1:183652001-183653000	CG	0.545455	1	0.00184054	0.00493335
chr1:183700001-183701000	CG	0.680272	1	0.00495113	0.00713579
chr1:183741001-183742000	CG	0.741379	0.957447	0.00236029	0.00533407
chr1:183754001-183755000	CG	0.75	0.987805	0.00138224	0.0045679
chr1:183898001-183899000	CG	0.749311	0.970117	0.00341281	0.00610278
chr1:183961001-183962000	CG	0.5	0.948718	0.00530996	0.00736521
chr1:184728001-184729000	CG	0.621622	1	0.0094569	0.00971745
chr1:184871001-184872000	CG	0.983051	0.5	0.00702498	0.00839557
chr1:184958001-184959000	CG	0.2	0	0.000933979	0.00420626
chr1:186166001-186167000	CG	0.689655	1	0.00998614	0.00999214
chr1:187412001-187413000	CG	1	0.791667	0.00489174	0.00710147
chr1:187715001-187716000	CG	0.985294	0.75	0.00533822	0.00738353
chr1:188143001-188144000	CG	0.974359	0.589744	0.00474137	0.00700487
chr1:188376001-188377000	CG	0.368421	0.96875	0.00500491	0.00716962
chr1:188471001-188472000	CG	1	0	0.00210365	0.00513772
chr1:188506001-188507000	CG	0	0.308594	0.000292252	0.00394096	Pt1G05410
chr1:188524001-188525000	CG	1	0.68	0.00268963	0.00558343
chr1:189771001-189772000	CG	0.705882	0.966825	0.00528109	0.00734588
chr1:190365001-190366000	CG	0.704918	0.951327	0.000868869	0.00415243
chr1:190418001-190419000	CG	0.782609	1	0.00377313	0.00635534
chr1:190633001-190634000	CG	0.638889	0.938596	0.00411697	0.00659113
chr1:192656001-192657000	CG	0.622951	0.975	0.00875932	0.00935259
chr1:192863001-192864000	CG	0.592593	0.851852	0.00917421	0.00957201
chr1:194155001-194156000	CG	0.724138	0.9625	0.00684415	0.00828714
chr1:195059001-195060000	CG	0.55814	0.971014	0.00121537	0.00443595
chr1:195161001-195162000	CG	0.934211	0.479452	0.000635781	0.00400808
chr1:195484001-195485000	CG	0	1	0.00186077	0.00494751	Pt1G05590
chr1:195522001-195523000	CG	1	0.660194	0.00154107	0.00469659	Pt1G05590
chr1:196204001-196205000	CG	0.716312	0.983471	0.00302625	0.00582663
chr1:196933001-196934000	CG	0.625	0.898305	0.00993555	0.00996587
chr1:196977001-196978000	CG	0.785714	1	0.00148516	0.00464819
chr1:197006001-197007000	CG	0.958621	0.293073	0.00214221	0.00516578	Pt1G05650
chr1:197418001-197419000	CG	0.733333	0.953846	0.00340091	0.00609447
chr1:197574001-197575000	CG	0.474576	0.685	0.00162784	0.00476778
chr1:197716001-197717000	CG	0.766175	0.978992	0.00163374	0.00477366
chr1:197914001-197915000	CG	0.552632	0.815789	0.00590803	0.00773667
chr1:197948001-197949000	CG	0.8	1	0.00579031	0.00766694
chr1:197996001-197997000	CG	0.019802	0.377551	0.00105619	0.00430099
chr1:198274001-198275000	CG	1	0.679012	0.00279854	0.00566438
chr1:198441001-198442000	CG	0.927336	0.488372	0.000354859	0.00394096
chr1:198459001-198460000	CG	0.964578	0.571429	0.00328628	0.00601302
chr1:198484001-198485000	CG	0.959459	0.428571	0.00923979	0.00960837
chr1:198507001-198508000	CG	0.942308	0.615385	0.00213702	0.00516165
chr1:198549001-198550000	CG	0.239726	0	0.00059126	0.00398358
chr1:198724001-198725000	CG	0.361963	0.885714	0.00684348	0.00828699
chr1:198725001-198726000	CG	0.0650794	0.444444	0.000468717	0.00394096
chr1:198737001-198738000	CG	0.6	0	0.00130086	0.00449402
chr1:198884001-198885000	CG	0.95098	0.75	0.00883961	0.0093925
chr1:199039001-199040000	CG	0.754967	1	0.00449567	0.00684618
chr1:199146001-199147000	CG	0.709677	0.974026	0.000716826	0.00406238
chr1:199200001-199201000	CG	0.0570236	0.320245	0.00242709	0.00538488
chr1:199287001-199288000	CG	0.946058	0.714286	0.00560357	0.00755475
chr1:199537001-199538000	CG	0.957692	0.722222	0.00408033	0.00656814
chr1:199603001-199604000	CG	1	0.7	0.00529898	0.0073577
chr1:199630001-199631000	CG	0.966387	0.671642	0.00048859	0.00394308
chr1:199640001-199641000	CG	0.888889	0.589744	0.0079488	0.00890906
chr1:199644001-199645000	CG	0.919811	0.575758	0.000347401	0.00394096
chr1:199657001-199658000	CG	0.961066	0.754717	0.00253373	0.00546633
chr1:199671001-199672000	CG	0.738095	0.227273	0.00139032	0.00457432
chr1:199672001-199673000	CG	0.838095	0.525641	0.00157415	0.00472433
chr1:199681001-199682000	CG	0.982143	0.6	0.00322458	0.00596861
chr1:199692001-199693000	CG	0.923858	0.24	0.000554991	0.00396114
chr1:199759001-199760000	CG	0.809689	0.447917	0.000849502	0.00413815
chr1:199764001-199765000	CG	0.928205	0.615385	0.00374373	0.00633574
chr1:199821001-199822000	CG	0.987342	0.590909	0.00353234	0.00618388
chr1:199826001-199827000	CG	0.958333	0.653226	0.0018626	0.00494879
chr1:199828001-199829000	CG	0.915989	0.712963	0.00133781	0.00452632
chr1:199845001-199846000	CG	0.696629	0.0652174	0.00751179	0.00866444	Pt1G05680
chr1:199903001-199904000	CG	0.649123	0.947368	0.002319	0.00530026
chr1:200035001-200036000	CG	0.957895	0.591549	0.000877174	0.00415841	Pt1G05700
chr1:200278001-200279000	CG	0.805014	0.496104	0.000202406	0.00394096	Pt1G05700
chr1:200310001-200311000	CG	0.842365	0.59322	0.0052481	0.0073253
chr1:200386001-200387000	CG	0.981982	0.774194	0.00166831	0.00479789
chr1:200391001-200392000	CG	0.982759	0.647059	0.000969058	0.00423062
chr1:200401001-200402000	CG	0.956522	0	0.00296828	0.00578447
chr1:200465001-200466000	CG	1	0.757576	0.00858658	0.00925767
chr1:200476001-200477000	CG	0.880435	0.556604	0.00110634	0.00434059
chr1:200490001-200491000	CG	0.693396	0.482609	0.00226744	0.00526358
chr1:200532001-200533000	CG	1	0.545455	0.00648904	0.00808457
chr1:200534001-200535000	CG	0.993289	0.646667	0.000194774	0.00394096
chr1:200563001-200564000	CG	0.924757	0.690678	0.000243722	0.00394096
chr1:200638001-200639000	CG	0.842857	0.578947	0.00656551	0.00812973
chr1:200651001-200652000	CG	0.948187	0.732394	0.000763582	0.00408167
chr1:200668001-200669000	CG	0.931818	0.657895	0.00325712	0.00599077
chr1:200670001-200671000	CG	0.989474	0.673469	0.00219161	0.00520471
chr1:201232001-201233000	CG	0.6	0.988506	0.00083038	0.00412708
chr1:201257001-201258000	CG	0.753425	0.988636	0.00235202	0.00532781
chr1:201327001-201328000	CG	0.161943	0.750538	0.0024217	0.00537995
chr1:201452001-201453000	CG	0.974684	0.588235	0.00395468	0.00648596
chr1:201455001-201456000	CG	0.935389	0.693878	0.000867398	0.00415153
chr1:201462001-201463000	CG	0.924242	0.447368	0.00211636	0.00514843
chr1:201480001-201481000	CG	0.945946	0.682927	0.00810455	0.00899806
chr1:201495001-201496000	CG	0.917647	0.454545	0.00049331	0.00394488
chr1:201522001-201523000	CG	0.91	0.53125	0.00483499	0.00706426
chr1:201535001-201536000	CG	0.958333	0.721311	0.00595051	0.00776251
chr1:201565001-201566000	CG	0.897959	0.5	0.00963289	0.00980854
chr1:201647001-201648000	CG	0	1	0.00775228	0.00879856
chr1:201755001-201756000	CG	0.266667	1	0.000773322	0.00408714
chr1:201776001-201777000	CG	0.0588235	0.666667	0.00787853	0.00886848
chr1:201828001-201829000	CG	0	0.85	0.00270722	0.00559631	Pt1G05770
chr1:201833001-201834000	CG	0.654676	0.868966	0.00238746	0.00535498	Pt1G05770
chr1:201881001-201882000	CG	0.968254	0.49789	0.00402117	0.00653
chr1:201886001-201887000	CG	0	0.777027	0.00356153	0.00620298
chr1:201901001-201902000	CG	1	0.428571	0.0064212	0.00804374
chr1:202116001-202117000	CG	0.636364	1	0.00306054	0.00584883
chr1:202153001-202154000	CG	0.944444	0.714286	0.00128969	0.00448525
chr1:202221001-202222000	CG	0.953608	0.647727	0.00107863	0.00431795
chr1:202225001-202226000	CG	0.885714	0.282609	0.000417434	0.00394096	Pt1G05790
chr1:202291001-202292000	CG	0.925926	0.25	0.00678647	0.00825266
chr1:202347001-202348000	CG	0.958525	0.631579	0.00326109	0.00599392
chr1:202440001-202441000	CG	0.807018	0	0.00531731	0.00737084
chr1:202700001-202701000	CG	0.760274	0	0.00199719	0.00505025
chr1:202703001-202704000	CG	0.0707547	0.438596	0.00617378	0.00789579	Pt1G05820
chr1:202704001-202705000	CG	0.525896	0.834532	0.00924759	0.00961234	Pt1G05820
chr1:202757001-202758000	CG	0.871951	0.662651	0.0045704	0.00689683	Pt1G05820
chr1:202773001-202774000	CG	0.837989	0.376712	0.000290897	0.00394096	Pt1G05820
chr1:202870001-202871000	CG	0.682927	0.941176	0.00565139	0.00758324
chr1:203865001-203866000	CG	0.980392	0.3	0.0053313	0.00737908
chr1:204670001-204671000	CG	0.5	0.860465	0.00453421	0.0068731
chr1:204822001-204823000	CG	1	0.8	0.00210713	0.00514103
chr1:205034001-205035000	CG	0.838323	0.536585	0.00640368	0.00803287
chr1:205314001-205315000	CG	0.973822	0	0.00129413	0.00448878
chr1:205430001-205431000	CG	1	0.758621	0.00397406	0.00649911
chr1:205544001-205545000	CG	0	0.85	0.00485558	0.00707804
chr1:205990001-205991000	CG	0	0.688073	0.00682261	0.00827461
chr1:206009001-206010000	CG	0.431818	0.977273	0.00114815	0.00437973
chr1:206024001-206025000	CG	0.987654	0.735849	0.00339457	0.00609017
chr1:206074001-206075000	CG	0.295918	0.886598	7.91e-05	0.00394096	Pt1G05970
chr1:206087001-206088000	CG	0.025	0.25	0.00506917	0.0072116	Pt1G05970
chr1:206317001-206318000	CG	0.730871	0	2.58e-05	0.00394096
chr1:206802001-206803000	CG	0.971963	0.76087	0.00389069	0.0064396
chr1:206860001-206861000	CG	0.509225	0.0585774	0.000526014	0.0039505
chr1:207128001-207129000	CG	0.527273	0.88	0.00949235	0.00973642
chr1:207293001-207294000	CG	0.411255	0.808219	0.00495196	0.00713633	Pt1G06020
chr1:207408001-207409000	CG	0.675862	0.994286	0.000241975	0.00394096
chr1:207436001-207437000	CG	0.885514	0.568218	0.00030779	0.00394096
chr1:207747001-207748000	CG	0.568421	0.916667	0.000873332	0.00415509
chr1:207965001-207966000	CG	0.755102	0.957447	0.00250675	0.00544373
chr1:208245001-208246000	CG	0	0.766667	0.0049868	0.00715615
chr1:208375001-208376000	CG	0.333333	0.968421	0.00261002	0.00552145
chr1:209065001-209066000	CG	0.87234	0.613445	0.00794573	0.00890705
chr1:209325001-209326000	CG	0.533333	0.863636	0.00728842	0.00853987
chr1:209332001-209333000	CG	0.368421	0.924731	0.00662768	0.008165
chr1:209793001-209794000	CG	0.928571	0.5	0.00116475	0.00439155	Pt1G06120
chr1:209834001-209835000	CG	0.1875	1	0.00083975	0.00413239	Pt1G06120
chr1:209958001-209959000	CG	0.744681	0.969231	0.00494829	0.00713443
chr1:210267001-210268000	CG	0.971429	0.758621	0.00716737	0.00847287
chr1:211215001-211216000	CG	1	0.75	0.0036115	0.00624044
chr1:212816001-212817000	CG	0.565217	0.846154	0.00846383	0.00919171
chr1:213341001-213342000	CG	0.981481	0.647059	0.00348446	0.00614965
chr1:213586001-213587000	CG	0.5	1	0.0041693	0.00662734
chr1:213762001-213763000	CG	0.8	1	0.00999565	0.00999682
chr1:213990001-213991000	CG	0.659341	0.920455	0.00239818	0.00536365
chr1:214354001-214355000	CG	0.962085	0.75	0.00178663	0.0048941
chr1:214881001-214882000	CG	0.646953	0.990724	1.39e-05	0.00394096
chr1:214882001-214883000	CG	0.415584	0.987013	0.00355573	0.00619868
chr1:214961001-214962000	CG	0.932836	0.622222	0.00417265	0.00663016
chr1:215445001-215446000	CG	0.974359	0.764706	0.00375891	0.0063453
chr1:215549001-215550000	CG	0.76875	0.431818	0.00634608	0.00799832
chr1:215564001-215565000	CG	0.910891	0.607407	0.00405893	0.00655524
chr1:215647001-215648000	CG	0.95082	0.573913	0.00100779	0.00426044
chr1:215782001-215783000	CG	0.629213	1	0.00141766	0.00459623
chr1:216399001-216400000	CG	0.4	0.94	0.00734841	0.00857528
chr1:216418001-216419000	CG	0.448276	0.848485	0.0023631	0.00533595
chr1:216423001-216424000	CG	0.607843	0.867816	0.00492962	0.0071222
chr1:216428001-216429000	CG	0.75	1	0.0044284	0.00680286
chr1:216461001-216462000	CG	0	0.727273	0.00530954	0.00736499
chr1:216489001-216490000	CG	0.666667	1	0.00247239	0.00541801
chr1:216503001-216504000	CG	0.678571	0.942029	0.00550125	0.00748884
chr1:216508001-216509000	CG	0	0.98	0.00906969	0.0095153
chr1:216547001-216548000	CG	0.630252	0.897098	0.00124366	0.00445154
chr1:216698001-216699000	CG	0.708543	0.942708	0.000496523	0.00394718
chr1:216702001-216703000	CG	0.666667	0.942857	0.0067182	0.008215
chr1:216728001-216729000	CG	0.567568	0.944444	0.00706717	0.00841798
chr1:216759001-216760000	CG	0.59375	1	0.00785249	0.00885362
chr1:216803001-216804000	CG	0.648649	0.979757	0.00168575	0.00481104
chr1:216848001-216849000	CG	0.545455	0.943709	0.00216266	0.00518268
chr1:216916001-216917000	CG	0.511628	0.962025	0.00126518	0.00446942
chr1:216931001-216932000	CG	0	0.242967	0.00449344	0.00684428	Pt1G06430
chr1:217004001-217005000	CG	0	0.833333	0.00702992	0.00839826
chr1:217028001-217029000	CG	1	0.133249	0.002589	0.00550601	Pt1G06450
chr1:217190001-217191000	CG	0	1	0.00103748	0.00428734
chr1:217322001-217323000	CG	0	0.955026	0.00330178	0.00602398
chr1:217388001-217389000	CG	0.5625	0.87931	0.00343019	0.00611501
chr1:217392001-217393000	CG	0.227273	1	0.000564999	0.00397155
chr1:217505001-217506000	CG	0.722222	0.971429	0.0035572	0.00619969
chr1:217506001-217507000	CG	0.717391	0.939394	0.00335557	0.00606149
chr1:217531001-217532000	CG	0.75	1	0.00289617	0.00573292
chr1:217656001-217657000	CG	0.5	0.962162	0.00615436	0.00788505
chr1:217658001-217659000	CG	0.394737	0.958333	0.000498557	0.00394798
chr1:219294001-219295000	CG	0.726027	1	0.00190777	0.00498268
chr1:219296001-219297000	CG	0.916667	0.5	0.00478438	0.00703227
chr1:220745001-220746000	CG	0.716867	0.954128	0.00307211	0.00585704
chr1:220760001-220761000	CG	0.589041	0.909091	0.00271357	0.00559989
chr1:220895001-220896000	CG	0.676471	0.981481	0.00721003	0.00849493
chr1:220909001-220910000	CG	0.755556	1	0.00295422	0.00577562
chr1:220997001-220998000	CG	0.542373	0.807018	0.00413377	0.00660195	Pt1G06630
chr1:220998001-220999000	CG	0.754237	0.351852	0.00328862	0.00601473	Pt1G06630
chr1:221026001-221027000	CG	1	0.02	0.00704618	0.00840641	Pt1G06630
chr1:221081001-221082000	CG	0.480519	0.711538	0.00263176	0.00553696	Pt1G06630
chr1:221139001-221140000	CG	0.794702	0.568421	0.00918039	0.0095754	Pt1G06630
chr1:221221001-221222000	CG	0.686275	0.952941	0.00918645	0.00957893	Pt1G06630
chr1:222716001-222717000	CG	0.483871	0.152174	0.00805812	0.00897039
chr1:222924001-222925000	CG	0.865217	0.655	0.00928438	0.00962998
chr1:222942001-222943000	CG	0.941634	0.731343	0.00418595	0.00663887
chr1:223097001-223098000	CG	0.946565	0.652482	7.95e-05	0.00394096
chr1:223103001-223104000	CG	0.929204	0.686747	0.00265304	0.00555384
chr1:223111001-223112000	CG	0.835443	0.557377	0.00136688	0.00455247
chr1:223130001-223131000	CG	0.952632	0.544304	0.00152366	0.00468113
chr1:223271001-223272000	CG	0.709091	1	0.00160947	0.00475129
chr1:223321001-223322000	CG	0.963158	0.676471	0.00771094	0.00877615
chr1:223330001-223331000	CG	0.589744	1	0.00258193	0.00550206
chr1:223335001-223336000	CG	0.754098	1	0.0089948	0.00947521
chr1:223355001-223356000	CG	0.868852	0.595238	0.00721277	0.00849616
chr1:223424001-223425000	CG	0.504373	0.919679	4.59e-05	0.00394096
chr1:223479001-223480000	CG	0.576923	0.894737	0.00698921	0.00837485
chr1:223498001-223499000	CG	0.621212	0.973913	0.0060069	0.0077961
chr1:223513001-223514000	CG	0.449735	0.681957	0.00049013	0.00394355
chr1:223523001-223524000	CG	1	0.0819672	0.00299898	0.00580694
chr1:223524001-223525000	CG	0.90991	0.214953	0.000753032	0.00407399
chr1:223579001-223580000	CG	0	0.746667	0.00121438	0.00443532
chr1:223601001-223602000	CG	0.538462	0.869792	0.00130182	0.00449481
chr1:223631001-223632000	CG	0.810458	0.144254	6.57e-05	0.00394096	Pt1G06710
chr1:223632001-223633000	CG	0.730924	0.333333	0.00892399	0.00943922	Pt1G06710
chr1:223666001-223667000	CG	0.4	0.936877	0.000807756	0.00411163
chr1:223667001-223668000	CG	0.363636	0.946429	0.000867799	0.00415215
chr1:223726001-223727000	CG	0.507937	1	0.00157124	0.00472284
chr1:223728001-223729000	CG	0	1	0.00305722	0.00584668
chr1:223743001-223744000	CG	0.615385	0.917647	0.00354587	0.00619374
chr1:223873001-223874000	CG	0.886544	0.00271739	9.62e-05	0.00394096
chr1:223889001-223890000	CG	0.991342	0.775862	0.00341622	0.00610502
chr1:224115001-224116000	CG	0.6	1	0.00650291	0.0080932
chr1:224443001-224444000	CG	0.477273	0.965909	0.000867308	0.00415153
chr1:224448001-224449000	CG	0.543478	0.857143	0.00342179	0.00610959
chr1:224458001-224459000	CG	0.521008	0.743902	0.00341923	0.00610706
chr1:224484001-224485000	CG	0.854749	0.564103	0.00474268	0.00700549
chr1:224505001-224506000	CG	0.284985	0.00591716	3.51e-05	0.00394096
chr1:224528001-224529000	CG	0.908397	0.644444	0.0037819	0.00636256
chr1:224531001-224532000	CG	0.843305	0.625	0.00226022	0.0052576
chr1:224561001-224562000	CG	0.564374	0.882114	0.00206067	0.00510312
chr1:224564001-224565000	CG	0.660772	0.12069	0.00755416	0.00868703
chr1:224566001-224567000	CG	0.784355	0	0.000756883	0.00407615
chr1:224567001-224568000	CG	0.852732	0	2.56e-05	0.00394096
chr1:224575001-224576000	CG	0.790123	0	0.000433574	0.00394096
chr1:224584001-224585000	CG	0.942857	0.735294	0.00365029	0.00626774
chr1:224619001-224620000	CG	0.782152	0	0.000303575	0.00394096
chr1:224715001-224716000	CG	0.671717	0.938776	0.00297694	0.0057908
chr1:224741001-224742000	CG	0.765517	0.982143	0.00870136	0.00932002
chr1:225446001-225447000	CG	1	0.631579	0.00228919	0.00527953
chr1:226035001-226036000	CG	0.971014	0.632353	0.0022986	0.00528507
chr1:226042001-226043000	CG	0	1	0.00478437	0.00703227
chr1:226079001-226080000	CG	1	0.75	0.00381536	0.00638637
chr1:226163001-226164000	CG	0.818182	0.607843	0.00593829	0.00775616
chr1:226386001-226387000	CG	0.75	0	0.0055343	0.00750942
chr1:227328001-227329000	CG	0.890909	0.606061	0.00488602	0.00709715
chr1:228275001-228276000	CG	0.666667	0	0.00489176	0.00710147
chr1:228822001-228823000	CG	0.7875	0.994118	0.00101248	0.00426761
chr1:228856001-228857000	CG	0.655738	0.933962	0.00199146	0.00504594
chr1:228933001-228934000	CG	0.704225	0.9689	0.00475437	0.00701304
chr1:229040001-229041000	CG	0.539683	0.757746	0.000508826	0.00394934
chr1:229225001-229226000	CG	0.576923	0.944162	0.00106757	0.00431065
chr1:229232001-229233000	CG	0.55	1	0.00419873	0.00664842
chr1:229239001-229240000	CG	0.706897	0.966102	0.00630806	0.00797541
chr1:229246001-229247000	CG	0.705882	0.977974	0.00824765	0.00907583
chr1:229247001-229248000	CG	0.741463	0.962264	0.00362778	0.00625219
chr1:229277001-229278000	CG	0.702128	0.975962	0.00227145	0.00526664
chr1:229331001-229332000	CG	0.747748	0.957983	0.00526616	0.00733614
chr1:229362001-229363000	CG	0.714286	0.964286	0.00123296	0.00444514
chr1:229473001-229474000	CG	0.58	0.928571	0.00541321	0.00743153
chr1:229507001-229508000	CG	0.0434783	0.645833	0.00914809	0.00955641
chr1:229641001-229642000	CG	0.585366	1	0.00240543	0.0053689
chr1:229656001-229657000	CG	0.744966	0.983607	0.00312756	0.0058955
chr1:229683001-229684000	CG	0.745763	0.972973	0.00747918	0.00864712
chr1:230000001-230001000	CG	0.189786	0.410853	0.00297362	0.00578744
chr1:230082001-230083000	CG	0.90835	0.158192	0.0014379	0.00461178	Pt1G06930
chr1:230177001-230178000	CG	0.926702	0.708333	0.0046067	0.00691958
chr1:230197001-230198000	CG	0.908714	0.704225	0.00661708	0.00816019
chr1:230975001-230976000	CG	0.916667	0.5	0.00877281	0.00935949
chr1:235192001-235193000	CG	0.936709	0.571429	0.00847861	0.0091993
chr1:235238001-235239000	CG	0.797619	0.47619	0.00500402	0.00716882
chr1:235588001-235589000	CG	0.985915	0.777778	0.00519916	0.00729522	Pt1G07090
chr1:235592001-235593000	CG	0.975	0.758065	0.00989817	0.00994629	Pt1G07090
chr1:235611001-235612000	CG	1	0.458333	0.00667147	0.00819017	Pt1G07090
chr1:235660001-235661000	CG	0.976744	0.677419	0.00465862	0.00695187
chr1:235682001-235683000	CG	0.895833	0.614035	0.00470136	0.00698036
chr1:235948001-235949000	CG	1	0.0454545	0.00731663	0.0085561
chr1:236251001-236252000	CG	0.746269	1	0.0045857	0.00690651	Pt1G07110
chr1:236521001-236522000	CG	0	1	0.00256288	0.0054887
chr1:236585001-236586000	CG	0.756219	0.535928	0.0043529	0.00675385
chr1:236597001-236598000	CG	0.721154	0.444444	0.00174545	0.00485943
chr1:239528001-239529000	CG	0.133333	0.958042	0.007536	0.00867719
chr1:239822001-239823000	CG	0.728395	0.958974	0.00620617	0.00791424
chr1:240148001-240149000	CG	0.666667	0.930233	0.00187742	0.00495794
chr1:240295001-240296000	CG	0.988372	0.669643	0.00148781	0.00465107
chr1:240363001-240364000	CG	0.576531	0.821053	0.00346093	0.0061338
chr1:240448001-240449000	CG	0	0.518182	0.00682622	0.00827685
chr1:240464001-240465000	CG	0.163636	0.842105	0.00610913	0.00785694
chr1:240477001-240478000	CG	0.45	0.923445	0.00384684	0.00640947
chr1:240528001-240529000	CG	0.677419	0.987952	0.00126447	0.00446861
chr1:240545001-240546000	CG	0.0555556	0.977273	0.00224399	0.00524532
chr1:240580001-240581000	CG	0	0.737179	0.00160081	0.00474411
chr1:240677001-240678000	CG	0.666667	0.958333	0.00693146	0.00834082
chr1:240707001-240708000	CG	0.863636	0.121212	0.0030516	0.00584262
chr1:240771001-240772000	CG	0.769231	0.970899	0.00143041	0.00460804
chr1:240811001-240812000	CG	0.625	0.936585	0.000915446	0.00418911
chr1:240823001-240824000	CG	0.890411	0.672727	0.0061089	0.00785694
chr1:240889001-240890000	CG	0.683333	0.946078	0.00750833	0.00866233
chr1:240937001-240938000	CG	0.680672	0.938567	0.00937367	0.0096738
chr1:240956001-240957000	CG	0.65	0.932961	0.0088928	0.00942182
chr1:240965001-240966000	CG	0.616667	0.887755	0.00586894	0.00771384
chr1:240966001-240967000	CG	0.589041	0.953947	0.00524035	0.00732082
chr1:240968001-240969000	CG	0.655172	0.924731	0.00932108	0.00964699
chr1:241123001-241124000	CG	0.915254	0.5	0.00322855	0.00597114
chr1:241124001-241125000	CG	0.666667	1	0.00517693	0.0072807
chr1:241158001-241159000	CG	0	0.932432	0.00220406	0.00521329
chr1:241259001-241260000	CG	0.64	0.978022	0.00196187	0.00502564
chr1:241320001-241321000	CG	1	0.727273	0.00981727	0.00990396
chr1:241332001-241333000	CG	0.619048	1	0.00291126	0.0057428
chr1:241433001-241434000	CG	0.948905	0.715789	0.0023056	0.00528997
chr1:241501001-241502000	CG	0.925926	0.578313	0.00106873	0.00431145
chr1:241533001-241534000	CG	0.981481	0.4375	0.0094453	0.00971113
chr1:241638001-241639000	CG	0.985915	0	0.00134456	0.00453161
chr1:241788001-241789000	CG	0.962264	0.482759	0.0018325	0.00492621
chr1:241806001-241807000	CG	0.913793	0.352113	0.00455753	0.00688859
chr1:241839001-241840000	CG	0.96	0.720497	0.00827503	0.00909076
chr1:241977001-241978000	CG	0.959596	0.686869	0.00539651	0.00742105
chr1:241995001-241996000	CG	0.701754	0.904762	0.00186645	0.00495272
chr1:242014001-242015000	CG	0.693122	0.967136	0.000176016	0.00394096
chr1:242021001-242022000	CG	0.380952	0.902439	0.00529494	0.00735481
chr1:242027001-242028000	CG	0.666667	0.945055	0.000432737	0.00394096
chr1:242029001-242030000	CG	0.692308	0.9	0.00109896	0.00433368
chr1:242077001-242078000	CG	0.5	0.87395	0.00692113	0.008335
chr1:242364001-242365000	CG	0.305556	0.854015	0.00168857	0.00481261
chr1:242459001-242460000	CG	0.898438	0.647059	0.00850742	0.00921507
chr1:242589001-242590000	CG	0.830769	0.333333	0.00410483	0.00658318
chr1:242612001-242613000	CG	0.941176	0.25	0.00325022	0.0059853
chr1:242877001-242878000	CG	1	0.530612	0.000627926	0.00400443
chr1:242886001-242887000	CG	0.972222	0.269231	0.00238579	0.00535361
chr1:242887001-242888000	CG	0.987805	0.530303	0.00076322	0.00408167
chr1:242903001-242904000	CG	0.952991	0.690722	0.00622667	0.00792593
chr1:242926001-242927000	CG	0.945	0.726562	0.000642975	0.00401136
chr1:242946001-242947000	CG	0.925373	0.666667	0.00506134	0.00720649
chr1:242957001-242958000	CG	0.9625	0.596154	0.000154337	0.00394096
chr1:242983001-242984000	CG	0.965517	0.222222	0.000118732	0.00394096
chr1:242991001-242992000	CG	0.949735	0.0454545	0.00857616	0.0092519
chr1:242992001-242993000	CG	0.820639	0.00881057	0.00130633	0.00449935
chr1:242993001-242994000	CG	0.875	0.471572	0.00212978	0.00515752
chr1:242997001-242998000	CG	0.814516	0.612676	0.00548246	0.00747684
chr1:243143001-243144000	CG	0.458333	1	0.00254432	0.00547344	Pt1G07280,Pt1G07290
chr1:243146001-243147000	CG	0.6	0.982456	0.00828751	0.00909719	Pt1G07280,Pt1G07290,Pt1G07300
chr1:243193001-243194000	CG	0.771084	0.984314	0.000289766	0.00394096
chr1:243211001-243212000	CG	0.76699	0.972644	0.0045244	0.00686603
chr1:243623001-243624000	CG	0.666667	0.977492	0.000855714	0.00414226	Pt1G07350
chr1:243658001-243659000	CG	0.986486	0.721739	0.00203022	0.0050788
chr1:243704001-243705000	CG	0.690909	0.948339	0.0059025	0.00773287
chr1:243865001-243866000	CG	0.40678	0.636029	0.00638883	0.00802528
chr1:243887001-243888000	CG	0.878981	0.637584	0.00643384	0.00805125
chr1:243894001-243895000	CG	0.384615	0.923077	0.00811917	0.00900583
chr1:243915001-243916000	CG	0.688312	0.943966	0.000730791	0.00406687
chr1:243916001-243917000	CG	0.591837	0.927778	0.00120433	0.00442633
chr1:243924001-243925000	CG	0.75817	0.977401	0.00243842	0.00539237
chr1:243925001-243926000	CG	0.474576	0.86692	0.000443613	0.00394096
chr1:244161001-244162000	CG	0.338346	0.788462	0.0012128	0.00443395
chr1:244889001-244890000	CG	0.951807	0.693878	0.00644413	0.00805778	Pt1G07390
chr1:244890001-244891000	CG	0.584795	0.988506	0.000151322	0.00394096	Pt1G07390
chr1:244920001-244921000	CG	0.413333	0.868852	0.00966876	0.00982799	Pt1G07390
chr1:245128001-245129000	CG	0.728395	0.960784	0.00195548	0.00502097	Pt1G07390
chr1:245678001-245679000	CG	0.731707	1	0.000542244	0.00395313
chr1:245825001-245826000	CG	0.984127	0.6	0.00221719	0.00522267
chr1:245868001-245869000	CG	0.545455	0.953368	0.00224371	0.00524524
chr1:245962001-245963000	CG	0	0.833333	0.00131399	0.00450679
chr1:245997001-245998000	CG	0.5	0.958763	0.00350319	0.00616332
chr1:246028001-246029000	CG	0	0.982808	0.000423491	0.00394096
chr1:246031001-246032000	CG	0	0.915254	0.00263916	0.00554263
chr1:246054001-246055000	CG	0.75	0.965517	0.00439637	0.00678161
chr1:246064001-246065000	CG	0.6	0.986014	0.00163467	0.00477422
chr1:246106001-246107000	CG	0.714286	0.963855	0.00234903	0.0053253
chr1:246137001-246138000	CG	0.4	0.913043	0.00615944	0.00788745
chr1:246164001-246165000	CG	0	0.992481	0.000798918	0.00410466
chr1:246248001-246249000	CG	0.727273	0.981818	0.00751608	0.00866696
chr1:246377001-246378000	CG	1	0.722222	0.00665548	0.00818222
chr1:247148001-247149000	CG	0	0.607143	0.00692268	0.008336
chr1:247727001-247728000	CG	0.926471	0.181818	0.00828587	0.00909618
chr1:247897001-247898000	CG	0.966667	0.2	0.00413529	0.00660293
chr1:247961001-247962000	CG	0	0.942857	0.0009223	0.00419661
chr1:248035001-248036000	CG	1	0.666667	0.002813	0.00567448
chr1:248063001-248064000	CG	0.846154	0.540816	0.00945227	0.00971465
chr1:248601001-248602000	CG	0	0.89404	0.00148304	0.00464558
chr1:248657001-248658000	CG	0.0833333	1	0.00627016	0.00795147
chr1:249449001-249450000	CG	0.585714	0.917448	9.81e-05	0.00394096
chr1:249612001-249613000	CG	0.641509	0.916129	0.00543019	0.00744162
chr1:249686001-249687000	CG	0.714286	1	0.00248533	0.00542822
chr1:249771001-249772000	CG	0.983471	0.72093	0.00721787	0.00849928	Pt1G07480
chr1:249794001-249795000	CG	0.5	0.954545	0.00673627	0.00822379
chr1:249864001-249865000	CG	0.939759	0.724138	0.00631035	0.00797688
chr1:249897001-249898000	CG	0.492537	0.846154	0.00709389	0.00843155
chr1:249914001-249915000	CG	0.624113	0.875	0.00163727	0.00477602
chr1:249972001-249973000	CG	0	0.78125	0.000343107	0.00394096
chr1:249974001-249975000	CG	0.679245	0.981132	0.0015217	0.00467927
chr1:250003001-250004000	CG	0.7	1	0.000869214	0.00415243
chr1:250077001-250078000	CG	0	0.714286	0.00214896	0.00517265
chr1:250102001-250103000	CG	0.368932	0.652985	0.00654753	0.00811891
chr1:250153001-250154000	CG	0.9	0.69	0.0073178	0.00855686
chr1:250197001-250198000	CG	0.632184	1	0.000475277	0.00394096
chr1:250222001-250223000	CG	0.676056	0.942308	0.0013941	0.00457734
chr1:250430001-250431000	CG	0.964539	0.683616	0.00153326	0.00468807
chr1:250434001-250435000	CG	0.769811	0.970944	0.000535027	0.0039505
chr1:250559001-250560000	CG	0.957447	0.734043	0.00184017	0.00493304
chr1:250708001-250709000	CG	0.744186	0.966667	0.00936875	0.00967077
chr1:250915001-250916000	CG	0.759036	0.97561	0.00500153	0.00716708
chr1:251580001-251581000	CG	0.791667	1	0.00219511	0.00520592
chr1:251593001-251594000	CG	0.709677	0.977376	0.00541576	0.00743317
chr1:251870001-251871000	CG	0.941176	0	0.00984138	0.0099161
chr1:252493001-252494000	CG	0.757991	0.960452	0.00261902	0.00552766
chr1:252617001-252618000	CG	0.582222	0.874725	0.000840773	0.00413271
chr1:252706001-252707000	CG	0.993421	0.767123	0.000430002	0.00394096
chr1:252740001-252741000	CG	0.545455	0.982759	0.000597535	0.00398868
chr1:253069001-253070000	CG	0.666667	0.934783	0.00865918	0.00929848
chr1:253693001-253694000	CG	0.811419	0.496689	0.00149375	0.0046568
chr1:253694001-253695000	CG	0.823642	0.51145	0.00017439	0.00394096
chr1:253754001-253755000	CG	0.571429	0.147982	0.00103785	0.00428775
chr1:254123001-254124000	CG	1	0.783784	0.00752523	0.00867214
chr1:254202001-254203000	CG	0.992218	0.727273	0.00129896	0.00449294
chr1:254241001-254242000	CG	0.932584	0.633803	0.00958138	0.00978069
chr1:254245001-254246000	CG	0.937198	0.583333	0.000696981	0.00405162
chr1:254247001-254248000	CG	0.958861	0.716981	0.000611341	0.00399776
chr1:254347001-254348000	CG	0.769912	1	0.00937405	0.0096738
chr1:254590001-254591000	CG	0.735294	1	0.00510285	0.00723207
chr1:254837001-254838000	CG	0.852321	0.6	0.000877993	0.00415888
chr1:254854001-254855000	CG	0	0.281915	0.00152374	0.00468113
chr1:254861001-254862000	CG	1	0.777778	0.0045263	0.0068676
chr1:254915001-254916000	CG	0	0.227273	0.00447931	0.00683512
chr1:254938001-254939000	CG	0.555556	1	0.00321113	0.0059587
chr1:254944001-254945000	CG	0.6	0.947761	0.00658323	0.00813978
chr1:254984001-254985000	CG	0.636364	0.890476	0.00264727	0.00554832
chr1:255032001-255033000	CG	0.52	0.847826	0.00950217	0.00974161
chr1:255557001-255558000	CG	0.962963	0	0.00675542	0.00823442
chr1:255723001-255724000	CG	0.5	0.923858	0.00908322	0.00952266
chr1:255732001-255733000	CG	0.626866	0.916031	0.00831948	0.00911451
chr1:255734001-255735000	CG	0.903614	0.425197	0.00625961	0.00794499
chr1:255833001-255834000	CG	0.693878	0.9699	9.52e-05	0.00394096
chr1:255835001-255836000	CG	0.642857	0.970213	0.00132628	0.00451817
chr1:255845001-255846000	CG	0.6	0.991848	0.00157652	0.00472588
chr1:255858001-255859000	CG	0	0.919463	0.00696672	0.00836276
chr1:255884001-255885000	CG	0.674157	0.886165	0.0093499	0.00966175	Pt1G07710
chr1:255908001-255909000	CG	0.931122	0.212938	0.00517416	0.00727909
chr1:256052001-256053000	CG	0.966102	0.753623	0.0089225	0.0094383
chr1:256146001-256147000	CG	0.720588	0.943299	0.00111265	0.00434704
chr1:256428001-256429000	CG	0.24	0	0.00359252	0.00622494
chr1:256547001-256548000	CG	0.521064	0.738462	0.000250986	0.00394096
chr1:256695001-256696000	CG	0.907692	0.686441	0.00237865	0.00534781
chr1:256710001-256711000	CG	0.238663	0	8.43e-05	0.00394096
chr1:256723001-256724000	CG	0.318426	0.0188679	0.00924893	0.00961277
chr1:256746001-256747000	CG	0.865772	0.5	0.00062567	0.00400253
chr1:256780001-256781000	CG	0.809524	0.544041	0.000403038	0.00394096
chr1:256853001-256854000	CG	0.827068	0.62234	0.00206297	0.00510517
chr1:256998001-256999000	CG	0.204545	0	0.0032655	0.0059969
chr1:257043001-257044000	CG	1	0.575758	0.0022957	0.00528373
chr1:257091001-257092000	CG	0.919355	0.611111	0.00123727	0.00444769
chr1:257129001-257130000	CG	0.735294	0.969582	0.00175709	0.00486792
chr1:257135001-257136000	CG	0.979661	0.658333	0.00170864	0.00482783
chr1:257137001-257138000	CG	0.892617	0.0465116	0.000469767	0.00394096
chr1:257360001-257361000	CG	0.629032	0.872	0.00238799	0.00535542
chr1:257930001-257931000	CG	0.454545	0.836013	0.00943544	0.00970605
chr1:258038001-258039000	CG	1	0.705882	0.00402007	0.00652951
chr1:258087001-258088000	CG	0.488889	0.939394	0.000754228	0.00407478
chr1:258142001-258143000	CG	0.533333	0.854054	0.00365612	0.00627198
chr1:258264001-258265000	CG	0.75	0.979592	0.00517817	0.00728182
chr1:258293001-258294000	CG	0.735849	0.949438	0.00970837	0.00984977
chr1:258305001-258306000	CG	0.2	0.881098	0.000469628	0.00394096
chr1:258510001-258511000	CG	0.454545	0.922902	0.0047959	0.00703951
chr1:258584001-258585000	CG	0.714286	0.985507	0.00087313	0.00415509
chr1:258895001-258896000	CG	0	0.741379	0.000169362	0.00394096
chr1:258950001-258951000	CG	0.166667	0.943548	0.000800561	0.00410605
chr1:258996001-258997000	CG	0	0.954545	7.17e-05	0.00394096
chr1:259092001-259093000	CG	0.625	0.993197	0.00546591	0.00746585
chr1:259112001-259113000	CG	0.666667	0.967213	0.000707201	0.00405712
chr1:259114001-259115000	CG	0.507042	0.961538	0.00168247	0.00480779
chr1:259116001-259117000	CG	0.714286	0.981481	0.00439833	0.00678317
chr1:259118001-259119000	CG	0.565217	0.957895	0.00178249	0.00489024
chr1:259161001-259162000	CG	0.2	0.971698	0.000581156	0.00397841
chr1:259203001-259204000	CG	0.77027	0.98913	0.00152564	0.00468198
chr1:259249001-259250000	CG	0.751773	0.955056	0.0017047	0.00482573
chr1:259252001-259253000	CG	0.7	0.930314	0.00141407	0.00459311
chr1:259281001-259282000	CG	0.454545	0.943787	0.0037529	0.00634103
chr1:259434001-259435000	CG	0.874286	0.333333	0.00532424	0.0073747
chr1:259464001-259465000	CG	0.64	0.974138	0.00233595	0.00531565
chr1:259610001-259611000	CG	0.75	1	0.00184426	0.00493612
chr1:259651001-259652000	CG	0.6	0.992208	0.00345162	0.006128
chr1:259652001-259653000	CG	0.75	0.950355	0.00296678	0.00578392
chr1:259744001-259745000	CG	0.726257	0.93	0.0055616	0.00752642
chr1:259745001-259746000	CG	0.48	0.940092	0.000445283	0.00394096
chr1:259830001-259831000	CG	0.6	0.937023	0.00527278	0.0073408
chr1:259888001-259889000	CG	0.714286	0.960573	0.00116212	0.00438799
chr1:259907001-259908000	CG	0.666667	0.956311	0.00167545	0.00480269
chr1:259930001-259931000	CG	0	0.307692	0.00407149	0.00656286
chr1:260319001-260320000	CG	0.733333	0.97654	0.00928617	0.00963084
chr1:260324001-260325000	CG	0.5	1	0.00665093	0.00817893
chr1:260641001-260642000	CG	0.583333	0.948276	0.00858047	0.00925436
chr1:260764001-260765000	CG	0.48	0.986486	0.000788327	0.00409724
chr1:260772001-260773000	CG	0.368421	1	0.0030383	0.00583389
chr1:260863001-260864000	CG	0.454545	0.973684	0.00179401	0.0048987
chr1:260915001-260916000	CG	0.766667	0.981481	0.00744036	0.00862736
chr1:261314001-261315000	CG	0.692308	0.979167	0.005196	0.00729321
chr1:261458001-261459000	CG	0.576923	0.795455	0.00639392	0.00802808
chr1:261566001-261567000	CG	0.589744	0.904762	0.00392097	0.00646143
chr1:261571001-261572000	CG	0.7	0.95092	0.00136348	0.00454931
chr1:261672001-261673000	CG	0.4	1	0.00850906	0.00921571
chr1:261728001-261729000	CG	0	0.958333	0.00164442	0.00478269
chr1:261809001-261810000	CG	0.0731707	0.487805	0.00208511	0.00512435
chr1:261810001-261811000	CG	0	0.682081	7.91e-05	0.00394096
chr1:262041001-262042000	CG	0.512821	0.944245	0.00224894	0.00524954
chr1:262049001-262050000	CG	0.539683	0.8125	0.00512899	0.00724959
chr1:262296001-262297000	CG	0.5	0.930769	0.000709051	0.00405887
chr1:262300001-262301000	CG	0.53125	0.988506	0.00100657	0.00426039
chr1:262568001-262569000	CG	0.594982	0.839367	0.00774351	0.0087944
chr1:262685001-262686000	CG	0	0.955224	0.00723012	0.00850669
chr1:262763001-262764000	CG	0.45283	0.821918	0.00610894	0.00785694
chr1:262802001-262803000	CG	0.707692	0.968992	0.00359301	0.00622519
chr1:262939001-262940000	CG	0	0.831522	0.00639497	0.0080284
chr1:263060001-263061000	CG	0.695652	1	0.00240309	0.00536743
chr1:263199001-263200000	CG	0.4	0.983051	0.00290384	0.00573815
chr1:263281001-263282000	CG	0.793919	1	0.00473527	0.00700119
chr1:263481001-263482000	CG	0.153846	0.75	0.000686868	0.0040405
chr1:263680001-263681000	CG	0.708333	1	0.00509714	0.00722941
chr1:263909001-263910000	CG	0.738462	0.942652	0.00874769	0.00934538
chr1:263975001-263976000	CG	0.705882	0.990291	0.00541386	0.00743201
chr1:264136001-264137000	CG	0.688	0.909091	0.00433073	0.0067399
chr1:264140001-264141000	CG	0.735714	0.987013	0.00206917	0.00511072
chr1:264144001-264145000	CG	0.416667	0.839286	0.00899785	0.00947668
chr1:264177001-264178000	CG	0.884892	0.56044	0.00740979	0.00861057
chr1:264178001-264179000	CG	0.513514	0.946667	0.000711372	0.00406017
chr1:264184001-264185000	CG	0.283582	0.888889	0.00179023	0.00489634
chr1:264298001-264299000	CG	0.583333	0.854305	0.00300695	0.00581333
chr1:264307001-264308000	CG	0.737374	0.970874	0.00284984	0.00570017
chr1:264394001-264395000	CG	0.195652	0.864198	0.00174086	0.00485537
chr1:265150001-265151000	CG	1	0	0.00661269	0.00815683
chr1:265227001-265228000	CG	0	1	0.00387803	0.0064313
chr1:265317001-265318000	CG	0.534893	0.917559	0.00846625	0.0091928	Pt1G08070
chr1:265706001-265707000	CG	0.98062	0.7	0.00173273	0.00485024
chr1:265813001-265814000	CG	0.9375	0	0.000503854	0.00394861
chr1:265817001-265818000	CG	0.792208	1	0.00293305	0.00575906
chr1:265842001-265843000	CG	0.681818	1	0.008186	0.00904193
chr1:266113001-266114000	CG	0.588235	0.906977	0.00515942	0.00727075
chr1:266127001-266128000	CG	0.630952	0.878505	0.00739779	0.00860366
chr1:266142001-266143000	CG	0.653846	0.933333	0.00177442	0.00488243
chr1:266238001-266239000	CG	0.648649	0.963134	0.000822464	0.00412208
chr1:266579001-266580000	CG	0.397468	0.786145	0.00753106	0.0086751
chr1:266580001-266581000	CG	0.559524	0.922222	0.00275488	0.00562997
chr1:266625001-266626000	CG	0.446429	0.701754	0.00402057	0.0065298	Pt1G08100
chr1:267354001-267355000	CG	0.3	0	0.00270294	0.00559434
chr1:269471001-269472000	CG	0.963964	0.714286	0.00475562	0.00701345
chr1:270611001-270612000	CG	0.75	0.994253	0.0086226	0.00927737
chr1:270614001-270615000	CG	0.926829	0.158974	0.00274675	0.00562423
chr1:271220001-271221000	CG	0.842105	0.486486	0.00609502	0.00784861
chr1:271223001-271224000	CG	0	0.960784	0.00426152	0.00669131
chr1:271269001-271270000	CG	0	1	0.00485054	0.00707392
chr1:271343001-271344000	CG	1	0.658065	0.0002574	0.00394096
chr1:271345001-271346000	CG	1	0.636364	0.00422735	0.00666706
chr1:271356001-271357000	CG	0.945312	0.434483	0.000229991	0.00394096
chr1:271376001-271377000	CG	0.352941	0.679245	0.00733742	0.00856883
chr1:271540001-271541000	CG	0.425	0.828571	0.00727358	0.00853202
chr1:272262001-272263000	CG	0.761905	0.978723	0.0024405	0.00539455
chr1:273373001-273374000	CG	0.8	1	0.00240254	0.00536665
chr1:273498001-273499000	CG	0.284238	0.73913	0.00360119	0.00623298
chr1:273589001-273590000	CG	0.678571	1	0.0012821	0.00447952
chr1:273637001-273638000	CG	0.473214	0.0294118	0.00905026	0.00950435
chr1:273875001-273876000	CG	0.738636	0.989691	0.00223343	0.00523748
chr1:274389001-274390000	CG	0.777778	1	0.00306728	0.00585355
chr1:275703001-275704000	CG	1	0.761905	0.00662076	0.00816193
chr1:275887001-275888000	CG	1	0.375	0.00478346	0.00703158
chr1:276709001-276710000	CG	1	0.4375	0.00483894	0.00706641
chr1:276884001-276885000	CG	0.2	1	0.0043514	0.00675301
chr1:280975001-280976000	CG	0.945946	0.653061	0.00205895	0.00510247
chr1:281059001-281060000	CG	0.181818	0.90625	0.00831304	0.00911069
chr1:281312001-281313000	CG	0.930693	0	0.00182839	0.00492378
chr1:281352001-281353000	CG	0.948718	0	0.00155335	0.00470763
chr1:281598001-281599000	CG	1	0.625	0.00243795	0.00539194
chr1:282117001-282118000	CG	0.943396	0	0.00670857	0.00821129
chr1:282670001-282671000	CG	0.96875	0.411765	0.00172814	0.00484551
chr1:282888001-282889000	CG	0.988372	0.606061	0.00138494	0.00456993
chr1:282992001-282993000	CG	0.894737	0.690476	0.00983546	0.00991277
chr1:283096001-283097000	CG	0.847059	0.431034	0.00169172	0.00481546
chr1:283101001-283102000	CG	0.755102	1	0.00318962	0.00594364
chr1:283123001-283124000	CG	0.625	1	0.00370522	0.0063095
chr1:283157001-283158000	CG	0.981221	0.759494	0.00692731	0.00833827
chr1:283176001-283177000	CG	0.726316	0.966667	0.00588957	0.00772503
chr1:283201001-283202000	CG	0.981132	0.72619	0.000711739	0.00406017
chr1:283237001-283238000	CG	0.791411	1	0.00228307	0.00527656
chr1:283308001-283309000	CG	0.467742	0.81	0.00173988	0.0048549
chr1:283432001-283433000	CG	0.97166	0.748837	0.00786609	0.00886135
chr1:283442001-283443000	CG	0.438961	0.924084	1.74e-05	0.00394096
chr1:283594001-283595000	CG	0.968085	0.5	0.000992512	0.00424613
chr1:283615001-283616000	CG	0.956044	0	0.00274444	0.00562242
chr1:283617001-283618000	CG	0.931373	0.679245	0.00575752	0.00764568
chr1:283652001-283653000	CG	0.705882	1	0.00978408	0.00988803
chr1:283657001-283658000	CG	0.956835	0.7343	0.000604357	0.00399258
chr1:283734001-283735000	CG	0.955752	0.657143	0.00771028	0.00877584
chr1:284011001-284012000	CG	0.89313	0.589041	0.00943862	0.00970785
chr1:284154001-284155000	CG	0.322917	0.923664	0.00862233	0.00927737
chr1:284321001-284322000	CG	0.722222	0.958333	0.00135814	0.00454424
chr1:284402001-284403000	CG	0.932331	0.63587	0.00268802	0.00558209
chr1:284543001-284544000	CG	0.729508	0.948052	0.00357643	0.00621422
chr1:284609001-284610000	CG	0.891892	0.52381	0.000938134	0.00420704
chr1:284684001-284685000	CG	1	0.714286	0.00604509	0.00781978
chr1:284728001-284729000	CG	0.9	0	0.00247833	0.00542253
chr1:284866001-284867000	CG	0.785714	1	0.00322392	0.00596823
chr1:284908001-284909000	CG	0.977612	0.701493	0.00420148	0.00665003
chr1:285114001-285115000	CG	0.748837	0.980892	0.000587502	0.00398065
chr1:285234001-285235000	CG	0.603175	1	0.00387811	0.00643136
chr1:285240001-285241000	CG	0.0923077	0.675325	0.00577332	0.00765632
chr1:285362001-285363000	CG	0.605839	0.976	0.00580053	0.00767263
chr1:285818001-285819000	CG	0.702128	1	0.0071994	0.00848984
chr1:285880001-285881000	CG	0.59322	0.859649	0.00722106	0.008501
chr1:285932001-285933000	CG	0.555556	0.933071	0.00970824	0.00984977
chr1:286030001-286031000	CG	0.454545	0.957143	0.00888617	0.00941786
chr1:286117001-286118000	CG	0.555556	0.955556	0.00501905	0.0071793
chr1:286336001-286337000	CG	0.983051	0.747573	0.00237799	0.00534763
chr1:286531001-286532000	CG	0.884393	0.542373	0.00280327	0.00566797	Pt1G08620
chr1:286581001-286582000	CG	0.365517	0.717172	0.00558563	0.00754226
chr1:287265001-287266000	CG	0.45	0.717105	0.00827473	0.0090906
chr1:287308001-287309000	CG	0.54	0.910448	0.00392669	0.00646575
chr1:287711001-287712000	CG	0.761905	0	0.00347662	0.00614341
chr1:287967001-287968000	CG	0	0.592593	0.0075827	0.00870429
chr1:288395001-288396000	CG	0	0.727273	0.00162648	0.00476702
chr1:288435001-288436000	CG	0.557143	0.805714	0.00928211	0.00962945
chr1:288495001-288496000	CG	0.714286	1	0.00497621	0.00715048
chr1:288923001-288924000	CG	0.878788	0.512821	0.00582995	0.00769018
chr1:289051001-289052000	CG	1	0.5	0.00382875	0.00639679
chr1:289127001-289128000	CG	0.366667	1	0.00219496	0.00520592
chr1:289158001-289159000	CG	0.741935	0.25	0.0032346	0.00597527
chr1:289467001-289468000	CG	0.777778	1	0.00308154	0.00586436
chr1:289635001-289636000	CG	0.660256	0	0.0076146	0.00872268
chr1:289646001-289647000	CG	0.960317	0.622222	0.00377436	0.00635644
chr1:289651001-289652000	CG	0.820144	0.522727	0.00578472	0.00766385
chr1:289695001-289696000	CG	0.962264	0.675676	0.00185849	0.00494623
chr1:289726001-289727000	CG	0.0927835	0.916667	0.00206361	0.00510586
chr1:289732001-289733000	CG	0.671875	0.45614	0.00960508	0.00979365
chr1:289733001-289734000	CG	0.984848	0.5	0.00182561	0.00492191
chr1:289756001-289757000	CG	0.964286	0.630769	0.00272916	0.0056107
chr1:289761001-289762000	CG	0.991736	0.428571	0.00118518	0.00440937
chr1:289764001-289765000	CG	0.928571	0.567568	0.0026748	0.00557112
chr1:289799001-289800000	CG	0.923077	0.560976	0.00317585	0.00593372
chr1:289854001-289855000	CG	0.967949	0.545455	0.00102002	0.00427316
chr1:289857001-289858000	CG	0.804511	0.3125	0.000601165	0.00398963
chr1:289863001-289864000	CG	0.666667	0	0.00615987	0.00788758
chr1:289944001-289945000	CG	0.901961	0	0.000315055	0.00394096
chr1:290012001-290013000	CG	0.978723	0.74	0.00575371	0.00764377
chr1:290107001-290108000	CG	0.924171	0.634361	0.00230901	0.00529196
chr1:290375001-290376000	CG	0.986301	0.708333	0.00907933	0.00952075
chr1:290393001-290394000	CG	0.627119	0.899083	0.00159817	0.00474174
chr1:290740001-290741000	CG	0.836431	0.361111	0.000210446	0.00394096
chr1:291519001-291520000	CG	0.787879	1	0.00978217	0.00988691
chr1:291605001-291606000	CG	0.965116	0.731183	0.00147226	0.00463762	Pt1G08910
chr1:292567001-292568000	CG	0.958333	0.666667	0.0069977	0.00838003
chr1:292618001-292619000	CG	0.955556	0.294118	0.0013239	0.00451689
chr1:292881001-292882000	CG	0.920455	0.571429	0.00647538	0.00807675
chr1:292993001-292994000	CG	0.930851	0.625	0.00246047	0.00540946
chr1:293095001-293096000	CG	0.909091	0	0.000744359	0.00407007
chr1:293219001-293220000	CG	0.932203	0.658537	0.00345923	0.00613271
chr1:293220001-293221000	CG	0.980952	0.755102	0.00428456	0.00670773
chr1:293254001-293255000	CG	0.915789	0.333333	0.00212329	0.00515217
chr1:294356001-294357000	CG	0.971609	0.753086	0.00173049	0.00484829
chr1:294498001-294499000	CG	0.984733	0.78	0.00523263	0.00731637
chr1:294500001-294501000	CG	0.980392	0.333333	0.0087007	0.00931962
chr1:294542001-294543000	CG	1	0.7	0.00187008	0.00495436
chr1:294601001-294602000	CG	0.407595	0	2.95e-05	0.00394096
chr1:294602001-294603000	CG	0.416235	0	0.00076622	0.00408167
chr1:295582001-295583000	CG	0.742647	0.956989	0.00637901	0.00801923
chr1:295607001-295608000	CG	0.698529	0.907652	0.00626317	0.00794695
chr1:295783001-295784000	CG	0.891949	0.435009	4.67e-05	0.00394096
chr1:295955001-295956000	CG	0.555556	1	0.00859138	0.0092601
chr1:296036001-296037000	CG	0.894444	0.401515	0.00839957	0.00915724
chr1:296233001-296234000	CG	0.163636	0.372093	0.00274864	0.00562526
chr1:296570001-296571000	CG	0.636364	0.97479	0.000933551	0.00420597
chr1:296914001-296915000	CG	0.644737	0.939024	0.00731417	0.00855464
chr1:296981001-296982000	CG	0.666667	1	0.00866112	0.0092996
chr1:297216001-297217000	CG	0	1	0.00022971	0.00394096
chr1:297240001-297241000	CG	0.543478	0.878882	0.00123571	0.00444732
chr1:297257001-297258000	CG	0.444444	0.925676	0.00514181	0.00725835
chr1:297269001-297270000	CG	0	0.974359	0.00491541	0.00711402
chr1:297311001-297312000	CG	0.608696	1	0.00493889	0.00712796
chr1:297351001-297352000	CG	0.5	0.961259	0.000249666	0.00394096
chr1:297411001-297412000	CG	0.5	0.976	0.00445886	0.00682228
chr1:297421001-297422000	CG	0.313433	0.860697	0.000525563	0.0039505
chr1:297429001-297430000	CG	0	0.965517	0.00452563	0.00686711
chr1:297451001-297452000	CG	0	0.774566	0.0001499	0.00394096
chr1:297460001-297461000	CG	0.472527	0.777358	0.000349939	0.00394096
chr1:297466001-297467000	CG	0.454545	0.956522	0.00485839	0.00707982
chr1:297490001-297491000	CG	0.425926	0.873077	0.000332094	0.00394096
chr1:297506001-297507000	CG	0	0.971429	0.000186348	0.00394096
chr1:297509001-297510000	CG	0.699387	0.969492	0.000123412	0.00394096
chr1:297515001-297516000	CG	0.615385	0.866894	0.000695947	0.00405091
chr1:297517001-297518000	CG	0.684211	0.952727	0.000870123	0.00415305
chr1:297519001-297520000	CG	0.716216	0.948454	0.000575504	0.00397424
chr1:297524001-297525000	CG	0.222222	0.80137	0.000443898	0.00394096
chr1:297525001-297526000	CG	0.404255	0.784553	0.000349904	0.00394096
chr1:297528001-297529000	CG	0	0.958333	0.00732856	0.0085635
chr1:297541001-297542000	CG	0.625	0.879464	0.000982976	0.00423946
chr1:297570001-297571000	CG	0.581395	0.895408	0.00477183	0.00702386
chr1:297601001-297602000	CG	0.597668	0.812081	0.00778892	0.00881751
chr1:297620001-297621000	CG	0.6	0.92638	0.00889082	0.0094206
chr1:297638001-297639000	CG	0.694836	0.908475	0.000371993	0.00394096
chr1:297650001-297651000	CG	0.483333	0.901709	0.000305622	0.00394096
chr1:297659001-297660000	CG	0.56	0.957627	0.00130872	0.00450053
chr1:297672001-297673000	CG	0.707317	0.9375	0.00304236	0.00583706
chr1:297673001-297674000	CG	0.491803	0.809524	0.000976246	0.00423431
chr1:297675001-297676000	CG	0.5	0.949275	0.00126393	0.00446829
chr1:297699001-297700000	CG	0.574627	0.887029	0.00134292	0.00452982
chr1:297700001-297701000	CG	0.689655	0.921429	0.00110757	0.00434246
chr1:297702001-297703000	CG	0.673913	0.990476	0.000816292	0.00411957
chr1:297716001-297717000	CG	0.471264	0.93361	0.00202327	0.00507333
chr1:297718001-297719000	CG	0	0.576471	0.000898045	0.00417623
chr1:297729001-297730000	CG	0.609375	0.91573	0.000311792	0.00394096
chr1:297731001-297732000	CG	0.00129702	0.473485	0.00087062	0.00415378
chr1:297732001-297733000	CG	0	0.794118	9.52e-05	0.00394096
chr1:297782001-297783000	CG	0.636842	0.912664	0.00894887	0.00945175
chr1:298036001-298037000	CG	1	0.758621	0.00652797	0.00810822
chr1:298060001-298061000	CG	0.00155039	0.518828	0.000244603	0.00394096
chr1:298087001-298088000	CG	0.676012	0.893443	0.000386562	0.00394096
chr1:298252001-298253000	CG	0.767544	0.977376	0.000722789	0.00406429
chr1:298347001-298348000	CG	0.658863	0.958955	0.000324806	0.00394096
chr1:298353001-298354000	CG	0.705	0.930481	0.00620846	0.00791568
chr1:298528001-298529000	CG	0.182039	0.477169	0.00788528	0.00887251
chr1:299075001-299076000	CG	0.715365	0.977064	0.000486604	0.0039413
chr1:299193001-299194000	CG	0.229167	0.911392	0.00858314	0.00925619
chr1:299203001-299204000	CG	0.641026	1	0.00241755	0.00537709
chr1:299301001-299302000	CG	0.671717	0.399123	0.000633415	0.00400714
chr1:299382001-299383000	CG	0.662757	0.887931	0.00038393	0.00394096
chr1:300076001-300077000	CG	0.913043	0.588235	0.00253286	0.00546557
chr1:300117001-300118000	CG	0.915531	0.7	0.00445	0.00681674
chr1:300131001-300132000	CG	0.905512	0.623656	0.0078066	0.0088278
chr1:300136001-300137000	CG	0.927273	0.563636	0.00146416	0.00463153
chr1:300162001-300163000	CG	0.721311	0	0.00126112	0.00446759
chr1:300166001-300167000	CG	0.795455	0.5	0.00351798	0.00617379
chr1:300179001-300180000	CG	0.657143	1	0.00976052	0.00987577
chr1:300273001-300274000	CG	0.817073	0.490741	0.000725642	0.00406687
chr1:300292001-300293000	CG	0.834532	0.525641	0.00130328	0.00449683
chr1:300314001-300315000	CG	0.952381	0.529412	0.00167864	0.00480521
chr1:300325001-300326000	CG	0.278317	0.0511364	0.000634848	0.00400804
chr1:300329001-300330000	CG	0.915301	0.691176	0.00376325	0.00634797
chr1:300337001-300338000	CG	0.902655	0.623377	0.00119686	0.00441874
chr1:300408001-300409000	CG	0.892857	0.545455	0.00506204	0.0072069
chr1:300422001-300423000	CG	0.778947	0.533333	0.00356901	0.0062086
chr1:300591001-300592000	CG	0.972973	0.428571	0.00376601	0.00635003
chr1:300806001-300807000	CG	0.922156	0.6875	0.00741368	0.0086129	Pt1G09120
chr1:300921001-300922000	CG	0.911765	0.2	0.00291085	0.00574253
chr1:301448001-301449000	CG	0.942149	0.679245	0.00704019	0.00840382
chr1:301520001-301521000	CG	1	0.625	0.00508794	0.00722423
chr1:301544001-301545000	CG	0.407143	0.685714	0.00796001	0.00891544
chr1:301554001-301555000	CG	0.0606061	1	0.0092256	0.00960042
chr1:301628001-301629000	CG	0.922414	0.702381	0.00381042	0.00638249
chr1:301639001-301640000	CG	0.732719	0.97479	0.0022932	0.00528175
chr1:301739001-301740000	CG	0.608696	0.895954	0.00308084	0.00586348
chr1:301770001-301771000	CG	0.705882	0.95283	0.00578038	0.00766129
chr1:302370001-302371000	CG	0.684932	1	0.00242998	0.00538696
chr1:303484001-303485000	CG	1	0.74	0.00557236	0.00753266
chr1:303541001-303542000	CG	0.650794	0.949239	0.00353043	0.00618232
chr1:303561001-303562000	CG	0.652778	0.921687	0.00831828	0.009114
chr1:303562001-303563000	CG	0.613636	0.856502	0.00252604	0.00546069
chr1:303565001-303566000	CG	0.625	0.93617	0.000825513	0.00412294
chr1:303571001-303572000	CG	0.677419	0.96463	0.000430672	0.00394096
chr1:303625001-303626000	CG	0.976744	0.531532	0.00120964	0.00443183
chr1:303843001-303844000	CG	0.0359712	0.580336	8.82e-05	0.00394096
chr1:305212001-305213000	CG	0.478261	0.868421	0.00635263	0.00800236
chr1:305304001-305305000	CG	0.42132	0.005	0.000809055	0.00411312
chr1:305639001-305640000	CG	0.985714	0.5	0.00467249	0.00696113
chr1:305811001-305812000	CG	0.961702	0.7	0.00388831	0.00643777
chr1:305939001-305940000	CG	0.97561	0.672	0.00017698	0.00394096
chr1:306130001-306131000	CG	0.689655	0.368421	0.00747527	0.00864523
chr1:306188001-306189000	CG	0.960854	0.733333	0.000754205	0.00407478
chr1:306214001-306215000	CG	0.97281	0.5	0.0040224	0.00653108
chr1:306358001-306359000	CG	0.00321285	0.206897	0.000472667	0.00394096	Pt1G09210
chr1:307114001-307115000	CG	1	0.785714	0.00725227	0.0085187
chr1:307377001-307378000	CG	1	0.692308	0.00836438	0.00913827
chr1:307461001-307462000	CG	0.583333	0.894737	0.00653809	0.00811391
chr1:307475001-307476000	CG	0.412844	0.206897	0.00892407	0.00943925
chr1:307798001-307799000	CG	0.696203	0.391304	0.000797721	0.0041038
chr1:307841001-307842000	CG	0	0.253482	0.000601319	0.00398963
chr1:307848001-307849000	CG	1	0.771084	0.00307362	0.00585766
chr1:307891001-307892000	CG	1	0.44086	0.000745211	0.00407079
chr1:307929001-307930000	CG	0.285714	1	0.00587378	0.00771693
chr1:308622001-308623000	CG	0	0.96	0.00998549	0.00999172
chr1:309206001-309207000	CG	0.100917	0.967742	0.00422509	0.00666536
chr1:310680001-310681000	CG	0.5	0.93	0.00754826	0.0086842
chr1:310732001-310733000	CG	0.1875	0.952381	0.00149665	0.00465853
chr1:310796001-310797000	CG	1	0.742424	0.00404389	0.00654544
chr1:310804001-310805000	CG	0.692308	0.964286	0.00415466	0.0066173
chr1:310820001-310821000	CG	0.894737	0.526316	0.00758228	0.00870411
chr1:310841001-310842000	CG	0.647059	1	0.00471583	0.00698911
[truncated: 195,200 more rows]
