# Supplementary material for: The methylation landscape of giga-genome and the epigenetic timer of age in Chinese pine
Source: Nat Commun. 2023 Apr 7;14:1947. doi: 10.1038/s41467-023-37684-6 (PMC10082083; doi:10.1038/s41467-023-37684-6)
Supplement: Supplementary file 10 — Supplementary Data 8 [file 41467_2023_37684_MOESM10_ESM.xlsx]

## Sheet: CHG DMR between 5y and 35y
position	context	methylation in 5y	methylation in 35y	Pvalue(beta-binomial distribution)	FDR	DMR related gene
chr1:12001-13000	CHG	0.906627	0.363636	0.00110537	0.00497348
chr1:72001-73000	CHG	0.755814	1	0.0040983	0.00692241
chr1:370001-371000	CHG	0.75	0.911765	0.00288198	0.00616925
chr1:426001-427000	CHG	0.39895	0.777778	0.00520309	0.00755988	Pt1G00070,Pt1G00080
chr1:989001-990000	CHG	0.428571	0.882353	0.00327967	0.00642243
chr1:1097001-1098000	CHG	0.6	0.826087	0.00307973	0.00629544
chr1:1167001-1168000	CHG	0.6	0.934426	0.00264886	0.00601989
chr1:1174001-1175000	CHG	0.519084	0.895833	0.00161748	0.00533084
chr1:1183001-1184000	CHG	0.717949	0.931818	0.00387556	0.00678915
chr1:1210001-1211000	CHG	0.315789	0.837736	0.00989509	0.00995017
chr1:1318001-1319000	CHG	1	0.385135	0.00166906	0.00536311
chr1:1347001-1348000	CHG	0.722772	0.893023	0.00816314	0.00911494
chr1:1375001-1376000	CHG	0.59375	1	0.00408457	0.00691369
chr1:1391001-1392000	CHG	0.654545	0.908497	0.00880385	0.00943002
chr1:1402001-1403000	CHG	0.701754	0.891156	0.00833655	0.00920025	Pt1G00120
chr1:1485001-1486000	CHG	0.757895	0	0.00591352	0.00794964
chr1:1561001-1562000	CHG	0.6	0.82449	0.00635626	0.00818311
chr1:1571001-1572000	CHG	0	0.688679	0.00265136	0.00602211
chr1:1654001-1655000	CHG	0.666667	0.946108	0.00813211	0.00909757
chr1:1777001-1778000	CHG	0.6875	0.912833	0.0092332	0.00963535
chr1:1780001-1781000	CHG	0.656566	0.361775	0.00971275	0.00986372
chr1:1857001-1858000	CHG	0.674157	0.85879	0.00906889	0.00955731
chr1:1871001-1872000	CHG	0.482759	0.854749	0.00470006	0.00727639
chr1:1893001-1894000	CHG	0.641711	0.835671	0.00036688	0.00459337
chr1:1945001-1946000	CHG	0.657895	0.811787	0.00129818	0.00511698
chr1:1993001-1994000	CHG	0.733516	0.884615	0.0023843	0.00584975
chr1:2081001-2082000	CHG	0.886861	0.6	0.00348028	0.00654864
chr1:2087001-2088000	CHG	0.86836	0.477273	0.00272834	0.00607413
chr1:2108001-2109000	CHG	0.869347	0.444444	0.0087301	0.00939341
chr1:2276001-2277000	CHG	0.800481	0.352941	0.00861663	0.0093395
chr1:2780001-2781000	CHG	0.978378	0.685315	0.00110973	0.00497648	Pt1G00160
chr1:2861001-2862000	CHG	0.715068	0.947269	0.00372765	0.00670006	Pt1G00160
chr1:3013001-3014000	CHG	0.624901	0.839671	7.79e-05	0.00457788
chr1:3724001-3725000	CHG	0.872881	0.645161	0.000939298	0.00487276	Pt1G00180
chr1:3756001-3757000	CHG	0.647727	0.84278	0.000954209	0.00488469
chr1:3757001-3758000	CHG	0.393538	0.887755	3.89e-05	0.00444347
chr1:3758001-3759000	CHG	0.718141	0.959398	0.00149938	0.00525236
chr1:4467001-4468000	CHG	0.917808	0.756654	0.00102898	0.00492766
chr1:5423001-5424000	CHG	0.247967	0.478555	0.00444166	0.00712461
chr1:5547001-5548000	CHG	0.789744	0.944444	0.00394171	0.00682752
chr1:6505001-6506000	CHG	0.726269	0.887446	0.00111996	0.00498306
chr1:6599001-6600000	CHG	0.743034	0.928571	0.00251331	0.00593545
chr1:6763001-6764000	CHG	0.393281	0.658281	0.000587961	0.00467764
chr1:6985001-6986000	CHG	0.516279	0.786813	0.0010225	0.00492265
chr1:7107001-7108000	CHG	0.240741	0.746193	0.00172715	0.00540327
chr1:7290001-7291000	CHG	0.676329	0.0744681	0.00145924	0.00522303
chr1:7317001-7318000	CHG	0.0990826	0.299065	0.000341275	0.00458898	Pt1G00250
chr1:7492001-7493000	CHG	0.771845	0.954064	8.02e-05	0.00457788
chr1:7556001-7557000	CHG	0.63354	0.863135	0.0083016	0.00918407
chr1:7593001-7594000	CHG	0.789264	0.948104	0.00475451	0.00730933
chr1:7906001-7907000	CHG	0.786885	0.956204	0.00416954	0.00696341
chr1:8020001-8021000	CHG	0.775862	1	0.00428797	0.00703124
chr1:8216001-8217000	CHG	0.625	0.935484	0.00589507	0.00793991
chr1:8229001-8230000	CHG	0.688525	0.942857	0.00491623	0.00739943
chr1:8383001-8384000	CHG	0.610526	0.866379	0.00868739	0.00937339
chr1:8395001-8396000	CHG	0.971429	0.669643	0.00225904	0.00576295
chr1:8474001-8475000	CHG	0.739726	0.940217	0.00464884	0.00724626
chr1:8586001-8587000	CHG	0.773869	0.9375	0.00798298	0.00901943	Pt1G00280
chr1:8712001-8713000	CHG	0.651899	0.972028	0.000465082	0.00462339
chr1:8748001-8749000	CHG	0.6703	0.857143	0.00121404	0.00505061
chr1:8753001-8754000	CHG	0.555556	0.77907	0.00556332	0.00776012
chr1:8806001-8807000	CHG	0.62069	0.873112	0.000455809	0.00462339
chr1:8845001-8846000	CHG	0.805621	0.971098	0.00141409	0.00519327
chr1:8850001-8851000	CHG	0.801626	0.961894	0.003208	0.00637909
chr1:8868001-8869000	CHG	0.735714	0.935691	0.00182977	0.00547416
chr1:8954001-8955000	CHG	0.88601	0.661017	0.00562133	0.00779139
chr1:8987001-8988000	CHG	0.716667	0.888889	0.00777886	0.00891826
chr1:9030001-9031000	CHG	0.746753	0.919614	0.000514574	0.0046434
chr1:9251001-9252000	CHG	1	0.392857	0.00171352	0.00539255
chr1:9298001-9299000	CHG	0.669565	0.869718	0.000842738	0.00481527
chr1:9332001-9333000	CHG	1	0.6875	0.00895463	0.00950238
chr1:9367001-9368000	CHG	0.736111	0.898618	0.00279086	0.00611208
chr1:9409001-9410000	CHG	0.714859	0.865741	0.00025709	0.00457788
chr1:9431001-9432000	CHG	0.611111	0.83908	0.00851521	0.00928993
chr1:9579001-9580000	CHG	0.837838	0.635659	0.00452916	0.00717541
chr1:9777001-9778000	CHG	0.903475	0.653333	0.00692172	0.00847867
chr1:9854001-9855000	CHG	0.336957	0.578488	0.00780906	0.00893431
chr1:10050001-10051000	CHG	0.608	1	0.00414032	0.00694682
chr1:10264001-10265000	CHG	0.0508167	0.217274	0.00652201	0.00826928	Pt1G00340
chr1:10354001-10355000	CHG	0.541353	0.729885	0.0050616	0.00748
chr1:10396001-10397000	CHG	0.651471	0.837838	0.0097597	0.00988537
chr1:10492001-10493000	CHG	0.605505	1	0.00297815	0.0062346
chr1:10493001-10494000	CHG	0.696629	0.884058	0.0033097	0.00644221
chr1:10572001-10573000	CHG	0.756303	0.933333	0.00967512	0.00984621
chr1:10646001-10647000	CHG	0.679868	0.870466	0.00290871	0.00618674
chr1:10771001-10772000	CHG	0.975806	0.815652	0.00416988	0.0069637
chr1:10809001-10810000	CHG	0.263158	0.849315	0.00198283	0.00558046
chr1:10818001-10819000	CHG	0.597561	0.868182	0.00700702	0.00852292
chr1:10823001-10824000	CHG	0.565574	0.847896	0.00492929	0.00740657
chr1:11019001-11020000	CHG	0.741573	0.935335	0.00259853	0.00598898
chr1:11043001-11044000	CHG	0.640306	0.833118	0.000362967	0.00459116
chr1:11119001-11120000	CHG	1	0.772152	0.00778156	0.00892009
chr1:11165001-11166000	CHG	0.811881	0.966667	0.00230945	0.00580038
chr1:11199001-11200000	CHG	0.571429	0.9002	0.000415028	0.00460161
chr1:11203001-11204000	CHG	0.666667	0.92827	0.00708416	0.00856476
chr1:11204001-11205000	CHG	0.681818	0.918575	0.00818087	0.00912419
chr1:11207001-11208000	CHG	0.737143	0.952632	0.0060873	0.00804126
chr1:11209001-11210000	CHG	0.789474	0.944444	0.0051177	0.00751034
chr1:11253001-11254000	CHG	0.567164	0.874302	0.00186329	0.00549681
chr1:11254001-11255000	CHG	0.69697	0.911894	0.000547076	0.00466099
chr1:11260001-11261000	CHG	0.876147	0.64	0.00731048	0.00867916
chr1:11283001-11284000	CHG	0.589041	0.937984	0.00115327	0.00500981
chr1:11289001-11290000	CHG	0	0.892857	0.000225382	0.00457788
chr1:11292001-11293000	CHG	0.9375	0.431507	0.00232215	0.0058103	Pt1G00420
chr1:11497001-11498000	CHG	0.755556	0.953405	0.00335367	0.00646931	Pt1G00440
chr1:11505001-11506000	CHG	0.705094	0.891182	0.00659947	0.00831228
chr1:11594001-11595000	CHG	0.78836	0.941176	0.00496963	0.00742982
chr1:11657001-11658000	CHG	0.75	0.914286	0.00571149	0.00784052
chr1:11729001-11730000	CHG	0.556522	0.786744	0.00333745	0.00645966
chr1:11732001-11733000	CHG	0.8	0.959091	0.00982592	0.00991786
chr1:11745001-11746000	CHG	0.681159	0.852632	0.00426778	0.00701887
chr1:11775001-11776000	CHG	0.509434	0.856589	0.00678611	0.00841108
chr1:11787001-11788000	CHG	0.790123	0.948387	0.000897755	0.00484174
chr1:12092001-12093000	CHG	0.532258	0.783037	0.00119495	0.00503733
chr1:12623001-12624000	CHG	0.666667	0.848404	0.00497123	0.00743047
chr1:12640001-12641000	CHG	0.580247	0.819635	0.00194113	0.00555042
chr1:12659001-12660000	CHG	0.713533	0.924324	0.00164628	0.00534791
chr1:12684001-12685000	CHG	0.670659	0.843943	0.000258229	0.00457788
chr1:12689001-12690000	CHG	0.717949	0.868852	0.0035524	0.00659412
chr1:12699001-12700000	CHG	0.690141	1	0.00390028	0.00680584
chr1:12700001-12701000	CHG	0.676806	0.923372	0.00365518	0.00665473	Pt1G00480
chr1:12732001-12733000	CHG	0.661972	0.896104	0.00217491	0.00570137
chr1:12760001-12761000	CHG	0	0.861111	0.00516579	0.00753877
chr1:12782001-12783000	CHG	0.780822	0.962963	0.00162685	0.00533656
chr1:12789001-12790000	CHG	0.654762	0.90367	0.00542314	0.00768318
chr1:12806001-12807000	CHG	0.676056	0.910331	0.00233009	0.00581635
chr1:12948001-12949000	CHG	0.621622	0.920821	0.00212844	0.0056721
chr1:12974001-12975000	CHG	0.6	0.923077	0.00212979	0.00567312
chr1:13052001-13053000	CHG	0.84456	1	0.00246864	0.00590489
chr1:13062001-13063000	CHG	0.825641	0.2	0.00706308	0.00855408
chr1:13896001-13897000	CHG	0.404762	0.630769	0.00843683	0.00925037
chr1:14469001-14470000	CHG	0.691781	1	0.00174023	0.00541245
chr1:15179001-15180000	CHG	0.690141	0.977099	0.00184698	0.00548496
chr1:15366001-15367000	CHG	0.533333	0.856287	0.00363718	0.00664266
chr1:15435001-15436000	CHG	0.4	0.925	0.00393796	0.00682587
chr1:15508001-15509000	CHG	0.7	0.915663	0.00795675	0.00900701
chr1:15543001-15544000	CHG	0.756579	0.916667	0.00703102	0.00853549
chr1:15753001-15754000	CHG	0.68	0.975309	0.000642398	0.00470043
chr1:15905001-15906000	CHG	0	1	0.00467159	0.00725831
chr1:16150001-16151000	CHG	0.648438	0.94382	0.00173603	0.0054091
chr1:16530001-16531000	CHG	0.588235	0.913669	0.00141796	0.0051943
chr1:16557001-16558000	CHG	0.611111	0.866667	0.00416441	0.00696017
chr1:16607001-16608000	CHG	0.683673	0.846154	0.00544682	0.00769717
chr1:16663001-16664000	CHG	0.757962	0.914286	0.00511097	0.0075063	Pt1G00590
chr1:16676001-16677000	CHG	0.535714	0.846154	0.00520839	0.00756372
chr1:16700001-16701000	CHG	0.625	0.862595	0.00374472	0.00671045
chr1:16706001-16707000	CHG	0.716981	0.90137	0.00523065	0.00757713
chr1:16707001-16708000	CHG	0.754545	0.957576	0.00596478	0.00797576
chr1:16752001-16753000	CHG	0.661333	0.819383	0.0010091	0.0049169
chr1:16767001-16768000	CHG	0.735135	0.92126	0.000758506	0.0047651
chr1:16902001-16903000	CHG	0.722222	0.911111	0.00680128	0.00841877
chr1:17026001-17027000	CHG	0.714286	0.971014	0.00951737	0.00977305
chr1:17902001-17903000	CHG	0.675676	0.25	0.00597618	0.00798186
chr1:18241001-18242000	CHG	0.754237	0.941176	0.00122555	0.00505913
chr1:18328001-18329000	CHG	0.735537	0.889535	0.00193701	0.0055477
chr1:18331001-18332000	CHG	0.738562	0.904348	0.00488761	0.00738337
chr1:18375001-18376000	CHG	0.615385	0.849573	0.00651673	0.00826697
chr1:18508001-18509000	CHG	0.693878	0.93361	0.00134574	0.00514585
chr1:18520001-18521000	CHG	0.738372	0.926752	0.0010999	0.00497048
chr1:18529001-18530000	CHG	0.731429	0.92891	0.00201316	0.00559963
chr1:18546001-18547000	CHG	0.726027	0.954733	0.00917878	0.00960895
chr1:18601001-18602000	CHG	0.681818	0.880383	0.00935609	0.00969591
chr1:18612001-18613000	CHG	0.694268	0.856787	0.00142632	0.00520083
chr1:18686001-18687000	CHG	0.571429	0.88806	0.0035137	0.00656958
chr1:18701001-18702000	CHG	0.738095	0.938953	0.00238301	0.00584902
chr1:18723001-18724000	CHG	0.106796	0.293333	0.00851907	0.00929191	Pt1G00670
chr1:18737001-18738000	CHG	0.80531	1	0.00842204	0.00924274
chr1:18895001-18896000	CHG	0.681818	0.884422	0.00433469	0.0070592
chr1:19040001-19041000	CHG	0.628866	0.960784	0.00969509	0.00985603
chr1:19066001-19067000	CHG	0.635514	0.934426	0.00177121	0.00543395
chr1:19072001-19073000	CHG	0.614458	0.940741	0.00200682	0.00559504
chr1:19141001-19142000	CHG	0.539503	0.739496	0.00503978	0.00746879
chr1:19176001-19177000	CHG	0.4	0.833333	0.00758033	0.00881679
chr1:19191001-19192000	CHG	0.59292	0.926966	0.00052103	0.00464863
chr1:19195001-19196000	CHG	0.428571	0.625	0.00737835	0.00871367
chr1:19349001-19350000	CHG	0.627907	0.880952	0.00288094	0.00616914
chr1:19350001-19351000	CHG	0.78125	0.936242	0.00899506	0.00952121
chr1:19365001-19366000	CHG	0.44186	0.813084	0.000256201	0.00457788
chr1:19897001-19898000	CHG	0.693694	0.925926	0.00117675	0.00502624
chr1:20147001-20148000	CHG	0.695652	0.873288	0.00459808	0.00721819	Pt1G00740
chr1:20294001-20295000	CHG	0.626761	0.409231	0.00395161	0.00683332
chr1:20457001-20458000	CHG	0.683036	0.837931	0.000627253	0.0046962
chr1:20527001-20528000	CHG	0.799557	0.964344	0.00364085	0.00664469
chr1:20687001-20688000	CHG	0.692308	0.884774	0.00263071	0.00601028
chr1:20752001-20753000	CHG	0.716216	0.976378	0.00170152	0.00538597
chr1:20765001-20766000	CHG	0.734513	0.885954	0.00284015	0.00614286
chr1:20824001-20825000	CHG	0.801282	0.952381	0.000932737	0.00486827
chr1:20869001-20870000	CHG	0.454545	0.903114	0.00259891	0.00598917
chr1:20871001-20872000	CHG	0.709402	0.912109	0.000341745	0.00458913
chr1:21303001-21304000	CHG	0.34359	0.509881	0.00664928	0.0083384
chr1:21715001-21716000	CHG	0.742138	0.920732	0.00896355	0.00950585
chr1:21900001-21901000	CHG	0.769231	0.958333	0.00781683	0.00893797
chr1:22251001-22252000	CHG	0.783784	0.985507	0.00279101	0.00611208
chr1:22261001-22262000	CHG	0.8125	0.963158	0.00384527	0.00677078
chr1:22554001-22555000	CHG	0.0333333	0.288462	0.00685227	0.00844352
chr1:22609001-22610000	CHG	0.567961	1	0.00218489	0.00570784
chr1:22614001-22615000	CHG	0.74359	0.178571	0.000683118	0.00472616
chr1:22616001-22617000	CHG	0.416667	0.885714	0.0046236	0.00723219
chr1:22625001-22626000	CHG	0.681592	0.8875	0.00332333	0.0064516
chr1:23071001-23072000	CHG	0.655629	0.851852	0.00695468	0.00849632
chr1:23148001-23149000	CHG	0.806818	1	0.00208514	0.0056455
chr1:23265001-23266000	CHG	0.83105	1	0.00849127	0.00927838
chr1:23268001-23269000	CHG	0.617834	0.872222	0.000619651	0.00469552
chr1:23392001-23393000	CHG	0.530952	0.270386	0.00727575	0.00866104
chr1:23448001-23449000	CHG	0.842105	1	0.00212594	0.00567052
chr1:23559001-23560000	CHG	0.752907	0.944444	0.000590698	0.00468073
chr1:23597001-23598000	CHG	0.980676	0.786885	0.00447283	0.0071432
chr1:23649001-23650000	CHG	0.795367	0.945455	0.00271648	0.00606475
chr1:23710001-23711000	CHG	0.735507	0.910714	0.000911826	0.00485504
chr1:23782001-23783000	CHG	0.786585	0.597122	0.00847666	0.00927122
chr1:23929001-23930000	CHG	0.73913	0.943662	0.00772475	0.0088908
chr1:24092001-24093000	CHG	0.773756	0.936909	0.00084911	0.00481919
chr1:24131001-24132000	CHG	0.761421	0.931818	0.00998892	0.00999455
chr1:24171001-24172000	CHG	0.898182	0.740385	0.00480263	0.00733887
chr1:24591001-24592000	CHG	0.633333	0.804878	0.00400134	0.00686299
chr1:24593001-24594000	CHG	0.666667	0.884615	0.00503349	0.00746521
chr1:24597001-24598000	CHG	0.988095	0.736111	0.00231733	0.00580727
chr1:25867001-25868000	CHG	0.5	1	0.00916129	0.00960131
chr1:25999001-26000000	CHG	0.865979	0.671053	0.00389129	0.00679989
chr1:26165001-26166000	CHG	0.774038	0.928571	0.00314125	0.00633705
chr1:26307001-26308000	CHG	0.657534	0.910256	0.00239062	0.00585401
chr1:26364001-26365000	CHG	0.682432	0.9375	0.0029472	0.00621159
chr1:26410001-26411000	CHG	0.721649	1	0.00847935	0.00927245
chr1:26474001-26475000	CHG	0.5625	1	0.00336974	0.00647976
chr1:26497001-26498000	CHG	0.822222	1	0.00430717	0.00704221
chr1:26991001-26992000	CHG	0.764286	0.916149	0.00765944	0.00885805
chr1:27327001-27328000	CHG	0.760736	0.953917	0.00708916	0.00856761
chr1:27465001-27466000	CHG	0.759259	0.971698	0.00698429	0.00851161
chr1:27593001-27594000	CHG	0.762605	0.923423	0.00766514	0.00886074
chr1:27983001-27984000	CHG	0.765766	1	0.00770064	0.00887794
chr1:28709001-28710000	CHG	1	0	0.00656202	0.00829277
chr1:28803001-28804000	CHG	0.881443	0.538462	0.00866962	0.00936419
chr1:28804001-28805000	CHG	0.834356	0.666667	0.0077301	0.00889382
chr1:29390001-29391000	CHG	0.85	0.3125	0.00263794	0.00601388
chr1:29394001-29395000	CHG	0.878049	0	0.00598256	0.00798551
chr1:29421001-29422000	CHG	0.899408	0.653846	0.00771574	0.00888552
chr1:29460001-29461000	CHG	0.865169	0.638889	0.00920197	0.00962072
chr1:29470001-29471000	CHG	0.941748	0.533333	0.0017085	0.00538966
chr1:29482001-29483000	CHG	0.740351	1	0.00926725	0.00965224
chr1:29586001-29587000	CHG	0.934694	0.706897	0.00789816	0.00897721
chr1:29676001-29677000	CHG	0.814815	0.5	0.00834461	0.00920433
chr1:29681001-29682000	CHG	0.904255	0.368421	0.00826506	0.00916614
chr1:29812001-29813000	CHG	0.962963	0.797342	0.0052842	0.00760739
chr1:29873001-29874000	CHG	0.604839	0.886731	0.00751848	0.00878385
chr1:29983001-29984000	CHG	0.741935	0.924765	0.00293836	0.00620639
chr1:30469001-30470000	CHG	0.326087	0.8	0.00102605	0.00492524
chr1:31231001-31232000	CHG	0.61194	0.904192	0.00359511	0.00661795
chr1:31458001-31459000	CHG	0.944444	0.769231	0.00401739	0.00687234
chr1:31710001-31711000	CHG	0.659218	0.875	0.00786283	0.00895916
chr1:32140001-32141000	CHG	0.746269	0.896373	0.00151425	0.00526037
chr1:32400001-32401000	CHG	0.816568	1	0.00177619	0.00543703
chr1:32539001-32540000	CHG	1	0.75	0.00495039	0.00741903
chr1:32588001-32589000	CHG	0.166667	0.787234	0.00540117	0.0076707
chr1:32689001-32690000	CHG	0.742484	0.564706	0.000765996	0.00476947	Pt1G01020
chr1:32738001-32739000	CHG	0.627075	0.840909	0.00773922	0.00889765
chr1:33069001-33070000	CHG	0.445489	0.695067	0.00149919	0.00525229
chr1:33070001-33071000	CHG	0.755848	1	0.00118759	0.00503339
chr1:33320001-33321000	CHG	0.71504	0.888889	0.00811666	0.00908957	Pt1G01040
chr1:33371001-33372000	CHG	0.719873	0.891429	0.00221706	0.00572843	Pt1G01040
chr1:33426001-33427000	CHG	0.247619	0.438547	0.00551063	0.00773145	Pt1G01040
chr1:33432001-33433000	CHG	0.202977	0.520282	0.0033951	0.00649509	Pt1G01040
chr1:33800001-33801000	CHG	0.608753	0.794076	0.00334611	0.00646555
chr1:34090001-34091000	CHG	0.79878	0.955	0.00158222	0.00530385
chr1:34175001-34176000	CHG	0.779874	0.930979	0.00151017	0.00525824
chr1:34196001-34197000	CHG	0.68254	0.874783	0.001297	0.0051167
chr1:34276001-34277000	CHG	0.750907	0.916667	0.0058954	0.00793991
chr1:34316001-34317000	CHG	0.743304	0.907877	0.00135927	0.00515525
chr1:34334001-34335000	CHG	0.742718	0.940705	0.00248998	0.00591853
chr1:34338001-34339000	CHG	0.688312	0.851687	0.000393243	0.00459443
chr1:34763001-34764000	CHG	0.740088	0.903448	0.00245936	0.00589739	Pt1G01090
chr1:34789001-34790000	CHG	0.723022	0.92615	0.00220301	0.00572016	Pt1G01090
chr1:34798001-34799000	CHG	0.664804	0.851775	0.00214097	0.00568103	Pt1G01090
chr1:34874001-34875000	CHG	0.723457	0.910591	0.00949176	0.00976045	Pt1G01090
chr1:34931001-34932000	CHG	0.69	0.841091	0.000327928	0.00458251	Pt1G01090
chr1:34952001-34953000	CHG	0.74364	0.902439	0.00543165	0.00768769	Pt1G01090
chr1:35046001-35047000	CHG	0.753731	0.933124	0.00268591	0.00604465	Pt1G01090
chr1:35142001-35143000	CHG	0.613158	0.833671	0.00918482	0.0096121
chr1:35159001-35160000	CHG	0.704918	0.908434	0.00360529	0.00662377
chr1:35189001-35190000	CHG	0.762963	0.920518	0.00699441	0.00851628
chr1:35192001-35193000	CHG	0.732984	0.905138	0.00251185	0.00593498
chr1:35205001-35206000	CHG	0.679825	0.873278	0.00622078	0.00811623
chr1:35244001-35245000	CHG	0.716049	0.901849	0.00125304	0.00508424
chr1:35249001-35250000	CHG	0.508929	0.883929	0.0012293	0.0050621
chr1:35301001-35302000	CHG	0.721591	0.973134	0.00338869	0.00649133
chr1:35353001-35354000	CHG	0.823077	0.497748	0.00317557	0.00635893	Pt1G01100
chr1:35364001-35365000	CHG	0.786116	0.971081	8.94e-05	0.00457788	Pt1G01100
chr1:35369001-35370000	CHG	0.799065	0.954545	0.00837523	0.00921939	Pt1G01100
chr1:35440001-35441000	CHG	0.796992	0.954296	0.000754943	0.00476289	Pt1G01100
chr1:35442001-35443000	CHG	0.725	0.884615	0.00343296	0.00651925	Pt1G01100
chr1:35449001-35450000	CHG	0.823009	0.342105	0.000405706	0.0045964	Pt1G01100
chr1:35456001-35457000	CHG	0.448718	0.00531915	0.000154427	0.00457788	Pt1G01100
chr1:35457001-35458000	CHG	0.456522	0.0136986	0.000897835	0.00484174	Pt1G01100
chr1:35463001-35464000	CHG	0.691083	0.922601	0.00701554	0.00852747
chr1:35465001-35466000	CHG	0.776316	0.936479	0.000544307	0.00466099
chr1:35469001-35470000	CHG	0.734177	0.898585	0.00712102	0.00858384
chr1:35492001-35493000	CHG	0.72774	0.924757	0.00786773	0.0089618
chr1:35515001-35516000	CHG	0.700461	0.911899	0.00699899	0.00851826
chr1:35528001-35529000	CHG	0.705263	0.855501	0.00485017	0.0073647
chr1:35540001-35541000	CHG	0.734496	0.898329	0.00259729	0.00598852
chr1:35565001-35566000	CHG	0.59322	0.82684	0.00272776	0.00607356
chr1:35569001-35570000	CHG	0.762346	0.922967	0.00206408	0.00563405
chr1:35587001-35588000	CHG	0.662651	0.921147	0.00308843	0.00630177
chr1:35643001-35644000	CHG	0.630435	0.947735	0.00845233	0.00925809
chr1:35644001-35645000	CHG	0.454545	0.835821	0.00684267	0.0084397
chr1:35653001-35654000	CHG	0.737705	0.89568	0.00117094	0.00502209
chr1:35667001-35668000	CHG	0.751852	0.915439	0.000128335	0.00457788
chr1:35670001-35671000	CHG	0.166667	0.00479042	0.00386565	0.00678297
chr1:35678001-35679000	CHG	0.628788	0.782082	0.00825971	0.00916314
chr1:35679001-35680000	CHG	0.705556	0.871542	0.00113853	0.00499645
chr1:35681001-35682000	CHG	0.738462	0.936242	0.000844363	0.00481642
chr1:35850001-35851000	CHG	0.725166	1	0.00431634	0.00704732
chr1:37064001-37065000	CHG	0.59375	1	0.00159727	0.00531554
chr1:37494001-37495000	CHG	0.326531	0	0.00206205	0.00563274
chr1:38096001-38097000	CHG	0.653333	0.810056	0.00572828	0.00785027
chr1:38183001-38184000	CHG	0.53125	0.850575	0.00204752	0.00562439
chr1:38288001-38289000	CHG	0.616279	0.884817	0.00680449	0.00842025
chr1:38312001-38313000	CHG	0.5	0.861042	0.00103129	0.00492906
chr1:38537001-38538000	CHG	0.577778	1	0.00663149	0.00832893
chr1:38628001-38629000	CHG	0.757895	0.964602	0.0016548	0.00535199
chr1:38633001-38634000	CHG	0.72093	0.895105	0.0012605	0.0050912
chr1:38780001-38781000	CHG	0.730994	0.938832	0.00034373	0.00458928
chr1:38786001-38787000	CHG	0.726852	0.887538	0.000605836	0.00468719
chr1:38830001-38831000	CHG	0.676471	0.924883	0.00117148	0.00502231
chr1:39101001-39102000	CHG	0.693215	0.860941	0.00484969	0.00736451
chr1:39123001-39124000	CHG	0.628571	0.825926	0.00163059	0.00533932
chr1:39208001-39209000	CHG	0.571429	0.893491	0.00470669	0.00727975
chr1:39522001-39523000	CHG	0.669492	0.866184	0.00168506	0.0053744
chr1:39787001-39788000	CHG	0.878049	0.648352	0.00408137	0.00691157
chr1:39996001-39997000	CHG	0.742788	0.896766	0.00135998	0.00515525
chr1:40037001-40038000	CHG	0.724432	0.885813	0.00135141	0.00515076
chr1:40040001-40041000	CHG	0.22449	0.747525	0.00200345	0.00559296
chr1:40446001-40447000	CHG	0.357143	0.647343	0.00188732	0.00550926
chr1:40452001-40453000	CHG	0.424658	0.86	0.0016196	0.00533191
chr1:40519001-40520000	CHG	0.682927	0.96	0.0078377	0.0089474
chr1:40544001-40545000	CHG	0.666667	0	0.00193188	0.00554361
chr1:40588001-40589000	CHG	0.710145	1	0.00577821	0.00787712
chr1:40795001-40796000	CHG	0.791667	0.977778	0.00200515	0.0055939
chr1:41017001-41018000	CHG	0.666667	0.926087	0.00737443	0.00871164
chr1:41019001-41020000	CHG	0.626667	0.895216	0.000629393	0.0046962
chr1:41026001-41027000	CHG	0.677419	0.893805	0.00987957	0.00994304
chr1:41107001-41108000	CHG	0.551724	0.911208	0.00630855	0.00815947
chr1:41119001-41120000	CHG	0.609195	0.936111	0.00320517	0.00637738
chr1:41165001-41166000	CHG	0.674419	0.838475	0.00225644	0.00576058
chr1:41171001-41172000	CHG	0.666667	1	0.00524585	0.00758478
chr1:41172001-41173000	CHG	0.618182	0.874157	0.00127873	0.00510213
chr1:41211001-41212000	CHG	0.580247	0.80198	0.00180491	0.00545578
chr1:41239001-41240000	CHG	0.395349	0.836735	0.000531071	0.00464872
chr1:41244001-41245000	CHG	0.52381	0.899244	0.000571679	0.00466657
chr1:41323001-41324000	CHG	0.566667	0.928349	0.00450382	0.00715926
chr1:41498001-41499000	CHG	0.583333	1	0.00710136	0.00857381
chr1:41843001-41844000	CHG	0.363636	0.8	0.00409799	0.00692225
chr1:41844001-41845000	CHG	0.444444	1	0.00726641	0.00865551
chr1:41919001-41920000	CHG	0.570175	0.85	0.00247866	0.00591181
chr1:41949001-41950000	CHG	0.333333	0.969697	0.00325035	0.00640441
chr1:42094001-42095000	CHG	0.628571	0.8357	0.0017955	0.00544975
chr1:42560001-42561000	CHG	0.825137	0.5	0.0009789	0.0048979
chr1:42717001-42718000	CHG	0.568421	0.892562	0.00588721	0.00793504
chr1:42734001-42735000	CHG	0.651515	1	0.00497939	0.00743515
chr1:42757001-42758000	CHG	0.85	1	0.00183315	0.00547471
chr1:42787001-42788000	CHG	0.65625	0.971831	0.00394891	0.00683188
chr1:42810001-42811000	CHG	0.802632	0.954955	0.00974649	0.00987849
chr1:42877001-42878000	CHG	0.666667	0.877301	0.00966521	0.00984135
chr1:42898001-42899000	CHG	0.65625	0.914089	0.000270766	0.00457788
chr1:42941001-42942000	CHG	0.966667	0.681818	0.00412004	0.00693491
chr1:43031001-43032000	CHG	0.75	1	0.00184752	0.005485
chr1:43646001-43647000	CHG	0.590909	0.941176	0.00953685	0.00978182
chr1:43696001-43697000	CHG	0.597015	0.842857	0.00550597	0.00772945
chr1:43969001-43970000	CHG	0.666667	0.976744	0.00749021	0.00877104
chr1:43985001-43986000	CHG	0.761905	0.489796	0.00457037	0.00720059
chr1:43987001-43988000	CHG	0.686275	0.0147059	0.0016573	0.00535489
chr1:43988001-43989000	CHG	0	0.675676	0.00819281	0.00913039
chr1:44005001-44006000	CHG	0.716102	0.95122	0.000956387	0.00488686
chr1:44011001-44012000	CHG	0.715385	0.880383	0.00736011	0.00870436
chr1:44024001-44025000	CHG	0.783333	0.991667	0.00127438	0.00509907
chr1:44049001-44050000	CHG	0.647059	0.392857	0.00570218	0.00783625
chr1:44061001-44062000	CHG	0.742857	1	0.000709653	0.00473915
chr1:44106001-44107000	CHG	0.824228	0.235294	0.00267701	0.00603864
chr1:44120001-44121000	CHG	0.810026	1	0.00855967	0.00931158
chr1:44246001-44247000	CHG	0.624096	0.88	0.00338973	0.00649182
chr1:44332001-44333000	CHG	0.654135	0.894309	0.00126167	0.00509121
chr1:44422001-44423000	CHG	0.824034	1	0.00325126	0.0064046
chr1:44512001-44513000	CHG	0.874251	0.694118	0.0015707	0.00529645
chr1:44553001-44554000	CHG	0.962121	0.77907	0.00885559	0.00945429	Pt1G01310
chr1:44615001-44616000	CHG	0.734694	0.909091	0.0017149	0.00539396
chr1:44882001-44883000	CHG	0.757979	0.942857	0.00523973	0.0075816
chr1:45044001-45045000	CHG	0.732704	0.940678	0.00829094	0.00917889
chr1:45644001-45645000	CHG	0.940092	0.777778	0.00426343	0.00701616
chr1:45951001-45952000	CHG	0.752443	0.917614	0.000727068	0.00474438
chr1:45998001-45999000	CHG	0.773333	0.938953	0.000626833	0.0046962
chr1:46105001-46106000	CHG	0.195556	0.0142857	0.000256861	0.00457788
chr1:46185001-46186000	CHG	0.684783	0.849693	0.00252982	0.00594441
chr1:46221001-46222000	CHG	0.594937	0.893899	0.00107476	0.00495861
chr1:46281001-46282000	CHG	0.695652	0.89881	0.00622985	0.00812086
chr1:46289001-46290000	CHG	0.678337	0.829942	0.00970883	0.00986171
chr1:46323001-46324000	CHG	1	0.776471	0.00502448	0.00746032
chr1:46329001-46330000	CHG	0.534247	0.897959	0.00114559	0.00500411
chr1:46374001-46375000	CHG	0.733333	0.917874	0.00866714	0.00936289
chr1:46377001-46378000	CHG	0.707521	0.891892	0.00340952	0.00650384
chr1:46404001-46405000	CHG	0.670732	0.930233	0.00497418	0.00743196
chr1:46476001-46477000	CHG	0.626374	0.833876	0.00299374	0.0062421
chr1:46757001-46758000	CHG	0.608696	0.962963	0.00995279	0.00997797
chr1:46853001-46854000	CHG	0.421875	0.722857	0.00897998	0.00951413
chr1:46914001-46915000	CHG	0.737705	1	0.00106186	0.00494847
chr1:46957001-46958000	CHG	0.974026	0.658031	0.00144766	0.00521648
chr1:46966001-46967000	CHG	0.719048	0.875	0.00867723	0.00936827
chr1:47001001-47002000	CHG	0.7125	0.919075	0.00952106	0.00977471
chr1:47051001-47052000	CHG	0.76	0.943038	0.000808043	0.00479448
chr1:47052001-47053000	CHG	0.795455	0.961832	0.00486191	0.00737046
chr1:47056001-47057000	CHG	0.6	0.902821	0.00132739	0.00513555
chr1:47057001-47058000	CHG	0.6	0.882716	0.00299741	0.00624386
chr1:47412001-47413000	CHG	0.691964	0.901408	0.00510765	0.00750442
chr1:47419001-47420000	CHG	0.969697	0.798246	0.00761582	0.00883444
chr1:47422001-47423000	CHG	0.603133	0.799189	0.0076362	0.0088448
chr1:47452001-47453000	CHG	0.774194	0.964286	0.00317157	0.00635597
chr1:47730001-47731000	CHG	0.839506	0.421875	0.00857789	0.00931971
chr1:47767001-47768000	CHG	0.74026	1	0.00449399	0.00715413
chr1:47795001-47796000	CHG	0.235294	1	0.00848707	0.0092758
chr1:47832001-47833000	CHG	0.5	0.97561	0.00273829	0.00608002
chr1:47861001-47862000	CHG	0.723577	0.876033	0.00663801	0.00833237
chr1:47885001-47886000	CHG	0.701299	0.871166	0.00141436	0.00519327
chr1:47888001-47889000	CHG	0.801653	0.537313	0.00929872	0.00966738
chr1:47910001-47911000	CHG	0.415385	1	0.00795087	0.00900414
chr1:48592001-48593000	CHG	0.933511	0.465753	0.00114981	0.00500621
chr1:48617001-48618000	CHG	0.87395	0.5	0.00669858	0.00836542
chr1:48626001-48627000	CHG	0.754237	0.932692	0.00797634	0.00901643
chr1:48983001-48984000	CHG	1	0.307692	0.00524047	0.00758173
chr1:48992001-48993000	CHG	0.822034	1	0.00576443	0.00786956
chr1:49013001-49014000	CHG	0.5125	0.803922	0.00478083	0.00732591
chr1:49015001-49016000	CHG	0.652681	1	0.00957776	0.00979999
chr1:49062001-49063000	CHG	0.74359	0.947761	0.0012475	0.00507938
chr1:49220001-49221000	CHG	0.864865	0.481481	0.00105114	0.00494206
chr1:49414001-49415000	CHG	0.936	0.4	0.0089806	0.00951451
chr1:49482001-49483000	CHG	0.955696	0.785714	0.00270262	0.00605533
chr1:49510001-49511000	CHG	0.870079	0.702532	0.00911613	0.00957941
chr1:49550001-49551000	CHG	0.502415	0.762626	0.000679824	0.00472492	Pt1G01460
chr1:49616001-49617000	CHG	0.658228	0.872727	0.00877378	0.00941515	Pt1G01460
chr1:49680001-49681000	CHG	0.247934	0.72093	0.000113712	0.00457788	Pt1G01460
chr1:49701001-49702000	CHG	0.751773	0.91453	0.00504355	0.00747044	Pt1G01460
chr1:49740001-49741000	CHG	0.714286	0.975845	0.00559244	0.00777482	Pt1G01460
chr1:49839001-49840000	CHG	0.754476	0.915966	0.00721963	0.00863202
chr1:49848001-49849000	CHG	0.71	1	0.00675096	0.00839233
chr1:50118001-50119000	CHG	0.65	0.921233	0.000508938	0.0046434	Pt1G01480
chr1:50195001-50196000	CHG	0.736196	0.916667	0.00607639	0.00803548
chr1:50201001-50202000	CHG	0.592857	0.983333	0.006183	0.00809611
chr1:50263001-50264000	CHG	0.619718	0.831325	0.00965126	0.00983472
chr1:50437001-50438000	CHG	0.818182	0	0.00564351	0.00780488
chr1:50489001-50490000	CHG	0.870536	0.575	0.000823584	0.0048021	Pt1G01510
chr1:50577001-50578000	CHG	0.690476	0.967391	0.00471972	0.00728688	Pt1G01510
chr1:50587001-50588000	CHG	0.666667	1	0.00713688	0.0085909
chr1:50645001-50646000	CHG	0.796345	0.361702	0.00524281	0.00758298
chr1:50681001-50682000	CHG	0.439759	0.729167	0.00866474	0.00936189
chr1:50698001-50699000	CHG	0.632836	0.823077	0.0017002	0.00538453
chr1:50738001-50739000	CHG	0.767717	0.935484	0.00549845	0.00772505
chr1:50753001-50754000	CHG	0.799213	0.569231	0.00788138	0.00896889
chr1:50844001-50845000	CHG	0.766667	0.962441	0.000408772	0.00459901
chr1:50926001-50927000	CHG	0.638554	0.945205	0.00199394	0.00558837
chr1:50927001-50928000	CHG	0.691176	0.333333	0.00350832	0.00656619
chr1:50931001-50932000	CHG	0.707965	0.926471	0.00125815	0.00508882
chr1:50936001-50937000	CHG	0.808696	0.642202	0.0078142	0.00893679
chr1:51291001-51292000	CHG	0.1	0.806763	3.85e-05	0.00443743	Pt1G01540
chr1:51303001-51304000	CHG	0.494444	0.651261	0.0071489	0.00859614	Pt1G01540
chr1:51423001-51424000	CHG	0.842697	0.685185	0.00631372	0.00816192	Pt1G01540
chr1:51578001-51579000	CHG	0.901639	0.693333	0.00643146	0.00822346
chr1:51587001-51588000	CHG	0.868421	0.576923	0.00497946	0.00743516
chr1:51629001-51630000	CHG	0.945455	0.744589	0.0065526	0.00828705
chr1:51674001-51675000	CHG	0.65	0.849462	0.00632635	0.00816782
chr1:51686001-51687000	CHG	0.644737	0.882637	0.0042233	0.00699366
chr1:51912001-51913000	CHG	0.69375	0.871795	0.00193292	0.00554411
chr1:51949001-51950000	CHG	0.517857	0.875648	0.00525661	0.00759096
chr1:52189001-52190000	CHG	1	0.774194	0.00840027	0.00923211
chr1:52554001-52555000	CHG	0.631579	1	0.00919933	0.0096191
chr1:52610001-52611000	CHG	0.810445	0.552511	0.00195869	0.00556499
chr1:52612001-52613000	CHG	0.589623	0.758475	0.00317019	0.00635475
chr1:52628001-52629000	CHG	0.812095	0.641026	0.00794221	0.00899965
chr1:52658001-52659000	CHG	0.732039	0.911765	0.00077475	0.00477642
chr1:52687001-52688000	CHG	0.170705	0.340621	0.000786617	0.00478219
chr1:52741001-52742000	CHG	0.763889	0.933333	0.00915521	0.00959852
chr1:52744001-52745000	CHG	0.58209	1	0.00230624	0.00579791
chr1:52817001-52818000	CHG	0.6	0.93007	0.000996421	0.00490842
chr1:52819001-52820000	CHG	0.641026	0.98892	0.0020779	0.00564197
chr1:52832001-52833000	CHG	0.632653	0.869403	0.00215394	0.00568814
chr1:52861001-52862000	CHG	0.637555	0.879518	0.000177116	0.00457788
chr1:52877001-52878000	CHG	0.710262	0.898467	0.000619735	0.00469552
chr1:52880001-52881000	CHG	0.695652	0.889381	0.00428705	0.00703089
chr1:52889001-52890000	CHG	0.741135	0.947712	0.000174987	0.00457788
chr1:52893001-52894000	CHG	0.745614	0.906203	0.00631642	0.00816301
chr1:52904001-52905000	CHG	0	0.832168	0.00188604	0.00550868
chr1:52921001-52922000	CHG	0.752066	0.953642	0.0012901	0.00511227
chr1:52932001-52933000	CHG	0.759398	0.928437	0.000677145	0.00472345
chr1:52934001-52935000	CHG	0.651515	0.979167	0.000617087	0.00469552
chr1:52953001-52954000	CHG	0.707317	0.978182	0.000192786	0.00457788
chr1:52962001-52963000	CHG	0.5	0.792271	0.000442702	0.00461897
chr1:52975001-52976000	CHG	0.861111	0.197889	0.000483954	0.00462961
chr1:52980001-52981000	CHG	0.744681	0.949533	0.000642919	0.00470043
chr1:52982001-52983000	CHG	0.706052	0.937611	0.000479263	0.0046255
chr1:52985001-52986000	CHG	0.522013	0.858173	0.000720855	0.0047408
chr1:53363001-53364000	CHG	0.216842	0.0645161	0.000372354	0.00459443
chr1:53427001-53428000	CHG	0.693498	0.917031	0.000617294	0.00469552
chr1:53453001-53454000	CHG	0.708995	0.88785	0.00259241	0.00598582
chr1:53469001-53470000	CHG	0.698276	0.925532	0.00202551	0.00560879
chr1:53503001-53504000	CHG	0.403042	0.147619	0.000209562	0.00457788	Pt1G01630
chr1:53507001-53508000	CHG	0.752577	0.988372	0.00183712	0.0054767
chr1:53519001-53520000	CHG	0.411765	0.824176	0.00151891	0.00526337
chr1:53620001-53621000	CHG	0.615764	0.797297	0.0019422	0.00555105
chr1:53817001-53818000	CHG	0.608696	0.846154	0.00222633	0.0057347
chr1:53819001-53820000	CHG	0.612245	0.925059	0.000466174	0.00462339
chr1:53855001-53856000	CHG	0.709677	0.882353	0.00864424	0.00935108
chr1:53894001-53895000	CHG	0.5	0.895288	0.00422365	0.006994
chr1:53936001-53937000	CHG	0.4	0.921053	0.000678269	0.00472418	Pt1G01640
chr1:53946001-53947000	CHG	0.6	0.898876	0.00733936	0.00869412	Pt1G01640
chr1:54139001-54140000	CHG	0.149543	0.858268	0.00663189	0.00832907
chr1:54176001-54177000	CHG	0.74	0.935484	0.000922808	0.00486179
chr1:54187001-54188000	CHG	0.468085	0.946154	0.00102987	0.00492821
chr1:54247001-54248000	CHG	0.662651	0.900826	0.00530535	0.00761945
chr1:54253001-54254000	CHG	0.717647	0.906667	0.000798175	0.00478626
chr1:54337001-54338000	CHG	0	0.91687	0.00250378	0.0059289
chr1:54373001-54374000	CHG	0.653846	0.875	0.00343809	0.00652304
chr1:54374001-54375000	CHG	0.75	0.927885	0.000312763	0.00457788
chr1:54676001-54677000	CHG	0.753228	0.908046	0.000563539	0.00466657
chr1:54813001-54814000	CHG	0.77551	0.957447	0.00931613	0.00967623
chr1:54820001-54821000	CHG	0.771429	0.949275	0.00402476	0.00687685
chr1:55068001-55069000	CHG	0.730263	0.886986	0.000764481	0.00476908
chr1:55440001-55441000	CHG	0.725806	0.934783	0.00669229	0.00836223
chr1:55464001-55465000	CHG	0.719198	0.87062	0.00141056	0.00519
chr1:55749001-55750000	CHG	0.673469	0.856887	0.0037113	0.00669082
chr1:55953001-55954000	CHG	0.75419	0.918626	0.000414402	0.00460098
chr1:56029001-56030000	CHG	0.750572	0.906801	0.00625789	0.00813481
chr1:56072001-56073000	CHG	0.90184	0.741497	0.00639973	0.00820585
chr1:56124001-56125000	CHG	0.60095	0.834862	0.0014356	0.00520569
chr1:56278001-56279000	CHG	0.757426	0.915704	0.00311504	0.00632101
chr1:56324001-56325000	CHG	0.697105	0.872449	0.00229185	0.00578859
chr1:56456001-56457000	CHG	0.621572	0.780041	0.000732311	0.00474876
chr1:56479001-56480000	CHG	0.517572	0.834483	0.00334969	0.00646753
chr1:57125001-57126000	CHG	0.574153	0.775194	0.000225811	0.00457788
chr1:57258001-57259000	CHG	0.876506	0.64557	0.00531544	0.0076258
chr1:57372001-57373000	CHG	0.646586	0.815534	0.00398431	0.00685178
chr1:57702001-57703000	CHG	0.827465	0.983607	0.00171118	0.00539058
chr1:57720001-57721000	CHG	0.759259	0.932292	0.00652062	0.00826876
chr1:57723001-57724000	CHG	0.671233	0.980392	0.00274306	0.00608231
chr1:57847001-57848000	CHG	0.590164	0.809145	0.000159698	0.00457788
chr1:58282001-58283000	CHG	0.70125	0.898336	0.00780162	0.00893104
chr1:58619001-58620000	CHG	0.765027	0.927419	0.00540096	0.00767064
chr1:58648001-58649000	CHG	0.510204	0.746073	0.00271673	0.00606475	Pt1G01680
chr1:58812001-58813000	CHG	1	0.791667	0.00971991	0.00986642	Pt1G01680
chr1:59055001-59056000	CHG	0.57764	0	0.00690173	0.00846922	Pt1G01690
chr1:59316001-59317000	CHG	0.537313	0.75	0.00942573	0.00972956
chr1:59385001-59386000	CHG	0.797927	0.952055	0.00236446	0.00583815
chr1:59390001-59391000	CHG	0.829268	0.559524	0.00846146	0.00926332
chr1:59464001-59465000	CHG	0.361111	0.853061	0.00654647	0.00828372
chr1:59469001-59470000	CHG	0.961538	0.791367	0.00780833	0.0089339
chr1:59472001-59473000	CHG	0.718182	0.923913	0.000598198	0.00468438
chr1:59480001-59481000	CHG	0.454545	0.862245	0.000935452	0.00487102
chr1:59486001-59487000	CHG	0.710526	0.908257	0.00860529	0.00933356
chr1:59487001-59488000	CHG	0.5	0.843612	0.00651859	0.00826777
chr1:59493001-59494000	CHG	0.557377	0.955432	0.000748292	0.00475608
chr1:59498001-59499000	CHG	0.664706	0.869186	0.000359156	0.00459116
chr1:59506001-59507000	CHG	0	0.901288	0.00384521	0.00677078
chr1:59512001-59513000	CHG	0.466667	0.859574	0.00137429	0.005164
chr1:59513001-59514000	CHG	0.534884	0.874269	0.00972384	0.0098679
chr1:59858001-59859000	CHG	0.774194	1	0.00530778	0.00762138	Pt1G01750
chr1:59882001-59883000	CHG	0.634259	0.819923	0.00225122	0.00575562	Pt1G01770,Pt1G01750
chr1:60009001-60010000	CHG	0.75	0.93311	0.000437968	0.0046115
chr1:60015001-60016000	CHG	0.045045	0.237154	0.00840851	0.00923584
chr1:60018001-60019000	CHG	0.402985	0.906977	0.000610464	0.00469246	Pt1G01780
chr1:60032001-60033000	CHG	0.504488	0.731544	0.00218474	0.00570784
chr1:60100001-60101000	CHG	0.737892	0.891892	0.00483553	0.00735678
chr1:60151001-60152000	CHG	0.741935	0.93871	0.000579583	0.00466986
chr1:60253001-60254000	CHG	0.585683	0.757895	0.00179048	0.00544674
chr1:60275001-60276000	CHG	0.101655	0.844961	0.00439678	0.00709763
chr1:60282001-60283000	CHG	0.757812	0.9375	0.00247406	0.00590826
chr1:60313001-60314000	CHG	0.818182	1	0.000713034	0.00474005
chr1:60528001-60529000	CHG	0.707865	0.93578	0.00157558	0.00529857
chr1:60669001-60670000	CHG	0.666667	0.93	0.00546413	0.00770622
chr1:61560001-61561000	CHG	0.78481	1	0.00156626	0.00529434
chr1:61618001-61619000	CHG	0.966667	0.638889	0.00636421	0.00818731
chr1:61873001-61874000	CHG	0.691558	0.416667	0.0045129	0.00716493
chr1:62117001-62118000	CHG	0.5	0.959459	0.00312212	0.00632532
chr1:62122001-62123000	CHG	0.775281	0.934066	0.0056786	0.00782433
chr1:62292001-62293000	CHG	0.73913	0.05	0.00397737	0.00684797
chr1:62364001-62365000	CHG	0.491228	0.784946	0.00690839	0.00847181
chr1:62380001-62381000	CHG	1	0.618834	0.00208764	0.00564642
chr1:62396001-62397000	CHG	0.907749	0.753363	0.00557537	0.00776522
chr1:62411001-62412000	CHG	0.934426	0.707055	0.0021901	0.00571149
chr1:62433001-62434000	CHG	0	0.201439	0.00639886	0.00820538
chr1:62471001-62472000	CHG	0.962963	0	0.00319695	0.00637245
chr1:62472001-62473000	CHG	0.87619	0.194915	0.00190137	0.0055206
chr1:62503001-62504000	CHG	0.519231	0.924528	0.000371498	0.00459443
chr1:62629001-62630000	CHG	0.648649	1	0.00496456	0.00742699
chr1:62827001-62828000	CHG	0.469697	0	0.00284292	0.0061441
chr1:63323001-63324000	CHG	0.004914	0.2	0.0031526	0.00634385	Pt1G01920
chr1:63378001-63379000	CHG	0.746479	0.911538	0.00162935	0.00533891
chr1:63489001-63490000	CHG	0.513725	0.763393	0.000477311	0.0046255
chr1:63635001-63636000	CHG	0.56338	0.727969	0.00413222	0.00694137
chr1:63650001-63651000	CHG	0.629412	0.838095	0.00688221	0.00845941
chr1:63660001-63661000	CHG	0.722603	0.895652	0.00337905	0.00648567
chr1:63728001-63729000	CHG	0.577465	0.829493	0.00134194	0.00514288
chr1:63881001-63882000	CHG	0.640553	0.809045	0.000658742	0.00470816
chr1:63898001-63899000	CHG	0.92	0.0588235	0.00189904	0.00551875	Pt1G01940
chr1:63907001-63908000	CHG	0.862069	0.564356	0.00775171	0.00890392
chr1:64026001-64027000	CHG	0.775862	0	0.00381537	0.0067521
chr1:64219001-64220000	CHG	0.583815	0.290155	0.0027505	0.0060868
chr1:64220001-64221000	CHG	0.48324	0.129151	0.000770058	0.00477336
chr1:64323001-64324000	CHG	0.274346	0.0258621	0.00048775	0.00463093
chr1:64324001-64325000	CHG	0.923077	0.424731	4.14e-05	0.00445341
chr1:64540001-64541000	CHG	0.5	0.696177	0.00414509	0.00694921	Pt1G01980
chr1:64558001-64559000	CHG	1	0.818182	0.00417822	0.00696834
chr1:64672001-64673000	CHG	0.727273	1	0.00350497	0.00656388
chr1:64787001-64788000	CHG	0.770492	1	0.000878472	0.00483201
chr1:64796001-64797000	CHG	0.444444	1	0.00227316	0.00577583
chr1:64843001-64844000	CHG	0.902299	0.625	0.00010532	0.00457788
chr1:64844001-64845000	CHG	0.83526	0.479554	0.00025384	0.00457788
chr1:64855001-64856000	CHG	0.240426	0.0731707	0.00923549	0.00963649
chr1:64865001-64866000	CHG	0.695015	0.436893	0.00456871	0.00719979
chr1:64893001-64894000	CHG	0.600775	0.816327	0.00174571	0.00541629
chr1:65015001-65016000	CHG	0.632184	0.78866	0.0032265	0.00639098	Pt1G01990
chr1:65063001-65064000	CHG	0.525896	0	0.000684641	0.00472646	Pt1G01990
chr1:65085001-65086000	CHG	0.910714	0.758065	0.00939939	0.00971648
chr1:65086001-65087000	CHG	0.843137	0.566667	0.00814246	0.00910299
chr1:65094001-65095000	CHG	0.909091	0.613139	0.000136087	0.00457788
chr1:65096001-65097000	CHG	0.895699	0.735593	0.000309486	0.00457788
chr1:65100001-65101000	CHG	0.823691	0.520833	0.0025452	0.00595339
chr1:65113001-65114000	CHG	0.879447	0.608696	0.00524971	0.00758786	Pt1G02000
chr1:65120001-65121000	CHG	0.911924	0	0.00093279	0.00486827
chr1:65274001-65275000	CHG	0.848024	0	0.000549083	0.00466099
chr1:65459001-65460000	CHG	0.76087	0.916667	0.0073607	0.00870474
chr1:65514001-65515000	CHG	1	0.625	0.00679208	0.00841355
chr1:65565001-65566000	CHG	0.970588	0.590909	0.00742489	0.00873998
chr1:66039001-66040000	CHG	0.935223	0.705263	0.00363067	0.00663824
chr1:66069001-66070000	CHG	0.752475	0	0.00493829	0.007412
chr1:66115001-66116000	CHG	0.666667	0.861789	0.00594237	0.0079645
chr1:67055001-67056000	CHG	0.544444	0.703704	0.00664047	0.00833365
chr1:67215001-67216000	CHG	0.738095	0.375	0.00841033	0.00923654
chr1:67525001-67526000	CHG	1	0.5	0.00353455	0.00658362
chr1:68107001-68108000	CHG	0.100796	0.857143	0.00220377	0.0057202
chr1:68342001-68343000	CHG	0.6	0.910506	0.00864999	0.00935436
chr1:68394001-68395000	CHG	0	0.873418	0.000322357	0.00457788
chr1:68455001-68456000	CHG	0.142857	0.916981	0.00258172	0.00597846
chr1:68516001-68517000	CHG	0.5	0.903226	0.00239126	0.00585442
chr1:68523001-68524000	CHG	0.676471	0.899563	0.00295748	0.0062188
chr1:68591001-68592000	CHG	0.804233	0.955631	0.00370154	0.00668459
chr1:68671001-68672000	CHG	0.547794	0.877451	0.0093552	0.00969528
chr1:68690001-68691000	CHG	0.645161	0.909938	0.00101673	0.00491959
chr1:68705001-68706000	CHG	0.605263	0.954128	0.00522453	0.00757364
chr1:68715001-68716000	CHG	0.426966	0.927374	0.00867908	0.00936939
chr1:68720001-68721000	CHG	0.568182	0.852273	0.00338153	0.00648761
chr1:68767001-68768000	CHG	0.6	0.887931	0.00046283	0.00462339
chr1:68814001-68815000	CHG	0.5	0.877551	0.00229793	0.00579268
chr1:68819001-68820000	CHG	0.65625	0.932203	0.00518404	0.00754969
chr1:68820001-68821000	CHG	0.654867	0.936	0.00391508	0.00681323
chr1:68863001-68864000	CHG	0.709402	0.89726	0.00446882	0.00714058
chr1:68902001-68903000	CHG	0.5	0.87538	0.00268469	0.00604422
chr1:68905001-68906000	CHG	0.613636	0.910204	0.00235898	0.00583474
chr1:68909001-68910000	CHG	0.669421	0.878788	0.00994053	0.00997185
chr1:68944001-68945000	CHG	0.644013	0.808081	0.0031057	0.00631492
chr1:68955001-68956000	CHG	0.691919	0.893855	0.0036933	0.00667921
chr1:68960001-68961000	CHG	0.75	0.93361	0.00480893	0.00734178
chr1:68963001-68964000	CHG	0.716049	0.890578	0.00243284	0.0058799
chr1:68992001-68993000	CHG	0.666667	0.888889	0.0016351	0.00534252
chr1:69036001-69037000	CHG	0.466667	0.862843	0.00230491	0.00579718
chr1:69058001-69059000	CHG	0.654762	0.845018	0.00126779	0.00509391
chr1:69059001-69060000	CHG	0.45	0.787565	0.00894411	0.00949657
chr1:69152001-69153000	CHG	0.507937	0.115385	0.00376414	0.00672143
chr1:69156001-69157000	CHG	0.637931	0.860606	0.00586893	0.00792416
chr1:69196001-69197000	CHG	0.527273	0.847534	0.000926382	0.00486545
chr1:69262001-69263000	CHG	0.711009	0.891304	0.00703257	0.00853648
chr1:69411001-69412000	CHG	0.71123	0.90099	0.00366566	0.00666107
chr1:69435001-69436000	CHG	0.5625	0.788462	0.00942366	0.00972856
chr1:69448001-69449000	CHG	0.74359	0.933511	0.00221235	0.00572614
chr1:69479001-69480000	CHG	0.724696	0.909308	0.00280052	0.00611836
chr1:69483001-69484000	CHG	0.756757	0.964286	0.00666687	0.00834726
chr1:69503001-69504000	CHG	0.72549	0.903226	0.00201039	0.00559798
chr1:69576001-69577000	CHG	0.0517647	0.362776	0.00699002	0.00851414
chr1:69718001-69719000	CHG	0.791667	1	0.00761524	0.00883433
chr1:69770001-69771000	CHG	0.556962	0.862745	0.00135846	0.00515525
chr1:69816001-69817000	CHG	0.6875	0.956522	0.00695726	0.00849757
chr1:69949001-69950000	CHG	0.80597	0.972028	0.00452733	0.00717392
chr1:70000001-70001000	CHG	0.74	0.964286	0.00202476	0.00560815
chr1:70011001-70012000	CHG	0.722222	0.904977	0.00359239	0.00661706
chr1:70032001-70033000	CHG	0.701493	0.868583	0.00666243	0.00834586
chr1:70047001-70048000	CHG	0.783133	0.938095	0.00403278	0.00688142
chr1:70049001-70050000	CHG	0.604167	0.934307	0.0054448	0.00769577
chr1:70110001-70111000	CHG	0.712707	0.94	0.00635114	0.0081801
chr1:70116001-70117000	CHG	0.575758	0.914498	0.00528307	0.00760664
chr1:70213001-70214000	CHG	0	0.370787	0.00166898	0.00536311	Pt1G02200
chr1:70249001-70250000	CHG	0.620438	0.849711	0.00433732	0.00706108
chr1:70507001-70508000	CHG	0.646018	0.826389	0.00517599	0.00754534
chr1:70509001-70510000	CHG	0.521739	0.950617	0.00638997	0.00820113
chr1:70623001-70624000	CHG	0.422604	0.229323	0.0032149	0.00638416
chr1:70625001-70626000	CHG	0.25	0.864078	0.000706263	0.00473915
chr1:70664001-70665000	CHG	0.529412	0.817814	0.00651833	0.00826772
chr1:70674001-70675000	CHG	0.7343	0.903226	0.00152887	0.00526869
chr1:70677001-70678000	CHG	0.636364	0.946281	0.00850117	0.00928365
chr1:70720001-70721000	CHG	0.727273	0.981955	0.00149587	0.00524911
chr1:70895001-70896000	CHG	0.786408	0.966102	0.00568335	0.00782722
chr1:70913001-70914000	CHG	0.521739	0.85124	0.00380271	0.00674444
chr1:70995001-70996000	CHG	0	0.968992	0.00890899	0.00947958
chr1:71039001-71040000	CHG	0.333333	0.83662	0.00705543	0.00854912
chr1:71090001-71091000	CHG	0.5	0.932075	0.00878775	0.00942178
chr1:71111001-71112000	CHG	0.654762	0.964646	0.00158087	0.00530222
chr1:71267001-71268000	CHG	0.578947	0.917563	0.00220891	0.00572344
chr1:71354001-71355000	CHG	0	0.960526	0.00360462	0.00662302
chr1:71373001-71374000	CHG	0.671429	0.962121	0.00132419	0.00513404
chr1:71614001-71615000	CHG	0.638298	0.823899	0.00621003	0.00811063
chr1:71874001-71875000	CHG	0.571429	0.947368	0.00270998	0.00605952
chr1:72048001-72049000	CHG	0.815385	0.972603	0.00414612	0.00694971
chr1:72361001-72362000	CHG	0.0676471	0.525641	0.00215606	0.00568976	Pt1G02310
chr1:73087001-73088000	CHG	0.71131	1	0.00953763	0.00978234
chr1:73143001-73144000	CHG	0.62963	0.876494	0.00803045	0.00904425
chr1:73156001-73157000	CHG	0.722222	0.93361	0.00690699	0.00847139
chr1:73214001-73215000	CHG	0.808036	1	0.00944828	0.00974018
chr1:73217001-73218000	CHG	0.545455	0.854077	0.00912943	0.00958553
chr1:73242001-73243000	CHG	0.611111	0.839216	0.00350872	0.00656619	Pt1G02350
chr1:73274001-73275000	CHG	0.647059	0.884211	0.00797783	0.00901707
chr1:73315001-73316000	CHG	0.774194	0.925926	0.00121212	0.00504909
chr1:73377001-73378000	CHG	0.253333	0.568182	0.00116152	0.00501504
chr1:73496001-73497000	CHG	0.705882	0.902439	0.00174687	0.00541679
chr1:73522001-73523000	CHG	0.681529	0.891667	0.000541764	0.00465929
chr1:73654001-73655000	CHG	0.777778	0.952206	0.00778628	0.00892185
chr1:73668001-73669000	CHG	0.754491	0.925532	0.00533365	0.00763439
chr1:73894001-73895000	CHG	0.726027	1	0.00709148	0.00856889
chr1:73936001-73937000	CHG	0.666667	0.945205	0.0048854	0.00738215
chr1:74391001-74392000	CHG	0.792079	0.961538	0.00625237	0.00813134
chr1:74410001-74411000	CHG	0.971429	0.652174	0.0091351	0.00958794
chr1:74420001-74421000	CHG	0.698795	1	0.00701357	0.0085261
chr1:74813001-74814000	CHG	0.763547	0.966102	0.00715751	0.00860036
chr1:74855001-74856000	CHG	0.724359	0.903226	0.00872527	0.00939106
chr1:74912001-74913000	CHG	0.6	0.832536	0.00989185	0.00994883
chr1:75461001-75462000	CHG	0.8	1	0.00351576	0.00657103
chr1:75501001-75502000	CHG	0.413793	0.707692	0.00620759	0.00810935
chr1:75510001-75511000	CHG	0.493671	0.728972	0.008106	0.00908333
chr1:75705001-75706000	CHG	0.657813	0.827869	0.00139566	0.00517941
chr1:75739001-75740000	CHG	0.590682	0.851103	0.00862729	0.00934382
chr1:75895001-75896000	CHG	0.681481	0.862416	0.00181504	0.00546351
chr1:75909001-75910000	CHG	0.648148	0.875371	0.00275967	0.00609249
chr1:76056001-76057000	CHG	0.590909	0.429936	0.00785153	0.00895346
chr1:76178001-76179000	CHG	0.73913	1	0.00324617	0.00640192
chr1:76287001-76288000	CHG	0.227273	0.835616	0.000748846	0.00475608
chr1:76300001-76301000	CHG	0.828571	1	0.00717146	0.00860703
chr1:76405001-76406000	CHG	0.677686	0.850467	0.00681345	0.00842493
chr1:76439001-76440000	CHG	0.659794	0.878788	0.00587134	0.00792509
chr1:76618001-76619000	CHG	0.6	0.953704	0.00865405	0.00935656
chr1:76619001-76620000	CHG	0.713693	0.927083	0.00565218	0.0078096
chr1:76641001-76642000	CHG	0.747508	0.929412	0.00135028	0.00514932
chr1:76670001-76671000	CHG	0.465882	0.236145	0.0061588	0.00808194
chr1:77119001-77120000	CHG	0.73903	0.912104	0.00749926	0.00877539
chr1:77231001-77232000	CHG	0.715827	0.913793	0.000994821	0.00490601
chr1:77236001-77237000	CHG	0.750646	0.91202	0.00125024	0.00508243
chr1:77374001-77375000	CHG	0.555556	0.732394	0.00607429	0.0080346	Pt1G02430
chr1:77422001-77423000	CHG	0.73262	0.941476	0.000631799	0.00469644	Pt1G02430
chr1:77457001-77458000	CHG	0.776933	0.953911	3.73e-05	0.00442401	Pt1G02430
chr1:77467001-77468000	CHG	0.534722	0.755162	0.00101937	0.00492083	Pt1G02430
chr1:77472001-77473000	CHG	0.375	0.862857	0.00672968	0.00838111	Pt1G02430
chr1:77586001-77587000	CHG	0.488263	0.890566	0.0023853	0.00584996	Pt1G02430
chr1:77611001-77612000	CHG	0.652174	0.92	0.00356521	0.00660088
chr1:77766001-77767000	CHG	0.639785	0.366864	0.00499258	0.00744254
chr1:77833001-77834000	CHG	0.788889	0.52809	0.00418508	0.00697222
chr1:77996001-77997000	CHG	0.725	0.899676	0.00575463	0.00786417
chr1:78288001-78289000	CHG	0.674556	0.859756	0.00253389	0.00594697
chr1:78315001-78316000	CHG	0.560606	1	0.00490855	0.00739568
chr1:78830001-78831000	CHG	0.731343	1	0.00467527	0.00726053
chr1:79618001-79619000	CHG	0.796296	0.957831	0.00293179	0.00620203
chr1:80379001-80380000	CHG	0.621053	0.820988	0.00440246	0.00710099
chr1:80437001-80438000	CHG	0.169492	0.367089	0.00323523	0.00639573
chr1:80550001-80551000	CHG	0.891026	0.337838	0.00691099	0.00847291	Pt1G02520
chr1:80568001-80569000	CHG	0.821029	0.974684	0.00685317	0.00844395
chr1:80600001-80601000	CHG	0.659091	0.95302	0.00235417	0.00583299
chr1:80640001-80641000	CHG	0.544304	0.870504	0.00190845	0.00552617
chr1:80659001-80660000	CHG	0.2	0.91	0.00268141	0.00604155
chr1:80663001-80664000	CHG	0.68	0.856688	0.00837836	0.00922073
chr1:80747001-80748000	CHG	0.712329	0.927928	0.00570627	0.00783832
chr1:80749001-80750000	CHG	0.519573	0.780919	0.00685438	0.00844444
chr1:80780001-80781000	CHG	0.692308	0.843629	0.00480727	0.00734086
chr1:80803001-80804000	CHG	0.521739	0.835322	0.000428298	0.00460466
chr1:80825001-80826000	CHG	0.677215	0.8394	0.0016918	0.00537818
chr1:80834001-80835000	CHG	0.4	0.872727	0.00191711	0.00553309
chr1:80864001-80865000	CHG	0.633333	0.90223	0.0011307	0.00499112
chr1:80895001-80896000	CHG	0.5	0.88961	0.00500758	0.00745124
chr1:80910001-80911000	CHG	0.333333	0.988506	0.000687184	0.00473035
chr1:80936001-80937000	CHG	0.705882	0.926829	0.00315668	0.00634637
chr1:80947001-80948000	CHG	0.590909	0.90625	0.00279585	0.00611493
chr1:80978001-80979000	CHG	0.609195	0.92029	0.00345559	0.00653345
chr1:81011001-81012000	CHG	0.365385	0.744681	0.00216422	0.00569499
chr1:81081001-81082000	CHG	0.20339	0	0.00681107	0.0084236
chr1:81266001-81267000	CHG	0.621622	1	0.00214666	0.00568348	Pt1G02540
chr1:81290001-81291000	CHG	0.633416	0.816406	0.00361216	0.0066282	Pt1G02540
chr1:81326001-81327000	CHG	0.679012	0.860841	0.00427121	0.00702117	Pt1G02540
chr1:81341001-81342000	CHG	0.627737	0.91832	0.00123136	0.0050648	Pt1G02540
chr1:81356001-81357000	CHG	0.0620915	0.390805	3.91e-05	0.00444347	Pt1G02540
chr1:81448001-81449000	CHG	1	0.2	0.00347147	0.00654384
chr1:81495001-81496000	CHG	0.564444	0.792453	0.00213144	0.0056744	Pt1G02550
chr1:81521001-81522000	CHG	0.404494	0.681416	0.00656562	0.00829487	Pt1G02550
chr1:81591001-81592000	CHG	0.45098	0.797297	0.00915687	0.00959911	Pt1G02550
chr1:81823001-81824000	CHG	0.651163	0.848684	0.00432775	0.00705503
chr1:81889001-81890000	CHG	0.902439	0.392857	0.000303764	0.00457788
chr1:81921001-81922000	CHG	0.696429	0.03125	0.00488566	0.00738222
chr1:82354001-82355000	CHG	0.730942	1	0.003529	0.00657975
chr1:82762001-82763000	CHG	0.848117	0.0100167	0.000353746	0.00459116	Pt1G02630
chr1:82815001-82816000	CHG	0.0216607	0.245714	0.00296206	0.00622278
chr1:82843001-82844000	CHG	0.386997	0.583333	0.00365251	0.00665275	Pt1G02650
chr1:82895001-82896000	CHG	0.671348	0.860294	0.00427641	0.00702431	Pt1G02650
chr1:82900001-82901000	CHG	0.383502	0	0.000390909	0.00459443	Pt1G02650
chr1:82901001-82902000	CHG	0.371166	0.0287356	0.00216953	0.00569836	Pt1G02650
chr1:82932001-82933000	CHG	0.619231	0.876448	0.00458545	0.00720903	Pt1G02650
chr1:82961001-82962000	CHG	0.860627	0.696498	0.00129045	0.00511227
chr1:83082001-83083000	CHG	0.857143	0.697561	0.0018967	0.00551616
chr1:83273001-83274000	CHG	0.57754	0.938776	0.000923843	0.00486317
chr1:83440001-83441000	CHG	0.378723	0.689655	0.000919558	0.00485977
chr1:83449001-83450000	CHG	0.720648	0.91568	0.00145344	0.00521851
chr1:83479001-83480000	CHG	0.501976	0.925676	0.00386331	0.00678197
chr1:83480001-83481000	CHG	0.600806	0.850746	0.000974408	0.00489501
chr1:83481001-83482000	CHG	0.749141	0.978417	0.00915721	0.0095992
chr1:83502001-83503000	CHG	0	0.365517	0.000346925	0.00459116
chr1:83504001-83505000	CHG	0.722222	0.92233	0.00229435	0.00578999
chr1:83535001-83536000	CHG	0.624	0.889908	0.00594726	0.00796702
chr1:83564001-83565000	CHG	0.728571	0.885845	0.000709638	0.00473915
chr1:83640001-83641000	CHG	0.862637	0.575221	0.00368016	0.00667019
chr1:83672001-83673000	CHG	0.741722	1	0.00101283	0.00491804
chr1:83703001-83704000	CHG	0.927536	0.661157	0.00182907	0.00547394
chr1:83771001-83772000	CHG	0.699029	1	0.00107725	0.0049599
chr1:83862001-83863000	CHG	0.214286	0.888889	0.008923	0.00948633
chr1:83872001-83873000	CHG	0.945312	0.746114	0.00232886	0.0058151
chr1:83917001-83918000	CHG	0.84	1	0.0020731	0.00563908
chr1:83943001-83944000	CHG	0.886792	0.418605	0.00878254	0.00941967
chr1:83968001-83969000	CHG	0.831169	0.983051	0.00546685	0.00770796
chr1:84010001-84011000	CHG	0.32377	0.536364	0.00456994	0.00720036
chr1:84047001-84048000	CHG	0.915663	0.641026	0.00326873	0.006414
chr1:84049001-84050000	CHG	1	0.826087	0.00549578	0.00772305
chr1:84056001-84057000	CHG	1	0.777778	0.00641897	0.00821655
chr1:84068001-84069000	CHG	0.711694	0.93692	0.00277748	0.00610416
chr1:84146001-84147000	CHG	0.677852	0.894249	0.00107919	0.00495994
chr1:84287001-84288000	CHG	0.746479	0.904382	0.0016233	0.00533483
chr1:84302001-84303000	CHG	0.621951	0.852174	0.00276053	0.00609326
chr1:84327001-84328000	CHG	0.771704	0.475524	0.00658754	0.00830618
chr1:84385001-84386000	CHG	0.78211	0.952	0.00504637	0.00747154
chr1:84422001-84423000	CHG	0.557994	0.845679	0.00290878	0.00618674
chr1:84543001-84544000	CHG	0.805851	0.6	0.0035967	0.00661878
chr1:84568001-84569000	CHG	0.852792	0.202572	0.00091141	0.00485487
chr1:84610001-84611000	CHG	0.505837	0.825397	0.00545413	0.00770051
chr1:84631001-84632000	CHG	0.632768	0.848485	0.00540122	0.0076707
chr1:84657001-84658000	CHG	0.782609	0.944444	0.00555326	0.00775476
chr1:84662001-84663000	CHG	0.6875	0.988636	0.00892624	0.00948733
chr1:84721001-84722000	CHG	0.9	0.0833333	0.00357614	0.0066081
chr1:84745001-84746000	CHG	0.696629	0.886256	0.00499918	0.00744663	Pt1G02680
chr1:84747001-84748000	CHG	0.795918	0.949029	0.00426197	0.00701537	Pt1G02680
chr1:84761001-84762000	CHG	0.743316	0.585366	0.00986488	0.009936
chr1:84876001-84877000	CHG	0.714286	0.887872	0.00247373	0.00590826
chr1:84905001-84906000	CHG	0.749175	0.903073	0.00194337	0.00555243
chr1:85039001-85040000	CHG	0.676329	0.833333	0.00238803	0.00585217
chr1:85110001-85111000	CHG	0.643678	0.855967	0.00265702	0.00602491
chr1:85123001-85124000	CHG	0.733728	0.925703	0.000550695	0.00466198
chr1:85138001-85139000	CHG	0.662281	0.856031	0.00259593	0.00598755
chr1:85143001-85144000	CHG	0.6875	0.916667	0.00028724	0.00457788
chr1:85151001-85152000	CHG	0.666667	0.901639	0.00303946	0.00626949	Pt1G02690
chr1:85166001-85167000	CHG	0.385321	0.841615	0.00010909	0.00457788
chr1:85171001-85172000	CHG	0.671875	0.963115	0.00237804	0.00584616
chr1:85234001-85235000	CHG	0.826464	0.671756	0.0072148	0.00862928
chr1:85257001-85258000	CHG	0.769608	0.596899	0.00196851	0.00557208
chr1:85404001-85405000	CHG	0.715569	0.902357	0.000705011	0.00473915
chr1:85517001-85518000	CHG	0.169935	0	0.00183508	0.00547598
chr1:85545001-85546000	CHG	0.518519	0.961538	0.00145978	0.00522368
chr1:85562001-85563000	CHG	0.138298	0.553719	0.00200881	0.00559639
chr1:85576001-85577000	CHG	0.248619	0.601266	0.00629589	0.00815391
chr1:85577001-85578000	CHG	0.127921	0.431818	0.0010474	0.00494144
chr1:85686001-85687000	CHG	0.826772	0.146667	0.00724077	0.00864205
chr1:85705001-85706000	CHG	0.237918	0	0.00193453	0.00554502
chr1:85717001-85718000	CHG	0.826255	0.616667	0.00101308	0.00491804
chr1:85756001-85757000	CHG	0.00851064	0.621212	0.000130351	0.00457788
chr1:85796001-85797000	CHG	1	0.409091	0.00872632	0.0093917
chr1:85821001-85822000	CHG	0.75	0.958333	0.00921533	0.00962709
chr1:85872001-85873000	CHG	0.695652	1	0.00106949	0.00495345
chr1:85911001-85912000	CHG	0.911528	0.75	0.00300971	0.00625211
chr1:85991001-85992000	CHG	0.877023	0.578947	0.00213271	0.00567543
chr1:86004001-86005000	CHG	0.821577	0.57931	0.000515987	0.0046434
chr1:86005001-86006000	CHG	0.824534	1	0.0049411	0.00741365
chr1:86009001-86010000	CHG	0.85363	0.6	0.00167034	0.00536335
chr1:86010001-86011000	CHG	0.8181	1	0.00803396	0.00904596
chr1:86022001-86023000	CHG	0.843648	0.4	0.00134107	0.00514244
chr1:86024001-86025000	CHG	0.483516	0.0722892	0.000210097	0.00457788
chr1:86028001-86029000	CHG	0.813793	0.47619	0.000440692	0.00461416
chr1:86080001-86081000	CHG	0.845109	0.583333	0.00739048	0.00872034
chr1:86100001-86101000	CHG	0.860927	0.489362	0.000939941	0.00487307
chr1:86106001-86107000	CHG	0.914508	0.666667	0.000723868	0.00474292
chr1:86114001-86115000	CHG	0.829582	0.451613	0.00101787	0.00492004
chr1:86118001-86119000	CHG	0.869186	0.654321	0.00462474	0.00723264
chr1:86119001-86120000	CHG	0.823529	0.477273	0.00244443	0.0058875
chr1:86126001-86127000	CHG	0.286385	0.876712	0.00891024	0.00948014
chr1:86135001-86136000	CHG	0.142857	0.371951	0.00107609	0.00495943
chr1:86136001-86137000	CHG	0.693487	0.172414	0.00336127	0.00647487
chr1:86151001-86152000	CHG	0.875	0.555556	0.00203717	0.00561835
chr1:86172001-86173000	CHG	0.915309	0.722892	0.000458958	0.00462339
chr1:86178001-86179000	CHG	0.358491	0.866337	0.00796799	0.00901259
chr1:86203001-86204000	CHG	0.8	1	0.00829512	0.00918063
chr1:86254001-86255000	CHG	0.552294	0.0060241	0.00541803	0.00768042
chr1:86255001-86256000	CHG	0.627451	0	0.00604859	0.00802126
chr1:86330001-86331000	CHG	1	0.681818	0.00832496	0.00919418
chr1:86337001-86338000	CHG	0.671233	0.902655	0.00105032	0.00494206
chr1:86372001-86373000	CHG	0.0307692	0.181818	0.00375459	0.00671605
chr1:86375001-86376000	CHG	0.176471	0.547368	0.00837627	0.00921982
chr1:86459001-86460000	CHG	0	0.678571	0.00285473	0.00615179
chr1:86523001-86524000	CHG	0.697368	0.888889	0.00546178	0.00770455
chr1:86543001-86544000	CHG	0.713043	0.914286	0.0047883	0.00733012
chr1:86555001-86556000	CHG	0.153005	0.349593	0.00582685	0.00790299
chr1:86578001-86579000	CHG	0.875	0.63587	0.00434644	0.00706711
chr1:86600001-86601000	CHG	0	0.238636	0.000498725	0.00463699
chr1:86614001-86615000	CHG	0.728814	0.914286	0.00813167	0.00909738
chr1:86656001-86657000	CHG	0.757009	0.92549	0.000237559	0.00457788
chr1:86664001-86665000	CHG	0.661972	0.816162	0.0055748	0.00776508
chr1:86681001-86682000	CHG	0.706601	0.893855	0.00999309	0.00999669
chr1:86683001-86684000	CHG	0.611111	0.770186	0.00339422	0.00649461
chr1:86690001-86691000	CHG	0.652778	0.844944	0.000397211	0.00459617
chr1:86711001-86712000	CHG	0.704918	0.875969	0.00568602	0.00782885
chr1:86744001-86745000	CHG	0.813333	0.98374	0.00194084	0.00555008
chr1:86829001-86830000	CHG	0.341365	0.613772	0.00180383	0.00545451
chr1:86871001-86872000	CHG	0.64486	0.820084	0.00956029	0.00979253
chr1:86970001-86971000	CHG	0.772152	0.515385	0.00145024	0.00521684
chr1:86987001-86988000	CHG	0.695035	1	0.00786372	0.00895937
chr1:87102001-87103000	CHG	0.803797	0.956376	0.00966858	0.00984301
chr1:87188001-87189000	CHG	0.787879	0.976562	0.00475589	0.00731
chr1:87202001-87203000	CHG	0.776903	0.944444	0.00860367	0.00933272
chr1:87235001-87236000	CHG	0.513514	0.754839	0.00556627	0.00776135
chr1:87422001-87423000	CHG	0.807018	0.391753	0.00105653	0.00494588
chr1:87532001-87533000	CHG	0.755814	0.925	0.00447642	0.00714547
chr1:87535001-87536000	CHG	0.683333	0.927928	0.00572705	0.00784954
chr1:87636001-87637000	CHG	0.725926	0.9375	0.00190399	0.00552207
chr1:87691001-87692000	CHG	0.482759	0	0.0064611	0.00823894
chr1:87695001-87696000	CHG	1	0.811881	0.00956211	0.00979352
chr1:87740001-87741000	CHG	0.764706	0.407895	0.00844737	0.00925558
chr1:87853001-87854000	CHG	0.777778	0.986111	0.0023397	0.005822
chr1:87883001-87884000	CHG	0.285714	0.597403	0.00357104	0.00660427
chr1:88110001-88111000	CHG	0.803419	1	0.00347534	0.00654643
chr1:88243001-88244000	CHG	0.646409	0.842697	0.00499935	0.0074468
chr1:88343001-88344000	CHG	0.680272	0.924242	0.00592134	0.00795398
chr1:88520001-88521000	CHG	0.672566	0.839506	0.00118258	0.00503023
chr1:88563001-88564000	CHG	0.958549	0.5625	0.00766126	0.00885867
chr1:88579001-88580000	CHG	0.664093	0.840708	0.00284661	0.00614699
chr1:88772001-88773000	CHG	0.766382	0.405797	0.0056774	0.00782372
chr1:88896001-88897000	CHG	0.654545	0.833333	0.00138399	0.00517167
chr1:88989001-88990000	CHG	0.694915	0.881356	0.00431159	0.00704477
chr1:89005001-89006000	CHG	0.6	0.761006	0.00325133	0.00640461
chr1:89041001-89042000	CHG	0.523232	0.714286	0.00527736	0.00760307
chr1:89161001-89162000	CHG	0.718593	0.883178	0.00437638	0.00708577
chr1:89283001-89284000	CHG	0.830882	0.981132	0.00998762	0.0099942
chr1:89465001-89466000	CHG	0.590909	0.852941	0.00875796	0.00940761
chr1:89635001-89636000	CHG	0.702041	0.875248	0.00282947	0.00613646
chr1:90309001-90310000	CHG	0.7	0.91924	0.00291021	0.00618732
chr1:90404001-90405000	CHG	0.460481	0.662338	0.00215126	0.0056866
chr1:90470001-90471000	CHG	0.0867769	0.269068	0.00549259	0.0077216
chr1:90641001-90642000	CHG	0.565217	0.877907	0.000764693	0.00476908
chr1:90687001-90688000	CHG	0.224299	0.394904	0.00770576	0.00888066
chr1:90734001-90735000	CHG	0.630137	0.839506	0.00103731	0.00493233
chr1:90805001-90806000	CHG	0.732877	0.884514	0.00444111	0.00712445
chr1:90846001-90847000	CHG	0.793427	0.960754	0.000722058	0.00474096
chr1:90917001-90918000	CHG	0.565217	0.751342	0.00899421	0.00952081
chr1:91220001-91221000	CHG	0.714286	0.927461	0.0019842	0.00558149
chr1:91282001-91283000	CHG	0.612795	0.833641	0.000168459	0.00457788
chr1:91329001-91330000	CHG	0.716418	0.918269	0.00687598	0.00845603
chr1:91414001-91415000	CHG	0.53125	0.833333	0.00468673	0.00726787
chr1:91873001-91874000	CHG	0.804233	0.978723	0.00211116	0.00566172
chr1:91917001-91918000	CHG	0.635714	0.817073	0.00147586	0.00523534
chr1:91933001-91934000	CHG	0.745223	0.906122	0.00790362	0.00898004
chr1:92029001-92030000	CHG	0.73494	0.904459	0.00533715	0.00763607
chr1:92150001-92151000	CHG	0.6	0.89313	0.00278563	0.00611002
chr1:92152001-92153000	CHG	0.490196	0.913043	0.00870352	0.00938013
chr1:92246001-92247000	CHG	0.729242	0.911475	0.00468928	0.00726965
chr1:92592001-92593000	CHG	0.79085	0.960526	0.00403843	0.00688477
chr1:92860001-92861000	CHG	0.66875	0.856322	0.00554055	0.00774761
chr1:92905001-92906000	CHG	0.52	0	0.000447076	0.00462035
chr1:92924001-92925000	CHG	0.596591	0.885832	0.000401365	0.00459617
chr1:93066001-93067000	CHG	0.438202	0.795918	0.00458793	0.00721093
chr1:93120001-93121000	CHG	0.448276	0.903846	0.00199045	0.00558552
chr1:93209001-93210000	CHG	0.752688	1	0.00902159	0.00953421
chr1:93397001-93398000	CHG	1	0.597222	0.000908215	0.00485175	Pt1G02840
chr1:93425001-93426000	CHG	0.585714	1	0.00148273	0.00523929
chr1:93426001-93427000	CHG	0.5	0.872549	0.00308176	0.00629713
chr1:93436001-93437000	CHG	0.434783	0.905325	0.00397339	0.00684524
chr1:93483001-93484000	CHG	0	0.744063	0.00340021	0.00649792
chr1:93495001-93496000	CHG	0.809524	0.985507	0.0015365	0.00527445
chr1:93516001-93517000	CHG	0.756098	0.960227	0.00875425	0.00940602
chr1:93555001-93556000	CHG	0.71519	0.923077	0.00648724	0.00825332
chr1:93677001-93678000	CHG	1	0.311111	0.00404862	0.00689084
chr1:93678001-93679000	CHG	0.597015	0.944444	0.00507505	0.00748699
chr1:93728001-93729000	CHG	0.6875	0.899642	0.00777249	0.00891537
chr1:93762001-93763000	CHG	0.519737	0.832	0.00690641	0.00847107
chr1:93768001-93769000	CHG	0.713376	0.875622	0.00717435	0.0086083
chr1:93786001-93787000	CHG	0.571429	0.915663	0.00379144	0.00673797
chr1:93822001-93823000	CHG	0.548387	0.873016	0.00202014	0.00560511
chr1:94162001-94163000	CHG	0.691489	0.912892	0.000557523	0.00466363	Pt1G02900
chr1:94182001-94183000	CHG	0.799472	0.956731	0.00148437	0.00524114	Pt1G02900
chr1:94206001-94207000	CHG	0.706294	0.865385	0.00158528	0.00530638	Pt1G02900
chr1:94247001-94248000	CHG	0.77377	0.935018	0.000967018	0.00489096	Pt1G02900
chr1:94319001-94320000	CHG	0.743697	0.898649	0.00223098	0.00573894
chr1:94431001-94432000	CHG	0.752381	0.933333	0.00948726	0.0097581
chr1:94461001-94462000	CHG	0.620536	0.824742	0.00718906	0.00861576
chr1:94466001-94467000	CHG	0.711864	0.886076	0.00306435	0.00628502
chr1:94512001-94513000	CHG	0.637168	0.910891	0.00836145	0.00921256
chr1:94586001-94587000	CHG	0.792958	0.961538	0.000471284	0.00462482
chr1:94607001-94608000	CHG	0.726297	0.912088	0.000734934	0.00475244	Pt1G02920
chr1:94611001-94612000	CHG	0.92	0.748148	0.000228316	0.00457788
chr1:94670001-94671000	CHG	0.386266	0.744382	0.000179599	0.00457788
chr1:94770001-94771000	CHG	0.579545	0.895833	0.000812287	0.00479542
chr1:94803001-94804000	CHG	0.516129	1	0.00185398	0.00548927
chr1:94861001-94862000	CHG	1	0.83945	0.0094319	0.00973253
chr1:94903001-94904000	CHG	0.0759494	0.910853	0.00798749	0.0090216
chr1:94909001-94910000	CHG	0.888158	0.717703	0.00327266	0.00641716
chr1:94921001-94922000	CHG	0.541667	0.97561	0.00511369	0.00750799	Pt1G02940
chr1:94975001-94976000	CHG	0.645161	0.878788	0.00636353	0.00818689
chr1:95185001-95186000	CHG	0.673913	1	0.00349316	0.00655706
chr1:95395001-95396000	CHG	0.659864	0.968504	0.000466095	0.00462339
chr1:95406001-95407000	CHG	0.615385	0.0420561	0.000192546	0.00457788
chr1:95434001-95435000	CHG	0.741379	0.906137	0.00152047	0.00526371
chr1:95457001-95458000	CHG	0.325243	0.666667	0.00882587	0.00944104	Pt1G02970
chr1:95557001-95558000	CHG	0.913462	0.625	0.00690392	0.00847031
chr1:95762001-95763000	CHG	0.941667	0.791549	0.00440972	0.00710554
chr1:95763001-95764000	CHG	0.518519	0.947368	0.00366507	0.00666089
chr1:95811001-95812000	CHG	0.563636	0.0131579	0.00152909	0.005269	Pt1G03000
chr1:95861001-95862000	CHG	0.350877	0.790909	0.0034438	0.00652709	Pt1G03000
chr1:95912001-95913000	CHG	1	0.75	0.0089351	0.00949158	Pt1G03000
chr1:95918001-95919000	CHG	0.714286	0.880952	0.00660607	0.00831506	Pt1G03000
chr1:95919001-95920000	CHG	0.629771	0.799574	0.000934792	0.004871	Pt1G03000
chr1:95940001-95941000	CHG	0.233696	0.823056	0.00016932	0.00457788	Pt1G03000
chr1:96244001-96245000	CHG	0.428571	0.83908	0.0034238	0.00651144
chr1:96259001-96260000	CHG	0.2	0.961538	0.00214783	0.00568453
chr1:96287001-96288000	CHG	0.583333	0.778523	0.00776354	0.00891041
chr1:96344001-96345000	CHG	0.714286	0.921875	0.00356812	0.00660273
chr1:96436001-96437000	CHG	0.590909	0.907609	0.00324907	0.00640335
chr1:96453001-96454000	CHG	0.686275	0.945946	0.00900534	0.00952599
chr1:96462001-96463000	CHG	0.454545	0.895349	0.00797958	0.00901765
chr1:96467001-96468000	CHG	0.047619	0.821277	0.000762926	0.00476908
chr1:97344001-97345000	CHG	0.4	0.864407	0.0059438	0.00796561
chr1:97368001-97369000	CHG	0.428571	0.808333	0.0046407	0.00724194
chr1:97389001-97390000	CHG	0	0.862069	0.00217851	0.00570393
chr1:97516001-97517000	CHG	0.769231	0.923729	0.00602975	0.00801136
chr1:97552001-97553000	CHG	0.58194	0.873626	0.00156989	0.00529606
chr1:97557001-97558000	CHG	0.827243	0.664062	0.0093249	0.0096804
chr1:97566001-97567000	CHG	0.769231	0.935897	0.00152033	0.00526371
chr1:97624001-97625000	CHG	0.72043	1	0.00857431	0.00931766
chr1:97698001-97699000	CHG	0.330396	0.554286	0.00575617	0.00786505
chr1:97722001-97723000	CHG	0.325301	0.611336	0.00118336	0.00503023	Pt1G03070
chr1:97733001-97734000	CHG	0.711191	0.897338	0.00102135	0.00492194	Pt1G03070
chr1:97983001-97984000	CHG	0	0.761905	0.000976234	0.00489688	Pt1G03070
chr1:98017001-98018000	CHG	0.64	1	0.00564616	0.00780638	Pt1G03070
chr1:98122001-98123000	CHG	0.666667	0	0.00102171	0.00492228	Pt1G03090
chr1:98164001-98165000	CHG	0.911392	0.657895	0.00571386	0.00784161	Pt1G03090
chr1:98235001-98236000	CHG	0.89916	0.745283	0.00678184	0.00840875
chr1:98538001-98539000	CHG	0.97619	0.1	0.00858354	0.00932183
chr1:98617001-98618000	CHG	0.882096	0.623077	0.00651037	0.00826357
chr1:98667001-98668000	CHG	0.718663	0.176471	0.0074657	0.00875927
chr1:98679001-98680000	CHG	0.900149	0.73913	0.00484057	0.00735989
chr1:98747001-98748000	CHG	0.882716	0.616883	0.000404831	0.0045964
chr1:98748001-98749000	CHG	0.796421	0.472222	0.00985582	0.00993173
chr1:98766001-98767000	CHG	0.873544	0.709091	0.00306068	0.00628251
chr1:98768001-98769000	CHG	0.764535	0.474576	0.00129348	0.00511375
chr1:98790001-98791000	CHG	0.641026	0	0.00155156	0.00528475
chr1:98837001-98838000	CHG	0.462921	0.758333	0.00231037	0.00580141	Pt1G03100
chr1:98849001-98850000	CHG	0.906314	0.592593	0.00142641	0.00520083	Pt1G03100
chr1:98855001-98856000	CHG	0.872233	0.536585	0.000301473	0.00457788	Pt1G03100
chr1:98866001-98867000	CHG	0.109948	0.423077	0.00437461	0.00708447	Pt1G03100
chr1:98883001-98884000	CHG	0.8512	0.518519	0.00179532	0.00544975	Pt1G03100
chr1:98885001-98886000	CHG	0.902913	0.235294	0.000914589	0.00485697	Pt1G03100
chr1:98890001-98891000	CHG	0.184956	0.0165975	0.00208527	0.0056455	Pt1G03100
chr1:98891001-98892000	CHG	0.593478	0.288462	0.000605321	0.00468719	Pt1G03100
chr1:98903001-98904000	CHG	0.667546	1	0.00569133	0.0078315	Pt1G03100
chr1:98925001-98926000	CHG	0.833619	0.570946	0.00216195	0.00569357	Pt1G03100
chr1:98926001-98927000	CHG	0.474359	0.186667	0.0015529	0.00528486	Pt1G03100
chr1:98929001-98930000	CHG	0.270217	0.715762	0.000280246	0.00457788	Pt1G03100
chr1:98935001-98936000	CHG	0.913966	0.532258	0.00267003	0.00603329	Pt1G03100
chr1:98960001-98961000	CHG	0.359223	0.895954	0.000423904	0.00460321	Pt1G03100
chr1:98982001-98983000	CHG	0.84019	0.6	0.00891882	0.00948428	Pt1G03100
chr1:98985001-98986000	CHG	0.91183	0.730061	0.00141026	0.00518985	Pt1G03100
chr1:98998001-98999000	CHG	0.0314637	0.622642	0.000757075	0.00476431	Pt1G03100
chr1:99002001-99003000	CHG	0.872383	0.526316	0.00646234	0.00823973	Pt1G03100
chr1:99009001-99010000	CHG	0.89701	0.0689655	3.99e-05	0.00444347	Pt1G03100
chr1:99011001-99012000	CHG	0.857609	0.666667	0.00670653	0.00836889	Pt1G03100
chr1:99051001-99052000	CHG	0.931387	0.693989	0.00247811	0.00591142	Pt1G03100
chr1:99059001-99060000	CHG	0.802885	0.5	0.00328028	0.00642302	Pt1G03100
chr1:99076001-99077000	CHG	0.851794	0.535354	0.000418768	0.00460321	Pt1G03100
chr1:99103001-99104000	CHG	0.962963	0.810811	0.00488443	0.00738167	Pt1G03100
chr1:99107001-99108000	CHG	0.861804	0.602941	0.00301739	0.00625657	Pt1G03100
chr1:99113001-99114000	CHG	0.906391	0.588235	0.0019136	0.0055303	Pt1G03100
chr1:99147001-99148000	CHG	0.865882	0.675325	0.00513398	0.00752052	Pt1G03100
chr1:99151001-99152000	CHG	0.879518	0.6	0.00937681	0.00970664	Pt1G03100
chr1:99155001-99156000	CHG	0.905125	0.719298	0.0080829	0.00907116	Pt1G03100
chr1:99187001-99188000	CHG	0.630102	0.882353	0.00498953	0.00744069	Pt1G03100
chr1:99199001-99200000	CHG	0.858195	0.668161	0.00170175	0.00538611	Pt1G03100
chr1:99202001-99203000	CHG	0.884882	0.563725	0.00265686	0.00602464	Pt1G03100
chr1:99210001-99211000	CHG	0.893426	0.641791	0.00153864	0.00527671	Pt1G03100
chr1:99211001-99212000	CHG	0.400891	0.769231	0.000992903	0.00490385	Pt1G03100
chr1:99214001-99215000	CHG	0.794326	0.613636	0.002327	0.0058135	Pt1G03100
chr1:99296001-99297000	CHG	0.940529	0.357143	0.000589354	0.00467874	Pt1G03110
chr1:100108001-100109000	CHG	0.707692	1	0.00160039	0.00531717
chr1:100377001-100378000	CHG	0.522727	1	0.0017114	0.00539065
chr1:100863001-100864000	CHG	0.799133	0.970803	0.00178764	0.00544529	Pt1G03140
chr1:100886001-100887000	CHG	0.475655	0.901639	0.00736492	0.00870614	Pt1G03140
chr1:100988001-100989000	CHG	0.825	0.333333	0.00979193	0.00990136
chr1:101642001-101643000	CHG	0.673352	0.978723	0.00374879	0.00671245
chr1:102190001-102191000	CHG	0.872	0.6	0.00952982	0.00977895
chr1:103064001-103065000	CHG	0.294872	0	0.00332795	0.00645404
chr1:103185001-103186000	CHG	0.72549	0.984127	0.00433396	0.00705888
chr1:103207001-103208000	CHG	0.666667	0.925	0.00116184	0.00501504
chr1:103212001-103213000	CHG	0.639344	0.84296	0.00538211	0.00766144
chr1:103261001-103262000	CHG	0.575758	0.931034	0.00125812	0.00508882
chr1:103263001-103264000	CHG	0.2	0.950483	0.000277028	0.00457788
chr1:103303001-103304000	CHG	0.754448	0.914916	0.000468993	0.00462482
chr1:103311001-103312000	CHG	0.661972	0.945607	0.00427035	0.00702052	Pt1G03220
chr1:103312001-103313000	CHG	0.693122	0.864094	0.00107837	0.0049599
chr1:103315001-103316000	CHG	0.731481	0.905771	0.00311409	0.00632051
chr1:103322001-103323000	CHG	0.686047	0.911071	0.00242179	0.00587445
chr1:103324001-103325000	CHG	0.721402	0.939707	3.15e-05	0.00442401
chr1:103326001-103327000	CHG	0.813953	0.9649	6.47e-05	0.00457468
chr1:103345001-103346000	CHG	0.716049	0.918528	0.0004869	0.00463069
chr1:103364001-103365000	CHG	0.636364	0.952381	0.00105254	0.00494206
chr1:103396001-103397000	CHG	0.66129	0.848812	0.00401503	0.00687102
chr1:103400001-103401000	CHG	0.717391	0.874433	0.00211319	0.00566345
chr1:103402001-103403000	CHG	0.664865	0.876209	0.00106603	0.00495057
chr1:103423001-103424000	CHG	0.797546	0.96608	0.000466261	0.00462339
chr1:103426001-103427000	CHG	0.757812	0.927114	0.00126231	0.00509121
chr1:103436001-103437000	CHG	0.646884	0.87574	0.000969699	0.00489159
chr1:103439001-103440000	CHG	0.735632	0.943802	0.000479931	0.00462681
chr1:103485001-103486000	CHG	0.79661	0.967742	0.00133726	0.00514019
chr1:103514001-103515000	CHG	0.777778	0.935417	0.0016015	0.005318
chr1:103537001-103538000	CHG	0.479452	0.88946	0.000246174	0.00457788
chr1:103540001-103541000	CHG	0.792453	0.957447	0.00128751	0.00511143
chr1:103554001-103555000	CHG	0.7	0.894191	0.00805382	0.00905647
chr1:103561001-103562000	CHG	0.733017	0.896552	0.00197065	0.0055737
chr1:103629001-103630000	CHG	0.825	0.37037	0.00866667	0.0093627
chr1:104328001-104329000	CHG	0.75	1	0.00130649	0.00512249
chr1:104702001-104703000	CHG	0.688833	0.861823	0.00938485	0.00970996
chr1:104708001-104709000	CHG	0.736041	0.898618	0.00232623	0.00581342
chr1:105213001-105214000	CHG	0.908602	0.731707	0.00332749	0.00645389
chr1:105904001-105905000	CHG	0.775551	0.941935	0.0021826	0.00570575
chr1:106028001-106029000	CHG	0.866492	0.692308	0.00186005	0.00549367
chr1:106203001-106204000	CHG	0.858974	0.640777	0.00133443	0.00513933
chr1:106685001-106686000	CHG	0.638462	0.883817	0.00381893	0.00675413
chr1:106758001-106759000	CHG	0.738	0.924485	0.00102283	0.00492285
chr1:107386001-107387000	CHG	0.728814	0.911392	0.0098542	0.00993047
chr1:108108001-108109000	CHG	0.790476	0.963303	0.00709134	0.00856889
chr1:108190001-108191000	CHG	0.899743	0.2	0.00410668	0.00692656
chr1:108194001-108195000	CHG	0.713115	0.901099	0.00269005	0.00604689
chr1:108215001-108216000	CHG	0.672414	1	0.00736341	0.00870579
chr1:108353001-108354000	CHG	0.731481	0.886427	0.00308854	0.00630182
chr1:108722001-108723000	CHG	0.628019	0.861386	0.00158245	0.00530385
chr1:109487001-109488000	CHG	0.870801	0.711111	0.0088636	0.00945781
chr1:109503001-109504000	CHG	0.924658	0.666667	0.00185695	0.00549132
chr1:110029001-110030000	CHG	0.942857	0.587302	0.00100579	0.00491457
chr1:110180001-110181000	CHG	0.844575	1	0.0093635	0.00969963
chr1:110187001-110188000	CHG	0	0.454545	0.000467232	0.00462401
chr1:110209001-110210000	CHG	0.786207	1	0.00440941	0.00710539
chr1:110261001-110262000	CHG	0.806358	1	0.00021215	0.00457788
chr1:110307001-110308000	CHG	0.876016	0.375	0.0068704	0.00845303
chr1:110326001-110327000	CHG	0.278226	0.943396	0.00351513	0.00657078
chr1:110363001-110364000	CHG	0.923529	0	5.46e-05	0.00451769
chr1:110480001-110481000	CHG	0.903308	0.142857	0.000591329	0.00468135
chr1:110707001-110708000	CHG	0.775568	0.571429	0.00272222	0.00606871
chr1:111195001-111196000	CHG	0.889888	0.647059	0.000983125	0.00490038
chr1:111233001-111234000	CHG	0.796296	0.5	0.00106335	0.00494984
chr1:111580001-111581000	CHG	0.470588	1	0.00448141	0.00714734
chr1:111856001-111857000	CHG	0.583333	0.934694	0.00486538	0.00737246
chr1:111886001-111887000	CHG	0.697248	0.970149	0.00204015	0.00561971
chr1:111891001-111892000	CHG	0.6	0.969697	0.00818536	0.00912654
chr1:111901001-111902000	CHG	0.202703	0.8	0.00159557	0.00531529
chr1:111905001-111906000	CHG	0.558824	0.844697	0.00052893	0.00464872
chr1:111932001-111933000	CHG	0.745455	0	7.26e-05	0.00457788	Pt1G03420
chr1:112458001-112459000	CHG	0.727891	0.933333	0.00592135	0.00795398
chr1:112574001-112575000	CHG	0.662281	0.934783	0.00955674	0.0097911
chr1:112596001-112597000	CHG	0.793103	1	0.00905866	0.00955197
chr1:112787001-112788000	CHG	0.466667	0.0331754	0.000308162	0.00457788
chr1:112788001-112789000	CHG	0.651703	0.185644	2.16e-05	0.00435786
chr1:112789001-112790000	CHG	0.503484	0.142458	0.000766492	0.0047698	Pt1G03450
chr1:112821001-112822000	CHG	0.690428	0.867168	0.000760504	0.00476753
chr1:112843001-112844000	CHG	0.904959	0.701493	0.00311675	0.00632199
chr1:113593001-113594000	CHG	0.809449	0.5	0.00956706	0.00979573
chr1:113736001-113737000	CHG	0.730263	0.526316	0.00234541	0.00582631
chr1:113789001-113790000	CHG	0.875362	0.542857	0.00359664	0.00661878
chr1:113880001-113881000	CHG	0.950904	0.75	0.0082553	0.00916113
chr1:113884001-113885000	CHG	0.92	0	0.00727802	0.00866193
chr1:113975001-113976000	CHG	0.870704	0.285714	0.00106058	0.0049474
chr1:114320001-114321000	CHG	0.925641	0.760204	0.00285436	0.0061514
chr1:114832001-114833000	CHG	0.294118	1	0.000598278	0.00468438
chr1:115099001-115100000	CHG	1	0.580645	0.00139615	0.00517951
chr1:115187001-115188000	CHG	0.962963	0.766055	0.000921151	0.00486049
chr1:115700001-115701000	CHG	0.698113	0.895105	0.00335589	0.00647107
chr1:115777001-115778000	CHG	0.576837	0.786561	0.00142677	0.00520142
chr1:116034001-116035000	CHG	0.755556	0.988235	0.00726977	0.00865742
chr1:116124001-116125000	CHG	0.541096	0.759887	0.0018888	0.0055103
chr1:116383001-116384000	CHG	0.712088	0.865217	0.00782895	0.00894334
chr1:116582001-116583000	CHG	0.341737	0.174118	0.00837128	0.00921769
chr1:116657001-116658000	CHG	0.0229885	0.227273	0.00261668	0.0060013
chr1:116683001-116684000	CHG	0.72807	0.9375	0.00118929	0.00503477
chr1:116739001-116740000	CHG	0.687117	0.938776	0.00793812	0.00899767
chr1:116962001-116963000	CHG	0.736486	0.920266	0.00558298	0.00776983
chr1:116963001-116964000	CHG	0.65	0.858108	0.00268542	0.00604445
chr1:117194001-117195000	CHG	0.678571	0.83871	0.00618852	0.00809886
chr1:117209001-117210000	CHG	0.789474	1	0.00245407	0.00589516
chr1:117430001-117431000	CHG	0.771044	0.953668	0.00213791	0.00567896
chr1:117653001-117654000	CHG	0.741573	0.988889	0.000662356	0.0047106
chr1:117671001-117672000	CHG	0.644097	0.840816	0.00136572	0.00515888
chr1:118259001-118260000	CHG	0.88	0.586957	0.000731587	0.00474809
chr1:118566001-118567000	CHG	0.909465	0.747253	0.0038037	0.00674501
chr1:119186001-119187000	CHG	0.429907	0.110294	0.00732996	0.00868938
chr1:119259001-119260000	CHG	0.630849	0.782222	0.000968614	0.00489096	Pt1G03640
chr1:119286001-119287000	CHG	0.287565	0.0363289	0.000303385	0.00457788	Pt1G03640
chr1:119289001-119290000	CHG	0.918809	0.72	0.00703806	0.0085395	Pt1G03640
chr1:119302001-119303000	CHG	0.728125	0.530806	0.000746118	0.00475399	Pt1G03640
chr1:119337001-119338000	CHG	0.829517	0.678571	0.00424071	0.00700401	Pt1G03640
chr1:119444001-119445000	CHG	0.671642	0.0934579	0.00347447	0.00654605
chr1:119555001-119556000	CHG	0.720588	0.928571	0.00615938	0.00808213
chr1:119662001-119663000	CHG	0.7375	0.921053	0.000700259	0.00473643
chr1:119672001-119673000	CHG	0.8	0.647059	0.00388971	0.00679879
chr1:119690001-119691000	CHG	0.765133	0.943925	0.00509063	0.00749516
chr1:120131001-120132000	CHG	0.815287	0.25	0.00509415	0.00749682
chr1:120173001-120174000	CHG	0.461538	0.915194	0.00423751	0.00700202
chr1:120195001-120196000	CHG	0	0.933333	0.00786016	0.00895767
chr1:120226001-120227000	CHG	0.672269	0.923077	0.000620745	0.00469552
chr1:120234001-120235000	CHG	0	0.769841	0.00272874	0.00607455
chr1:120274001-120275000	CHG	0.622378	0.808756	0.00523151	0.0075773
chr1:120295001-120296000	CHG	0.4375	1	0.00132445	0.00513428
chr1:120313001-120314000	CHG	0.610169	0.813253	0.00462921	0.00723492
chr1:120318001-120319000	CHG	0.747664	0.913333	0.00438735	0.00709206
chr1:120367001-120368000	CHG	0.678112	0.876923	0.00177468	0.00543604
chr1:120387001-120388000	CHG	0.482143	0.744444	0.00648458	0.00825225
chr1:120395001-120396000	CHG	0.294118	0.813084	0.00354942	0.00659177
chr1:120437001-120438000	CHG	0.555556	0.883117	0.00207879	0.00564279
chr1:120473001-120474000	CHG	0.408602	0.746479	0.00522999	0.00757681
chr1:120520001-120521000	CHG	0.569231	0.934498	0.00209835	0.00565343
chr1:120560001-120561000	CHG	0	0.808081	0.00249736	0.00592411
chr1:120613001-120614000	CHG	0.615385	0.948529	0.00282019	0.00613049
chr1:120623001-120624000	CHG	0.578947	0.806818	0.00897534	0.00951198
chr1:120670001-120671000	CHG	0.687023	0.902128	0.00267264	0.00603489
chr1:120750001-120751000	CHG	0.4	0.859504	0.00397013	0.00684319
chr1:120757001-120758000	CHG	0.7625	1	0.00900157	0.00952419
chr1:120764001-120765000	CHG	0.747967	0.903323	0.00550032	0.00772615
chr1:120789001-120790000	CHG	0.456522	0.843137	0.00218997	0.00571141
chr1:120797001-120798000	CHG	0.75	0.918605	0.00643503	0.00822545
chr1:120802001-120803000	CHG	0.704698	0.884058	0.00197149	0.00557398
chr1:120806001-120807000	CHG	0.461538	0.897059	0.00284935	0.00614913
chr1:120807001-120808000	CHG	0.690476	0.889706	0.00401211	0.00686925
chr1:120810001-120811000	CHG	0.692308	0.907407	0.00234071	0.00582258
chr1:120811001-120812000	CHG	0.649635	0.824096	0.0028058	0.00612134
chr1:120829001-120830000	CHG	0.338323	0.00383142	5.19e-05	0.00449284
chr1:120848001-120849000	CHG	0.801724	1	0.00402468	0.00687685	Pt1G03680
chr1:120871001-120872000	CHG	0.80123	1	0.0015655	0.00529371
chr1:120873001-120874000	CHG	0.811628	0.972696	0.00266864	0.0060331
chr1:121009001-121010000	CHG	0.592105	1	0.00153614	0.00527406
chr1:121118001-121119000	CHG	0.788571	0.95092	0.00359386	0.00661767
chr1:121190001-121191000	CHG	0.714552	0.882353	0.00345888	0.00653619
chr1:121203001-121204000	CHG	0.772036	0.955556	0.00206036	0.00563167
chr1:121315001-121316000	CHG	0.876338	0.703782	0.000251282	0.00457788
chr1:121316001-121317000	CHG	0.794543	0.570968	0.000993073	0.00490394
chr1:121350001-121351000	CHG	0.44186	0.784	0.00816881	0.00911775
chr1:121483001-121484000	CHG	0.722222	1	0.00607563	0.00803505
chr1:121520001-121521000	CHG	0.75884	0.916031	0.00873618	0.00939686
chr1:121566001-121567000	CHG	0.788889	0.320988	0.00101301	0.00491804
chr1:121582001-121583000	CHG	0.533546	0.735294	0.00373242	0.00670305
chr1:121606001-121607000	CHG	0.5625	1	0.0072101	0.00862714
chr1:121813001-121814000	CHG	0.869565	0.568182	0.00424768	0.00700735
chr1:121828001-121829000	CHG	0.851852	0.35	0.00550373	0.00772806
chr1:121913001-121914000	CHG	0.674877	0.913876	0.00505456	0.00747609
chr1:121999001-122000000	CHG	0.850877	0.614907	0.00217868	0.00570393
chr1:122029001-122030000	CHG	0.871429	0.166667	0.000395589	0.00459443
chr1:122041001-122042000	CHG	0.0522388	0.9	0.000553454	0.00466198
chr1:122043001-122044000	CHG	0.012987	0.969697	0.000332568	0.00458693
chr1:122096001-122097000	CHG	0.834783	1	0.00752651	0.0087881
chr1:122107001-122108000	CHG	0.815789	0.968421	0.00618996	0.00809948
chr1:122219001-122220000	CHG	0.715789	0.902256	0.000782381	0.00478073
chr1:122443001-122444000	CHG	0.948198	0.651163	0.00245065	0.00589268
chr1:122674001-122675000	CHG	0.620853	0.812227	0.0022383	0.00574592	Pt1G03730
chr1:122690001-122691000	CHG	0.705882	0.929471	0.00131233	0.00512638	Pt1G03730
chr1:122825001-122826000	CHG	0.331746	0.506494	0.000769574	0.00477336	Pt1G03730
chr1:122826001-122827000	CHG	0.456842	0.635945	0.00411382	0.00693121	Pt1G03730
chr1:122831001-122832000	CHG	0.624561	0.923077	0.00928551	0.00966151	Pt1G03730
chr1:122837001-122838000	CHG	0	0.267857	0.00503881	0.00746841	Pt1G03730
chr1:123171001-123172000	CHG	0.316306	0.473538	0.00574408	0.00785907	Pt1G03750
chr1:123196001-123197000	CHG	0.56162	0.815081	0.00204895	0.00562551	Pt1G03750
chr1:123340001-123341000	CHG	0.446231	0.617647	0.00637615	0.00819403	Pt1G03750
chr1:123715001-123716000	CHG	0.731537	0.354478	0.0012623	0.00509121	Pt1G03760,Pt1G03770
chr1:123919001-123920000	CHG	0.71521	0.904605	0.00157403	0.00529746
chr1:124112001-124113000	CHG	0.421053	1	0.00948178	0.00975603
chr1:124270001-124271000	CHG	0.780822	0.0273973	8.58e-05	0.00457788	Pt1G03780
chr1:124548001-124549000	CHG	0.721311	0.940476	0.00659036	0.00830746
chr1:124596001-124597000	CHG	1	0.693878	0.00163979	0.00534603
chr1:124627001-124628000	CHG	0.611111	1	0.00748819	0.00877007
chr1:124871001-124872000	CHG	0.604278	0	0.000326023	0.00458178	Pt1G03850
chr1:125025001-125026000	CHG	0.708333	1	0.00250806	0.00593181
chr1:125026001-125027000	CHG	0.638889	0.980769	0.00201775	0.00560291
chr1:125030001-125031000	CHG	0.605263	0.923077	0.00273123	0.00607596
chr1:125048001-125049000	CHG	0.387097	0.84375	0.00284769	0.00614774
chr1:125074001-125075000	CHG	0.469231	0.900621	0.00215744	0.00569052
chr1:125080001-125081000	CHG	0.754902	0.333333	0.000958581	0.00488761
chr1:125108001-125109000	CHG	0.954545	0.778947	0.00320233	0.00637589
chr1:125109001-125110000	CHG	0.727891	0.889876	0.00207902	0.00564301
chr1:125124001-125125000	CHG	0.767665	0.946078	0.00139734	0.00518109
chr1:125130001-125131000	CHG	0.79397	0.947581	0.00432689	0.00705433
chr1:125141001-125142000	CHG	0.490196	0.827027	0.00175693	0.00542373
chr1:125156001-125157000	CHG	0.490909	0.853755	0.00914583	0.00959339
chr1:125316001-125317000	CHG	0.623907	0.813754	0.000632857	0.00469744
chr1:125318001-125319000	CHG	0.637931	0.914474	0.00257356	0.00597272
chr1:125336001-125337000	CHG	0.674699	0.834746	0.0064206	0.00821734
chr1:125498001-125499000	CHG	0.912281	0.732283	0.00768081	0.00886812
chr1:125501001-125502000	CHG	0	0.32626	0.00752419	0.00878682
chr1:125637001-125638000	CHG	0.653427	0.86863	0.00315783	0.00634731	Pt1G03900
chr1:125649001-125650000	CHG	0.4	1	0.00508167	0.00749123
chr1:125725001-125726000	CHG	0.27451	0	0.00109609	0.00496906
chr1:125726001-125727000	CHG	0.59204	0	0.000346796	0.00459116
chr1:125731001-125732000	CHG	0.814016	0.634043	0.00216714	0.00569663
chr1:125735001-125736000	CHG	0.889796	0.704545	0.00329568	0.00643438
chr1:125785001-125786000	CHG	0.858369	0.689189	0.00263433	0.00601224
chr1:125787001-125788000	CHG	0.759494	0.573826	0.00126462	0.00509138
chr1:125830001-125831000	CHG	0.915385	0.764151	0.00538401	0.0076625
chr1:125838001-125839000	CHG	0.919386	0.692308	0.000770021	0.00477336
chr1:125975001-125976000	CHG	0.839806	0.368421	0.000617132	0.00469552	Pt1G03910
chr1:125981001-125982000	CHG	0.411765	0.0103093	0.006422	0.0082181	Pt1G03910
chr1:125996001-125997000	CHG	0.711497	0.867052	0.0044779	0.00714606	Pt1G03910
chr1:126034001-126035000	CHG	0.567876	0.851224	0.0001071	0.00457788	Pt1G03910
chr1:126084001-126085000	CHG	0.780172	0.3125	0.00272889	0.00607457	Pt1G03910
chr1:126120001-126121000	CHG	0.770578	0.586538	0.00537561	0.00765771	Pt1G03910
chr1:126130001-126131000	CHG	0.905594	0.739927	0.000523497	0.00464863	Pt1G03910
chr1:126252001-126253000	CHG	0.395062	0.6	0.00938818	0.00971141
chr1:126267001-126268000	CHG	0.872727	0.682415	0.0019392	0.00554939
chr1:126292001-126293000	CHG	0.898851	0.619048	0.00464581	0.00724463
chr1:126295001-126296000	CHG	0.806026	0.602588	0.000888016	0.00483629
chr1:126298001-126299000	CHG	0.858209	0.594406	0.00544125	0.00769351
chr1:126301001-126302000	CHG	0.807453	0.981481	0.00641327	0.00821327
chr1:126304001-126305000	CHG	0.976879	0.665198	0.000192761	0.00457788
chr1:126306001-126307000	CHG	0.894068	0.52	0.00634639	0.00817759
chr1:126308001-126309000	CHG	0.913481	0.609195	0.000484653	0.00463057
chr1:126330001-126331000	CHG	0.819635	0.504202	0.000723361	0.00474214
chr1:126366001-126367000	CHG	0.394958	0.731707	0.00270146	0.00605476
chr1:126942001-126943000	CHG	0.479364	1	2.17e-05	0.00435786	Pt1G03940,Pt1G03930
chr1:127108001-127109000	CHG	0.793706	0.95641	0.000371608	0.00459443	Pt1G03930
chr1:127195001-127196000	CHG	0.869159	0.645833	0.00067213	0.00471984	Pt1G03930
chr1:127255001-127256000	CHG	0.649795	0.481953	0.00841814	0.00924055	Pt1G03930
chr1:127367001-127368000	CHG	0.691238	0.488479	0.000386771	0.00459443
chr1:127528001-127529000	CHG	0.744361	0.939394	0.00101716	0.00491975	Pt1G03970
chr1:127543001-127544000	CHG	0.728723	0.896907	0.00410854	0.00692777
chr1:127612001-127613000	CHG	0.710843	0.909091	0.00816977	0.00911803
chr1:127891001-127892000	CHG	0.698706	0.918699	0.000605387	0.00468719
chr1:127976001-127977000	CHG	0.823928	0.545455	0.00224171	0.0057491
chr1:128041001-128042000	CHG	0.885794	0.666667	0.00350735	0.00656587
chr1:128052001-128053000	CHG	0.890152	0.5	0.00588546	0.00793415
chr1:128115001-128116000	CHG	0.935	0.646018	0.00944879	0.00974039
chr1:128357001-128358000	CHG	0.849673	0.678466	0.00136136	0.00515525
chr1:128359001-128360000	CHG	0.952381	0.633333	0.0092325	0.00963506
chr1:128369001-128370000	CHG	0.494083	0	0.00201615	0.00560213
chr1:128376001-128377000	CHG	0.030303	0.666667	0.000841485	0.00481403
chr1:128377001-128378000	CHG	0.0714286	0.666667	0.00110663	0.00497399
chr1:128526001-128527000	CHG	0.697151	0.865789	0.00151127	0.00525824
chr1:128574001-128575000	CHG	0.791946	0.945205	0.00920075	0.00962008
chr1:128757001-128758000	CHG	0.537815	0.777778	0.00287633	0.00616628
chr1:128760001-128761000	CHG	0.516129	0.890511	0.00580621	0.00789149
chr1:128771001-128772000	CHG	0.235294	0.904762	0.00579408	0.00788509
chr1:128775001-128776000	CHG	0.735661	0.905983	0.00368496	0.00667316
chr1:128794001-128795000	CHG	0.740113	0.92757	0.00641646	0.00821511
chr1:128800001-128801000	CHG	0.625	0.958647	0.00212347	0.00566926
chr1:128811001-128812000	CHG	0.653846	0.941799	0.000657866	0.00470794
chr1:129088001-129089000	CHG	0.652174	0	0.00238275	0.0058488
chr1:129451001-129452000	CHG	0.75	1	0.00661031	0.00831742
chr1:129817001-129818000	CHG	0.786427	0.969325	0.00248219	0.00591377
chr1:130214001-130215000	CHG	0.76378	0.935484	0.00385291	0.00677459
chr1:130318001-130319000	CHG	0.929293	0.776224	0.00101353	0.00491804
chr1:130357001-130358000	CHG	0.0296296	0.297297	0.00332425	0.00645225
chr1:130515001-130516000	CHG	0.443548	0.620968	0.00387063	0.00678622
chr1:130882001-130883000	CHG	0.840426	1	0.00699715	0.00851753
chr1:130897001-130898000	CHG	0.34965	0	0.000378199	0.00459443	Pt1G04100
chr1:131362001-131363000	CHG	0.84399	0.672727	0.00617868	0.00809358
chr1:131659001-131660000	CHG	0.805556	1	0.00719647	0.00861986
chr1:131808001-131809000	CHG	0.897959	0.20339	0.00269388	0.00604914
chr1:131813001-131814000	CHG	0.777108	0.411765	0.00851258	0.0092888
chr1:131820001-131821000	CHG	0.860681	0.263158	0.000872704	0.00483069
chr1:132010001-132011000	CHG	0.992674	0.824645	0.00239751	0.00585857
chr1:132237001-132238000	CHG	0.231388	0.0503018	0.00092129	0.00486049
chr1:132238001-132239000	CHG	0.704403	0.397059	0.00159692	0.00531554
chr1:132351001-132352000	CHG	0.716814	0.892562	0.00881157	0.00943373
chr1:132407001-132408000	CHG	0.645455	0.868167	0.00642225	0.00821814
chr1:132449001-132450000	CHG	0.674208	0.845018	0.00617229	0.00808945
chr1:132704001-132705000	CHG	0.309392	0.493438	0.00354142	0.0065872
chr1:132835001-132836000	CHG	0.691176	0.215686	0.00447273	0.0071432
chr1:132952001-132953000	CHG	0.732733	0.894444	0.00587799	0.00792962	Pt1G04200
chr1:132962001-132963000	CHG	0.651163	0.818182	0.00671251	0.00837237
chr1:132978001-132979000	CHG	0.0168067	0.174157	0.00711677	0.00858165
chr1:133169001-133170000	CHG	0.886364	0.704545	0.00257272	0.00597221
chr1:133173001-133174000	CHG	0.568966	0.0638298	0.00148896	0.00524478
chr1:133226001-133227000	CHG	0.41791	0.773973	0.000917813	0.00485934
chr1:133321001-133322000	CHG	0	0.806452	0.00168453	0.00537369
chr1:133325001-133326000	CHG	0.875839	0	0.00507106	0.00748496
chr1:133332001-133333000	CHG	0.844633	0.0113636	7.19e-06	0.00403321
chr1:133658001-133659000	CHG	0.780105	0.973451	0.0035299	0.00658031
chr1:133854001-133855000	CHG	0.670576	0.508167	0.00561113	0.00778539
chr1:133897001-133898000	CHG	0.666667	0.888889	0.00288673	0.00617283
chr1:133955001-133956000	CHG	0.905882	0.669725	0.000927706	0.00486545
chr1:133985001-133986000	CHG	0.670833	0.833333	0.00751568	0.0087829
chr1:134001001-134002000	CHG	0.713948	0.925532	0.00104366	0.00493872
chr1:134004001-134005000	CHG	0.754717	0.92381	0.00592768	0.00795694
chr1:134016001-134017000	CHG	0.878378	0.71	0.00320346	0.00637651
chr1:134023001-134024000	CHG	0.721519	0.913043	0.0087285	0.00939252
chr1:134063001-134064000	CHG	0.710526	0.889205	0.000688415	0.00473147
chr1:134106001-134107000	CHG	0.735062	0.885827	0.00142015	0.0051953
chr1:134112001-134113000	CHG	0.776882	0.963303	0.000970507	0.00489159
chr1:134115001-134116000	CHG	0.689895	0.861789	0.00217694	0.00570257
chr1:134116001-134117000	CHG	0.787129	0.945578	0.0019118	0.005529
chr1:134257001-134258000	CHG	0.468571	0.255924	0.00663335	0.00833007
chr1:134279001-134280000	CHG	0.318038	0.652632	0.00323185	0.00639421	Pt1G04230
chr1:134306001-134307000	CHG	0.384615	0.918367	0.00587702	0.00792915
chr1:134347001-134348000	CHG	0.548387	0.926316	0.00478317	0.00732761	Pt1G04240
chr1:134363001-134364000	CHG	0.716216	0.17037	0.000315653	0.00457788
chr1:134394001-134395000	CHG	0.766667	0.932367	0.00204185	0.00562034
chr1:134408001-134409000	CHG	0.68254	0.932203	0.00934743	0.00969153
chr1:134434001-134435000	CHG	0.715116	0.968338	0.000264515	0.00457788
chr1:134437001-134438000	CHG	0.619048	0.833333	0.00260922	0.00599554
chr1:134456001-134457000	CHG	0.709677	0.894495	0.00668727	0.00835933
chr1:134457001-134458000	CHG	0.615894	0.792332	0.00346	0.00653676
chr1:134544001-134545000	CHG	0.590164	0.860759	0.00256547	0.00596776
chr1:134549001-134550000	CHG	0.634146	0.910112	0.00201546	0.00560141
chr1:134554001-134555000	CHG	0.72973	0.885057	0.00460397	0.00722037
chr1:134562001-134563000	CHG	0.77095	0.956067	0.000259617	0.00457788
chr1:134575001-134576000	CHG	0.719807	0.929167	0.00139509	0.00517921
chr1:134588001-134589000	CHG	0.696629	0.892857	0.00367059	0.0066646
chr1:134594001-134595000	CHG	0.657609	0.908517	0.00110984	0.00497648
chr1:134638001-134639000	CHG	0.655844	0.937343	0.00105876	0.004947
chr1:134666001-134667000	CHG	0.57	0.748744	0.00605921	0.00802607
chr1:134668001-134669000	CHG	0.701878	0.9375	0.00101102	0.00491804
chr1:134718001-134719000	CHG	0.86129	0.704128	0.00745591	0.00875371
chr1:134725001-134726000	CHG	0.651852	0.805243	0.00754373	0.00879781
chr1:134779001-134780000	CHG	0.635593	0.871166	0.00237518	0.00584495
chr1:134812001-134813000	CHG	0.170543	0.757282	0.000511861	0.0046434
chr1:134822001-134823000	CHG	0.722388	0.909434	0.00227073	0.00577365
chr1:134833001-134834000	CHG	0.650735	0.876543	0.000589131	0.0046782
chr1:134857001-134858000	CHG	0.701493	0.981481	0.00738042	0.00871468
chr1:134907001-134908000	CHG	0.796137	0.96875	0.000203166	0.00457788
chr1:134942001-134943000	CHG	0.73913	0.890909	0.00598387	0.00798628
chr1:135098001-135099000	CHG	0.717391	0.883333	0.00361917	0.00663081
chr1:135102001-135103000	CHG	0.821429	0.556452	0.00177849	0.0054391
chr1:135108001-135109000	CHG	0.705394	0.883333	0.00365933	0.00665733
chr1:135116001-135117000	CHG	0.743289	0.911032	0.00148539	0.00524181
chr1:135146001-135147000	CHG	0.735507	0.886364	0.00277602	0.00610363
chr1:135154001-135155000	CHG	0.910891	0.740741	0.00360933	0.00662675
chr1:135166001-135167000	CHG	0.693431	0.886179	0.00186507	0.00549773
chr1:135183001-135184000	CHG	0.75	0.905512	0.00626618	0.00813821
chr1:135190001-135191000	CHG	0.669477	0.838057	0.00245997	0.00589781
chr1:135243001-135244000	CHG	0.56391	0.743421	0.00776944	0.0089137
chr1:135251001-135252000	CHG	0.788969	0.95283	0.00283882	0.00614234
chr1:135284001-135285000	CHG	0.755	0.919255	0.0013867	0.00517319
chr1:135383001-135384000	CHG	0.657778	0.909091	0.00323456	0.00639527
chr1:135435001-135436000	CHG	0.744681	1	0.00431815	0.00704799	Pt1G04250
chr1:135448001-135449000	CHG	0.222222	0.697368	0.0026306	0.00601028
chr1:135526001-135527000	CHG	0.535714	0.96	0.00760038	0.00882627
chr1:135527001-135528000	CHG	0.813187	0.531915	0.00833351	0.00919872
chr1:135632001-135633000	CHG	0.892045	0.617143	0.00869873	0.00937802
chr1:135684001-135685000	CHG	0.936364	0.454545	0.00310088	0.00631102
chr1:135992001-135993000	CHG	0.7	0.869565	0.00666689	0.00834726
chr1:136478001-136479000	CHG	0.969697	0.454545	0.00682388	0.00843019
chr1:136698001-136699000	CHG	0.0110375	1	0.000279019	0.00457788
chr1:136699001-136700000	CHG	0.489933	1	0.00227965	0.00577827
chr1:137012001-137013000	CHG	0.661017	0.947368	0.00438449	0.0070907
chr1:137143001-137144000	CHG	0.217687	0.802817	0.000246042	0.00457788
chr1:137260001-137261000	CHG	0.588496	0.236842	0.000778168	0.00477884
chr1:137321001-137322000	CHG	0.0699301	0.425926	0.00735418	0.00870081
chr1:137365001-137366000	CHG	0.00649351	0.419162	0.000656075	0.00470639
chr1:137481001-137482000	CHG	0.885714	0.0909091	0.00716619	0.00860447
chr1:137781001-137782000	CHG	0.52	0.708633	0.00896537	0.00950657
chr1:137848001-137849000	CHG	0.346939	0.708861	0.00414746	0.00695047
chr1:137858001-137859000	CHG	0.766129	0.420513	0.0055062	0.00772957
chr1:137898001-137899000	CHG	0.705128	0.861224	0.00209256	0.00564994
chr1:137990001-137991000	CHG	0.669533	0.830918	0.00198465	0.00558156
chr1:138324001-138325000	CHG	0.284884	0.0792683	0.00144242	0.00521319
chr1:138349001-138350000	CHG	0.626126	0.805755	0.00179957	0.00545156
chr1:138398001-138399000	CHG	0.259542	0.536996	0.00365625	0.00665563
chr1:138668001-138669000	CHG	0	0.806452	0.00880121	0.00942857
chr1:138693001-138694000	CHG	0.603774	0.351351	0.0041546	0.00695475
chr1:138705001-138706000	CHG	0.568182	0.816327	0.00539718	0.00766884
chr1:138731001-138732000	CHG	0.564103	0.788462	0.00297278	0.00622967
chr1:138954001-138955000	CHG	0.722892	0.967742	0.00937705	0.00970676
chr1:138995001-138996000	CHG	0.738397	0.584615	0.00967437	0.00984576
chr1:139201001-139202000	CHG	0.5625	0.821138	0.00885303	0.0094534
chr1:139396001-139397000	CHG	0.5	0.816092	0.00224878	0.00575477
chr1:139457001-139458000	CHG	0	0.978723	0.00587705	0.00792915
chr1:139649001-139650000	CHG	0.662921	0.858974	0.00762981	0.00884221
chr1:139808001-139809000	CHG	0.868339	0.577778	0.00193402	0.00554472
chr1:139864001-139865000	CHG	0.828125	0.978723	0.00135864	0.00515525
chr1:140145001-140146000	CHG	0.744304	0.914439	0.00334635	0.0064656
chr1:140333001-140334000	CHG	0.212928	0.60181	0.00180541	0.005456
chr1:140572001-140573000	CHG	0.4214	0.195373	0.00944637	0.00973885
chr1:140725001-140726000	CHG	0.455349	0.70929	0.000145728	0.00457788
chr1:140857001-140858000	CHG	0.949153	0.711864	0.00297131	0.00622854
chr1:140941001-140942000	CHG	0.885375	0.72549	0.00430842	0.00704284
chr1:140985001-140986000	CHG	0.21875	0	0.000923744	0.00486303
chr1:141028001-141029000	CHG	0.338129	0.548341	0.00448478	0.00714846	Pt1G04340
chr1:141160001-141161000	CHG	0.378824	0.888235	0.000611733	0.00469386
chr1:141577001-141578000	CHG	0.819242	0.977169	0.00122139	0.00505678
chr1:142154001-142155000	CHG	0.398524	0.15	0.00553992	0.00774742
chr1:142190001-142191000	CHG	0.708609	0.877193	0.0090487	0.00954696
chr1:142366001-142367000	CHG	0.87478	0.535545	7.96e-05	0.00457788
chr1:142372001-142373000	CHG	0.923077	0.72549	0.00742594	0.0087403
chr1:142409001-142410000	CHG	0.853012	0.472973	0.00694584	0.00849158
chr1:142521001-142522000	CHG	0.813084	0.5	0.00258372	0.00597993
chr1:142523001-142524000	CHG	0.861702	0.583333	0.00831033	0.00918774
chr1:142524001-142525000	CHG	0.92735	0.75	0.00296716	0.00622576
chr1:142528001-142529000	CHG	1	0.5	0.00417256	0.00696507
chr1:142589001-142590000	CHG	0.905605	0.466667	0.00176388	0.00542777
chr1:142607001-142608000	CHG	0.939698	0.681818	0.00311231	0.00631963
chr1:142609001-142610000	CHG	0.915408	0.765306	0.00196809	0.00557182
chr1:142611001-142612000	CHG	0.695502	0.862745	0.00877769	0.0094174
chr1:142615001-142616000	CHG	0.780488	1	0.00825677	0.0091618
chr1:142655001-142656000	CHG	0.847403	0.6	0.00750881	0.0087797
chr1:142697001-142698000	CHG	0.80292	0.285714	0.00229102	0.005788
chr1:142701001-142702000	CHG	0.840659	0.634146	0.000794315	0.00478533
chr1:142707001-142708000	CHG	0.646091	0.428571	0.0053463	0.00764084
chr1:142772001-142773000	CHG	0.75969	0.285714	0.000804274	0.00479081
chr1:143129001-143130000	CHG	0.214502	0.0120482	0.0042086	0.00698601
chr1:143146001-143147000	CHG	0.518359	0.838384	0.000368991	0.00459365
chr1:143289001-143290000	CHG	0.679715	0.833333	0.00602939	0.00801109
chr1:143352001-143353000	CHG	0.719745	0.911661	0.000905953	0.00485035	Pt1G04390
chr1:143368001-143369000	CHG	0.848276	1	0.00276536	0.00609653	Pt1G04390
chr1:143724001-143725000	CHG	0.187948	0.0127877	7.08e-05	0.00457788
chr1:144044001-144045000	CHG	0	0.892857	0.00705325	0.00854794	Pt1G04420
chr1:144522001-144523000	CHG	0.025	0.65	0.00623535	0.00812412
chr1:144644001-144645000	CHG	0.611111	0.904762	0.00763148	0.00884296
chr1:144650001-144651000	CHG	0	0.866667	0.00103803	0.004933
chr1:144653001-144654000	CHG	0.706977	0.864407	0.00952545	0.00977672
chr1:144890001-144891000	CHG	0.727891	0.916667	0.002916	0.00619149
chr1:144957001-144958000	CHG	0.0625	0.729412	0.00316225	0.00635016
chr1:144960001-144961000	CHG	0.75	1	0.00571425	0.00784178
chr1:145080001-145081000	CHG	0.842105	0.285714	0.00526898	0.00759861
chr1:145464001-145465000	CHG	0.640449	0.831325	0.00567493	0.00782233
chr1:145465001-145466000	CHG	0.425982	0.594595	0.00258481	0.00598079
chr1:145568001-145569000	CHG	0.966292	0.781818	0.0042341	0.00699952
chr1:145604001-145605000	CHG	0.657895	0.884354	0.00460005	0.00721882
chr1:145740001-145741000	CHG	1	0.84252	0.00517548	0.00754516
chr1:145745001-145746000	CHG	0.715328	0.904523	0.00637841	0.00819529
chr1:145752001-145753000	CHG	0.514286	0.832117	0.00159889	0.00531666
chr1:145758001-145759000	CHG	0.574074	0.969072	0.00182385	0.0054698
chr1:145794001-145795000	CHG	0.75	0.926316	0.00468107	0.0072638
chr1:145938001-145939000	CHG	0.961165	0.768182	0.000679705	0.00472492
chr1:146051001-146052000	CHG	0.460714	0.842949	0.00961879	0.00982016
chr1:146056001-146057000	CHG	1	0.763636	0.000937049	0.00487258
chr1:146062001-146063000	CHG	0	0.4	0.00822297	0.00914558
chr1:146064001-146065000	CHG	0.898551	0.688889	0.00139001	0.00517608
chr1:146162001-146163000	CHG	0.879397	0.541667	0.00885104	0.00945224	Pt1G04470
chr1:146203001-146204000	CHG	0.741935	0.90566	0.00583141	0.00790553	Pt1G04470
chr1:146215001-146216000	CHG	0.91573	0.651786	0.00214689	0.00568356	Pt1G04470
chr1:146242001-146243000	CHG	0.151639	0	0.000834003	0.00481147	Pt1G04470
chr1:146245001-146246000	CHG	0.394231	0	0.00146187	0.00522515	Pt1G04470
chr1:146260001-146261000	CHG	0.923729	0.64	0.00553853	0.00774682	Pt1G04470
chr1:146671001-146672000	CHG	0.145553	0.326733	0.00511729	0.00751002	Pt1G04490
chr1:146752001-146753000	CHG	0.762626	0.945652	0.00275714	0.00609124
chr1:146814001-146815000	CHG	0.721014	0.985714	0.0038649	0.00678248
chr1:146873001-146874000	CHG	0.652661	0.487633	0.00714342	0.00859414
chr1:146933001-146934000	CHG	0.720812	0.897311	0.000370394	0.00459421
chr1:146968001-146969000	CHG	0.823151	1	0.00183394	0.00547486
chr1:147038001-147039000	CHG	0.788932	0.94186	0.00245723	0.00589631
chr1:147109001-147110000	CHG	0.830645	0.580838	0.00140488	0.00518603
chr1:147112001-147113000	CHG	0.74269	0.393013	0.000233888	0.00457788	Pt1G04500
chr1:147253001-147254000	CHG	0.959016	0.277778	0.00515631	0.00753319	Pt1G04500
chr1:147266001-147267000	CHG	0.502463	0.00940439	0.000187871	0.00457788	Pt1G04500
chr1:147267001-147268000	CHG	0.820225	0.0058309	0.000121133	0.00457788	Pt1G04500
chr1:147268001-147269000	CHG	0.828125	0.078125	5.68e-06	0.00403321	Pt1G04500
chr1:147269001-147270000	CHG	0.966667	0.802395	0.00575689	0.00786536	Pt1G04500
chr1:147287001-147288000	CHG	0.323308	0.0171674	0.00859574	0.00932866	Pt1G04500
chr1:147288001-147289000	CHG	0.682975	0.111111	0.000322963	0.00457788	Pt1G04500
chr1:147300001-147301000	CHG	0.876494	0.609589	0.000744662	0.0047528	Pt1G04500
chr1:147309001-147310000	CHG	0.627016	0.169231	0.000603104	0.00468572	Pt1G04500
chr1:147319001-147320000	CHG	0.685039	0.836406	0.00424418	0.00700653
chr1:147329001-147330000	CHG	0.716418	0.88172	0.00678981	0.00841252
chr1:147408001-147409000	CHG	0.668675	0.84375	0.00191265	0.00552926
chr1:147415001-147416000	CHG	0.626062	0.877066	0.000180115	0.00457788
chr1:147420001-147421000	CHG	0.7251	0.876972	0.00865895	0.00935937
chr1:147423001-147424000	CHG	0.741772	0.909497	0.00108946	0.00496589
chr1:147426001-147427000	CHG	0.702786	0.952308	0.00231252	0.00580341
chr1:147441001-147442000	CHG	0.602649	0.801099	0.00885754	0.00945522
chr1:147444001-147445000	CHG	0.403226	0.867797	0.000207565	0.00457788
chr1:147447001-147448000	CHG	0.571429	0.836957	0.00252159	0.00594147
chr1:147449001-147450000	CHG	0.751634	0.927039	0.00230886	0.00579997
chr1:147450001-147451000	CHG	0.761062	0.912281	0.00416083	0.00695838
chr1:147454001-147455000	CHG	0.533333	0.89948	0.00147525	0.00523524
chr1:147456001-147457000	CHG	0.555556	0.868227	0.00514096	0.00752391
chr1:147462001-147463000	CHG	0.571429	0.831081	0.00412899	0.00693993
chr1:147503001-147504000	CHG	0	0.17487	0.000252329	0.00457788
chr1:147579001-147580000	CHG	0.5917	0.885942	0.000480055	0.0046271	Pt1G04510
chr1:147771001-147772000	CHG	0.848684	0.0042735	2.48e-05	0.00438284	Pt1G04510
chr1:147772001-147773000	CHG	0.935065	0.340909	0.000163045	0.00457788	Pt1G04510
chr1:147804001-147805000	CHG	0.692932	0.891645	0.00389961	0.00680553	Pt1G04510
chr1:147805001-147806000	CHG	0.316971	0.863071	0.00115104	0.00500715	Pt1G04510
chr1:147871001-147872000	CHG	0.69102	0.474501	0.0059908	0.00798909	Pt1G04510
chr1:147909001-147910000	CHG	0.348983	0.875	0.000579873	0.00466986	Pt1G04510
chr1:147916001-147917000	CHG	0.894118	0.632353	0.0093054	0.00967033	Pt1G04510
chr1:147930001-147931000	CHG	0.842546	0.644211	0.00112633	0.00498813	Pt1G04510
chr1:147943001-147944000	CHG	0.74023	0.264317	0.00468885	0.00726943	Pt1G04510
chr1:148282001-148283000	CHG	0.697417	0.863636	0.00172029	0.00539788
chr1:148333001-148334000	CHG	0.355372	0.571429	0.00948838	0.00975848
chr1:148405001-148406000	CHG	0.638596	0.883838	0.00566534	0.00781725
chr1:148406001-148407000	CHG	0.766046	1	0.00364424	0.00664723
chr1:148514001-148515000	CHG	0.0377358	0.516129	0.00397947	0.00684883
chr1:148624001-148625000	CHG	0.811321	0.380952	0.001254	0.00508495	Pt1G04550
chr1:148760001-148761000	CHG	0.903226	0.0689655	0.000714738	0.00474005	Pt1G04550
chr1:148761001-148762000	CHG	0.876033	0.553846	0.000315813	0.00457788	Pt1G04550
chr1:148803001-148804000	CHG	0.961832	0.583333	0.00818964	0.00912903	Pt1G04550
chr1:148866001-148867000	CHG	0.938144	0.623529	0.00320852	0.00637948	Pt1G04550
chr1:148878001-148879000	CHG	0.610465	0.0150376	0.000548027	0.00466099	Pt1G04550
chr1:148926001-148927000	CHG	0.912	0.0465686	2.49e-05	0.00438284	Pt1G04550
chr1:148937001-148938000	CHG	0.660633	0.890511	0.00128235	0.00510577
chr1:148943001-148944000	CHG	0.525926	0.826087	0.00653761	0.00827834
chr1:148964001-148965000	CHG	0.769608	0.948819	0.00953542	0.00978137
chr1:148968001-148969000	CHG	0.81323	0.981481	0.00117893	0.00502732
chr1:148977001-148978000	CHG	0.652174	1	0.00564495	0.00780559
chr1:148988001-148989000	CHG	0.866667	0.269337	0.00445595	0.00713277
chr1:148989001-148990000	CHG	0.921141	0.337758	0.00775819	0.0089076
chr1:148990001-148991000	CHG	0.847339	0.298851	0.0031292	0.00632914
chr1:149139001-149140000	CHG	0.530075	0.0337553	0.000302251	0.00457788	Pt1G04560
chr1:150034001-150035000	CHG	0.946524	0.789116	0.00335468	0.00646999
chr1:150185001-150186000	CHG	0.745763	0.904762	0.00536833	0.0076532
chr1:150290001-150291000	CHG	0.666667	0.909091	0.00620237	0.00810613
chr1:150302001-150303000	CHG	0.739645	0.960526	0.00405805	0.00689731
chr1:150331001-150332000	CHG	0.862319	0.604651	0.007202	0.00862241
chr1:150379001-150380000	CHG	0.80117	0.980769	0.00335192	0.00646865
chr1:150472001-150473000	CHG	0.779487	0.957364	0.00813783	0.009101
chr1:150538001-150539000	CHG	0.74	0.968	0.00852062	0.00929214
chr1:150543001-150544000	CHG	0.754386	0.905556	0.00240894	0.00586787
chr1:150724001-150725000	CHG	0.72043	0.889831	0.00329023	0.00643094
chr1:150734001-150735000	CHG	0.532934	0.817164	0.00179341	0.00544831
chr1:150856001-150857000	CHG	0.652459	0.306513	0.000383647	0.00459443	Pt1G04610
chr1:150857001-150858000	CHG	0.544023	0.0203804	3.74e-05	0.00442401	Pt1G04610
chr1:150889001-150890000	CHG	0.285239	0.51952	0.000470617	0.00462482	Pt1G04610
chr1:151048001-151049000	CHG	0.456115	0.00520833	0.00382806	0.00675908	Pt1G04610
chr1:151074001-151075000	CHG	0.242591	0.0261628	0.00459775	0.00721816	Pt1G04610
chr1:151184001-151185000	CHG	0.535599	0.735849	0.000741004	0.0047528
chr1:151514001-151515000	CHG	0.297297	0.0798122	0.00554983	0.00775294
chr1:151653001-151654000	CHG	0.670588	0.829596	0.00511137	0.00750652
chr1:151703001-151704000	CHG	0.746479	0.907143	0.00583552	0.00790756
chr1:151733001-151734000	CHG	0.975309	0.818182	0.00693274	0.00848444
chr1:151827001-151828000	CHG	0.938053	0.764103	0.00781965	0.00893934
chr1:151842001-151843000	CHG	0.850534	0.354839	5.42e-05	0.00451769	Pt1G04640
chr1:151914001-151915000	CHG	0.372093	0.00900901	6.67e-05	0.00457788	Pt1G04640
chr1:151985001-151986000	CHG	0.850127	0.392578	8.27e-05	0.00457788	Pt1G04640
chr1:151986001-151987000	CHG	0.351384	0.0151099	0.00132845	0.00513641	Pt1G04640
chr1:151991001-151992000	CHG	0.60319	0.00951475	9e-07	0.00403321	Pt1G04640
chr1:152025001-152026000	CHG	0.686246	0.0271084	2.77e-06	0.00403321	Pt1G04640
chr1:152026001-152027000	CHG	0.4725	0.0232859	0.00347253	0.00654474	Pt1G04640
chr1:152090001-152091000	CHG	0.591603	0.754098	0.00778802	0.00892304	Pt1G04640
chr1:152127001-152128000	CHG	0.871345	0.218009	5.46e-05	0.00451769	Pt1G04640
chr1:152128001-152129000	CHG	0.539295	0	0.000138425	0.00457788	Pt1G04640
chr1:152132001-152133000	CHG	0.656863	0.01	0.000133329	0.00457788	Pt1G04640
chr1:152469001-152470000	CHG	0.733813	0.916168	0.00411497	0.00693165
chr1:152518001-152519000	CHG	0.923529	0.707071	0.0018646	0.00549773
chr1:152721001-152722000	CHG	0.00671141	0.165698	0.00389744	0.00680388	Pt1G04660
chr1:152823001-152824000	CHG	0.799479	0.64751	0.0012626	0.00509121	Pt1G04660
chr1:152903001-152904000	CHG	0.641441	0.0991379	0.000660126	0.00470901	Pt1G04660
chr1:152905001-152906000	CHG	0.861736	0.666667	0.00221572	0.00572767	Pt1G04660
chr1:152997001-152998000	CHG	0.899281	0.709091	0.00429028	0.00703182	Pt1G04660
chr1:153111001-153112000	CHG	0.776	1	0.00497549	0.00743285
chr1:153119001-153120000	CHG	0.654545	0.914894	0.00372657	0.00669942
chr1:153214001-153215000	CHG	0.7875	0.950495	0.00464695	0.00724507
chr1:153232001-153233000	CHG	0.702564	0.478469	0.00201493	0.00560091
chr1:153249001-153250000	CHG	0.711572	0.873494	0.00115043	0.0050069
chr1:153771001-153772000	CHG	0.448276	0.936842	0.00881474	0.00943523
chr1:154090001-154091000	CHG	0.857143	0.693122	0.00912104	0.0095818
chr1:154097001-154098000	CHG	0.202381	0.469388	0.00365959	0.00665741
chr1:154123001-154124000	CHG	0.795302	1	0.00828247	0.00917538
chr1:154234001-154235000	CHG	0.250794	0.604222	0.000346587	0.00459116
chr1:154268001-154269000	CHG	0.757991	0.94697	0.00145251	0.00521796
chr1:154271001-154272000	CHG	0.853441	0.440209	0.000390532	0.00459443
chr1:154272001-154273000	CHG	0.762195	0.384058	0.000743388	0.0047528
chr1:154273001-154274000	CHG	0.883185	0.481371	0.00392256	0.0068177
chr1:154274001-154275000	CHG	0.773663	0.455645	0.000202128	0.00457788
chr1:154304001-154305000	CHG	0.411834	0.00287356	0.00610031	0.00804891	Pt1G04670
chr1:154314001-154315000	CHG	0.460465	0.0041841	0.00352478	0.0065767	Pt1G04670
chr1:154315001-154316000	CHG	0.286408	0.00469484	0.000570977	0.00466657	Pt1G04670
chr1:154416001-154417000	CHG	0.916667	0.346278	0.00571342	0.00784151	Pt1G04670
chr1:154418001-154419000	CHG	0.865209	0.0610329	4.85e-05	0.00449284	Pt1G04670
chr1:154419001-154420000	CHG	0.623656	0.0196464	0.000726516	0.00474438	Pt1G04670
chr1:154643001-154644000	CHG	0.964444	0.618182	0.00234088	0.00582265	Pt1G04670
chr1:154750001-154751000	CHG	0.73494	1	0.00356381	0.00659989
chr1:154763001-154764000	CHG	0.911765	0.659864	0.00480021	0.00733753	Pt1G04680
chr1:154795001-154796000	CHG	0	0.395735	0.00145002	0.00521684
chr1:154811001-154812000	CHG	0.695122	0.888476	0.000821588	0.00480026
chr1:154950001-154951000	CHG	0.576923	0.773494	0.00415369	0.00695434
chr1:155045001-155046000	CHG	0.718593	0.94487	0.000797175	0.00478592
chr1:155047001-155048000	CHG	0.676056	0.8375	0.00678437	0.00840996
chr1:155089001-155090000	CHG	0.696498	0.87751	0.00915518	0.00959852
chr1:155231001-155232000	CHG	0.766467	0.917949	0.00151462	0.00526037
chr1:155242001-155243000	CHG	0.789474	0.942721	0.00228468	0.00578257
chr1:155256001-155257000	CHG	0.75942	0.918033	0.000555445	0.00466228
chr1:155314001-155315000	CHG	0.552486	0.0558659	0.000757284	0.00476431	Pt1G04690
chr1:155327001-155328000	CHG	0.277251	0.0162602	0.00133595	0.00513995	Pt1G04690
chr1:155328001-155329000	CHG	0.510324	0.00796813	0.000310622	0.00457788	Pt1G04690
chr1:155637001-155638000	CHG	0.705556	0.284211	0.00326344	0.00641164	Pt1G04690
chr1:155640001-155641000	CHG	0.739884	0.961039	0.000660888	0.00470919	Pt1G04690
chr1:155659001-155660000	CHG	0.666667	0.95122	0.00800238	0.00902928	Pt1G04690
chr1:155695001-155696000	CHG	0.824034	0.337838	0.000187031	0.00457788
chr1:155726001-155727000	CHG	0.76	0.918826	0.000562594	0.00466623
chr1:155729001-155730000	CHG	0.594595	0.904762	0.0064174	0.00821568
chr1:155812001-155813000	CHG	0.652406	0.858182	0.00114865	0.00500553
chr1:155864001-155865000	CHG	0.759016	0.933504	0.00117746	0.00502673
chr1:155960001-155961000	CHG	0.763699	0.932166	0.00390393	0.00680724	Pt1G04720
chr1:155971001-155972000	CHG	0.787879	0.947368	0.00788735	0.00897193	Pt1G04720
chr1:156053001-156054000	CHG	0.720848	0.876884	0.00576773	0.00787125	Pt1G04720
chr1:156060001-156061000	CHG	0.752688	0.935829	0.00148674	0.00524257	Pt1G04720
chr1:156115001-156116000	CHG	0.731429	0.901235	0.00554898	0.00775224	Pt1G04720
chr1:156130001-156131000	CHG	0.275	0.0112994	0.000915441	0.00485771	Pt1G04720
chr1:156131001-156132000	CHG	0.22549	0	0.000384516	0.00459443	Pt1G04720
chr1:156142001-156143000	CHG	0.623656	0.915423	0.000717959	0.00474005	Pt1G04720
chr1:156352001-156353000	CHG	0.656489	0.830769	0.00549118	0.00772089
chr1:156416001-156417000	CHG	0.333333	1	0.00715792	0.00860042
chr1:156478001-156479000	CHG	0.736937	0.891051	0.000555947	0.00466228
chr1:156493001-156494000	CHG	0.587786	0.810959	0.00584294	0.00791175
chr1:156494001-156495000	CHG	0.695652	0.921708	0.000979105	0.00489795
chr1:156570001-156571000	CHG	0.662698	0.815094	0.00218014	0.00570429
chr1:156627001-156628000	CHG	0.71504	0.873112	0.00164257	0.00534619
chr1:156693001-156694000	CHG	0.603104	0.783231	0.000845841	0.00481656
chr1:156875001-156876000	CHG	0.778317	0.944444	0.00153559	0.00527395
chr1:157108001-157109000	CHG	0.79668	0.95302	0.00267806	0.00603979
chr1:157114001-157115000	CHG	0.572072	0.804598	0.005349	0.00764215
chr1:157202001-157203000	CHG	0.460123	0.694064	0.00926041	0.00964852	Pt1G04730
chr1:157237001-157238000	CHG	0.785888	0.0515464	5.06e-06	0.00403321	Pt1G04730
chr1:157238001-157239000	CHG	0.657177	0.0145695	1.81e-06	0.00403321	Pt1G04730
chr1:157260001-157261000	CHG	0.597806	0.161255	0.00475574	0.00730981	Pt1G04730
chr1:157272001-157273000	CHG	0.693333	0.0659631	1.82e-05	0.00431668	Pt1G04730
chr1:157273001-157274000	CHG	0.434783	0.0163934	0.000220246	0.00457788	Pt1G04730
chr1:157274001-157275000	CHG	0.682266	0.131687	0.00107867	0.0049599	Pt1G04730
chr1:157331001-157332000	CHG	0.75	0.980263	0.00904523	0.00954531	Pt1G04730
chr1:157363001-157364000	CHG	0.210526	0.00300752	0.00709536	0.00857076	Pt1G04730
chr1:157403001-157404000	CHG	0.80663	0.970149	0.00390209	0.00680688	Pt1G04730
chr1:157416001-157417000	CHG	0.806283	0.967742	0.000736158	0.0047528	Pt1G04730
chr1:157426001-157427000	CHG	0.701031	0.863517	0.0019317	0.00554361	Pt1G04730
chr1:157458001-157459000	CHG	0.769912	0.941748	0.00519987	0.00755817	Pt1G04730
chr1:157492001-157493000	CHG	0.690909	0.84878	0.00368267	0.00667146	Pt1G04730
chr1:157595001-157596000	CHG	0.213523	0.0441989	0.00309962	0.00631012	Pt1G04730
chr1:157599001-157600000	CHG	0.821429	0.0817308	3.21e-05	0.00442401	Pt1G04730
chr1:157600001-157601000	CHG	0.521605	0.0536913	0.000108427	0.00457788	Pt1G04730
chr1:157609001-157610000	CHG	0.575	0.755639	0.00634247	0.00817547	Pt1G04730
chr1:157641001-157642000	CHG	0.791837	0.417544	0.000161803	0.00457788	Pt1G04730
chr1:157642001-157643000	CHG	0.200913	0	0.000648893	0.0047018	Pt1G04730
chr1:157661001-157662000	CHG	0.706731	1	0.000929973	0.00486707
chr1:157773001-157774000	CHG	0.427083	0.670792	0.000316233	0.00457788
chr1:157859001-157860000	CHG	0.834043	0.985294	0.00169905	0.00538383
chr1:157881001-157882000	CHG	0.691388	0.856604	0.00673541	0.00838406
chr1:157930001-157931000	CHG	0.744444	0.938776	0.0028371	0.00614113
chr1:157971001-157972000	CHG	0.68254	0.86747	0.00918043	0.00960964
chr1:157993001-157994000	CHG	0.816568	0.977011	0.00204511	0.00562218
chr1:157997001-157998000	CHG	0.547228	0.732946	0.00108173	0.00496097
chr1:158079001-158080000	CHG	0.753644	0.934328	0.000339292	0.00458811
chr1:158264001-158265000	CHG	0.832168	1	0.00571921	0.00784459
chr1:158369001-158370000	CHG	0.779528	0.934579	0.0075199	0.00878484	Pt1G04760
chr1:158427001-158428000	CHG	0.700935	0.931343	0.000371254	0.00459443	Pt1G04760
chr1:158430001-158431000	CHG	0.719665	0.914179	0.00146529	0.00522783	Pt1G04760
chr1:158463001-158464000	CHG	0.748068	0.902941	0.00139091	0.0051761	Pt1G04760
chr1:158493001-158494000	CHG	0.755365	0.920455	0.0030713	0.00629013	Pt1G04760
chr1:158515001-158516000	CHG	0.769585	0.98	0.000589685	0.00467908	Pt1G04760
chr1:158629001-158630000	CHG	0.685567	0.898649	0.00211838	0.00566612	Pt1G04760
chr1:158644001-158645000	CHG	0.298361	0.0162866	0.000188581	0.00457788	Pt1G04760
chr1:158678001-158679000	CHG	0.672823	0.916933	0.0017485	0.00541753	Pt1G04760
chr1:158679001-158680000	CHG	0.772554	0.927313	0.000433777	0.00461028	Pt1G04760
chr1:158764001-158765000	CHG	0.887006	0.358209	0.000877223	0.00483126	Pt1G04760
chr1:158800001-158801000	CHG	0.36214	0.917647	0.00409035	0.00691726
chr1:158816001-158817000	CHG	0.410042	0.780749	0.000339258	0.00458811
chr1:158926001-158927000	CHG	0.713636	0.916168	0.00017643	0.00457788
chr1:159124001-159125000	CHG	0.583501	0.751503	0.00222289	0.00573192
chr1:159134001-159135000	CHG	0.713333	0.927107	0.00341823	0.00650859
chr1:159155001-159156000	CHG	0.709343	0.881402	0.00331587	0.0064467	Pt1G04770
chr1:159172001-159173000	CHG	0.772152	0.955814	0.000805402	0.00479191	Pt1G04770
chr1:159203001-159204000	CHG	0.691076	0.870588	0.00328392	0.00642549	Pt1G04770
chr1:159235001-159236000	CHG	0.801724	0.952055	0.000748299	0.00475608	Pt1G04770
chr1:159357001-159358000	CHG	0.735808	0.908397	0.000285714	0.00457788	Pt1G04770
chr1:159399001-159400000	CHG	0.782003	0.314286	0.00165157	0.00534979	Pt1G04770
chr1:159436001-159437000	CHG	0.691099	0.857678	0.0017116	0.00539096	Pt1G04770
chr1:159461001-159462000	CHG	0.624	0.217073	0.00125342	0.00508443	Pt1G04770
chr1:159520001-159521000	CHG	0.774194	1	0.002932	0.00620209	Pt1G04770
chr1:159563001-159564000	CHG	0.66879	0.114894	0.00770542	0.00888048	Pt1G04770
chr1:159604001-159605000	CHG	0.70801	0.861592	0.00362189	0.00663268
chr1:159641001-159642000	CHG	0.656863	0.857143	0.00240017	0.00586032
chr1:160114001-160115000	CHG	0.689956	0.84453	0.0023746	0.00584488
chr1:160156001-160157000	CHG	0.790476	0.612245	0.00548865	0.00771954
chr1:160363001-160364000	CHG	0.825581	1	0.00297896	0.00623516
chr1:160587001-160588000	CHG	0.0853659	0.730769	0.000190339	0.00457788
chr1:160753001-160754000	CHG	0.751592	0.945783	0.00584065	0.00791052	Pt1G04820
chr1:160786001-160787000	CHG	0.905697	0.0743494	0.00121998	0.00505607	Pt1G04820
chr1:160787001-160788000	CHG	0.9375	0.0148148	6.62e-06	0.00403321	Pt1G04820
chr1:160788001-160789000	CHG	0.332096	0.00714286	0.000152075	0.00457788	Pt1G04820
chr1:160793001-160794000	CHG	0.373494	0	0.00328283	0.0064246	Pt1G04820
chr1:160845001-160846000	CHG	0.318021	0.91372	3.95e-06	0.00403321	Pt1G04820
chr1:160877001-160878000	CHG	0.716279	0.908714	0.000988047	0.00490385	Pt1G04820
chr1:160994001-160995000	CHG	0.702778	0.370221	0.00050964	0.0046434	Pt1G04820
chr1:161373001-161374000	CHG	0.55814	1	0.00249678	0.00592365
chr1:161527001-161528000	CHG	0.238095	0	0.00560574	0.00778187
chr1:161546001-161547000	CHG	0.312977	0.0266667	0.00293007	0.00620071
chr1:161553001-161554000	CHG	0.822034	0.544118	0.00269862	0.00605233
chr1:161960001-161961000	CHG	0.617647	0.233333	0.00339514	0.00649509
chr1:162056001-162057000	CHG	0.777027	0.541667	0.00879492	0.00942577
chr1:162084001-162085000	CHG	0.918103	0.729592	0.00704967	0.00854617
chr1:162256001-162257000	CHG	0.763359	0.335878	0.000349859	0.00459116	Pt1G04860
chr1:162257001-162258000	CHG	0.978166	0	0.000117599	0.00457788	Pt1G04860
chr1:162258001-162259000	CHG	0.831858	0.00771208	0.000199491	0.00457788	Pt1G04860
chr1:162259001-162260000	CHG	0.456081	0.0394737	2.12e-05	0.00435786	Pt1G04860
chr1:162308001-162309000	CHG	0.713542	0.89881	0.00597903	0.00798365	Pt1G04860
chr1:162324001-162325000	CHG	0.788235	0.25	0.00376221	0.00672059	Pt1G04860
chr1:162359001-162360000	CHG	0.652893	0.0479452	0.00710732	0.00857685	Pt1G04860
chr1:162360001-162361000	CHG	0.625	0.03125	0.000522307	0.00464863	Pt1G04860
chr1:162365001-162366000	CHG	0.716612	0.181818	0.00517533	0.00754507	Pt1G04860
chr1:162409001-162410000	CHG	0.774648	0.183486	0.000340094	0.00458811	Pt1G04860
chr1:162410001-162411000	CHG	0.204969	0.00423729	0.000160772	0.00457788	Pt1G04860
chr1:162427001-162428000	CHG	0.566667	0.00249377	0.00465651	0.00725099	Pt1G04860
chr1:162428001-162429000	CHG	0.792144	0.152993	0.000462479	0.00462339	Pt1G04860
chr1:162489001-162490000	CHG	0.903409	0.539823	8.54e-05	0.00457788	Pt1G04860
chr1:162490001-162491000	CHG	0.78797	0.012987	4.23e-05	0.00445341	Pt1G04860
chr1:162682001-162683000	CHG	0.831731	0.565217	0.00148034	0.00523822
chr1:163247001-163248000	CHG	0.4	0.622222	0.00323691	0.00639644
chr1:163293001-163294000	CHG	0.728601	0.899522	0.00190402	0.00552207
chr1:163300001-163301000	CHG	0.669643	0.889908	0.00408591	0.00691479
chr1:163379001-163380000	CHG	0.798507	0.950635	0.00137457	0.00516407
chr1:163402001-163403000	CHG	0.742958	0.907473	0.0013728	0.00516254
chr1:163585001-163586000	CHG	0.756	0.928218	0.000593495	0.00468255
chr1:163639001-163640000	CHG	0.740891	0.123134	0.00127803	0.00510174
chr1:163640001-163641000	CHG	0.756705	0.00335571	2.66e-06	0.00403321
chr1:163641001-163642000	CHG	0.704611	0.00728408	0.000317267	0.00457788
chr1:163650001-163651000	CHG	0.879061	0.579819	0.000619781	0.00469552
chr1:163710001-163711000	CHG	0.684211	0.899563	0.00429645	0.00703548
chr1:163747001-163748000	CHG	0.946237	0.695652	0.00130975	0.00512431
chr1:163758001-163759000	CHG	0.733333	0.020202	0.000211415	0.00457788
chr1:163760001-163761000	CHG	0.496568	0.0046729	0.00487152	0.0073755
chr1:164666001-164667000	CHG	0.818182	0.973262	0.00129873	0.00511769
chr1:164998001-164999000	CHG	0.89404	0.708333	0.00715637	0.0085998	Pt1G04910
chr1:165004001-165005000	CHG	0.790698	0.98895	0.00289216	0.00617626	Pt1G04910
chr1:165006001-165007000	CHG	0.77193	0	0.00261423	0.00599948	Pt1G04910
chr1:165025001-165026000	CHG	0.7875	0.0818966	3.75e-05	0.00442401	Pt1G04910
chr1:165026001-165027000	CHG	0.787879	0	0.00114401	0.0050033	Pt1G04910
chr1:165106001-165107000	CHG	0.766578	0	4.6e-05	0.0044794	Pt1G04910
chr1:165188001-165189000	CHG	0.890365	0.716981	0.00555989	0.0077576	Pt1G04910
chr1:165204001-165205000	CHG	0.754926	0.280612	0.00479547	0.00733453	Pt1G04910
chr1:165205001-165206000	CHG	0.864437	0.00840336	8.42e-05	0.00457788	Pt1G04910
chr1:165206001-165207000	CHG	0.579832	0.00346021	0.000644752	0.00470043	Pt1G04910
chr1:165233001-165234000	CHG	0.176724	0.00892857	0.00191892	0.00553451	Pt1G04910
chr1:165287001-165288000	CHG	0.810403	0.644841	0.000699392	0.00473643	Pt1G04910
chr1:165360001-165361000	CHG	0.121495	0.441176	0.00124419	0.00507676
chr1:165405001-165406000	CHG	0.792308	0.521368	0.0034595	0.00653664
chr1:165522001-165523000	CHG	0.630705	0.835616	0.00109364	0.00496805
chr1:165586001-165587000	CHG	0.72619	0.885185	0.00933955	0.00968794
chr1:165784001-165785000	CHG	0.687861	0.891304	0.00303942	0.00626949
chr1:165968001-165969000	CHG	0.898072	0.738739	0.0061928	0.00810126
chr1:166078001-166079000	CHG	0.839117	0.580645	0.00480366	0.00733962
chr1:166198001-166199000	CHG	0.890555	0.73665	0.00154603	0.00528267	Pt1G04940
chr1:166199001-166200000	CHG	0.868464	0.194717	0.0034104	0.00650418	Pt1G04940
chr1:166226001-166227000	CHG	0.59134	0.179403	0.00265995	0.00602667	Pt1G04940
chr1:166239001-166240000	CHG	0.889374	0.680444	0.00581243	0.00789449	Pt1G04940
chr1:166242001-166243000	CHG	0.695122	0.444635	0.000581028	0.00467134	Pt1G04940
chr1:166249001-166250000	CHG	0.521008	0.194156	0.000815864	0.00479788	Pt1G04940
chr1:166375001-166376000	CHG	0.628099	0.403448	0.000286294	0.00457788	Pt1G04940
chr1:166821001-166822000	CHG	0.669388	0.82	0.00487616	0.00737728
chr1:166891001-166892000	CHG	0.470588	0.908108	0.00880637	0.00943144
chr1:166901001-166902000	CHG	0.733333	1	0.00806503	0.00906201
chr1:166975001-166976000	CHG	0.446809	0.809249	0.00545894	0.00770278
chr1:166988001-166989000	CHG	0.26087	0.79878	0.00556009	0.00775771
chr1:167016001-167017000	CHG	0.647303	0.857143	0.00239219	0.0058547
chr1:167021001-167022000	CHG	0.686192	0.87037	0.00160123	0.00531799
chr1:167033001-167034000	CHG	0.643519	0.8041	0.00221698	0.00572843
chr1:167150001-167151000	CHG	0.4	1	0.00644411	0.00822978	Pt1G04960
chr1:167197001-167198000	CHG	0.711165	0.379032	0.00838014	0.00922149	Pt1G04960
chr1:167229001-167230000	CHG	0.688889	0.91689	0.00819585	0.00913201	Pt1G04960
chr1:167275001-167276000	CHG	1	0.835165	0.00414291	0.00694832
chr1:167307001-167308000	CHG	0.655738	0.839674	0.00837213	0.00921814
chr1:167377001-167378000	CHG	0.26087	0.902857	0.000353615	0.00459116
chr1:167400001-167401000	CHG	0.704918	0.910714	0.00385056	0.00677354
chr1:167425001-167426000	CHG	0.721951	0.872727	0.00458301	0.00720698
chr1:167433001-167434000	CHG	0.651741	0.860806	0.000579599	0.00466986
chr1:167453001-167454000	CHG	0.64	0.849057	0.00625588	0.00813358
chr1:167468001-167469000	CHG	0.758065	0.953125	0.00226158	0.00576508
chr1:167469001-167470000	CHG	0.707071	0.944444	0.00363917	0.00664386
chr1:167519001-167520000	CHG	0.709677	0.917603	0.00312179	0.00632532
chr1:167529001-167530000	CHG	0.26087	0.845878	0.00491782	0.00740045
chr1:167530001-167531000	CHG	0.125	0.869231	0.0066134	0.0083192
chr1:167541001-167542000	CHG	0.666667	0.823708	0.00575647	0.00786514
chr1:167575001-167576000	CHG	0.571429	0.831579	0.00423246	0.0069989
chr1:167587001-167588000	CHG	0.46988	0.724409	0.00398466	0.00685189
chr1:167624001-167625000	CHG	0.724138	0.894737	0.00639383	0.00820313
chr1:167684001-167685000	CHG	0.45614	0.842809	0.00870401	0.00938052
chr1:167704001-167705000	CHG	0.74359	0.21267	0.00372301	0.00669729
chr1:167774001-167775000	CHG	0.440541	0.113573	0.000200337	0.00457788	Pt1G04980
chr1:167795001-167796000	CHG	0.726064	0.266667	0.000616897	0.00469552
chr1:167861001-167862000	CHG	0.776471	0.929782	0.00255391	0.00595948
chr1:167887001-167888000	CHG	0.5	0.859756	0.00669337	0.00836273
chr1:168068001-168069000	CHG	0	1	0.00464935	0.00724657
chr1:168071001-168072000	CHG	0.813725	1	0.00566137	0.00781534
chr1:168189001-168190000	CHG	0.890244	0.568182	0.00559887	0.00777832
chr1:168230001-168231000	CHG	0.703846	0.884892	0.00840708	0.00923506
chr1:168396001-168397000	CHG	0.761438	0	0.00732009	0.00868483
chr1:168424001-168425000	CHG	0.854369	0.64	0.0067996	0.00841769
chr1:168558001-168559000	CHG	0.823691	0.567164	0.000508697	0.0046434
chr1:168560001-168561000	CHG	0.810811	0.432432	0.00149733	0.00525021
chr1:168563001-168564000	CHG	0.647059	0.853659	0.00834382	0.00920403
chr1:168676001-168677000	CHG	0.733496	0.935115	0.00742514	0.00874008
chr1:168744001-168745000	CHG	0.768638	0.928571	0.00825458	0.00916096
chr1:168774001-168775000	CHG	0.761968	0.564885	0.000436972	0.00461077
chr1:168775001-168776000	CHG	0.755274	0.919753	0.00052309	0.00464863
chr1:168821001-168822000	CHG	0.803763	0.989899	0.000358421	0.00459116
chr1:168824001-168825000	CHG	0.896078	0.671924	0.00382207	0.00675545
chr1:168850001-168851000	CHG	0.803089	0.421875	5.74e-05	0.00453257
chr1:168882001-168883000	CHG	0.418182	0.030303	0.00279198	0.00611249
chr1:168883001-168884000	CHG	0.608696	0.833333	0.00867062	0.0093648
chr1:168948001-168949000	CHG	0.916667	0	0.00136799	0.00515953
chr1:169090001-169091000	CHG	0.602996	0	0.00595637	0.00797123
chr1:169113001-169114000	CHG	0.573394	1	0.00151238	0.00525877
chr1:169314001-169315000	CHG	0.724026	0.901639	0.00749448	0.00877342
chr1:169420001-169421000	CHG	0.787709	0.367647	0.00150006	0.00525288
chr1:169448001-169449000	CHG	0.114035	0.595238	0.00152353	0.00526568
chr1:169520001-169521000	CHG	0	0.757576	0.000669513	0.00471586
chr1:169573001-169574000	CHG	0.55102	0.73913	0.00594499	0.00796608
chr1:169863001-169864000	CHG	0.792308	1	0.00436139	0.00707519
chr1:170085001-170086000	CHG	0.735632	0.923077	0.0038613	0.00678056
chr1:171106001-171107000	CHG	0.48	0.895833	0.00863783	0.00934883
chr1:171162001-171163000	CHG	0.777293	0.949405	0.000340166	0.00458811
chr1:171269001-171270000	CHG	0.00729927	0.18593	0.00595097	0.0079688
chr1:171379001-171380000	CHG	0.284314	0.566176	0.00123833	0.00507111
chr1:171476001-171477000	CHG	0.82	0.980392	0.00995511	0.00997906
chr1:171513001-171514000	CHG	0.626374	0.844051	0.00918906	0.00961394
chr1:171902001-171903000	CHG	0.684932	0.900662	0.00437065	0.00708181
chr1:172039001-172040000	CHG	0.673469	0.8236	0.000993918	0.00490475
chr1:172061001-172062000	CHG	0.71123	0.915584	0.00230907	0.0058002
chr1:172071001-172072000	CHG	0.446809	0.772085	0.00297544	0.00623224
chr1:172139001-172140000	CHG	0.666667	0.81677	0.00975061	0.00988085
chr1:172719001-172720000	CHG	0.890688	0.707692	0.00801727	0.0090372
chr1:172861001-172862000	CHG	0.940741	0	0.000613035	0.00469505
chr1:172933001-172934000	CHG	0.79646	0.972826	0.000920179	0.00485996
chr1:173294001-173295000	CHG	0.628713	0.791277	0.00265481	0.00602421
chr1:173595001-173596000	CHG	0.705882	0.919255	0.00590794	0.00794687
chr1:173596001-173597000	CHG	0.71831	0.906024	0.00776206	0.00890957
chr1:173621001-173622000	CHG	0.752852	0.923077	0.00288195	0.00616925
chr1:173656001-173657000	CHG	0.454545	0.788235	0.00406425	0.00690122
chr1:173660001-173661000	CHG	0.673077	0.896667	0.0013269	0.0051355
chr1:173684001-173685000	CHG	0.722973	0.955975	0.00114433	0.00500345
chr1:173744001-173745000	CHG	0.763158	0.913924	0.00378882	0.00673645
chr1:173758001-173759000	CHG	0.815789	0.977401	0.0060606	0.00802692
chr1:173839001-173840000	CHG	0.565217	0.929515	0.00178695	0.00544516
chr1:173860001-173861000	CHG	0.701987	0.902098	0.00163977	0.00534603
chr1:173870001-173871000	CHG	0.764706	0.947619	0.007311	0.00867958
chr1:173903001-173904000	CHG	0.643836	0.901809	0.000529964	0.00464872
chr1:173935001-173936000	CHG	0.693182	0.880597	0.00448758	0.00714991
chr1:173961001-173962000	CHG	0.787129	0.95122	0.0088042	0.00943022
chr1:173990001-173991000	CHG	0.297297	0.523364	0.00478547	0.0073286
chr1:173998001-173999000	CHG	0.739726	0.960584	0.00204164	0.00562025
chr1:174011001-174012000	CHG	0.64433	0.894309	0.000945125	0.00487716
chr1:174026001-174027000	CHG	0.760417	0.913684	0.0012386	0.00507125
chr1:174057001-174058000	CHG	0.738095	0.917355	0.00458963	0.00721213
chr1:174087001-174088000	CHG	0.807407	1	0.00213867	0.00567952
chr1:174148001-174149000	CHG	0.601411	0.80618	0.00171085	0.00539058
chr1:174187001-174188000	CHG	0.585034	0.737892	0.00747884	0.00876568
chr1:174314001-174315000	CHG	0.392617	0.150588	0.00572565	0.00784865
chr1:174466001-174467000	CHG	0.84127	1	0.00548039	0.00771506
chr1:174663001-174664000	CHG	0.681818	0.917808	0.00684222	0.00843943
chr1:174699001-174700000	CHG	0.740741	0.903614	0.00363025	0.00663822
chr1:174703001-174704000	CHG	0.753623	0.946667	0.0031745	0.00635841
chr1:175424001-175425000	CHG	0.666667	0.862595	0.00842547	0.00924419
chr1:175603001-175604000	CHG	0.804965	0.969697	0.00234169	0.00582337
chr1:175683001-175684000	CHG	0.621359	0.897436	0.00958232	0.009802
chr1:175740001-175741000	CHG	0.585938	0.859649	0.00609843	0.00804772
chr1:175741001-175742000	CHG	0.567568	0.846715	0.00185411	0.0054894
chr1:175801001-175802000	CHG	0.781046	0.949438	0.00608245	0.00803838
chr1:175803001-175804000	CHG	0.617021	0.840909	0.00313685	0.00633469
chr1:175883001-175884000	CHG	0.681818	0.910714	0.002147	0.00568365
chr1:175947001-175948000	CHG	0.444444	0.886598	0.00445633	0.00713301
chr1:175955001-175956000	CHG	1	0.790541	0.00933816	0.00968691
chr1:176035001-176036000	CHG	0.77551	0.972222	0.00760557	0.00882916
chr1:176090001-176091000	CHG	0.927007	0.657143	0.00417947	0.00696921
chr1:176315001-176316000	CHG	0.569565	0.730612	0.000932973	0.00486827
chr1:176350001-176351000	CHG	0.780769	0.952153	0.00992049	0.0099624
chr1:176669001-176670000	CHG	0.646018	0.945946	0.00162194	0.00533377
chr1:177068001-177069000	CHG	0.651563	0.281843	0.000617348	0.00469552
chr1:177536001-177537000	CHG	0.610169	0.885714	0.00989533	0.00995027
chr1:177827001-177828000	CHG	0.636364	0.966443	0.00503249	0.00746486
chr1:177928001-177929000	CHG	0.835897	0.98773	0.000657727	0.00470794
chr1:178528001-178529000	CHG	0.655797	0.825871	0.00392047	0.00681656
chr1:178774001-178775000	CHG	0.796834	0.965217	0.00625378	0.00813212
chr1:178956001-178957000	CHG	0.606341	0.403487	0.00920282	0.00962112	Pt1G05220
chr1:179428001-179429000	CHG	0.713855	0.867925	0.00453632	0.00717992
chr1:179440001-179441000	CHG	0.632099	0.795148	0.000848658	0.00481872
chr1:179600001-179601000	CHG	0.658824	0.917127	0.00880037	0.0094283
chr1:179729001-179730000	CHG	0.612903	0.962264	0.000971272	0.00489191
chr1:179953001-179954000	CHG	0.732394	1	0.00443573	0.00712106
chr1:180000001-180001000	CHG	0.818182	0.983871	0.00304656	0.00627336
chr1:180313001-180314000	CHG	0.724638	0.915663	0.00600026	0.00799521
chr1:180314001-180315000	CHG	0.76082	0.930556	0.00289285	0.00617692
chr1:180316001-180317000	CHG	0.715426	0.882353	0.00457366	0.00720263
chr1:180334001-180335000	CHG	0.752688	0.957143	0.00313466	0.00633331
chr1:180394001-180395000	CHG	0.770718	0.942761	0.00660828	0.00831648
chr1:180642001-180643000	CHG	0.72695	0.902439	0.00703665	0.00853867
chr1:180733001-180734000	CHG	0.740741	0.904605	0.00244214	0.00588624
chr1:180760001-180761000	CHG	0.691974	0.874346	0.000606255	0.00468719
chr1:180786001-180787000	CHG	0.760736	0.929461	0.00770836	0.00888169
chr1:180791001-180792000	CHG	0.757075	0.911458	0.00694995	0.008494
chr1:181026001-181027000	CHG	0.825737	0.977401	0.00382737	0.00675875
chr1:181275001-181276000	CHG	0.432432	0.763636	0.00982952	0.00991909
chr1:181294001-181295000	CHG	0.404255	0.888889	0.00428235	0.00702807
chr1:181339001-181340000	CHG	0.227273	0.576037	0.0007716	0.00477338
chr1:181417001-181418000	CHG	0.684211	0.954397	0.00224155	0.00574887
chr1:181458001-181459000	CHG	0.414286	0.612782	0.00563603	0.00780115
chr1:181535001-181536000	CHG	0.570093	0.75	0.0017174	0.00539566
chr1:181619001-181620000	CHG	0.756098	0.929907	0.00654757	0.00828428
chr1:181734001-181735000	CHG	0.793327	0.946988	0.000246625	0.00457788
chr1:181750001-181751000	CHG	0.757928	0.919249	0.0063239	0.0081666
chr1:181798001-181799000	CHG	0.590909	0.868687	0.00241027	0.00586869
chr1:181968001-181969000	CHG	0.75731	0.913765	0.00144241	0.00521319
chr1:182024001-182025000	CHG	0.688679	0.975	0.00517754	0.00754579
chr1:182151001-182152000	CHG	0.784741	0.938838	0.000556397	0.00466228
[truncated: 289,258+ more rows]
