# Supplementary material for: The methylation landscape of giga-genome and the epigenetic timer of age in Chinese pine
Source: Nat Commun. 2023 Apr 7;14:1947. doi: 10.1038/s41467-023-37684-6 (PMC10082083; doi:10.1038/s41467-023-37684-6)
Supplement: Supplementary file 11 — Supplementary Data 9 [file 41467_2023_37684_MOESM11_ESM.xlsx]

## Sheet: CHH DMR between 5y and 35y
position	context	methylation in 5y	methylation in 35y	Pvalue(beta-binomial distribution)	FDR	DMR related gene
chr1:13007001-13008000	CHH	0.147059	0.0113636	1.07e-18	1.97045e-17
chr1:37382001-37383000	CHH	0.0204082	0.25	5.3e-05	9.67826e-05
chr1:41001001-41002000	CHH	0.154255	0.029298	2.02e-06	5.11733e-06
chr1:49132001-49133000	CHH	0.0109091	0.142857	0.0025714	0.00302709
chr1:51955001-51956000	CHH	0	0.150628	1.53e-05	3.15217e-05	Pt1G01580
chr1:62920001-62921000	CHH	0.0120482	0.333333	2.66e-06	6.53132e-06
chr1:68122001-68123000	CHH	0.0144231	0.24	0.000579125	0.000807
chr1:86040001-86041000	CHH	0.0092264	0.15	3.77e-13	3.17795e-12
chr1:98816001-98817000	CHH	0.0168176	1	1.24e-05	2.61547e-05
chr1:100517001-100518000	CHH	0.00995025	0.5	5.82e-06	1.32949e-05
chr1:102843001-102844000	CHH	0	0.333333	0.00533613	0.00577779
chr1:104066001-104067000	CHH	0.0201715	1	0.000152006	0.000246213
chr1:110764001-110765000	CHH	0.00358423	0.160305	2.28e-11	1.50782e-10
chr1:114628001-114629000	CHH	0.0248902	0.177778	3.64e-05	6.89411e-05
chr1:120751001-120752000	CHH	0.222222	0.0112613	0.00174055	0.00215009
chr1:132987001-132988000	CHH	0.00763636	0.131148	0.000390197	0.000564089
chr1:133437001-133438000	CHH	0.0149382	0.164948	2.35e-12	1.78035e-11
chr1:156875001-156876000	CHH	0.00855188	0.162612	2.2e-06	5.50921e-06
chr1:159747001-159748000	CHH	0.4	0.025641	0.00686076	0.00715983
chr1:161881001-161882000	CHH	0	0.117647	0.000116164	0.000193123
chr1:162819001-162820000	CHH	0.0268371	0.147727	1.99e-07	6.27676e-07
chr1:165010001-165011000	CHH	0.0434084	0.15	0.00305365	0.0035265	Pt1G04910
chr1:168499001-168500000	CHH	0.0149912	0.142857	0.00703607	0.00731092
chr1:179761001-179762000	CHH	0.00819672	0.12069	0.000856014	0.00114358
chr1:188574001-188575000	CHH	0.0150517	0.290909	2.33e-16	3.0481e-15
chr1:205455001-205456000	CHH	0.171429	0.011	7.15e-09	3.05118e-08
chr1:209141001-209142000	CHH	0.2	0	0.00559437	0.00602471
chr1:218304001-218305000	CHH	0.333333	0.0170455	1.65e-14	1.71743e-13
chr1:234961001-234962000	CHH	0.0178853	0.2	2.95e-05	5.67709e-05
chr1:235784001-235785000	CHH	0.0138889	0.148148	0.00878306	0.00890205
chr1:237515001-237516000	CHH	0	0.210526	1.87e-05	3.77469e-05
chr1:262338001-262339000	CHH	0.0234114	0.163677	0.000428661	0.000615676	Pt1G07990
chr1:263869001-263870000	CHH	0.0070922	0.266667	2.16e-05	4.29845e-05
chr1:270490001-270491000	CHH	0.0186667	0.137363	1.57e-06	4.08541e-06
chr1:281662001-281663000	CHH	0.0114848	0.207547	1.12e-15	1.34064e-14
chr1:288793001-288794000	CHH	0.0269231	0.333333	0.00303627	0.00350919
chr1:300082001-300083000	CHH	0.0163339	0.166667	0.00773849	0.00794764
chr1:316965001-316966000	CHH	0.1	0	7.87e-07	2.1731e-06
chr1:325196001-325197000	CHH	0.0257475	0.142857	1.21e-16	1.65528e-15	Pt1G09800
chr1:326003001-326004000	CHH	0.0220126	0.181818	0.00025319	0.000383874
chr1:387594001-387595000	CHH	0.15	0.0363483	0.00116867	0.00151314	Pt1G11490
chr1:388406001-388407000	CHH	0.0530973	0.209677	0.0087868	0.00890207
chr1:402133001-402134000	CHH	0.2	0.0267459	0.00141097	0.00178628
chr1:402162001-402163000	CHH	0.133333	0.0078125	0.00926586	0.00933999
chr1:409091001-409092000	CHH	0.0151515	0.133333	0.00101122	0.0013265
chr1:418440001-418441000	CHH	0.3	0	1.24e-12	9.60699e-12
chr1:424041001-424042000	CHH	0.171429	0.0232558	0.00148993	0.00187534
chr1:425656001-425657000	CHH	0.160584	0.0135135	3.18e-09	1.46402e-08
chr1:445496001-445497000	CHH	0.5	0.0376543	9.95e-08	3.37259e-07	Pt1G13230
chr1:446142001-446143000	CHH	0.176471	0.0202346	2.9e-08	1.10904e-07
chr1:460605001-460606000	CHH	0.102941	0	0.00665131	0.00696888
chr1:461453001-461454000	CHH	0.0133588	0.245614	0.00183126	0.00224247
chr1:470090001-470091000	CHH	0.137255	0	0.000710765	0.000970663
chr1:479665001-479666000	CHH	0.0280374	0.166667	0.00804559	0.00823126
chr1:482533001-482534000	CHH	0.00630915	0.183673	5.56e-05	0.000101222	Pt1G14370
chr1:493935001-493936000	CHH	0.0240107	0.25	0.00122079	0.00157466
chr1:501850001-501851000	CHH	0.2	0	1.36e-10	7.94107e-10
chr1:511173001-511174000	CHH	0.0157895	0.170213	0.000170109	0.000271494
chr1:517525001-517526000	CHH	0.169811	0.0110375	0.000107365	0.000179994
chr1:521450001-521451000	CHH	0.157895	0	1.2e-05	2.53781e-05
chr1:522131001-522132000	CHH	0.0136986	0.166667	7.32e-09	3.11816e-08
chr1:526135001-526136000	CHH	0.12931	0	0.00517162	0.00562255
chr1:526983001-526984000	CHH	0.857143	0.0740741	0.000981194	0.00129207
chr1:527180001-527181000	CHH	0	0.138889	0.00155682	0.00194826
chr1:528608001-528609000	CHH	0.00289017	0.153153	0.000163045	0.000261791
chr1:541707001-541708000	CHH	0.00623053	0.125	0.00633582	0.00668781
chr1:550978001-550979000	CHH	0.015448	0.129934	7.77e-18	1.27407e-16
chr1:553725001-553726000	CHH	0.032034	0.155844	0.000138419	0.000225886
chr1:560917001-560918000	CHH	0.204521	0.0384255	5.83e-10	3.05118e-09
chr1:561752001-561753000	CHH	0.0082086	0.124031	0.00165868	0.00206172
chr1:582827001-582828000	CHH	0.00581395	0.233333	0.00010407	0.000175343
chr1:589637001-589638000	CHH	0.0205279	0.2	3.03e-07	9.09e-07
chr1:597211001-597212000	CHH	1	0.0478261	6.01e-06	1.36898e-05
chr1:598495001-598496000	CHH	0.105618	0	0.000349724	0.000514591
chr1:600121001-600122000	CHH	0	0.214634	1.08e-10	6.4638e-10
chr1:616345001-616346000	CHH	0.126984	0.00657895	6.73e-05	0.000119789
chr1:620517001-620518000	CHH	0.166667	0	6.3e-07	1.77438e-06
chr1:631149001-631150000	CHH	0.0182927	0.160966	4.36e-12	3.21164e-11
chr1:635209001-635210000	CHH	0.139535	0.00813008	0.000925485	0.00122613
chr1:640103001-640104000	CHH	0	0.126168	1.56e-05	3.2057e-05
chr1:646238001-646239000	CHH	0.0212766	0.129032	0.000169804	0.000271369	Pt1G21100
chr1:659189001-659190000	CHH	0.109091	0.00662252	0.00181436	0.00222633	Pt1G21700
chr1:672781001-672782000	CHH	0.0191972	0.395349	5.14e-11	3.22125e-10	Pt1G22250
chr1:686114001-686115000	CHH	0.169576	0.0167428	2.67e-37	2.3674e-35
chr1:701890001-701891000	CHH	0.015528	0.22293	3.76e-09	1.70805e-08
chr1:711825001-711826000	CHH	0.0225443	0.234043	0.000150853	0.000244676	Pt1G23950
chr1:716711001-716712000	CHH	0.00948767	0.184615	3.24e-08	1.22915e-07	Pt1G24110
chr1:718492001-718493000	CHH	0.038562	0.197368	1.3e-06	3.42376e-06
chr1:719048001-719049000	CHH	0.00628931	0.5	4.59e-07	1.32232e-06
chr1:721698001-721699000	CHH	0.230769	0.056239	0.00587717	0.00628123
chr1:731164001-731165000	CHH	0.00893697	0.136364	6.41e-05	0.000114519
chr1:731336001-731337000	CHH	0.0290859	0.210526	4.58e-06	1.06659e-05
chr1:764833001-764834000	CHH	0.034904	0.2	0.000198997	0.000311906
chr1:765565001-765566000	CHH	0.4	0.1	0.0014039	0.00177827
chr1:766039001-766040000	CHH	0	0.2	2.04e-05	4.08e-05
chr1:768854001-768855000	CHH	0.0313589	0.156863	1.29e-05	2.71854e-05
chr1:769179001-769180000	CHH	0.0240296	0.133333	0.00661412	0.00694719
chr1:782393001-782394000	CHH	0.00364964	0.255663	2.35e-17	3.5383e-16
chr1:790935001-790936000	CHH	0.0037037	0.117647	1.01e-05	2.19215e-05
chr1:797950001-797951000	CHH	0.0060241	0.25	4.86e-09	2.1586e-08
chr1:806394001-806395000	CHH	0.173228	0.041841	3.52e-06	8.42688e-06
chr1:815063001-815064000	CHH	0.0180033	0.529412	4.88e-09	2.16347e-08
chr1:830459001-830460000	CHH	0.132867	0.0147059	0.000190944	0.000300935
chr1:831678001-831679000	CHH	0.111111	0	0.00315984	0.00363685
chr1:834619001-834620000	CHH	0.0833333	0.25	0.0015451	0.00193562
chr1:849028001-849029000	CHH	0.0184511	0.12	0.00177941	0.00219172
chr1:850874001-850875000	CHH	0	0.125	0.0042138	0.00467679
chr1:857717001-857718000	CHH	0.0133333	0.166667	1.68e-08	6.71439e-08
chr1:862047001-862048000	CHH	0	0.117117	0.000647117	0.000891368
chr1:878006001-878007000	CHH	0.20339	0.0130597	1.09e-11	7.65238e-11
chr1:879319001-879320000	CHH	0	0.121212	0.00925525	0.00933322
chr1:890182001-890183000	CHH	0.201923	0.00510204	4.39e-06	1.02935e-05
chr1:901142001-901143000	CHH	0.118721	0.0169173	1.18e-06	3.15634e-06
chr1:945018001-945019000	CHH	0.0204334	0.153846	0.00385203	0.00432135
chr1:961750001-961751000	CHH	0.0356037	0.168224	1.53e-05	3.15217e-05
chr1:968764001-968765000	CHH	0.0354767	0.138889	0.00192408	0.00234534
chr1:974607001-974608000	CHH	0.0185357	0.181818	3.35e-09	1.53052e-08
chr1:981239001-981240000	CHH	0.333333	0.0220264	2.86e-05	5.5261e-05
chr1:982814001-982815000	CHH	0.380952	0.0124708	1.83e-05	3.70331e-05
chr1:983468001-983469000	CHH	0.306122	0.0121003	8.1e-12	5.78848e-11
chr1:983792001-983793000	CHH	0.115942	0.00585059	2.34e-08	9.06466e-08	Pt1G35030
chr1:985320001-985321000	CHH	0.0141643	0.115152	2.62e-05	5.09941e-05
chr1:993835001-993836000	CHH	0.142857	0.0179474	0.000278714	0.000418333
chr1:1010656001-1010657000	CHH	0.8	0.0198171	0.000748582	0.00101363
chr1:1018171001-1018172000	CHH	0.00178253	0.111018	2.64e-12	1.98124e-11
chr1:1036248001-1036249000	CHH	0	0.15	0.00365401	0.00412822
chr1:1063083001-1063084000	CHH	0.190751	0.00550964	2.48e-15	2.84073e-14
chr1:1068243001-1068244000	CHH	0.196078	0.0165289	9.09e-18	1.47037e-16	Pt1G38260
chr1:1088742001-1088743000	CHH	0.0347395	0.137363	2.42e-05	4.75655e-05
chr1:1091379001-1091380000	CHH	0.159509	0.010113	8.74e-06	1.92136e-05
chr1:1096972001-1096973000	CHH	0.00953679	0.144578	5.8e-05	0.000105032
chr1:1102554001-1102555000	CHH	0.048951	0.236842	0.000834774	0.00111833
chr1:1115570001-1115571000	CHH	0.0181922	0.272727	3.58e-15	4.00492e-14
chr1:1116576001-1116577000	CHH	0.0329986	0.333333	3.03e-06	7.3345e-06
chr1:1118288001-1118289000	CHH	0.00622407	0.20339	3.95e-08	1.46382e-07
chr1:1127155001-1127156000	CHH	0.00381679	0.107143	0.00109135	0.00142459
chr1:1130709001-1130710000	CHH	0.00664452	0.166667	0.00703205	0.00730991	Pt1G40590
chr1:1150571001-1150572000	CHH	0	0.2	0.00468153	0.00516241
chr1:1167457001-1167458000	CHH	0.0115512	0.235294	1.32e-09	6.54261e-09
chr1:1174397001-1174398000	CHH	0.00913242	0.111111	0.000289539	0.000432682
chr1:1176178001-1176179000	CHH	0.0338983	0.35	0.00220374	0.00264847
chr1:1204793001-1204794000	CHH	0.0225	0.133333	0.00665158	0.00696888
chr1:1246895001-1246896000	CHH	0	0.110553	3.5e-08	1.31332e-07	Pt1G43410
chr1:1248030001-1248031000	CHH	0.0258789	0.507042	2.11e-39	2.6586e-37
chr1:1261883001-1261884000	CHH	0.0279677	0.21875	3.48e-08	1.30992e-07
chr1:1262205001-1262206000	CHH	0.0364842	0.171171	1.66e-05	3.38793e-05
chr1:1274683001-1274684000	CHH	0	0.115044	1.49e-06	3.88992e-06
chr1:1283285001-1283286000	CHH	0.023406	0.55	2.25e-05	4.45165e-05
chr1:1294702001-1294703000	CHH	0.25	0.0203304	1.82e-08	7.1899e-08	Pt1G44930
chr1:1310203001-1310204000	CHH	0.0132762	0.139601	3.67e-08	1.36853e-07
chr1:1335979001-1335980000	CHH	0.176471	0.0168269	0.000257527	0.000389709
chr1:1365863001-1365864000	CHH	0.0319489	0.142857	0.000967767	0.0012779	Pt1G47050
chr1:1367491001-1367492000	CHH	0.0113895	0.121019	4.45e-11	2.8109e-10
chr1:1389122001-1389123000	CHH	0	0.125	8.4e-05	0.000145196
chr1:1393347001-1393348000	CHH	0.132576	0.0116448	1.34e-11	9.24484e-11
chr1:1413328001-1413329000	CHH	0.163636	0.0127421	6.33e-19	1.2221e-17
chr1:1426023001-1426024000	CHH	0	0.5	0.0011942	0.00154369	Pt1G48940
chr1:1428262001-1428263000	CHH	0.0164835	0.259843	6.02e-37	5.1471e-35
chr1:1442971001-1442972000	CHH	0.0043573	0.5	4.43e-07	1.2824e-06
chr1:1452532001-1452533000	CHH	0.00556882	0.1875	2.28e-06	5.68575e-06	Pt1G49890
chr1:1455318001-1455319000	CHH	0.0178971	0.148148	0.00032411	0.000480148
chr1:1456643001-1456644000	CHH	0	0.107143	0.00144871	0.00182634
chr1:1473493001-1473494000	CHH	0.0148472	0.131579	1.82e-10	1.03494e-09
chr1:1479417001-1479418000	CHH	0.156716	0.0196687	2.23e-06	5.57267e-06
chr1:1479459001-1479460000	CHH	0.0149083	0.197802	3.44e-11	2.21977e-10
chr1:1515544001-1515545000	CHH	0.170732	0.0268041	4.28e-26	1.8297e-24
chr1:1530333001-1530334000	CHH	0.123188	0.0115385	0.000209975	0.000326416
chr1:1537108001-1537109000	CHH	0.012171	0.147059	1.32e-07	4.33481e-07
chr1:1543208001-1543209000	CHH	0.0118483	0.136364	0.00695617	0.00724362
chr1:1560873001-1560874000	CHH	0.0198986	0.25	0.00352377	0.00400113
chr1:1562635001-1562636000	CHH	0.0212766	0.164384	1.04e-07	3.5067e-07
chr1:1579691001-1579692000	CHH	0.0026455	0.161765	1.21e-07	4.02885e-07
chr1:1586853001-1586854000	CHH	0.253333	0.03125	5.25e-07	1.49625e-06
chr1:1613356001-1613357000	CHH	0.153846	0	0.00389235	0.00436249
chr1:1628921001-1628922000	CHH	0.0526316	0.15534	3.6e-05	6.82375e-05	Pt1G55120
chr1:1635298001-1635299000	CHH	0.175439	0.0156783	0.00559419	0.00602471
chr1:1641871001-1641872000	CHH	0.0120267	0.176471	8.96e-12	6.34622e-11
chr1:1646139001-1646140000	CHH	0.00554785	0.666667	6.65e-06	1.50474e-05
chr1:1661530001-1661531000	CHH	0	0.173913	0.00581088	0.00622551
chr1:1663686001-1663687000	CHH	0.0216867	0.243902	4.1e-06	9.67034e-06
chr1:1663803001-1663804000	CHH	0.033241	0.333333	8.52e-05	0.00014674
chr1:1664673001-1664674000	CHH	0.131579	0.00677966	1.65e-15	1.92688e-14
chr1:1666591001-1666592000	CHH	0.016365	0.134454	9.85e-09	4.07269e-08
chr1:1666650001-1666651000	CHH	0.2	0.0224719	0.00347767	0.00396077
chr1:1673391001-1673392000	CHH	0.00828729	0.174061	2.62e-13	2.26436e-12
chr1:1682672001-1682673000	CHH	0.0124063	0.183206	3.38e-42	5.7798e-40
chr1:1682673001-1682674000	CHH	0.01766	0.182456	5.6e-25	2.03127e-23
chr1:1685065001-1685066000	CHH	0.02	0.2	0.00218064	0.00262334
chr1:1691677001-1691678000	CHH	0.272727	0.0139795	0.0013723	0.00174378
chr1:1695000001-1695001000	CHH	0	0.210526	2.49e-08	9.59913e-08
chr1:1700443001-1700444000	CHH	0.00803213	0.186992	1.34e-10	7.86265e-10
chr1:1718205001-1718206000	CHH	0.113208	0.00236967	1.9e-10	1.07787e-09
chr1:1764897001-1764898000	CHH	0.25	0	1.46e-05	3.03406e-05
chr1:1771131001-1771132000	CHH	0	0.1	0.00512033	0.00557185
chr1:1772857001-1772858000	CHH	0.0270758	0.2	0.00699601	0.00728129
chr1:1783891001-1783892000	CHH	0.107692	0	0.000408273	0.000589509
chr1:1797991001-1797992000	CHH	0.145161	0.0181433	8.5e-68	6.783e-65
chr1:1799434001-1799435000	CHH	0.2	0	0.00326737	0.00374442
chr1:1801500001-1801501000	CHH	0.0392157	0.15	0.000969576	0.00127958
chr1:1814468001-1814469000	CHH	0.109477	0.00881057	6.06e-15	6.65488e-14
chr1:1814563001-1814564000	CHH	0.00935829	0.153846	2.21e-06	5.52846e-06
chr1:1828138001-1828139000	CHH	0	0.166667	0.000199078	0.000311906
chr1:1838232001-1838233000	CHH	0.0133373	0.5	7.97e-09	3.35919e-08	Pt1G62760
chr1:1841391001-1841392000	CHH	0.0121841	0.166667	3.47e-05	6.58255e-05
chr1:1844214001-1844215000	CHH	0.109091	0.00273973	0.00154901	0.0019395
chr1:1868444001-1868445000	CHH	0.180851	0.0166667	5.5e-06	1.26242e-05
chr1:1896909001-1896910000	CHH	0.2	0	0.0061389	0.00650865
chr1:1912028001-1912029000	CHH	0	0.157407	9.66e-05	0.000164481
chr1:1916533001-1916534000	CHH	0.133333	0.0295858	0.00236508	0.00281412
chr1:1920088001-1920089000	CHH	0.0449438	0.15	0.00744222	0.0076796
chr1:1924941001-1924942000	CHH	0.0428571	0.2	0.00970844	0.00974916
chr1:1943497001-1943498000	CHH	0.0188679	0.129032	0.00198131	0.00241142
chr1:1960082001-1960083000	CHH	0	0.2	0.000724291	0.000982966
chr1:1969182001-1969183000	CHH	0.166667	0.00717252	4.34e-11	2.75596e-10
chr1:1993363001-1993364000	CHH	0.0109321	0.16129	4.4e-17	6.34554e-16
chr1:1995201001-1995202000	CHH	0.142857	0	0.0026005	0.00305626
chr1:2011475001-2011476000	CHH	0.00869565	0.174419	0.000947372	0.00125374
chr1:2012402001-2012403000	CHH	0.25	0.008	0.00241954	0.00287036
chr1:2016949001-2016950000	CHH	0.0180832	0.185714	1.39e-07	4.53978e-07
chr1:2018743001-2018744000	CHH	0.166667	0.0132523	0.00731002	0.00755948
chr1:2033773001-2033774000	CHH	0	0.324324	0.00449059	0.00496787
chr1:2054011001-2054012000	CHH	0.333333	0.0266544	2.24e-07	6.91052e-07
chr1:2054976001-2054977000	CHH	0.0110497	0.172414	7.09e-06	1.59226e-05
chr1:2067747001-2067748000	CHH	0.0212048	0.129604	3.54e-18	6.01047e-17
chr1:2079798001-2079799000	CHH	0.00790514	0.140351	0.00208093	0.0025173
chr1:2111566001-2111567000	CHH	0.241379	0.00519673	0.00281173	0.00327556
chr1:2125682001-2125683000	CHH	0	0.185841	0.000435824	0.000624394	Pt1G72640
chr1:2126395001-2126396000	CHH	0.0289389	0.166667	0.000219819	0.000339295
chr1:2147861001-2147862000	CHH	0.0418118	0.166667	6.92e-05	0.000122624
chr1:2152710001-2152711000	CHH	0.5	0.0114504	0.000412823	0.00059536
chr1:2159203001-2159204000	CHH	0.021164	0.228571	8.14e-05	0.000141211
chr1:2166475001-2166476000	CHH	0.0192308	0.230769	0.00384669	0.00431738
chr1:2167874001-2167875000	CHH	0.0259981	0.25	0.00361037	0.00409244
chr1:2171701001-2171702000	CHH	0.2	0	0.00033329	0.000492529
chr1:2179246001-2179247000	CHH	0.00641026	0.163265	2.55e-05	4.97531e-05
chr1:2184201001-2184202000	CHH	0	0.115385	0.000445832	0.000637588
chr1:2191746001-2191747000	CHH	0	0.25	0.00747072	0.00770237
chr1:2201938001-2201939000	CHH	0.0155786	0.6	0.00406869	0.00453839
chr1:2202325001-2202326000	CHH	0.0149419	0.153846	4.01e-19	8.06718e-18
chr1:2202450001-2202451000	CHH	0.0202312	0.192308	1.04e-06	2.80063e-06
chr1:2208237001-2208238000	CHH	0.0107527	0.241379	0.00539372	0.00582172
chr1:2227619001-2227620000	CHH	0.0186916	0.134146	2.45e-05	4.81157e-05
chr1:2239172001-2239173000	CHH	0.038441	0.145833	0.000258244	0.000390301
chr1:2239509001-2239510000	CHH	0.265116	0.0264463	5.32e-17	7.6264e-16
chr1:2244456001-2244457000	CHH	0.0117904	0.15	0.00469534	0.00517525
chr1:2245075001-2245076000	CHH	0.0105485	0.115735	1.18e-19	2.478e-18
chr1:2256814001-2256815000	CHH	0.390244	0.0114213	7.75e-18	1.27407e-16
chr1:2270686001-2270687000	CHH	0.0279188	0.312883	8.56e-28	4.18217e-26
chr1:2273087001-2273088000	CHH	0	0.218182	0.00132081	0.00168641
chr1:2290476001-2290477000	CHH	0.222222	0.0157104	1.36e-10	7.94107e-10
chr1:2290592001-2290593000	CHH	0.0149351	0.5	1.32e-05	2.772e-05
chr1:2307344001-2307345000	CHH	0.1875	0.00630517	0.00013604	0.000222459
chr1:2359885001-2359886000	CHH	0	0.1	5.06e-05	9.28248e-05
chr1:2359888001-2359889000	CHH	0	0.102564	0.000228741	0.000351255
chr1:2361204001-2361205000	CHH	0.0305882	0.216867	1.86e-07	5.92133e-07
chr1:2361328001-2361329000	CHH	0.0334076	0.2	0.00206563	0.00250345
chr10:1355001-1356000	CHH	0.0174051	0.136364	4.33e-07	1.25497e-06
chr10:2784001-2785000	CHH	0.029909	0.214286	2.14e-07	6.6882e-07
chr10:2797001-2798000	CHH	0.0551181	0.16	1.81e-06	4.62448e-06
chr10:2800001-2801000	CHH	0.0645547	0.193989	2.42e-23	7.15244e-22
chr10:2801001-2802000	CHH	0.0624628	0.189142	3.91e-08	1.45125e-07
chr10:2809001-2810000	CHH	0.0178571	0.149425	1.33e-06	3.49892e-06
chr10:2838001-2839000	CHH	0.0598504	0.45	0.00793541	0.00812548
chr10:2842001-2843000	CHH	0.0506993	0.27234	1.74e-12	1.33512e-11
chr10:2859001-2860000	CHH	0.0611621	0.227273	1.26e-10	7.46644e-10
chr10:2910001-2911000	CHH	0.0613944	0.168831	7.94e-16	9.74788e-15
chr10:2926001-2927000	CHH	0.182687	0.0487805	8.51e-16	1.03416e-14
chr10:2928001-2929000	CHH	0.17958	0.0749487	4.17e-14	4.09139e-13
chr10:2934001-2935000	CHH	0.159236	0.019943	7.31e-13	5.79475e-12
chr10:2940001-2941000	CHH	0.202234	0.092233	9.73e-09	4.03004e-08
chr10:2949001-2950000	CHH	0.0757576	0.21153	2.92e-23	8.42227e-22
chr10:2955001-2956000	CHH	0.0210526	0.225352	3.8e-06	9.05194e-06
chr10:9623001-9624000	CHH	0.00504202	0.185185	0.000203637	0.000317594
chr10:10042001-10043000	CHH	0.0138484	0.131579	0.00784916	0.00805009	PtXG00510
chr10:37262001-37263000	CHH	0.2	0.0119779	1.76e-05	3.57071e-05
chr10:86213001-86214000	CHH	0.111111	0.00947867	0.00581204	0.00622551
chr10:90709001-90710000	CHH	0.00520291	0.190476	0.000122731	0.000203019
chr10:92888001-92889000	CHH	0.0197772	0.2	2.59e-06	6.37907e-06
chr10:100144001-100145000	CHH	0.00247525	0.196721	2.28e-11	1.50782e-10
chr10:108312001-108313000	CHH	0.214765	0.0185497	1.05e-12	8.18795e-12
chr10:130378001-130379000	CHH	0.136364	0	9.47e-05	0.000161591
chr10:144200001-144201000	CHH	0.0195072	0.137876	1.67e-33	1.21151e-31	PtXG05810
chr10:147952001-147953000	CHH	0.153846	0.037037	0.00739093	0.00763326
chr10:152762001-152763000	CHH	0	0.28	1.82e-07	5.8172e-07
chr10:158983001-158984000	CHH	0.0160584	0.119636	8.88e-19	1.67391e-17	PtXG06240
chr10:161986001-161987000	CHH	0.00852273	0.138462	3.08e-07	9.2169e-07
chr10:164201001-164202000	CHH	0.025	0.321429	2.46e-05	4.81935e-05
chr10:185940001-185941000	CHH	0.0057971	0.2	9.57e-06	2.09038e-05
chr10:200558001-200559000	CHH	0.00446429	0.115385	4.45e-06	1.04036e-05
chr10:201836001-201837000	CHH	0.0131461	0.118644	2.9e-08	1.10904e-07
chr10:206988001-206989000	CHH	0.0128957	0.235294	0.00182795	0.00223957
chr10:217072001-217073000	CHH	0.0183727	0.3	1.1e-07	3.6986e-07
chr10:224182001-224183000	CHH	0.00478469	0.104972	8.51e-08	2.94407e-07
chr10:243668001-243669000	CHH	0.12069	0.0202429	1.4e-06	3.67097e-06
chr10:244225001-244226000	CHH	0.0111732	1	4.53e-06	1.057e-05
chr10:248455001-248456000	CHH	0.0183634	0.25	2.23e-05	4.41939e-05
chr10:250638001-250639000	CHH	0.479087	0.015873	0.00102442	0.00134234
chr10:271327001-271328000	CHH	0.00598802	0.32	3.27e-05	6.24771e-05
chr10:282366001-282367000	CHH	0.183333	0	7.85e-06	1.74493e-05
chr10:297748001-297749000	CHH	0	0.155844	2.37e-08	9.16604e-08	PtXG09920
chr10:304163001-304164000	CHH	0.545455	0	0.00041441	0.00059693
chr10:306316001-306317000	CHH	0.0163831	0.131148	1.24e-07	4.10589e-07
chr10:307995001-307996000	CHH	0	0.109091	4.15e-09	1.8675e-08
chr10:321853001-321854000	CHH	0.0133038	0.25	0.000107002	0.000179511
chr10:323472001-323473000	CHH	0.166667	0	0.00385746	0.00432541	PtXG10780
chr10:332954001-332955000	CHH	0.146199	0.0299401	6.29e-09	2.72301e-08
chr10:333901001-333902000	CHH	0.00510204	0.176471	0.0017578	0.00216996
chr10:356859001-356860000	CHH	0.5	0.00513479	1.03e-53	6.16455e-51
chr10:359840001-359841000	CHH	0.333333	0	7.28e-08	2.55547e-07
chr10:374371001-374372000	CHH	0.307692	0.0181087	2.51e-09	1.18754e-08
chr10:378090001-378091000	CHH	0	0.121212	5.12e-05	9.38536e-05
chr10:378159001-378160000	CHH	0.0117188	0.222222	8.39e-08	2.90675e-07
chr10:378359001-378360000	CHH	0.0179153	0.234043	3.16e-06	7.60306e-06
chr10:380446001-380447000	CHH	0.0116129	0.214286	0.000469753	0.000669
chr10:380486001-380487000	CHH	0.0612245	0.333333	0.000598257	0.000830134	PtXG12650
chr10:398831001-398832000	CHH	0.0196937	0.122137	1.39e-08	5.68831e-08
chr10:415383001-415384000	CHH	0.0112807	0.126316	4.32e-10	2.33456e-09
chr10:441502001-441503000	CHH	1	0	0.00249769	0.002947
chr10:442289001-442290000	CHH	0.0132743	0.142857	0.00494554	0.00540869
chr10:454411001-454412000	CHH	0.0836364	0.25	0.00652861	0.00687011
chr10:456567001-456568000	CHH	0.11828	0.00847458	3.07e-06	7.41633e-06
chr10:468098001-468099000	CHH	0.115625	0	1.59e-14	1.66221e-13
chr10:468624001-468625000	CHH	0.2	0	0.000576811	0.000805076	PtXG15750
chr10:469683001-469684000	CHH	0.0225694	0.2	0.00601568	0.00639216
chr10:470565001-470566000	CHH	0.0121107	0.545455	1.84e-05	3.71727e-05
chr10:472329001-472330000	CHH	0.0132042	0.140187	3.79e-07	1.1092e-06
chr10:475198001-475199000	CHH	0.166667	0.0105263	2.34e-13	2.04451e-12
chr10:475661001-475662000	CHH	0.0154739	0.202532	9.47e-11	5.72505e-10
chr10:486022001-486023000	CHH	0.172414	0.0579981	2.21e-08	8.6309e-08	PtXG16340
chr10:500820001-500821000	CHH	0.189873	0.00559284	3.08e-19	6.30215e-18
chr10:507639001-507640000	CHH	0.140496	0.0382166	0.00133899	0.00170689
chr10:508425001-508426000	CHH	0.00762874	0.125	8.64e-08	2.98473e-07
chr10:514950001-514951000	CHH	0.0245399	0.452736	5.41e-20	1.16681e-18
chr10:520425001-520426000	CHH	0.136821	0.0186916	8.96e-13	7.03287e-12
chr10:523470001-523471000	CHH	0.0150205	0.292683	1.19e-11	8.28157e-11
chr10:532809001-532810000	CHH	0.333333	0.0437756	4.58e-05	8.47335e-05
chr10:536250001-536251000	CHH	0.0135135	0.125926	4.05e-22	1.05388e-20
chr10:542555001-542556000	CHH	0.0425197	0.19403	3.93e-16	5.00448e-15
chr10:563052001-563053000	CHH	0.0136537	0.142857	5.66e-08	2.02845e-07
chr10:565065001-565066000	CHH	0.0114943	0.186667	0.000104096	0.000175343
chr10:583521001-583522000	CHH	0.181818	0.0175781	1.33e-10	7.82314e-10
chr10:583713001-583714000	CHH	0.133588	0.0251388	0.000542336	0.000761944
chr10:586383001-586384000	CHH	0.4	0	0.00108451	0.0014172
chr10:595915001-595916000	CHH	0.0350877	0.155556	0.00848369	0.0086499	PtXG20290
chr10:602055001-602056000	CHH	0.0153846	0.145455	7.15e-05	0.000125861
chr10:605182001-605183000	CHH	0.126582	0.0177778	2.23e-08	8.68068e-08
chr10:612503001-612504000	CHH	0.0141287	0.33871	1.19e-17	1.862e-16
chr10:673712001-673713000	CHH	0.0275229	0.357143	9.93e-06	2.1631e-05	PtXG22400
chr10:684949001-684950000	CHH	0.0240642	0.545455	2.54e-08	9.77614e-08
chr10:691444001-691445000	CHH	0.0236579	0.166667	5.52e-05	0.00010057
chr10:695827001-695828000	CHH	0.0111347	0.197183	5.7e-30	3.249e-28
chr10:715620001-715621000	CHH	0.00925926	0.133333	2.73e-05	5.29629e-05	PtXG23820
chr10:726491001-726492000	CHH	0.020658	0.172043	0.00392415	0.00439193
chr10:768753001-768754000	CHH	0.0160772	0.181818	0.000100321	0.000170212
chr10:826217001-826218000	CHH	0.0318471	0.277778	0.00178243	0.0021939
chr10:832784001-832785000	CHH	0.118644	0.00505051	0.00223512	0.00267674
chr10:854626001-854627000	CHH	0.0107239	0.242424	0.00125951	0.00162005
chr10:855507001-855508000	CHH	0.016129	0.133333	0.00352503	0.00400113
chr10:855540001-855541000	CHH	0.27907	0.00826446	4.44e-13	3.6653e-12
chr10:859678001-859679000	CHH	0.12065	0.0149254	2.67e-20	6.20581e-19
chr10:862332001-862333000	CHH	0.333333	0	0.00042238	0.000608044
chr10:865048001-865049000	CHH	0.0106141	0.112676	0.000356077	0.000522334
chr10:867298001-867299000	CHH	0.4	0	7.76e-07	2.15017e-06
chr10:888245001-888246000	CHH	0.148148	0	0.00210909	0.00255008
chr10:889616001-889617000	CHH	0.0153153	0.116438	1.07e-10	6.42e-10
chr10:893223001-893224000	CHH	0.0258824	0.2	0.000447134	0.000639068
chr10:901927001-901928000	CHH	0.00826446	0.233577	7.62e-22	1.96154e-20
chr10:909603001-909604000	CHH	0.0120594	0.117955	6.96e-11	4.28335e-10	PtXG28460
chr10:927904001-927905000	CHH	0.0115761	0.117241	1.78e-13	1.57244e-12	PtXG28910
chr10:929187001-929188000	CHH	0.180328	0.0406504	0.00048128	0.000684601
chr10:930292001-930293000	CHH	0.0163265	0.14433	0.00126197	0.00162042
chr10:937684001-937685000	CHH	0.00865801	0.222222	4.71e-09	2.09977e-08
chr10:939981001-939982000	CHH	0.0102041	0.371257	4.47e-08	1.63877e-07
chr10:942923001-942924000	CHH	0.0142476	0.12069	5.3e-05	9.67826e-05
chr10:943894001-943895000	CHH	0.0193459	0.158416	0.000584268	0.000812747
chr10:948947001-948948000	CHH	0.0164474	0.190476	0.00126503	0.00162298
chr10:951839001-951840000	CHH	0.0137429	0.133333	0.000143167	0.000233071
chr10:966940001-966941000	CHH	0.0208644	0.133333	5.99e-05	0.000108145
chr10:985770001-985771000	CHH	0.0051053	0.363636	2.96e-25	1.1248e-23
chr10:992802001-992803000	CHH	0.105263	0	0.00018788	0.000296692
chr10:1000331001-1000332000	CHH	0.0172414	0.197674	0.00606436	0.00643817
chr10:1035377001-1035378000	CHH	0.150289	0.027789	7.32e-07	2.03532e-06
chr10:1035418001-1035419000	CHH	0.116635	0.0166271	4.1e-20	9.00495e-19
chr10:1050307001-1050308000	CHH	0.0190736	0.173554	9.6e-08	3.27852e-07	PtXG33020
chr10:1058423001-1058424000	CHH	0.225806	0.0197628	1.37e-07	4.49285e-07
chr10:1058893001-1058894000	CHH	0.454545	0.0271318	0.0037611	0.00423323	PtXG33490
chr10:1060816001-1060817000	CHH	0	0.8	1.3e-05	2.7372e-05
chr10:1060842001-1060843000	CHH	0.037037	0.145833	8.05e-05	0.000139853
chr10:1060933001-1060934000	CHH	0	0.119266	0.0014498	0.00182675
chr10:1064398001-1064399000	CHH	0.00677966	0.135593	2.48e-09	1.178e-08
chr10:1097693001-1097694000	CHH	0	0.149091	0.000938837	0.00124313
chr10:1109882001-1109883000	CHH	0.285714	0	0.0097767	0.00980948
chr10:1114074001-1114075000	CHH	0.0109091	0.25	2.24e-05	4.43553e-05
chr10:1117110001-1117111000	CHH	0.164384	0.0290416	2.03e-12	1.55266e-11
chr10:1124589001-1124590000	CHH	0.0188088	0.232143	0.00477128	0.00524446
chr10:1124986001-1124987000	CHH	0.00714796	0.148148	5.1e-07	1.45871e-06
chr10:1126382001-1126383000	CHH	0.0236559	0.142857	0.00994367	0.00994931
chr10:1131153001-1131154000	CHH	0.0159082	0.130435	7.57e-12	5.44222e-11
chr10:1137410001-1137411000	CHH	0.150538	0.0149648	4.44e-13	3.6653e-12
chr10:1141611001-1141612000	CHH	0.021519	0.234463	1.14e-15	1.35779e-14
chr10:1147542001-1147543000	CHH	0.0235011	0.2	0.00120754	0.00155925
chr10:1150281001-1150282000	CHH	0.00773196	0.125392	1.19e-50	5.69772e-48	PtXG37000
chr10:1156628001-1156629000	CHH	0.0158557	0.141304	6.8e-06	1.53722e-05
chr10:1159510001-1159511000	CHH	0.173469	0	0.000455256	0.000649126
chr10:1176464001-1176465000	CHH	0	0.100983	1.91e-22	5.13769e-21
chr10:1181578001-1181579000	CHH	0.027668	0.136465	5.76e-29	2.9977e-27
chr10:1188158001-1188159000	CHH	0.0046083	0.147727	0.00401553	0.00448376
chr10:1195905001-1195906000	CHH	0.0120482	0.18617	4.4e-13	3.6575e-12
chr10:1226025001-1226026000	CHH	0	0.176125	7.52e-09	3.18495e-08
chr10:1235103001-1235104000	CHH	0.0127273	0.133333	0.000126823	0.000208432
chr10:1239358001-1239359000	CHH	0.25	0.00801673	1.17e-06	3.13309e-06
chr10:1243426001-1243427000	CHH	0.0121065	0.136364	1.12e-05	2.40043e-05
chr10:1249296001-1249297000	CHH	0.181818	0.0159069	0.00100735	0.00132215
chr10:1252767001-1252768000	CHH	0.00837989	0.181818	0.00532056	0.00576354
chr10:1254944001-1254945000	CHH	0.142857	0.00393701	0.00392595	0.00439193
chr10:1256594001-1256595000	CHH	0.00799526	0.13413	5.12e-45	1.36192e-42
chr10:1293031001-1293032000	CHH	0.261538	0	1.79e-15	2.08022e-14
chr10:1304033001-1304034000	CHH	0.157895	0.0097561	0.000829795	0.0011129
chr10:1316533001-1316534000	CHH	0.0107527	0.215625	1.81e-17	2.77765e-16
chr10:1346045001-1346046000	CHH	0.5	0.0113402	1.7e-06	4.38084e-06
chr10:1352376001-1352377000	CHH	0.166667	0.03125	0.00535544	0.00579346
chr10:1368831001-1368832000	CHH	0.0185114	0.266667	0.000380622	0.000552248
chr10:1369740001-1369741000	CHH	0.2	0.00719425	7.25e-05	0.000127247
chr10:1371894001-1371895000	CHH	0.0222497	0.333333	0.000650543	0.000895057
chr10:1374709001-1374710000	CHH	0.140351	0.0151515	1.96e-08	7.70483e-08	PtXG44140
chr10:1380190001-1380191000	CHH	0.00974026	0.133333	0.00461084	0.00509149
chr10:1386553001-1386554000	CHH	0.00618344	0.141176	8.17e-11	5.01512e-10
chr10:1386627001-1386628000	CHH	0.0115696	0.159574	2.35e-06	5.85421e-06
chr10:1394170001-1394171000	CHH	0.0118694	0.181034	1.28e-07	4.22665e-07
chr10:1396339001-1396340000	CHH	0	0.133136	0.000299082	0.000446107
chr10:1411206001-1411207000	CHH	0	0.5	0.00216704	0.00260829
chr10:1413069001-1413070000	CHH	0.275862	0.00826446	0.0001004	0.000170225
chr10:1414178001-1414179000	CHH	0.00337838	0.166667	1.52e-13	1.35779e-12
chr10:1439116001-1439117000	CHH	0.25	0.00995025	1.89e-06	4.81347e-06
chr10:1463368001-1463369000	CHH	0	0.285326	5.29e-08	1.9044e-07
chr10:1468709001-1468710000	CHH	0.0136519	0.2	0.00494844	0.00540939
chr10:1487559001-1487560000	CHH	0.265306	0	8.36e-13	6.5835e-12
chr10:1496990001-1496991000	CHH	0	0.176471	8.06e-05	0.000139925
chr10:1513711001-1513712000	CHH	0.017673	0.2	0.00361833	0.00409758
chr10:1521278001-1521279000	CHH	0.023622	0.166667	0.000183175	0.000290219
chr10:1524172001-1524173000	CHH	0.0135338	0.172414	0.000570176	0.000796384
chr10:1524993001-1524994000	CHH	0.025	0.140187	0.00340071	0.00388792
chr10:1525286001-1525287000	CHH	0.0101892	0.127168	1.02e-09	5.16254e-09
chr10:1540901001-1540902000	CHH	0.163636	0	0.00180193	0.00221449
chr10:1567526001-1567527000	CHH	0.0171844	0.241379	0.00141991	0.00179381
chr10:1569348001-1569349000	CHH	0.0138614	0.134831	0.000551434	0.00077291
chr10:1589463001-1589464000	CHH	0	0.222222	0.00146077	0.0018396
chr10:1595338001-1595339000	CHH	0.133333	0	0.000974913	0.0012845
chr10:1616701001-1616702000	CHH	0.157895	0	3.55e-07	1.04793e-06
chr10:1645095001-1645096000	CHH	0.147368	0.0284264	1.56e-10	8.9775e-10
chr10:1655706001-1655707000	CHH	0.00753769	0.115237	0.0004702	0.000669238
chr10:1691235001-1691236000	CHH	0.0314286	0.133333	1.22e-09	6.09745e-09
chr10:1705103001-1705104000	CHH	0.259259	0.0327654	2.64e-12	1.98124e-11	PtXG53490
chr10:1712031001-1712032000	CHH	0.116071	0.0149254	1.54e-14	1.62412e-13
chr10:1726659001-1726660000	CHH	0.483333	0	4.46e-12	3.27523e-11
chr10:1733278001-1733279000	CHH	0.0113107	0.117647	1.14e-06	3.06303e-06
chr10:1742624001-1742625000	CHH	0.144404	0.0405844	8.44e-14	8.00523e-13
chr10:1752370001-1752371000	CHH	0.132867	0	0.00109649	0.00142896
chr10:1752371001-1752372000	CHH	0.159509	0.025641	0.000209486	0.000326079
chr11:6583001-6584000	CHH	0	0.2	1.14e-08	4.69735e-08
chr11:10952001-10953000	CHH	0.168192	0.015625	7.37e-06	1.64741e-05	PtJG00500
chr11:15018001-15019000	CHH	0.2	0.0107431	0.00734987	0.0075974
chr11:16373001-16374000	CHH	0.117647	0	0.00108688	0.00141953
chr11:27069001-27070000	CHH	0.166667	0.0322048	0.00152629	0.00191406
chr11:37292001-37293000	CHH	0.0217391	0.138686	0.000235501	0.000360941
chr11:41991001-41992000	CHH	0	0.104046	1.75e-05	3.55645e-05
chr11:47003001-47004000	CHH	0.104651	0	0.00335088	0.00383645
chr11:55526001-55527000	CHH	0.00398406	0.148148	1.57e-05	3.22348e-05
chr11:57717001-57718000	CHH	0	0.100334	1.66e-05	3.38793e-05	PtJG02380
chr11:88751001-88752000	CHH	0.5	0.0196221	0.00570252	0.0061219
chr11:90256001-90257000	CHH	0.0145911	0.148148	0.00389969	0.00436867
chr11:94032001-94033000	CHH	0	0.110092	3.78e-07	1.10763e-06	PtJG03820
chr11:100194001-100195000	CHH	0.0158265	0.136364	0.00671791	0.00703222	PtJG04100
chr11:100761001-100762000	CHH	0.0194715	0.166667	0.000233808	0.000358805
chr11:102838001-102839000	CHH	0.107438	0	0.00175845	0.00216996
chr11:125180001-125181000	CHH	0.043956	0.169811	0.00907424	0.00916613
chr11:126528001-126529000	CHH	0	0.125984	0.000104151	0.000175343
chr11:136645001-136646000	CHH	0.00675676	0.324324	1.16e-14	1.23424e-13
chr11:138352001-138353000	CHH	0.222222	0	0.00229171	0.00273634
chr11:146340001-146341000	CHH	0.0106082	0.122581	3.44e-18	5.8995e-17	PtJG06160
chr11:172608001-172609000	CHH	0.209402	0	3.5e-10	1.91301e-09
chr11:172934001-172935000	CHH	0.00879121	0.114035	0.00531597	0.00576117	PtJG07070
chr11:176262001-176263000	CHH	0.263158	0.00865801	9.77e-08	3.31764e-07
chr11:200659001-200660000	CHH	0.266667	0.0176768	0.00113503	0.00147538
chr11:231580001-231581000	CHH	0.191489	0	8.76e-05	0.000150333
chr11:256975001-256976000	CHH	0.0159574	0.4	0.00855222	0.00870124
chr11:283740001-283741000	CHH	0.0240385	0.2	0.00808036	0.0082633
chr11:286445001-286446000	CHH	0.013369	0.142857	1.95e-14	1.995e-13
chr11:311100001-311101000	CHH	0.00941177	0.206897	0.000136295	0.000222724
chr11:311393001-311394000	CHH	0.0189204	0.133333	4.2e-05	7.86761e-05
chr11:319842001-319843000	CHH	0.146341	0.00888889	0.00372063	0.00419754
chr11:331904001-331905000	CHH	0.0126354	0.333333	2.5e-05	4.88971e-05
chr11:332883001-332884000	CHH	0.285714	0.0606061	2.58e-06	6.36099e-06
chr11:337628001-337629000	CHH	0.183673	0.0202899	0.00043175	0.000619299
chr11:354933001-354934000	CHH	0.153226	0.0186335	0.000151384	0.000245371
chr11:364486001-364487000	CHH	0.0252874	0.258065	3.81e-05	7.18766e-05
chr11:366155001-366156000	CHH	0.259259	0.0193548	9.5e-23	2.61414e-21
chr11:381280001-381281000	CHH	0.0585774	0.205882	3.11e-05	5.98019e-05	PtJG13430
chr11:385719001-385720000	CHH	0.0125281	0.142857	5.95e-07	1.67975e-06
chr11:421076001-421077000	CHH	0.25	0.0451128	0.00538263	0.00581761
chr11:440691001-440692000	CHH	0.238095	0.00352113	1.63e-08	6.55835e-08
chr11:486870001-486871000	CHH	0	0.132653	1.49e-07	4.82687e-07
chr11:493880001-493881000	CHH	0	0.113402	0.000188875	0.000298066
chr11:497034001-497035000	CHH	0.0132743	0.156863	0.00118019	0.0015264	PtJG17520
chr11:498146001-498147000	CHH	0.116438	0.015873	2.16e-05	4.29845e-05
chr11:498949001-498950000	CHH	0.0349727	0.183333	0.00549328	0.0059265
chr11:519203001-519204000	CHH	0.181818	0.0133518	1.4e-37	1.33512e-35
chr11:540840001-540841000	CHH	0.0110865	0.128713	4.02e-17	5.86822e-16
chr11:559889001-559890000	CHH	0	0.15	0.000125139	0.000206466	PtJG19370
chr11:566004001-566005000	CHH	0.153846	0.0265252	0.00272104	0.00318697
chr11:587736001-587737000	CHH	0.00984529	0.234043	0.00577947	0.00619617
chr11:592624001-592625000	CHH	0.02	0.137931	0.000723816	0.000982966	PtJG20400
chr11:600473001-600474000	CHH	0.154472	0.0199097	1.08e-05	2.3272e-05
chr11:639094001-639095000	CHH	0.00313917	0.135417	6.58e-11	4.07042e-10
chr11:656897001-656898000	CHH	0.126984	0.0194037	9.76e-05	0.000166066
chr11:670698001-670699000	CHH	0.00486855	0.166667	0.00939297	0.00945219
chr11:736165001-736166000	CHH	0	0.12766	4.89e-05	8.99129e-05
chr11:739175001-739176000	CHH	0	0.2	4.59e-05	8.4853e-05
chr11:758525001-758526000	CHH	0.0114943	0.16	9.7e-06	2.11492e-05
chr11:760769001-760770000	CHH	0.0228571	0.306122	6.06e-05	0.000109244
chr11:763771001-763772000	CHH	0.00983607	0.166667	0.000163533	0.000262222
chr11:767346001-767347000	CHH	0	0.105263	2.24e-07	6.91052e-07
chr11:771419001-771420000	CHH	0.0290816	0.32	0.000262265	0.000395878
chr11:774638001-774639000	CHH	0.1	0	0.000889247	0.00118467
chr11:878914001-878915000	CHH	0.118012	0.0142768	6.3e-05	0.000112891
chr11:878991001-878992000	CHH	0.264463	0.0325581	0.00376455	0.00423512
chr11:897980001-897981000	CHH	0.017396	0.4	0.000125266	0.000206534
chr11:898106001-898107000	CHH	0.00768808	0.117647	0.000643078	0.000887848
chr11:899306001-899307000	CHH	0.0190678	0.409091	9.05e-06	1.98222e-05
chr11:919155001-919156000	CHH	0.333333	0.00916497	1.22e-06	3.2452e-06
chr11:930798001-930799000	CHH	0.00865801	0.158192	7.87e-07	2.1731e-06
chr11:936383001-936384000	CHH	0.00835655	0.133333	0.000270603	0.00040718
chr11:951140001-951141000	CHH	0.00951581	0.2	1.2e-13	1.08408e-12
chr11:960574001-960575000	CHH	0.0167428	0.123077	4.56e-08	1.66921e-07
chr11:961043001-961044000	CHH	0.12	0	5.3e-05	9.67826e-05
chr11:995637001-995638000	CHH	0.264706	0.0263692	3.29e-05	6.28091e-05
chr11:996922001-996923000	CHH	0.0149083	0.5	0.00407014	0.00453839
chr11:1020109001-1020110000	CHH	0.307692	0	0.00654694	0.00688159	PtJG32890
chr11:1020110001-1020111000	CHH	0.235294	0.010772	8.53e-05	0.000146807	PtJG32890
chr11:1045398001-1045399000	CHH	0.137931	0.0208944	0.00242864	0.0028783
chr11:1072934001-1072935000	CHH	0.545455	0	0.00031438	0.000467469
chr11:1082137001-1082138000	CHH	0.176471	0	7.75e-15	8.39525e-14
chr11:1087380001-1087381000	CHH	0.0280224	0.211111	7.34e-09	3.11984e-08
chr11:1105548001-1105549000	CHH	0.0134969	0.333333	6.55e-07	1.8383e-06
chr11:1106602001-1106603000	CHH	0.142857	0	0.000164024	0.00026281
chr11:1106805001-1106806000	CHH	0.25	0	0.00995979	0.00995979
chr11:1111715001-1111716000	CHH	0.0134168	0.173077	5.94e-13	4.82046e-12
chr11:1113884001-1113885000	CHH	0	0.666667	0.00554251	0.00597423
chr11:1126424001-1126425000	CHH	0	0.368421	3.05e-11	1.97343e-10
chr11:1132198001-1132199000	CHH	0.0215517	0.307692	0.000103863	0.000175228
chr11:1132337001-1132338000	CHH	0.0168488	0.168539	0.000205692	0.00032059	PtJG37070
chr11:1142885001-1142886000	CHH	0.348259	0.00295218	2.18e-98	5.21892e-95
chr11:1192327001-1192328000	CHH	0.0103959	0.222222	0.000288814	0.000432138
chr11:1214037001-1214038000	CHH	0.010352	0.181818	0.00291115	0.00337987
chr11:1215464001-1215465000	CHH	0.0225564	0.195122	1.46e-07	4.74252e-07	PtJG39620
chr11:1227815001-1227816000	CHH	0.215278	0.00535966	8.03e-22	2.04509e-20
chr11:1229541001-1229542000	CHH	0.142857	0.0162731	1.73e-06	4.4438e-06
chr11:1232682001-1232683000	CHH	0.00662252	0.333333	0.000840292	0.00112509
chr11:1236417001-1236418000	CHH	0.139535	0	0.00169522	0.00210169
chr11:1242189001-1242190000	CHH	0.126796	0.0147679	2.33e-09	1.10895e-08
chr11:1242875001-1242876000	CHH	0.0141408	0.222222	2.02e-06	5.11733e-06
chr11:1244195001-1244196000	CHH	0.0210526	0.48	2.71e-07	8.20195e-07
chr11:1244937001-1244938000	CHH	0	0.123711	0.000374946	0.000544488
chr11:1248378001-1248379000	CHH	0.00727273	0.109589	3.86e-05	7.27053e-05
chr11:1253152001-1253153000	CHH	0.0165289	0.193548	0.00214496	0.00258692
chr11:1272981001-1272982000	CHH	0.10101	0	8.81e-05	0.000151083
chr11:1276493001-1276494000	CHH	0	0.166667	0.00115349	0.00149661
chr11:1278869001-1278870000	CHH	0.0153061	0.147368	1.12e-09	5.6448e-09
chr11:1282172001-1282173000	CHH	0.255319	0.0139383	8.04e-07	2.21493e-06
chr11:1316315001-1316316000	CHH	0.00520833	0.188679	0.000436986	0.000625685
chr11:1375488001-1375489000	CHH	0.0223945	0.193878	0.000113424	0.000189224
chr11:1376593001-1376594000	CHH	0.2	0	0.00122489	0.0015791
chr11:1411540001-1411541000	CHH	0.00788835	0.168675	8.15e-12	5.80688e-11
chr11:1427423001-1427424000	CHH	0.0259556	0.130719	2.1e-05	4.1895e-05
chr11:1437335001-1437336000	CHH	0.0108865	0.142857	0.00897428	0.00908432
chr11:1440374001-1440375000	CHH	0.0125392	0.164286	2.66e-07	8.09154e-07
chr11:1448257001-1448258000	CHH	0.0029976	0.150943	0.00273696	0.00320248
chr11:1457265001-1457266000	CHH	0.333333	0.0108696	0.00395813	0.00442586
chr11:1482409001-1482410000	CHH	0.00788229	0.149606	1.98e-16	2.64811e-15
chr11:1487951001-1487952000	CHH	0.0215413	0.152778	8.42e-11	5.15537e-10
chr11:1492074001-1492075000	CHH	0.109974	0.00798403	3.9e-08	1.44978e-07	PtJG48740
chr11:1497914001-1497915000	CHH	0.00735294	0.108696	0.00790787	0.00810074
chr11:1505668001-1505669000	CHH	0.131579	0.0189983	9.07e-05	0.000155319
chr11:1507677001-1507678000	CHH	0.0204444	0.15873	8.12e-06	1.80327e-05
chr11:1511121001-1511122000	CHH	0.019802	0.131579	7.03e-06	1.58324e-05
chr11:1522964001-1522965000	CHH	0.226328	0	0.00411279	0.00458091
chr11:1537850001-1537851000	CHH	0.172888	0.0495208	3.17e-16	4.10215e-15
chr11:1542001001-1542002000	CHH	0.0180371	0.146014	5.69e-39	6.81093e-37
chr11:1550891001-1550892000	CHH	0.0100897	0.157895	0.00011232	0.000187775
chr11:1556943001-1556944000	CHH	0.0116034	0.129032	2.88e-05	5.56026e-05
chr11:1558085001-1558086000	CHH	0.0284553	0.148515	5.8e-05	0.000105032
chr11:1611766001-1611767000	CHH	0.0191847	0.2	0.00433826	0.00480379
chr11:1637488001-1637489000	CHH	0.2	0.0163785	0.00214728	0.00258841
chr11:1645145001-1645146000	CHH	0.130769	0	0.000515748	0.000728867
chr12:24923001-24924000	CHH	0	0.125	5.13e-10	2.69917e-09
chr12:28204001-28205000	CHH	0.296296	0.0116959	7.21e-13	5.73447e-12
chr12:31974001-31975000	CHH	0.115385	0	1.13e-05	2.41537e-05
chr12:84959001-84960000	CHH	0.00984529	0.459459	1.86e-07	5.92133e-07
chr12:93181001-93182000	CHH	0.111987	0.00972763	2.31e-28	1.17663e-26
chr12:104583001-104584000	CHH	0.0546218	0.237864	8.71e-10	4.43654e-09
chr12:111466001-111467000	CHH	0.0224719	0.148325	3.96e-12	2.93506e-11	PtQG03750
chr12:123917001-123918000	CHH	0.0027972	0.3	3.65e-13	3.08767e-12	PtQG04270
chr12:124879001-124880000	CHH	0.0170025	0.135338	1.13e-09	5.68324e-09
chr12:124990001-124991000	CHH	0.0233503	0.159509	1.53e-22	4.1623e-21
chr12:132708001-132709000	CHH	0.0103725	0.256659	4.71e-44	1.12757e-41
chr12:145977001-145978000	CHH	0.0159151	0.125	2.17e-05	4.31119e-05
chr12:156975001-156976000	CHH	0	0.428571	0.000909811	0.00120871
chr12:170462001-170463000	CHH	0.0165289	0.2	0.0045054	0.00498195
chr12:174848001-174849000	CHH	0.00954357	0.333333	1.79e-06	4.58317e-06
chr12:188717001-188718000	CHH	0.166667	0.0170543	0.00137408	0.00174512
chr12:205260001-205261000	CHH	0.158333	0.0278075	0.000158083	0.000255021
chr12:214794001-214795000	CHH	0.015114	0.133333	2.78e-06	6.79808e-06
chr12:214827001-214828000	CHH	0.0148121	0.125	2.96e-06	7.19415e-06
chr12:220874001-220875000	CHH	0.122449	0.0189573	2.29e-05	4.52705e-05
chr12:229591001-229592000	CHH	0.2	0.0151976	4.22e-08	1.55187e-07
chr12:230539001-230540000	CHH	0.142857	0.0131579	0.00189614	0.00231718
chr12:261059001-261060000	CHH	0.0192678	0.146341	1.59e-06	4.12401e-06
chr12:266408001-266409000	CHH	0	0.106383	0.000311307	0.000463476
chr12:266791001-266792000	CHH	0.0530612	0.22	2.33e-09	1.10895e-08
chr12:274286001-274287000	CHH	0.154639	0.015	4.35e-06	1.02197e-05	PtQG08890
chr12:274751001-274752000	CHH	0.02443	0.135135	9.46e-05	0.000161535
chr12:302967001-302968000	CHH	0.0209171	0.133333	7.31e-05	0.000128206
chr12:304233001-304234000	CHH	0	0.133333	0.000595914	0.000827505
chr12:327042001-327043000	CHH	0.0186738	0.125	8.51e-05	0.00014674
chr12:331027001-331028000	CHH	0.0116279	0.117647	1.17e-11	8.16612e-11
chr12:334572001-334573000	CHH	0.0289855	0.157895	0.000923668	0.00122508
chr12:346219001-346220000	CHH	0.0655738	0.206349	1.49e-05	3.08569e-05
chr12:357311001-357312000	CHH	0.0127107	0.144737	3.04e-07	9.10859e-07
chr12:364146001-364147000	CHH	0.210526	0.0382445	7.72e-05	0.000134706
chr12:365992001-365993000	CHH	0.00562852	0.4	0.00283696	0.00330174
chr12:366102001-366103000	CHH	0.0133495	0.213115	3.76e-07	1.10312e-06
chr12:366193001-366194000	CHH	0.0170683	0.133333	0.00440544	0.00487592
chr12:377512001-377513000	CHH	0.15894	0.0115894	1.23e-09	6.13463e-09
chr12:391775001-391776000	CHH	0.0128262	0.121339	1.77e-13	1.5694e-12
chr12:405581001-405582000	CHH	0.0179872	0.375	2.84e-09	1.32533e-08
chr12:415679001-415680000	CHH	0.0172414	0.118421	0.00131412	0.00167876
chr12:425163001-425164000	CHH	0.019802	0.240283	1.84e-15	2.128e-14
chr12:448004001-448005000	CHH	0.159091	0.0109204	1.39e-06	3.64875e-06
chr12:456315001-456316000	CHH	0.0102339	0.135135	1.63e-17	2.51756e-16
chr12:485662001-485663000	CHH	0.0116424	0.285714	1.16e-06	3.10979e-06
chr12:500646001-500647000	CHH	0	0.265957	0.00172517	0.00213329
chr12:509369001-509370000	CHH	0.011274	0.290909	6.12e-13	4.93309e-12
chr12:529603001-529604000	CHH	0.0125261	0.288889	2.36e-10	1.31698e-09
chr12:576406001-576407000	CHH	0.25	0.0256983	8.41e-05	0.000145264
chr12:581580001-581581000	CHH	0.0186335	0.266667	6.13e-08	2.18057e-07
chr12:582135001-582136000	CHH	0.1375	0.0202899	3.97e-14	3.91119e-13
chr12:595154001-595155000	CHH	0	0.116667	9.89e-05	0.000168039
chr12:638680001-638681000	CHH	0.0397045	0.2	0.00415999	0.0046278
chr12:642034001-642035000	CHH	0.131868	0.0258065	2.83e-05	5.47255e-05
chr12:643621001-643622000	CHH	0.0487805	0.448276	5.96e-05	0.000107766
chr12:679310001-679311000	CHH	0.0270758	0.12963	7.99e-09	3.3617e-08
chr12:689784001-689785000	CHH	0.0266272	0.4	0.00122628	0.00158004
chr12:690099001-690100000	CHH	0.0133452	0.166667	0.00182618	0.00223917
chr12:691702001-691703000	CHH	0.2	0	0.0026851	0.00314642
chr12:698702001-698703000	CHH	0.207792	0.0157978	8.23e-06	1.82601e-05
chr12:701043001-701044000	CHH	0.00985222	0.5	0.00141715	0.00179127
chr12:710220001-710221000	CHH	0.0146252	0.132231	4.81e-08	1.74472e-07
chr12:720567001-720568000	CHH	0	0.2	1.7e-05	3.46366e-05
chr12:720785001-720786000	CHH	0.0196721	0.131868	7.6e-07	2.10827e-06
chr12:735349001-735350000	CHH	0.666667	0.0217277	2.82e-05	5.45762e-05
chr12:736251001-736252000	CHH	0.375	0.016341	0.000828477	0.00111194
chr12:744886001-744887000	CHH	0.146067	0.0264117	6.21e-08	2.20575e-07
chr12:760027001-760028000	CHH	0	0.5	0.00232226	0.00276867
chr12:762391001-762392000	CHH	0.00444444	0.311475	1.85e-17	2.82096e-16
chr12:763639001-763640000	CHH	0.112903	0	5.68e-08	2.03257e-07
chr12:767598001-767599000	CHH	0	0.7	0.000512377	0.000724959
chr12:874582001-874583000	CHH	0.125506	0	0.000248167	0.000377934
chr12:895038001-895039000	CHH	0.0182648	0.210526	1.22e-07	4.0565e-07
chr12:896196001-896197000	CHH	0.03125	0.22973	0.00560325	0.00603156
chr12:904894001-904895000	CHH	0.0405797	0.5	1.52e-05	3.13697e-05	PtQG27120
chr12:921053001-921054000	CHH	0.333333	0.0166528	0.000726265	0.000985087
chr12:929998001-929999000	CHH	0.3	0.0187919	3.34e-07	9.94522e-07	PtQG27810
chr12:932562001-932563000	CHH	0	0.222222	0.00283572	0.00330174
chr12:948359001-948360000	CHH	0	0.144444	3.37e-05	6.40809e-05
chr12:959505001-959506000	CHH	0.0218914	0.333333	4.24e-06	9.98088e-06
chr12:963140001-963141000	CHH	0.029734	0.3125	8.75e-05	0.000150269
chr12:977479001-977480000	CHH	0.12069	0	4.44e-06	1.03904e-05
chr12:978266001-978267000	CHH	0.162921	0	1.83e-09	8.90451e-09
chr12:980125001-980126000	CHH	0.0163265	0.157895	0.00339554	0.00388386
chr12:990766001-990767000	CHH	0.00554017	0.122449	2.39e-06	5.92304e-06
chr12:992118001-992119000	CHH	0.117647	0.0127946	0.00849439	0.00865712
chr12:997813001-997814000	CHH	0.011919	0.350282	1.19e-17	1.862e-16
chr12:999265001-999266000	CHH	0.014415	0.145695	2.19e-07	6.80008e-07
chr12:1002834001-1002835000	CHH	0.00923787	0.128713	6.29e-05	0.000112796
chr12:1017269001-1017270000	CHH	0.037594	0.142857	1.66e-06	4.28699e-06
chr12:1028489001-1028490000	CHH	0.141221	0.0180072	1.66e-08	6.64555e-08
chr12:1038798001-1038799000	CHH	0.136364	0.0199203	1.21e-05	2.5567e-05
chr12:1049222001-1049223000	CHH	0.0199203	0.144578	3.61e-17	5.33478e-16
chr12:1053973001-1053974000	CHH	0.0120482	0.154717	3.3e-12	2.45348e-11
chr12:1055673001-1055674000	CHH	0.129032	0.0122699	0.00136889	0.00174037
chr12:1070412001-1070413000	CHH	0	0.10989	9.17e-07	2.49466e-06	PtQG32180
chr12:1074767001-1074768000	CHH	0.368421	0.00740741	0.00320277	0.00368125
chr12:1074987001-1074988000	CHH	0.255	0.02977	7.19e-39	8.1966e-37
chr12:1086881001-1086882000	CHH	0	0.114583	0.00677297	0.00707438
chr12:1087163001-1087164000	CHH	0.0320611	0.134048	9.67e-28	4.53921e-26
chr12:1100895001-1100896000	CHH	0.0147059	0.146341	2.31e-05	4.56282e-05
chr12:1104914001-1104915000	CHH	0.121951	0.0105105	6.02e-05	0.000108605
chr12:1150213001-1150214000	CHH	0.0121951	0.121212	0.000122795	0.000203019
chr12:1170640001-1170641000	CHH	0.222222	0.0210158	0.00182669	0.00223917
chr12:1172343001-1172344000	CHH	0	0.133333	3.37e-07	1.00221e-06
chr12:1181157001-1181158000	CHH	0.0167598	0.152174	0.000289369	0.000432682
chr12:1190691001-1190692000	CHH	0	1	0.00392079	0.00439026
chr12:1195274001-1195275000	CHH	0.3125	0	0.000796737	0.00107157
chr12:1215777001-1215778000	CHH	0.00743453	0.14	1.02e-13	9.39185e-13
chr12:1224005001-1224006000	CHH	0.00589102	0.12987	3.67e-08	1.36853e-07
chr12:1234343001-1234344000	CHH	0.00722022	0.175439	3.91e-13	3.27292e-12
chr12:1235796001-1235797000	CHH	0.545455	0.0187251	0.000119089	0.000197437
chr12:1245602001-1245603000	CHH	0.0262431	0.131737	5.26e-07	1.49732e-06
chr12:1247042001-1247043000	CHH	0.0102041	1	5.82e-06	1.32949e-05
chr12:1250820001-1250821000	CHH	0.0203952	0.35	0.000897216	0.00119396
chr12:1266524001-1266525000	CHH	0.127273	0.0124648	1.81e-06	4.62448e-06
chr12:1284177001-1284178000	CHH	0.0118097	0.214286	1.2e-06	3.19911e-06
chr12:1315814001-1315815000	CHH	0.0240385	0.147059	0.00135603	0.00172586
chr12:1317562001-1317563000	CHH	0	0.140496	1.03e-07	3.47788e-07
chr12:1317698001-1317699000	CHH	0.0236842	0.142857	0.0033494	0.00383645
chr12:1334256001-1334257000	CHH	0.102493	0	5.87e-12	4.27136e-11
chr12:1338924001-1338925000	CHH	0.25	0	9.53e-08	3.26392e-07
chr12:1343783001-1343784000	CHH	0.145833	0.0193004	1.38e-07	4.51945e-07
chr12:1350875001-1350876000	CHH	0.0130719	0.22093	4e-08	1.48006e-07
chr12:1376879001-1376880000	CHH	0.18	0.01	1.77e-06	4.53681e-06
chr12:1383084001-1383085000	CHH	0.00274725	0.104878	5.7e-14	5.54707e-13
chr12:1387221001-1387222000	CHH	0.0119177	0.119048	2.51e-05	4.90526e-05
chr12:1389971001-1389972000	CHH	0.12987	0	0.000268075	0.000403651
chr2:967001-968000	CHH	0.133333	0.029703	0.000359651	0.000526608	Pt2G00040
chr2:18337001-18338000	CHH	0.0181172	0.15625	4.31e-05	8.0422e-05
chr2:18417001-18418000	CHH	0.0140264	0.166667	0.00601166	0.00639073
chr2:18659001-18660000	CHH	0.021978	0.157303	2.13e-08	8.3457e-08
chr2:44225001-44226000	CHH	0.0173243	0.208696	5.56e-17	7.87612e-16
chr2:44438001-44439000	CHH	0.0145275	0.153333	1.91e-09	9.21883e-09
chr2:47725001-47726000	CHH	0.308725	0.0432692	5.58e-16	7.0308e-15	Pt2G01490,Pt2G01500
chr2:52524001-52525000	CHH	0	0.100529	0.00102096	0.00133854
chr2:57928001-57929000	CHH	0.02836	0.4	0.00588158	0.00628313
chr2:60416001-60417000	CHH	0.0622568	0.207547	0.000881153	0.00117454
chr2:67443001-67444000	CHH	0.0207612	0.122642	5.27e-06	1.21662e-05
chr2:78992001-78993000	CHH	0.0120668	0.16	9.39e-06	2.05294e-05
chr2:80192001-80193000	CHH	0.0138889	0.153846	0.0011587	0.00150186
chr2:83989001-83990000	CHH	0.131148	0.0172084	0.000115233	0.000191975
chr2:84120001-84121000	CHH	0.2	0.0137429	0.000491724	0.000698213
chr2:101469001-101470000	CHH	0.057377	0.182927	6.07e-05	0.000109342
chr2:103198001-103199000	CHH	0.0154303	0.147541	7.89e-14	7.55546e-13	Pt2G03310
chr2:106909001-106910000	CHH	0.00458716	0.161905	2.62e-14	2.61345e-13
chr2:109188001-109189000	CHH	0.0128139	0.26	2.05e-12	1.56296e-11
chr2:122989001-122990000	CHH	0.186275	0	0.00257189	0.00302709
chr2:131243001-131244000	CHH	0	0.122549	0.000974039	0.00128406	Pt2G04270
chr2:137899001-137900000	CHH	0.0158983	0.253165	8.82e-14	8.31302e-13
chr2:149853001-149854000	CHH	0.0344262	0.136986	0.00259986	0.00305626
chr2:156369001-156370000	CHH	0.139785	0.00636943	1.38e-05	2.88283e-05
chr2:160149001-160150000	CHH	0.00599401	0.111732	0.000212351	0.000329254
chr2:170211001-170212000	CHH	0.0233034	0.15	0.000137547	0.000224616
chr2:170486001-170487000	CHH	0.0118993	0.121622	1.5e-05	3.10372e-05
chr2:173315001-173316000	CHH	0.0245587	0.25	0.00100018	0.00131418
chr2:173393001-173394000	CHH	0.0127953	0.222222	1.87e-08	7.36312e-08	Pt2G05280
chr2:174472001-174473000	CHH	0.0107226	0.223881	0.00308302	0.00355527
chr2:178345001-178346000	CHH	0.25	0.0117015	0.00165126	0.00205463
chr2:179693001-179694000	CHH	0.0163934	0.4	0.00762693	0.0078487
chr2:184315001-184316000	CHH	0.14539	0	2.39e-06	5.92304e-06
chr2:189275001-189276000	CHH	0.0205128	0.185185	0.00157057	0.00196342
chr2:198919001-198920000	CHH	0.128205	0.0139427	0.00234708	0.00279409
chr2:202057001-202058000	CHH	0.13073	0.0238853	4.28e-30	2.4991e-28
chr2:204636001-204637000	CHH	0.013587	0.161355	4.96e-31	3.04468e-29
chr2:206583001-206584000	CHH	1	0.0175879	0.00170481	0.00211139
chr2:213680001-213681000	CHH	0.29652	0.0131737	2.77e-38	3.01426e-36
chr2:214940001-214941000	CHH	0.00578035	0.125	0.000170533	0.000271989
chr2:219493001-219494000	CHH	0	0.109375	0.000218683	0.000337759
chr2:221101001-221102000	CHH	0.201327	0.028133	1.85e-18	3.33e-17
chr2:228612001-228613000	CHH	0.107692	0	4.06e-09	1.83389e-08
chr2:241625001-241626000	CHH	0.0058997	0.113208	0.000792385	0.00106631	Pt2G07580
chr2:268350001-268351000	CHH	0.0338346	0.191667	1.68e-05	3.42583e-05
chr2:298092001-298093000	CHH	0.2	0.0277778	0.000268089	0.000403651
chr2:307949001-307950000	CHH	0.00584795	0.714286	0.000550224	0.00077212
chr2:313120001-313121000	CHH	0.00905433	0.133333	0.00649061	0.00683914
chr2:316312001-316313000	CHH	0.115385	0.0096463	2.39e-06	5.92304e-06
chr2:319199001-319200000	CHH	0.196078	0.0228571	9.59e-05	0.000163405	Pt2G10520
chr2:319330001-319331000	CHH	0.16	0.0172928	2.12e-05	4.22588e-05
chr2:338504001-338505000	CHH	0.026178	0.133333	0.000375046	0.000544488
chr2:342248001-342249000	CHH	0.0323102	0.333333	2.07e-07	6.49486e-07
chr2:342495001-342496000	CHH	0.0231959	0.166667	0.000125095	0.000206466
chr2:344626001-344627000	CHH	0	1	8.68e-06	1.91168e-05
chr2:352106001-352107000	CHH	0.130435	0.0254075	3.87e-05	7.28363e-05	Pt2G11540
chr2:360173001-360174000	CHH	0.00643087	0.206452	0.000200279	0.000312969
chr2:365129001-365130000	CHH	0.0252874	0.5	5.57e-05	0.000101327
chr2:368631001-368632000	CHH	0.0240202	0.138211	4.44e-07	1.28374e-06
chr2:392711001-392712000	CHH	0.0148402	0.155963	4.6e-08	1.68128e-07
chr2:402129001-402130000	CHH	0.170455	0.0233209	1.12e-05	2.40043e-05
chr2:417032001-417033000	CHH	0.225	0.0182106	1.51e-06	3.93356e-06
chr2:421023001-421024000	CHH	0	0.25	3.17e-05	6.08579e-05
chr2:427874001-427875000	CHH	0.1	0.333333	0.00196832	0.00239683
chr2:429265001-429266000	CHH	0.0148423	0.181818	0.000103445	0.000174769
chr2:433961001-433962000	CHH	0	0.126866	0.000173906	0.000277184
chr2:434608001-434609000	CHH	0.0150754	0.206897	0.000105681	0.000177544
chr2:436134001-436135000	CHH	0	0.108108	0.000316612	0.000470204
chr2:438310001-438311000	CHH	0.142857	0.0260417	6.1e-05	0.0001098
chr2:441339001-441340000	CHH	0.0131387	0.164948	0.00900399	0.00911055
chr2:453066001-453067000	CHH	0.167264	0.010757	6.64e-40	9.35068e-38
chr2:456362001-456363000	CHH	0.0106952	0.222222	5.57e-06	1.27604e-05
chr2:477036001-477037000	CHH	0.222222	0	0.00276734	0.00323213
chr2:486937001-486938000	CHH	0.0147493	0.1875	3.17e-07	9.45078e-07
chr2:491185001-491186000	CHH	0	0.125	0.000531251	0.000748567
chr2:502074001-502075000	CHH	0.0212766	0.777778	0.000154152	0.00024952
chr2:506758001-506759000	CHH	0.161157	0.0241935	2.94e-19	6.12031e-18
chr2:507169001-507170000	CHH	0.00478469	0.134021	1.16e-05	2.47068e-05
chr2:517586001-517587000	CHH	0.195652	0.0163934	5.45e-11	3.39773e-10
chr2:523996001-523997000	CHH	0.188235	0.0168627	1.43e-11	9.72563e-11
chr2:525180001-525181000	CHH	0.19403	0.0121396	5.23e-05	9.57234e-05
chr2:529481001-529482000	CHH	0.12766	0.00225989	3.35e-10	1.83943e-09
chr2:533251001-533252000	CHH	0.0223214	0.136364	0.000384201	0.000556429
chr2:545322001-545323000	CHH	0.0317003	0.208054	7.17e-06	1.60871e-05
chr2:551065001-551066000	CHH	0.363636	0.0254669	0.00497724	0.00543591
chr2:554338001-554339000	CHH	0.2	0	1.8e-08	7.13444e-08
chr2:559261001-559262000	CHH	0.0228571	0.333333	9.58e-05	0.000163351
chr2:564141001-564142000	CHH	0.00839161	0.153846	1.6e-07	5.16923e-07
chr2:574974001-574975000	CHH	0	0.143678	0.00363709	0.00411586
chr2:592103001-592104000	CHH	0.108844	0.00444444	0.00011893	0.00019731
chr2:593359001-593360000	CHH	0	0.102564	0.000482705	0.000686221
chr2:599801001-599802000	CHH	0.00692042	0.152542	0.000358057	0.000524595
chr2:602781001-602782000	CHH	0.185185	0.021284	0.00689115	0.00718842
chr2:615585001-615586000	CHH	0.02	0.133333	0.00409409	0.00456297
chr2:631381001-631382000	CHH	0.12987	0.0154321	1.1e-19	2.33044e-18	Pt2G22200
chr2:631512001-631513000	CHH	0.129252	0.0138889	7.49e-07	2.08017e-06	Pt2G22200
chr2:631673001-631674000	CHH	0.16	0.025641	0.00708359	0.00735391
chr2:634332001-634333000	CHH	0.241935	0.0228571	0.0027677	0.00323213
chr2:638316001-638317000	CHH	0.0204485	0.125622	1.28e-41	2.04288e-39
chr2:641246001-641247000	CHH	0.00831025	0.380952	1.1e-13	1.00129e-12
chr2:663077001-663078000	CHH	0.2	0.0201794	0.00169888	0.00210513
chr2:678823001-678824000	CHH	0.140351	0	2.09e-05	4.17303e-05
chr2:694580001-694581000	CHH	0.00738916	0.108844	8.89e-07	2.42953e-06
chr2:711668001-711669000	CHH	0	0.142857	0.00906772	0.00916341
chr2:718936001-718937000	CHH	0.0191898	0.196429	2.82e-07	8.49192e-07
chr2:721885001-721886000	CHH	0.135135	0.0123457	9.26e-08	3.18055e-07
chr2:746760001-746761000	CHH	0.333333	0.0100063	0.000210963	0.000327526
chr2:751070001-751071000	CHH	0.151515	0.00743494	4.1e-06	9.67034e-06
chr2:751093001-751094000	CHH	0.163934	0.0445026	3.19e-15	3.60229e-14
chr2:769118001-769119000	CHH	0.01526	0.204545	1.15e-06	3.08643e-06
chr2:774027001-774028000	CHH	0.125	0.00632911	4.4e-06	1.03068e-05
chr2:782796001-782797000	CHH	0.132653	0.5	0.000127942	0.000210078
chr2:783565001-783566000	CHH	0.00706215	0.26087	0.00482082	0.00529163
chr2:784248001-784249000	CHH	0.0151668	0.215686	2.94e-05	5.6624e-05
chr2:791440001-791441000	CHH	0.0234807	0.15	3.36e-05	6.39924e-05
chr2:792061001-792062000	CHH	0.0191293	0.138889	9e-14	8.44941e-13
chr2:803611001-803612000	CHH	0.153846	0.0210084	0.000179203	0.000284302
chr2:838960001-838961000	CHH	0.0150754	0.15493	6.03e-09	2.62469e-08	Pt2G29060
chr2:879816001-879817000	CHH	0.0103532	0.133333	2.01e-07	6.3315e-07
chr2:893316001-893317000	CHH	0.0057971	0.192771	4.4e-11	2.78667e-10
chr2:895973001-895974000	CHH	0.133858	0.0108077	7.17e-05	0.00012612
chr2:902156001-902157000	CHH	0	0.165289	5.05e-08	1.82624e-07
chr2:904985001-904986000	CHH	0.00334728	0.107143	2.7e-05	5.24234e-05
chr2:905741001-905742000	CHH	0.0262935	0.222222	1.76e-05	3.57071e-05
chr2:907194001-907195000	CHH	0.00678733	0.166667	8.59e-06	1.89534e-05
chr2:907882001-907883000	CHH	0	0.2	1.32e-05	2.772e-05
chr2:931934001-931935000	CHH	0.473684	0.0189772	2.82e-06	6.88886e-06
chr2:935973001-935974000	CHH	0.00861009	0.117117	0.00191398	0.0023366
chr2:938529001-938530000	CHH	0.25	0.0333333	0.0072739	0.00752863
chr2:941070001-941071000	CHH	0.508475	0.0184177	5.51e-44	1.19918e-41
chr2:942624001-942625000	CHH	0.0178571	0.130435	1.55e-05	3.19063e-05
chr2:942827001-942828000	CHH	0.0342679	0.315789	1.18e-05	2.50658e-05
chr2:958933001-958934000	CHH	0.466667	0.0187181	1.06e-05	2.28616e-05
chr2:975691001-975692000	CHH	0.2	0.00863558	0.0029771	0.00344766
chr2:979970001-979971000	CHH	0.0174346	0.137931	0.00361786	0.00409758
chr2:998580001-998581000	CHH	0.0181245	0.217391	1.51e-10	8.7107e-10
chr2:999643001-999644000	CHH	0.0193885	0.128521	4.93e-10	2.61115e-09
chr2:1004279001-1004280000	CHH	0	0.136364	0.00476132	0.00523833
chr2:1007033001-1007034000	CHH	0.0283476	0.1875	1.88e-07	5.97705e-07
chr2:1051303001-1051304000	CHH	0.0203214	0.26	1.45e-37	1.33512e-35
chr2:1054649001-1054650000	CHH	0.177419	0.0357143	0.000655027	0.000900192
chr2:1057237001-1057238000	CHH	0.122004	0.0147179	2.61e-23	7.61993e-22
chr2:1100104001-1100105000	CHH	0.019216	0.170886	4.75e-31	2.9925e-29
chr2:1123860001-1123861000	CHH	0.0152672	0.6	0.000372678	0.000543026
chr2:1175485001-1175486000	CHH	0.01875	1	0.000894855	0.00119148	Pt2G37900
chr2:1190834001-1190835000	CHH	0.152778	0.0190476	4.57e-07	1.31814e-06
chr2:1192098001-1192099000	CHH	0.0362319	0.615385	0.000154874	0.000250519
chr2:1228531001-1228532000	CHH	0.0377166	0.176471	0.000187357	0.000296061
chr2:1265861001-1265862000	CHH	0.0115132	0.2	0.000158816	0.000256031
chr2:1275952001-1275953000	CHH	0.00917431	0.16	0.00584883	0.00625932
chr2:1277338001-1277339000	CHH	0.0207769	0.155556	3.62e-08	1.35411e-07
chr2:1277351001-1277352000	CHH	0.0154875	0.125	4.32e-05	8.05458e-05
chr2:1278990001-1278991000	CHH	0.486486	0.0256148	1.21e-17	1.881e-16
chr2:1280881001-1280882000	CHH	0.25	0.0235294	0.00110836	0.00144207
chr2:1288569001-1288570000	CHH	0.16	0.00944334	4.8e-05	8.83259e-05
chr2:1290395001-1290396000	CHH	0.142857	0.0153235	6.81e-05	0.000121033
chr2:1290426001-1290427000	CHH	0.25	0.0122699	0.00480275	0.00527663
chr2:1347504001-1347505000	CHH	0.0116732	0.615385	0.000213154	0.000330285
chr2:1350952001-1350953000	CHH	0	0.145455	0.00476727	0.00524246
chr2:1360498001-1360499000	CHH	0.0382166	0.207921	6.17e-11	3.83662e-10
chr2:1360601001-1360602000	CHH	0.0335766	0.185714	6.11e-05	0.000109815
chr2:1360748001-1360749000	CHH	0.00888889	0.2	0.00141483	0.00178981
chr2:1360840001-1360841000	CHH	0.0211268	0.140845	4.57e-05	8.46139e-05
chr2:1398708001-1398709000	CHH	0.151246	0.0178947	0.00244641	0.00289792
chr2:1399424001-1399425000	CHH	0.0193837	0.192308	0.00122069	0.00157466
chr2:1402132001-1402133000	CHH	0.00884956	0.15	0.00241157	0.00286232
chr2:1420938001-1420939000	CHH	0.018018	0.166667	0.0074339	0.00767432
chr2:1434316001-1434317000	CHH	0.0232558	0.131579	1.78e-05	3.60823e-05
chr2:1453370001-1453371000	CHH	0.6	0.0111359	8.52e-05	0.00014674
chr2:1476671001-1476672000	CHH	0.0130112	0.114286	4.04e-06	9.54764e-06
chr2:1480694001-1480695000	CHH	0	0.165468	2.93e-05	5.64768e-05
chr2:1485315001-1485316000	CHH	0	0.16	0.00562527	0.00604982
chr2:1491073001-1491074000	CHH	0.272727	0.166667	5.14e-07	1.46665e-06
chr2:1491394001-1491395000	CHH	0.00477327	0.2	0.000501359	0.000711051
chr2:1529096001-1529097000	CHH	0.4	0.00428449	1.71e-05	3.48107e-05
chr2:1531010001-1531011000	CHH	0	0.23913	0.00756148	0.00778589
chr2:1537983001-1537984000	CHH	0.023511	0.151515	5.93e-07	1.67608e-06
chr2:1538037001-1538038000	CHH	0.0109091	0.210526	8.35e-08	2.89709e-07
chr2:1546623001-1546624000	CHH	0.0103413	0.144231	1.65e-08	6.62768e-08
chr2:1546991001-1546992000	CHH	0	0.203125	4.51e-06	1.05336e-05	Pt2G48870
chr2:1560710001-1560711000	CHH	0.017094	0.14876	3.6e-07	1.06007e-06
chr2:1566730001-1566731000	CHH	0	0.105263	2.51e-09	1.18754e-08	Pt2G49690
chr2:1591936001-1591937000	CHH	0.0199631	0.527778	5.73e-24	1.82902e-22
chr2:1606040001-1606041000	CHH	0.162963	0.0264317	7.58e-05	0.000132456
chr2:1622125001-1622126000	CHH	0	0.2	3.4e-05	6.45488e-05
chr2:1630611001-1630612000	CHH	0.155556	0.00588928	0.000100737	0.000170675
chr2:1633478001-1633479000	CHH	0	0.109091	0.00613857	0.00650865
chr2:1639269001-1639270000	CHH	0.0258824	0.133333	0.000606216	0.000840348	Pt2G51870
chr2:1644259001-1644260000	CHH	0	0.5	0.00120433	0.00155594
chr2:1653877001-1653878000	CHH	0.0512821	0.194444	0.00253999	0.00299396
chr2:1659039001-1659040000	CHH	0.219512	0.0293399	6.8e-05	0.000120945
chr2:1670643001-1670644000	CHH	0.0210822	0.2	5.69e-05	0.000103353
chr2:1675067001-1675068000	CHH	0.00831025	0.119048	0.00027756	0.000416862
chr2:1675605001-1675606000	CHH	0.022943	0.25	2.71e-06	6.64727e-06
chr2:1676233001-1676234000	CHH	0.00983607	0.170213	3.31e-06	7.94798e-06
chr2:1681776001-1681777000	CHH	0.00571429	0.262136	3e-20	6.84e-19
chr2:1693681001-1693682000	CHH	0.00440529	0.109091	0.00024061	0.000368064
chr2:1703823001-1703824000	CHH	0.114286	0.008	0.00225637	0.00269818
chr2:1743214001-1743215000	CHH	0.00369686	0.150685	9.65e-08	3.2909e-07
chr2:1744666001-1744667000	CHH	0.0231884	0.507042	3.89e-09	1.76376e-08
chr2:1750681001-1750682000	CHH	0	0.121212	0.0085477	0.00870034
chr2:1764358001-1764359000	CHH	0.012605	0.253968	6.79e-11	4.1895e-10
chr2:1764537001-1764538000	CHH	0.00239234	0.35	2.63e-11	1.72028e-10
chr2:1764966001-1764967000	CHH	0.285714	0.0154573	2.37e-11	1.56302e-10
chr2:1768248001-1768249000	CHH	0.140038	0.0161672	1.64e-31	1.0906e-29
chr2:1805686001-1805687000	CHH	0.0178133	0.124088	0.000250773	0.000381332
chr2:1818418001-1818419000	CHH	0.0138445	0.133333	0.000219961	0.000339296
chr2:1819096001-1819097000	CHH	0.0225225	0.153846	0.00384536	0.00431738	Pt2G58060
chr2:1836265001-1836266000	CHH	0.145161	0	0.000241299	0.000368647
chr2:1840611001-1840612000	CHH	0.0150038	0.259259	5.32e-09	2.3369e-08
chr2:1861613001-1861614000	CHH	0.186335	0	3.85e-16	4.92882e-15
chr2:1897841001-1897842000	CHH	0	0.583333	5.39e-06	1.23954e-05
chr2:1901399001-1901400000	CHH	0.0219922	0.285714	3.49e-08	1.31163e-07
chr2:1914283001-1914284000	CHH	0.0261723	0.3	0.00110487	0.00143881
chr2:1924146001-1924147000	CHH	0.0198413	0.230769	4.66e-06	1.08311e-05
chr2:1928527001-1928528000	CHH	0.0238095	0.4	1.13e-05	2.41537e-05
chr2:1933568001-1933569000	CHH	0.05	0.166667	0.00161869	0.00201516
chr2:1938755001-1938756000	CHH	0.0189897	0.153153	4.01e-15	4.46509e-14
chr2:1952374001-1952375000	CHH	0.121951	0.0124083	0.000350652	0.000515323
chr2:1960325001-1960326000	CHH	0.0547945	0.24	0.00582696	0.0062387
chr2:1973925001-1973926000	CHH	0.4	0.00457666	0.000517936	0.000731527
chr2:1974649001-1974650000	CHH	0	0.166667	0.0063961	0.00674846
chr2:1976295001-1976296000	CHH	0.137931	0.0148912	2.04e-14	2.0782e-13
chr2:1982710001-1982711000	CHH	0.116279	0.00677201	0.00607339	0.0064449	Pt2G64080
chr2:1984428001-1984429000	CHH	0	0.106195	1.05e-05	2.27073e-05
chr2:1987970001-1987971000	CHH	0.00946372	0.4	0.00267697	0.00313843
chr2:1993347001-1993348000	CHH	0.0165563	0.4	0.000524056	0.000738863
chr2:2018668001-2018669000	CHH	0.0114068	0.135135	0.00140229	0.00177717
chr2:2027072001-2027073000	CHH	0.0112782	0.363636	0.00134501	0.00171365
chr2:2033537001-2033538000	CHH	0.0175983	0.2	3.7e-05	6.99668e-05
chr2:2035794001-2035795000	CHH	0.131579	0.011236	4.02e-22	1.05388e-20
chr2:2040682001-2040683000	CHH	0	0.107692	5.75e-07	1.62713e-06	Pt2G66320
chr2:2057562001-2057563000	CHH	0.0307372	0.168317	2.7e-11	1.76125e-10
chr2:2058064001-2058065000	CHH	0.0138217	0.235294	1.02e-06	2.75607e-06
chr2:2060808001-2060809000	CHH	0.00512164	0.143969	2.1e-16	2.793e-15
chr2:2060946001-2060947000	CHH	0.00995733	0.222222	2.86e-06	6.96525e-06
chr2:2063032001-2063033000	CHH	0	0.303571	1.01e-05	2.19215e-05
chr2:2065624001-2065625000	CHH	0.0363636	0.5	0.000533589	0.000751419
chr2:2082104001-2082105000	CHH	0.00870647	0.142857	4.96e-08	1.79641e-07
chr2:2106012001-2106013000	CHH	0.0197044	0.15493	0.000584221	0.000812747
chr2:2115716001-2115717000	CHH	0.0227273	0.185567	0.00029578	0.000441457
chr2:2116456001-2116457000	CHH	0.0213523	0.16	5.98e-13	4.83653e-12
chr2:2124369001-2124370000	CHH	0.0125945	0.186667	1.24e-07	4.10589e-07	Pt2G69030
chr2:2125929001-2125930000	CHH	0.0128755	0.4	8.37e-05	0.000144782
chr2:2127575001-2127576000	CHH	0.0102925	0.2	1.78e-08	7.0786e-08
chr2:2128578001-2128579000	CHH	0.00803213	0.133333	3.94e-05	7.39793e-05
chr2:2128957001-2128958000	CHH	0	0.117647	8.31e-07	2.28406e-06
chr2:2138940001-2138941000	CHH	0.00553566	0.166667	0.000215482	0.000333461
chr2:2145588001-2145589000	CHH	0.0278539	0.15	1.75e-07	5.61595e-07	Pt2G69610
chr2:2146306001-2146307000	CHH	0	0.109541	0.000860318	0.00114805	Pt2G69630
chr2:2146622001-2146623000	CHH	0.0175747	0.12963	1.2e-11	8.32696e-11
chr2:2150613001-2150614000	CHH	0.0173611	0.163934	0.00528014	0.00572607
chr2:2156989001-2156990000	CHH	0.00862069	0.24359	6.09e-19	1.19504e-17
chr2:2172986001-2172987000	CHH	0.180113	0.00986842	7.01e-07	1.95822e-06
chr2:2176023001-2176024000	CHH	0.0142857	0.28125	7.46e-05	0.000130455
chr2:2178311001-2178312000	CHH	0.013245	1	3.89e-05	7.30978e-05
chr2:2178334001-2178335000	CHH	0.0657895	0.241071	0.00021845	0.000337617
chr2:2180051001-2180052000	CHH	0.166667	0.0163438	1.19e-06	3.17599e-06
chr2:2182782001-2182783000	CHH	0.0189573	0.124138	2.41e-11	1.58504e-10
chr2:2183436001-2183437000	CHH	0.129771	0.00947867	1.35e-23	4.09101e-22	Pt2G71070
chr2:2189461001-2189462000	CHH	0.0208845	0.266667	0.000338289	0.000499608
chr2:2192767001-2192768000	CHH	0.291667	0.046748	1.39e-07	4.53978e-07	Pt2G71460
chr2:2198432001-2198433000	CHH	0.104651	0	0.000304318	0.000453635
chr2:2200878001-2200879000	CHH	0.015625	1	0.00166051	0.00206293
chr2:2221235001-2221236000	CHH	0.0138452	0.14	0.000316293	0.000470022
chr2:2228870001-2228871000	CHH	0.0201271	0.150485	4.15e-12	3.06639e-11
chr2:2233718001-2233719000	CHH	0.00664452	0.144928	2.15e-06	5.418e-06	Pt2G72630
chr2:2246155001-2246156000	CHH	0.209302	0.00606878	2.07e-09	9.95096e-09	Pt2G73100
chr2:2265255001-2265256000	CHH	0.125	0	0.000651757	0.000896213
chr2:2272759001-2272760000	CHH	0.121212	0.00623053	0.00561374	0.00604013	Pt2G73790
chr2:2276194001-2276195000	CHH	0.00753296	0.150943	0.00205122	0.00249017
chr2:2306624001-2306625000	CHH	0.0160395	0.25	7.29e-15	7.96907e-14
chr3:6397001-6398000	CHH	0.0155421	0.169154	2.49e-06	6.14542e-06
chr3:7438001-7439000	CHH	0.0152019	0.163636	1.54e-07	4.98211e-07	Pt3G00310
chr3:10971001-10972000	CHH	0.018123	0.264706	1.09e-05	2.34664e-05
chr3:12846001-12847000	CHH	0.043956	0.19661	9.39e-07	2.55161e-06
chr3:15929001-15930000	CHH	0.0211268	0.214286	0.000199686	0.000312654
chr3:16737001-16738000	CHH	0.0166799	0.3	0.0070464	0.00731847
chr3:31625001-31626000	CHH	0.236111	0.043871	2.76e-09	1.29812e-08
chr3:40340001-40341000	CHH	0.119403	0.0125421	1.36e-21	3.3915e-20
chr3:42280001-42281000	CHH	0.0412668	0.196629	1.42e-36	1.17223e-34	Pt3G01590
chr3:59544001-59545000	CHH	0.165217	0	3.06e-15	3.47187e-14
chr3:65901001-65902000	CHH	0.0117057	0.114943	8.61e-06	1.89801e-05	Pt3G02580
chr3:66638001-66639000	CHH	0.0428266	0.195122	0.00135056	0.00171981
chr3:70160001-70161000	CHH	0.0945946	0.333333	0.000134159	0.000219683
chr3:74675001-74676000	CHH	0.00900901	0.285714	8.82e-08	3.04252e-07
chr3:77395001-77396000	CHH	0.037037	0.153846	0.000760273	0.00102772
chr3:88093001-88094000	CHH	0.0140187	0.158537	3.11e-09	1.43455e-08
chr3:89896001-89897000	CHH	0.0148842	0.307692	0.000283157	0.00042447
chr3:113386001-113387000	CHH	0.0145648	0.343137	3.3e-29	1.7955e-27
chr3:124378001-124379000	CHH	0.333333	0.05	0.00277367	0.00323753
chr3:127837001-127838000	CHH	0.162791	0.0132309	7.42e-05	0.00012985
chr3:132239001-132240000	CHH	0.173913	0.0352113	0.00107159	0.00140185
chr3:143956001-143957000	CHH	0.0134529	0.178571	0.000329256	0.000486868
chr3:158728001-158729000	CHH	0.0285714	0.208955	7.75e-08	2.70854e-07
chr3:162113001-162114000	CHH	0.0162749	0.15873	5.31e-06	1.2235e-05
chr3:163057001-163058000	CHH	0.0245902	0.133333	0.00769729	0.00791551
chr3:181438001-181439000	CHH	0.158261	0	0.00099258	0.00130562	Pt3G06400
chr3:182700001-182701000	CHH	0.0502092	0.154294	0.00744665	0.00768086
chr3:185050001-185051000	CHH	0.0329429	0.182796	3.82e-10	2.07371e-09
chr3:200237001-200238000	CHH	0.00790514	0.166667	4.45e-10	2.38863e-09
chr3:209988001-209989000	CHH	0.108808	0	4.76e-08	1.7292e-07	Pt3G07260
chr3:212253001-212254000	CHH	0.16	0.0150576	0.00135892	0.00172862	Pt3G07360
chr3:234014001-234015000	CHH	0.0160658	0.175439	0.00172077	0.00212895
chr3:237609001-237610000	CHH	0.210526	0.0366972	0.00417829	0.00464168
chr3:238807001-238808000	CHH	0	0.15	0.000197101	0.000309213
chr3:279721001-279722000	CHH	0.0196937	0.128342	2.07e-24	7.0794e-23
chr3:283188001-283189000	CHH	0.0134228	0.8	0.00820327	0.00836755
chr3:283833001-283834000	CHH	0.0140845	0.166667	2.06e-06	5.21315e-06
chr3:299102001-299103000	CHH	0.0199115	0.130435	0.000144264	0.000234466
chr3:301392001-301393000	CHH	0.0117647	0.133333	0.000950006	0.00125653
chr3:322805001-322806000	CHH	0.0299625	0.134831	1.19e-06	3.17599e-06
chr3:323385001-323386000	CHH	0.00827301	0.150838	3.27e-05	6.24771e-05
chr3:323476001-323477000	CHH	0.0160405	0.15625	4.62e-09	2.06349e-08
chr3:323628001-323629000	CHH	0.0177368	0.125	9.94e-06	2.16331e-05
chr3:324292001-324293000	CHH	0.0695297	0.218391	0.00460817	0.00509089
chr3:326506001-326507000	CHH	0.00773196	0.272727	0.00011151	0.000186551
chr3:331027001-331028000	CHH	0.0251142	0.231102	2.05e-14	2.07953e-13
chr3:339093001-339094000	CHH	0.0192308	0.2	0.00324925	0.00372901
chr3:343758001-343759000	CHH	0.0248447	0.162304	2.2e-07	6.80465e-07
chr3:344326001-344327000	CHH	0.0158311	0.15	1.61e-09	7.88209e-09
chr3:347792001-347793000	CHH	0.00728212	0.160377	3.88e-10	2.10152e-09	Pt3G11210
chr3:349146001-349147000	CHH	0.0193182	0.138889	4.12e-09	1.85749e-08
chr3:351966001-351967000	CHH	0.06	0.241935	0.00648848	0.00683914
chr3:362470001-362471000	CHH	0	0.141667	2.83e-09	1.32325e-08
chr3:362596001-362597000	CHH	0.25	0.00277778	9.59e-09	3.97894e-08
chr3:373613001-373614000	CHH	0.195652	0.0224719	0.00249931	0.00294746
chr3:374966001-374967000	CHH	0.144737	0.00473934	6.8e-26	2.80676e-24
chr3:376436001-376437000	CHH	0.0120482	0.2	9.93e-13	7.76876e-12
chr3:380010001-380011000	CHH	0.0111111	0.114345	1.61e-07	5.19453e-07
chr3:390124001-390125000	CHH	0.010279	0.205882	6.27e-05	0.000112522
chr3:404696001-404697000	CHH	0.145038	0.034632	0.0023066	0.00275244
chr3:405802001-405803000	CHH	0.0205882	0.166667	0.00592324	0.00631074
chr3:405832001-405833000	CHH	0.0151099	0.4	0.00382231	0.00429606
chr3:415592001-415593000	CHH	0.0309789	0.166667	7.21e-07	2.0094e-06
chr3:430695001-430696000	CHH	0.0277778	0.434066	7.98e-07	2.20094e-06
chr3:445179001-445180000	CHH	0.062422	0.18797	2.45e-07	7.51962e-07
chr3:470681001-470682000	CHH	0.666667	0.0359965	8.97e-05	0.000153716
chr3:505409001-505410000	CHH	0.00235849	0.428571	6.27e-19	1.22036e-17
chr3:511089001-511090000	CHH	0.0116732	0.132701	1.13e-37	1.12718e-35	Pt3G16530
chr3:522333001-522334000	CHH	0.00584795	0.134831	0.00171516	0.00212311
chr3:525418001-525419000	CHH	0.171296	0.0224632	1.09e-25	4.3491e-24
chr3:527516001-527517000	CHH	0.333333	0	8.56e-09	3.57015e-08
chr3:528695001-528696000	CHH	0.21875	0.0111732	0.00218453	0.0026267
chr3:536879001-536880000	CHH	0.0118343	0.177419	2.2e-09	1.05336e-08
chr3:538817001-538818000	CHH	0.0201436	0.140351	0.00086907	0.00115908
chr3:545561001-545562000	CHH	0.333333	0	0.00279366	0.00325768
chr3:545636001-545637000	CHH	0	0.125	0.000650432	0.000895057
chr3:548261001-548262000	CHH	0.0186916	0.138889	2.48e-07	7.60195e-07
chr3:548621001-548622000	CHH	0.0105581	0.166667	8.46e-14	8.00523e-13
chr3:553717001-553718000	CHH	0.0147929	0.666667	1.95e-07	6.175e-07
chr3:557872001-557873000	CHH	0.00497512	0.11828	2.41e-08	9.30571e-08
chr3:590769001-590770000	CHH	0.022869	0.149798	2.49e-10	1.38308e-09
chr3:597370001-597371000	CHH	0.0197905	0.210843	6.73e-09	2.89257e-08
chr3:600892001-600893000	CHH	0.195122	0.0235988	4.67e-06	1.08438e-05
chr3:611594001-611595000	CHH	0.0191562	0.134725	1.44e-26	6.26793e-25
chr3:615885001-615886000	CHH	0.0196928	0.121212	6.59e-07	1.84736e-06
chr3:626778001-626779000	CHH	0.012487	0.166008	1.17e-20	2.77325e-19
chr3:638190001-638191000	CHH	0.00582751	0.120712	1.09e-27	5.01819e-26	Pt3G20200
chr3:644409001-644410000	CHH	0.00788531	0.108696	3.18e-05	6.09521e-05
chr3:657721001-657722000	CHH	0.4	0.0186047	0.00113727	0.00147728
chr3:659925001-659926000	CHH	0.0216535	0.184049	6.85e-10	3.52665e-09
chr3:673315001-673316000	CHH	0.00828893	0.142857	2.82e-05	5.45762e-05
chr3:673316001-673317000	CHH	0.00960878	0.30303	6.46e-14	6.26123e-13
chr3:692111001-692112000	CHH	0.100515	0	8.68e-12	6.16615e-11
chr3:694838001-694839000	CHH	0.00986842	0.2	0.000646775	0.000891368
chr3:701187001-701188000	CHH	0.00245499	0.216495	3.45e-18	5.8995e-17
chr3:702115001-702116000	CHH	0.142857	0.0186335	9.13e-05	0.000156235
chr3:726894001-726895000	CHH	0.142857	0	0.00222181	0.00266484
chr3:752449001-752450000	CHH	0.0179641	0.230769	2.4e-05	4.725e-05
chr3:771170001-771171000	CHH	0.289157	0	0.000712422	0.000972371
chr3:781445001-781446000	CHH	0.133333	0.00820793	0.000503458	0.000713603
chr3:789155001-789156000	CHH	0.00537634	0.142857	0.000513122	0.000725584
chr3:795000001-795001000	CHH	0.112245	0	0.00367567	0.00415073
chr3:801022001-801023000	CHH	0.0159787	0.118211	0.00618147	0.00654219
chr3:816616001-816617000	CHH	0	0.2	0.00340389	0.0038897
chr3:823511001-823512000	CHH	0.0188679	0.2	0.00128573	0.00164689
chr3:830120001-830121000	CHH	0.155235	0.0117647	8.25e-17	1.14828e-15
chr3:838747001-838748000	CHH	0.0257336	0.144928	0.00275216	0.00321712
chr3:861896001-861897000	CHH	0	0.117647	0.000551572	0.00077291
chr3:864907001-864908000	CHH	0.0157642	0.116883	9.02e-28	4.31878e-26
chr3:867797001-867798000	CHH	0.0364963	0.318182	0.00412852	0.00459492
chr3:928861001-928862000	CHH	0.00986842	0.142857	0.00566295	0.00608488
chr3:934173001-934174000	CHH	0.1875	0.0167224	0.00567593	0.00609609
chr3:940626001-940627000	CHH	0.106134	0.00396825	5.46e-07	1.55056e-06	Pt3G32710
chr3:949012001-949013000	CHH	0.0103896	0.161677	9.05e-10	4.59994e-09
chr3:992556001-992557000	CHH	0.266667	0	4.61e-05	8.51569e-05
chr3:998593001-998594000	CHH	0.116071	0.0118203	2.73e-13	2.34252e-12
chr3:1002244001-1002245000	CHH	0.031746	0.25	1.58e-05	3.24123e-05
chr3:1011670001-1011671000	CHH	0.0269966	0.225352	6.4e-19	1.22573e-17
chr3:1012586001-1012587000	CHH	0.178771	0.0178571	1.36e-11	9.35586e-11
chr3:1013451001-1013452000	CHH	0.123288	0.666667	5.29e-07	1.50407e-06
chr3:1013599001-1013600000	CHH	0.00865801	0.138889	0.000435492	0.000624292
chr3:1019647001-1019648000	CHH	0.0112468	0.138889	9.59e-08	3.27852e-07
chr3:1032973001-1032974000	CHH	0.00546448	0.171429	0.00037086	0.000540706
chr3:1036548001-1036549000	CHH	0.0240437	0.142857	3.21e-05	6.14779e-05
chr3:1075426001-1075427000	CHH	0	0.25	0.000363015	0.00053056
chr3:1096492001-1096493000	CHH	0.0280899	0.152542	0.00156363	0.00195576
chr3:1108067001-1108068000	CHH	0.0115911	0.127606	2.55e-42	4.69592e-40
chr3:1146183001-1146184000	CHH	0.00988468	0.25	0.00587711	0.00628123
chr3:1280948001-1280949000	CHH	0.0037594	0.48	0.00202904	0.002467
chr3:1301187001-1301188000	CHH	0.0192	0.298932	3.34e-32	2.28456e-30
chr3:1336823001-1336824000	CHH	0.0135501	0.160714	5.7e-05	0.000103456
chr3:1345052001-1345053000	CHH	0.0214834	0.166667	0.00302376	0.00349711
chr3:1356618001-1356619000	CHH	0.0234807	0.16	0.00966666	0.00971128
chr3:1365955001-1365956000	CHH	0.0261637	0.307692	0.00191758	0.0023398
chr3:1374065001-1374066000	CHH	0.00456621	0.5	0.000116052	0.000193071
chr3:1378962001-1378963000	CHH	0.3	0.0287003	1.2e-05	2.53781e-05	Pt3G45050
chr3:1380653001-1380654000	CHH	0.0149813	0.144796	2.41e-14	2.41403e-13	Pt3G45090
chr3:1424722001-1424723000	CHH	0.153846	0	0.000624331	0.000864458
chr3:1433030001-1433031000	CHH	0.166667	0.0150479	0.00877152	0.00889412
chr3:1437435001-1437436000	CHH	0.0131579	0.133333	7.69e-06	1.71095e-05
chr3:1449460001-1449461000	CHH	0.222222	0.0481928	0.00150128	0.00188566
chr3:1459374001-1459375000	CHH	0.0135231	0.117949	1.86e-11	1.24729e-10
chr3:1468200001-1468201000	CHH	0.133333	0.00413223	0.00350205	0.00398475
chr3:1485754001-1485755000	CHH	0.019544	0.387097	0.00351267	0.00399493
chr3:1498055001-1498056000	CHH	0	0.166667	0.000160687	0.000258525
chr3:1498481001-1498482000	CHH	0.135135	0.0180871	0.00503396	0.00549034
chr3:1498488001-1498489000	CHH	0.114286	0	0.00809336	0.00827306
chr3:1552965001-1552966000	CHH	0	0.1	0.000126271	0.000208046
chr3:1555122001-1555123000	CHH	0.151515	0	4.92e-07	1.4106e-06	Pt3G49550
chr3:1560430001-1560431000	CHH	0.0176991	0.130824	1.76e-11	1.18355e-10	Pt3G49840,Pt3G49830
chr3:1565945001-1565946000	CHH	0.5	0	0.00694878	0.00724222
chr3:1567296001-1567297000	CHH	0.00917431	0.285714	0.000257215	0.000389483
chr3:1570730001-1570731000	CHH	0.0126263	0.141892	9.58e-11	5.77696e-10
chr3:1572270001-1572271000	CHH	0.0105263	1	2.05e-09	9.87465e-09
chr3:1595460001-1595461000	CHH	0.0132304	0.143939	1.66e-08	6.64555e-08
chr3:1595489001-1595490000	CHH	0.0217391	0.533333	2.21e-05	4.38338e-05
chr3:1599307001-1599308000	CHH	0.0588235	0.257143	0.00192049	0.00234216
chr3:1605674001-1605675000	CHH	0.0860215	0.193878	7.23e-05	0.000126989
chr3:1616487001-1616488000	CHH	0.0214669	0.416667	7.21e-06	1.61617e-05
chr3:1617303001-1617304000	CHH	0.00508647	0.114286	8.57e-06	1.89267e-05
chr3:1628873001-1628874000	CHH	0.225806	0.0404624	0.00762904	0.0078487
chr3:1640990001-1640991000	CHH	0.166667	0.0166667	0.00157257	0.00196489	Pt3G52730
chr3:1660453001-1660454000	CHH	0.0182371	0.181818	7.07e-06	1.58926e-05
chr3:1664219001-1664220000	CHH	0.0254237	0.155963	0.00621863	0.00657571
chr3:1676631001-1676632000	CHH	0.114213	0.0137056	2.22e-22	5.9052e-21
chr3:1694852001-1694853000	CHH	0	0.255814	1.03e-13	9.44759e-13
chr3:1703435001-1703436000	CHH	0.137566	0.0254237	5.19e-05	9.5064e-05
chr3:1704185001-1704186000	CHH	0	0.22449	2.64e-07	8.04092e-07
chr3:1704265001-1704266000	CHH	0.130841	0	6.14e-06	1.39593e-05
chr3:1714821001-1714822000	CHH	0.0211946	0.168956	4.38e-08	1.60824e-07
chr3:1733071001-1733072000	CHH	0.125	0.0162382	1.86e-09	9.01385e-09
chr3:1734537001-1734538000	CHH	0.416667	0.0130498	6.07e-19	1.19504e-17
chr3:1737155001-1737156000	CHH	0.0238095	0.133333	0.00994515	0.00994931
chr3:1757663001-1757664000	CHH	0.113636	0	6.88e-06	1.55238e-05
chr3:1761719001-1761720000	CHH	0.00980392	0.2	0.00303719	0.00350919
chr3:1763346001-1763347000	CHH	0	0.135484	6.62e-05	0.000118007
chr3:1764575001-1764576000	CHH	0.015544	0.4	7.03e-05	0.000124022
chr3:1764819001-1764820000	CHH	0.0199715	0.142857	2.56e-05	4.99075e-05
chr3:1779644001-1779645000	CHH	0.15	0	0.00257853	0.00303342
chr3:1793559001-1793560000	CHH	0.0149202	0.190476	0.0027341	0.0032007
chr3:1799183001-1799184000	CHH	0.00949033	0.119266	8.72e-05	0.000149861
chr3:1804035001-1804036000	CHH	0.133333	0.00550459	5.46e-17	7.7805e-16
chr3:1815843001-1815844000	CHH	0.167742	0.0133987	9.48e-18	1.52316e-16
chr3:1816057001-1816058000	CHH	0.0162866	0.190476	2.46e-05	4.81935e-05
chr3:1819731001-1819732000	CHH	0.142857	0.0197368	2.41e-05	4.74079e-05
chr3:1829117001-1829118000	CHH	0.0294118	0.145833	0.000134665	0.000220361
chr3:1832953001-1832954000	CHH	0.333333	0.00722022	7.11e-05	0.000125249
chr3:1877916001-1877917000	CHH	0.00594354	0.244898	3.92e-11	2.50253e-10
chr3:1883286001-1883287000	CHH	0.190476	0.0042735	6.85e-06	1.54707e-05
chr3:1906353001-1906354000	CHH	0.0114266	0.190476	4.73e-06	1.09725e-05
chr3:1911444001-1911445000	CHH	0.125749	0.0177881	3.21e-10	1.77068e-09
chr3:1913359001-1913360000	CHH	0.0284091	0.16	0.000923238	0.00122508
chr3:1934479001-1934480000	CHH	0.0052356	0.105263	0.00596703	0.0063461
chr3:1937266001-1937267000	CHH	0.0214122	0.153846	1.3e-06	3.42376e-06
chr3:1965582001-1965583000	CHH	0.00772797	0.125	4.78e-07	1.3754e-06
chr3:1970714001-1970715000	CHH	0.2	0	0.00674391	0.00705635
chr3:1975740001-1975741000	CHH	0.020654	0.210526	0.000543443	0.000763051
chr3:1987923001-1987924000	CHH	0	0.1	0.00950916	0.0095651
chr3:2006742001-2006743000	CHH	0.0106383	0.242424	9.16e-08	3.15072e-07
chr3:2009694001-2009695000	CHH	0.0166367	0.15	0.00245403	0.00290109
chr3:2015733001-2015734000	CHH	0.137931	0.0242537	1.33e-05	2.78811e-05
chr3:2021291001-2021292000	CHH	0.2	0	7.05e-05	0.000124284	Pt3G63640
chr3:2032059001-2032060000	CHH	0.0179303	0.235294	0.000804003	0.00108073
chr3:2036036001-2036037000	CHH	0.0184332	0.282353	9.67e-08	3.29303e-07	Pt3G64190
chr3:2038883001-2038884000	CHH	0.0112994	0.140187	0.000202947	0.000316724
chr3:2048363001-2048364000	CHH	0.333333	0.0176991	1.53e-08	6.17676e-08	Pt3G64630
chr3:2054426001-2054427000	CHH	0.00785855	0.216216	3.48e-06	8.33946e-06
chr3:2063562001-2063563000	CHH	0.0128	0.296296	2.17e-05	4.31119e-05
chr3:2073629001-2073630000	CHH	0.182482	0.0178404	2.91e-09	1.3501e-08
chr3:2095504001-2095505000	CHH	0.265233	0.0133333	1.46e-07	4.74252e-07
chr3:2118051001-2118052000	CHH	0.228571	0.0274914	3.39e-07	1.00566e-06
chr3:2137510001-2137511000	CHH	0.136752	0.0262069	7.2e-08	2.5311e-07
chr3:2150449001-2150450000	CHH	0.192308	0.0192308	1.29e-09	6.40718e-09
chr3:2156709001-2156710000	CHH	0.235294	0.00552486	1.1e-12	8.55e-12
chr3:2160208001-2160209000	CHH	0.125	0.00694444	0.000715648	0.000975661
chr3:2181069001-2181070000	CHH	0	0.171429	0.00028822	0.000431519
chr3:2186377001-2186378000	CHH	0.00754717	0.125	0.00524881	0.00569612
chr3:2189770001-2189771000	CHH	0.0125523	0.25	2.18e-06	5.47631e-06
chr3:2192589001-2192590000	CHH	0.00421053	0.131148	6.36e-09	2.74835e-08	Pt3G69710
chr3:2216498001-2216499000	CHH	0.15625	0.0311012	0.00425887	0.00472243
chr3:2218865001-2218866000	CHH	0.8	0.00934579	0.00615174	0.00651937
chr3:2227617001-2227618000	CHH	0	0.12987	4.69e-08	1.70636e-07
chr3:2247475001-2247476000	CHH	0.0169574	0.141304	3.13e-07	9.34317e-07	Pt3G71500
chr3:2250057001-2250058000	CHH	0.37037	0.0237288	4.3e-05	8.03607e-05
chr3:2261558001-2261559000	CHH	0	0.101695	0.00237409	0.00282343
chr3:2261619001-2261620000	CHH	0.0406504	0.158537	0.00211277	0.00255195
chr3:2272464001-2272465000	CHH	0.000918274	0.122449	0.00856674	0.00870861
chr3:2277144001-2277145000	CHH	0.0115385	0.138462	5.08e-10	2.67875e-09	Pt3G72650
chr3:2286813001-2286814000	CHH	0.0194232	0.8	5.14e-06	1.19005e-05
chr4:17577001-17578000	CHH	0.00647773	0.266667	0.00810082	0.00827715
chr4:25749001-25750000	CHH	0	0.153846	0.000445318	0.000637233
chr4:29755001-29756000	CHH	0.0358265	0.150838	6.33e-05	0.000113343
chr4:30403001-30404000	CHH	0.0103806	0.111111	1.24e-05	2.61547e-05	Pt4G00750
chr4:37955001-37956000	CHH	0.117949	0.00963855	1.01e-06	2.73214e-06
chr4:41488001-41489000	CHH	0.0277521	0.242424	0.00128392	0.00164545
chr4:51848001-51849000	CHH	0.0242915	0.125	0.0029547	0.00342379
chr4:67454001-67455000	CHH	0.0179171	0.172414	4.45e-10	2.38863e-09
chr4:90481001-90482000	CHH	0.139535	0	4.34e-05	8.08557e-05
chr4:115607001-115608000	CHH	0.112903	0.00672646	6.43e-07	1.80674e-06
chr4:120876001-120877000	CHH	0.115385	0	0.00137721	0.00174817
chr4:122125001-122126000	CHH	0.00760135	0.153846	0.000100941	0.000170825
chr4:136061001-136062000	CHH	0.0186732	0.171429	3.25e-12	2.42383e-11
chr4:143270001-143271000	CHH	0.573529	0.0139587	7.55e-47	2.5821e-44	Pt4G04130
chr4:153201001-153202000	CHH	0	0.266667	0.00720265	0.00745811
chr4:169584001-169585000	CHH	0.00343643	0.153439	2.69e-07	8.15172e-07
chr4:194441001-194442000	CHH	0.146341	0	0.0051809	0.00563008
chr4:204434001-204435000	CHH	0.010453	0.272727	1.83e-05	3.70331e-05
chr4:215765001-215766000	CHH	0.0111111	0.203103	1.38e-39	1.8354e-37	Pt4G06810
chr4:218550001-218551000	CHH	0.0245399	0.288	2.26e-10	1.26412e-09	Pt4G06930
chr4:223611001-223612000	CHH	0.0134146	1	0.00528119	0.00572607
chr4:240654001-240655000	CHH	0.0308442	1	0.00141525	0.00178981
chr4:243717001-243718000	CHH	0.0307692	0.142857	0.00222113	0.00266484
chr4:267668001-267669000	CHH	0.333333	0.0121507	1.8e-09	8.77637e-09
chr4:275935001-275936000	CHH	0.0204082	0.4	0.000252962	0.000383771
chr4:296114001-296115000	CHH	0.0178571	0.215686	0.000245207	0.000373664
chr4:304598001-304599000	CHH	0.0151188	0.160377	1.66e-05	3.38793e-05
chr4:311401001-311402000	CHH	0.142857	0.00772201	8.42e-09	3.51788e-08
chr4:321181001-321182000	CHH	0.0171696	0.150376	1.92e-10	1.08664e-09
chr4:336899001-336900000	CHH	0.0030303	0.153846	4.51e-13	3.71029e-12	Pt4G10730
chr4:360265001-360266000	CHH	0.0159074	0.153846	1.19e-07	3.97331e-07	Pt4G11580
chr4:366046001-366047000	CHH	0.0207523	0.134146	1.73e-07	5.55922e-07
chr4:366499001-366500000	CHH	0.269129	0.0662021	1.32e-14	1.39827e-13
chr4:384663001-384664000	CHH	0	0.132231	6.16e-09	2.67157e-08
chr4:387579001-387580000	CHH	0.00445434	0.45	3.25e-08	1.22915e-07
chr4:388650001-388651000	CHH	0.0195865	0.210526	1.75e-06	4.49035e-06
chr4:390606001-390607000	CHH	0.0197183	0.16	0.00249353	0.00294355
chr4:424577001-424578000	CHH	0.142857	0.0160891	9.16e-08	3.15072e-07
chr4:425890001-425891000	CHH	0.0224359	0.285714	5.86e-09	2.56001e-08
chr4:431513001-431514000	CHH	0.177778	0.027027	2.48e-05	4.85455e-05
chr4:486812001-486813000	CHH	0.0248227	0.15	0.000281668	0.000422502
chr4:525712001-525713000	CHH	0	0.25	0.000322214	0.000477931
chr4:544099001-544100000	CHH	0.0115453	0.149425	3.26e-09	1.49797e-08
chr4:550090001-550091000	CHH	0.136364	0	0.00343224	0.00391835
chr4:560456001-560457000	CHH	0.117857	0.375	6.35e-05	0.000113617	Pt4G18480
chr4:582348001-582349000	CHH	0.00687285	0.111111	0.000675846	0.000926675
chr4:582403001-582404000	CHH	0.00901984	0.177778	2.41e-17	3.60596e-16	Pt4G19590
chr4:590366001-590367000	CHH	0.0309278	0.235294	4.54e-05	8.41887e-05
chr4:607122001-607123000	CHH	0.226415	0	4.22e-15	4.67717e-14
chr4:613747001-613748000	CHH	0.0388693	0.185714	0.000657387	0.000902917
chr4:614047001-614048000	CHH	0	0.275862	0.00586141	0.00626998
chr4:614232001-614233000	CHH	0.0360825	0.266667	0.000195881	0.000307501
chr4:615112001-615113000	CHH	0.5	0.0353817	1.89e-05	3.80543e-05
chr4:631783001-631784000	CHH	0.0359551	0.333333	0.0059121	0.00630279
chr4:646970001-646971000	CHH	0.016835	0.196078	3.27e-19	6.63422e-18
chr4:655715001-655716000	CHH	0.0094518	0.133333	0.00430873	0.0047733
chr4:669676001-669677000	CHH	0.1	0.346154	0.000105604	0.000177539
chr4:674989001-674990000	CHH	0.0107527	0.172414	0.000724236	0.000982966
chr4:681186001-681187000	CHH	0	0.111989	6.94e-05	0.000122887
chr4:700163001-700164000	CHH	0.166667	0.0124456	1.03e-05	2.22949e-05
chr4:711542001-711543000	CHH	0.236364	0.0241458	2.98e-33	2.09827e-31
chr4:726947001-726948000	CHH	0.0157385	0.133333	1.72e-07	5.53452e-07
chr4:740686001-740687000	CHH	0.208333	0.025	3.02e-19	6.23266e-18
chr4:756245001-756246000	CHH	0.00761421	0.666667	2.99e-07	8.98125e-07
chr4:761914001-761915000	CHH	0.0166436	0.297872	4.89e-10	2.60148e-09
chr4:775059001-775060000	CHH	0.00682927	0.23301	0.00596273	0.00634434
chr4:776444001-776445000	CHH	0.126984	0	3.44e-25	1.28678e-23
chr4:825750001-825751000	CHH	0.0114943	0.15748	1.77e-14	1.82646e-13
chr4:832673001-832674000	CHH	0.00496278	0.121951	1.11e-06	2.98578e-06
chr4:839348001-839349000	CHH	0.181818	0.00806192	4.19e-07	1.21586e-06
chr4:839803001-839804000	CHH	0.15	0.0234657	0.00206634	0.00250345	Pt4G28060
chr4:859074001-859075000	CHH	0.133333	0.00809717	0.00297818	0.00344766
chr4:872210001-872211000	CHH	0.0265487	0.16	0.00730154	0.00755397
chr4:894665001-894666000	CHH	0.0159681	0.15	0.000848807	0.00113459
chr4:897034001-897035000	CHH	0.133333	0.0124224	0.000175782	0.000279802
chr4:948238001-948239000	CHH	0.395833	0.0168818	1.12e-05	2.40043e-05
chr4:959902001-959903000	CHH	0.266667	0.0314961	0.00100276	0.00131684
chr4:966150001-966151000	CHH	0.027027	0.269565	2.42e-06	5.985e-06
chr4:976173001-976174000	CHH	0.133333	0.0206379	1.47e-05	3.05219e-05
chr4:984231001-984232000	CHH	0	0.25	0.000209713	0.00032622
chr4:984303001-984304000	CHH	0	0.153846	7.06e-06	1.5885e-05
chr4:1038729001-1038730000	CHH	0.228571	0.00475059	1.65e-10	9.405e-10	Pt4G32920
chr4:1065533001-1065534000	CHH	0.0269321	0.139241	0.000248948	0.000378882
chr4:1107105001-1107106000	CHH	0.00533333	0.125	9.97e-10	5.05682e-09
chr4:1170096001-1170097000	CHH	0.0140515	0.2	0.00352485	0.00400113
chr4:1198413001-1198414000	CHH	0.00987092	0.145161	1.62e-18	2.93809e-17
chr4:1203832001-1203833000	CHH	0.0134771	0.142349	2.39e-24	7.83789e-23
chr4:1215763001-1215764000	CHH	0.0444444	0.145199	6.73e-14	6.49662e-13	Pt4G36580
chr4:1228656001-1228657000	CHH	0.00694444	0.213333	1.05e-07	3.53544e-07
chr4:1241389001-1241390000	CHH	0.0163043	0.132075	0.00773182	0.00794761
chr4:1251258001-1251259000	CHH	0.344262	0.0266623	1.36e-46	4.0698e-44
chr4:1252773001-1252774000	CHH	0.205882	0.0117417	0.00488211	0.005354
chr4:1262326001-1262327000	CHH	0	0.714286	0.00179118	0.00220241	Pt4G37510
chr4:1271315001-1271316000	CHH	0.15493	0.00958269	8.42e-07	2.31164e-06
chr4:1272005001-1272006000	CHH	0.15	0.0154639	0.000108737	0.000182167
chr4:1280369001-1280370000	CHH	0.0104384	0.12	0.000409659	0.000591153
chr4:1293568001-1293569000	CHH	0.233766	0	3.43e-07	1.01501e-06
chr4:1294538001-1294539000	CHH	0.031746	0.142857	4.55e-05	8.43088e-05
chr4:1299864001-1299865000	CHH	0.0153439	0.131868	0.00105686	0.00138334
chr4:1300149001-1300150000	CHH	0.02096	0.156522	6.11e-10	3.17986e-09
chr4:1305320001-1305321000	CHH	0.0185615	0.181818	6.86e-05	0.000121831
chr4:1320849001-1320850000	CHH	0.0083682	0.142857	0.00244804	0.00289842
chr4:1338008001-1338009000	CHH	0.20354	0.0241588	2.01e-11	1.34037e-10
chr4:1349961001-1349962000	CHH	0.246753	0.0144449	0.000374585	0.000544488
chr4:1350905001-1350906000	CHH	0.2	0.0359776	3.51e-09	1.59752e-08
chr4:1358486001-1358487000	CHH	0.0211831	0.155689	3.98e-09	1.80116e-08
chr4:1403373001-1403374000	CHH	0	0.242424	6.64e-05	0.000118275
chr4:1459778001-1459779000	CHH	0.111111	0.00473934	0.000185651	0.000293753
chr4:1480975001-1480976000	CHH	0.00488998	0.2	0.00177088	0.00218305
chr4:1514898001-1514899000	CHH	0.00454029	0.333333	0.00117491	0.0015204
chr4:1518215001-1518216000	CHH	0.0387931	0.202247	1.35e-06	3.54764e-06
chr4:1546570001-1546571000	CHH	0.0169736	0.134615	6.8e-09	2.91648e-08
chr4:1563495001-1563496000	CHH	0.00974212	0.2	3.9e-07	1.13861e-06
chr4:1582764001-1582765000	CHH	0.0138365	0.116635	1.85e-09	8.98357e-09
chr4:1596093001-1596094000	CHH	0.0110906	0.230769	3.65e-07	1.07216e-06
chr4:1600961001-1600962000	CHH	0.5	0.0203193	6.12e-05	0.000109912
chr4:1608858001-1608859000	CHH	0.0130719	0.116466	5.31e-14	5.18863e-13
chr4:1613755001-1613756000	CHH	0	0.14346	1.73e-06	4.4438e-06
chr4:1614886001-1614887000	CHH	0.0490196	0.263158	0.00516098	0.00561353
chr4:1620699001-1620700000	CHH	0.0245098	0.166667	0.00180399	0.00221588
chr4:1630052001-1630053000	CHH	0.228856	0.0135823	2.22e-24	7.3815e-23
chr4:1630924001-1630925000	CHH	0.0417288	0.4	0.00225045	0.00269244
chr4:1641673001-1641674000	CHH	0.0128096	0.131783	4.28e-05	8.00494e-05
chr4:1645858001-1645859000	CHH	0.00527705	0.137255	0.00971494	0.0097516
chr4:1646797001-1646798000	CHH	0.0149832	0.171429	7.02e-06	1.58247e-05
chr4:1664883001-1664884000	CHH	0.0126283	0.157895	1.38e-11	9.4392e-11
chr4:1666842001-1666843000	CHH	0.114286	0	0.000164119	0.00026281
chr4:1676157001-1676158000	CHH	0.0228893	0.183673	0.000174788	0.000278405
chr4:1680008001-1680009000	CHH	0.00505051	0.133333	0.00819986	0.00836755
chr4:1680072001-1680073000	CHH	0.35	0	2.16e-06	5.43176e-06
chr4:1682719001-1682720000	CHH	0.166667	0	3.75e-17	5.50767e-16
chr4:1687916001-1687917000	CHH	0.190476	0.0154639	0.000241249	0.000368647
chr4:1693943001-1693944000	CHH	0.0222467	0.142857	0.00150939	0.00189386
chr4:1694257001-1694258000	CHH	0.0127796	0.213333	7.01e-05	0.000123852
chr4:1696442001-1696443000	CHH	0.0135037	0.122951	2.58e-21	6.36755e-20	Pt4G50600
chr4:1705430001-1705431000	CHH	0.01	0.111111	0.00066101	0.000907373
chr4:1706509001-1706510000	CHH	0.0478469	0.156794	5.38e-11	3.36285e-10
chr4:1706511001-1706512000	CHH	0	0.142857	0.000186979	0.000295659
chr4:1715817001-1715818000	CHH	0.00675676	0.214286	0.00159712	0.00198934	Pt4G51430
chr4:1717731001-1717732000	CHH	0.00990476	0.114286	4.26e-05	7.97376e-05
chr4:1724884001-1724885000	CHH	0.172414	0	4.47e-05	8.29549e-05
chr4:1727375001-1727376000	CHH	0.0043431	0.8	0.000361631	0.000529184
chr4:1734338001-1734339000	CHH	0.0133087	0.151639	1.74e-11	1.1734e-10
chr4:1734548001-1734549000	CHH	0.00320856	0.228571	6.31e-08	2.23134e-07
chr4:1754269001-1754270000	CHH	0.152174	0.00562852	0.000684628	0.000937643
chr4:1761002001-1761003000	CHH	0.2	0.0203252	0.00500235	0.00546084
chr4:1771669001-1771670000	CHH	0.00403769	0.25	7.9e-21	1.89126e-19
chr4:1772262001-1772263000	CHH	0	0.2	0.00342787	0.00391523
chr4:1774152001-1774153000	CHH	0	0.112676	0.00630505	0.0066612
chr4:1790465001-1790466000	CHH	0.0161812	0.158537	2.67e-07	8.10137e-07
chr4:1794007001-1794008000	CHH	0.154574	0.0255102	6.1e-07	1.72007e-06
chr4:1794926001-1794927000	CHH	0.100539	0	2.63e-11	1.72028e-10
chr4:1804716001-1804717000	CHH	0.00887311	0.4	0.00935169	0.00942254
chr4:1813483001-1813484000	CHH	0.193548	0	0.00159132	0.00198418
chr4:1830792001-1830793000	CHH	0	0.156863	0.000252392	0.000383149
chr4:1844656001-1844657000	CHH	0.00677201	0.3	7.78e-05	0.000135654
chr4:1857306001-1857307000	CHH	0	0.25	2.52e-05	4.92078e-05
chr4:1876380001-1876381000	CHH	0.0246479	0.333333	0.000635455	0.000878844
chr4:1880091001-1880092000	CHH	0.8	0.0117878	1.71e-06	4.40187e-06
chr4:1885251001-1885252000	CHH	0.00900901	0.115789	0.000924946	0.00122609
chr4:1885798001-1885799000	CHH	0.00873999	0.470588	0.00242457	0.0028749
chr4:1894544001-1894545000	CHH	0.016129	0.17284	2.14e-07	6.6882e-07	Pt4G57200
chr4:1901953001-1901954000	CHH	0.0137987	0.164706	9.4e-08	3.22401e-07
chr4:1902062001-1902063000	CHH	0.0272374	0.333333	0.000972249	0.0012824
chr4:1902110001-1902111000	CHH	0.0289855	0.285714	8.6e-09	3.58059e-08
chr4:1910186001-1910187000	CHH	0.128205	0.00173611	0.00616494	0.00652773
chr4:1913237001-1913238000	CHH	0.010989	0.421875	5.48e-05	9.99933e-05
chr4:1931181001-1931182000	CHH	0.148014	0.0406091	0.000643707	0.000888204
chr4:1931227001-1931228000	CHH	0.25	0.0295359	0.00042871	0.000615676
chr4:1934531001-1934532000	CHH	0.0116959	0.164706	2.59e-05	5.04513e-05
chr4:1940467001-1940468000	CHH	0.133333	0.00518135	1.35e-05	2.82509e-05
chr4:1952063001-1952064000	CHH	0	0.141176	9.34e-05	0.0001596
chr4:1955835001-1955836000	CHH	0.123153	0	4.11e-07	1.19409e-06
chr4:1957337001-1957338000	CHH	0.407407	0.0210164	5.43e-09	2.38085e-08
chr4:1971927001-1971928000	CHH	0.276163	0	3.2e-16	4.11871e-15
chr4:1976429001-1976430000	CHH	0.16	0	0.00130555	0.00167049
chr4:1981912001-1981913000	CHH	0.121212	0.0119658	0.00506438	0.00552017
chr4:1993542001-1993543000	CHH	0.00625	0.111908	1.1e-11	7.7e-11
chr4:2000928001-2000929000	CHH	0.00315457	0.35	2.46e-05	4.81935e-05
chr4:2017475001-2017476000	CHH	0.00940439	0.162162	2.24e-06	5.59182e-06
chr4:2021576001-2021577000	CHH	0.0235546	0.15	0.0078715	0.00806694	Pt4G60490
chr4:2027190001-2027191000	CHH	0.162562	0.00445931	8.8e-23	2.44967e-21
chr4:2031177001-2031178000	CHH	0.0164948	0.371429	1.15e-05	2.45156e-05
chr4:2037447001-2037448000	CHH	0.125	0.0115607	0.00109455	0.00142721
chr4:2041814001-2041815000	CHH	0.12766	0	0.00665131	0.00696888	Pt4G61140
chr4:2041885001-2041886000	CHH	0.117284	0	0.00982546	0.00985015
chr4:2042766001-2042767000	CHH	0.145408	0	2.15e-08	8.41029e-08
chr4:2043789001-2043790000	CHH	0.16	0	1.28e-06	3.38599e-06
chr4:2050508001-2050509000	CHH	0.0259259	0.257143	0.000534445	0.000752182
chr4:2052534001-2052535000	CHH	0.0398741	0.213636	2.43e-13	2.11543e-12
chr4:2067682001-2067683000	CHH	0.0121457	0.333333	0.000644352	0.000888582
chr4:2068465001-2068466000	CHH	0.0184049	0.145455	9.88e-05	0.000167988	Pt4G61940
chr4:2069653001-2069654000	CHH	0.217391	0.0217535	0.000769357	0.00103766
chr4:2075818001-2075819000	CHH	0.0167568	0.125	0.00069301	0.000948574
chr4:2076259001-2076260000	CHH	0	0.333333	2.78e-06	6.79808e-06
chr4:2080450001-2080451000	CHH	0.122642	0	0.00991256	0.009925
chr4:2085913001-2085914000	CHH	0.0197461	0.131868	8.82e-20	1.88528e-18
chr4:2088982001-2088983000	CHH	0.228261	0.00744417	8.28e-09	3.4776e-08
chr4:2091276001-2091277000	CHH	0.00966184	0.21875	3.33e-05	6.34715e-05
chr4:2097025001-2097026000	CHH	0.0418994	0.421053	7.43e-06	1.65773e-05
chr4:2103191001-2103192000	CHH	0.266667	0.0121951	0.00261264	0.00306902	Pt4G63200
chr4:2105658001-2105659000	CHH	0.225	0.0177305	6.63e-16	8.31006e-15
chr4:2110906001-2110907000	CHH	0.0155875	0.234043	7.78e-07	2.15322e-06
chr4:2124427001-2124428000	CHH	0	0.138298	0.00684657	0.00714814
chr4:2139924001-2139925000	CHH	0	0.111111	0.000200064	0.000312837
chr4:2140105001-2140106000	CHH	0.0148515	0.166667	0.000106871	0.000179417
chr4:2162711001-2162712000	CHH	0.0217391	0.157895	0.00589385	0.00629063
chr4:2165276001-2165277000	CHH	0.0117647	0.126437	4.29e-06	1.00887e-05
chr4:2169229001-2169230000	CHH	0.015942	0.128205	1.91e-05	3.83924e-05
chr4:2176095001-2176096000	CHH	0.2	0.0219436	0.00901291	0.00911572
chr4:2176997001-2176998000	CHH	0.0204499	0.121212	0.00325532	0.00373418
chr5:6414001-6415000	CHH	0.00519481	0.181818	6.67e-09	2.87194e-08
chr5:17995001-17996000	CHH	0.00695322	0.2	0.000355991	0.000522334
chr5:65173001-65174000	CHH	0.12	0.0128205	6.6e-05	0.000117738
chr5:65512001-65513000	CHH	0	0.107527	0.000752042	0.00101774	Pt5G01860
chr5:68049001-68050000	CHH	0.25	0.0254372	5e-06	1.15876e-05
chr5:118113001-118114000	CHH	0.533333	0.0503282	6.19e-06	1.40596e-05
chr5:134690001-134691000	CHH	0.0201681	0.157244	1.12e-07	3.76056e-07
chr5:138477001-138478000	CHH	0.118026	0.00473934	7.64e-13	6.03636e-12
chr5:150250001-150251000	CHH	0	0.123077	6.05e-08	2.15531e-07
chr5:151372001-151373000	CHH	0.0152439	0.137097	1.2e-09	6.01004e-09
chr5:153392001-153393000	CHH	0.0228216	0.134615	1.2e-05	2.53781e-05
chr5:157331001-157332000	CHH	0.0258799	0.235294	0.00234124	0.00278852
chr5:159303001-159304000	CHH	0.0112583	0.2	3.07e-10	1.69736e-09
chr5:173825001-173826000	CHH	0.113636	0.625	2.2e-07	6.80465e-07
chr5:175086001-175087000	CHH	0	0.2	0.000162474	0.000261049
chr5:180069001-180070000	CHH	0.014237	0.149171	3.02e-18	5.31609e-17
chr5:187028001-187029000	CHH	0.0507246	0.4	4.46e-05	8.28978e-05	Pt5G05620
chr5:189948001-189949000	CHH	0.0179949	0.125	9.96e-08	3.37259e-07
chr5:191392001-191393000	CHH	0.0166408	0.148148	0.000591395	0.000821706
chr5:200766001-200767000	CHH	0.00910273	0.181818	7.83e-08	2.72853e-07
chr5:215697001-215698000	CHH	0	1	1.14e-05	2.43241e-05
chr5:216365001-216366000	CHH	0.0234574	0.133333	0.00901982	0.00911886
chr5:226393001-226394000	CHH	0.1875	0	0.00132279	0.00168804
chr5:253559001-253560000	CHH	0.0228758	0.171429	3.73e-05	7.04785e-05
chr5:280458001-280459000	CHH	0.0303688	0.333333	1.45e-09	7.12793e-09
chr5:283564001-283565000	CHH	0.238095	0.0431779	0.00873541	0.00886502
chr5:296422001-296423000	CHH	0.00881446	0.266667	7.02e-05	0.000123937
chr5:302464001-302465000	CHH	0.166667	0.0299401	0.00245514	0.00290109
chr5:303747001-303748000	CHH	0.177977	0.0185278	6.65e-17	9.31e-16
chr5:337501001-337502000	CHH	0.15	0.017641	3.3e-05	6.29498e-05
chr5:362141001-362142000	CHH	0.0137655	0.4	0.000132562	0.000217365
chr5:381461001-381462000	CHH	0.0268293	0.428571	0.000250876	0.000381332
chr5:400021001-400022000	CHH	0.0214592	0.222222	0.00853865	0.00869482
chr5:415503001-415504000	CHH	0.00229885	0.285714	3.96e-23	1.1286e-21
chr5:416802001-416803000	CHH	0.021471	0.2	0.00487188	0.00534522
chr5:418087001-418088000	CHH	0.00990099	0.4	0.00143685	0.00181234
chr5:420161001-420162000	CHH	0.5	0.0114464	0.000327027	0.00048417
chr5:460980001-460981000	CHH	0.0106762	0.16	0.000244791	0.000373267
chr5:462256001-462257000	CHH	0.0134124	0.137755	4.5e-16	5.7e-15
chr5:484060001-484061000	CHH	0.00796813	0.117647	6.94e-07	1.94093e-06
chr5:485507001-485508000	CHH	0.0330435	0.219058	2.66e-13	2.29066e-12	Pt5G14000
chr5:485512001-485513000	CHH	0.0688149	0.217999	2.14e-09	1.02669e-08	Pt5G14000
chr5:485531001-485532000	CHH	0.0408879	0.158759	7.09e-09	3.03097e-08	Pt5G14000
chr5:512136001-512137000	CHH	0.15	0.005	6.57e-18	1.09226e-16	Pt5G14830,Pt5G14840
chr5:517011001-517012000	CHH	0.294118	0.0520833	6.55e-05	0.000116933
chr5:528652001-528653000	CHH	0.125	0.00881057	6.97e-08	2.45746e-07
chr5:536099001-536100000	CHH	0.0181488	0.142857	0.000577072	0.000805076
chr5:537054001-537055000	CHH	0.0120172	0.333333	0.000237352	0.000363545
chr5:577250001-577251000	CHH	0.024	0.179104	5e-09	2.20849e-08
chr5:582421001-582422000	CHH	0.00775795	0.185714	1.45e-23	4.33912e-22
chr5:586855001-586856000	CHH	0.444444	0.0116779	1.58e-06	4.10252e-06
chr5:587840001-587841000	CHH	0.0365135	0.1875	0.00372435	0.00419976
chr5:588592001-588593000	CHH	0.134146	0.0131108	1.92e-06	4.88468e-06
chr5:599222001-599223000	CHH	0.0238636	0.164021	4.2e-09	1.88645e-08
chr5:601792001-601793000	CHH	0.00620417	0.25	7.39e-05	0.000129514
chr5:601998001-601999000	CHH	0.0174761	0.136364	0.00285448	0.00332052
chr5:602285001-602286000	CHH	0.0063593	0.215385	8.69e-10	4.43579e-09
chr5:603019001-603020000	CHH	0.377863	0.0170825	8.06e-84	9.64782e-81
chr5:653372001-653373000	CHH	0.00834879	0.153846	6.1e-12	4.4119e-11
chr5:653403001-653404000	CHH	0.0172712	0.210526	0.000114081	0.000190188
chr5:658023001-658024000	CHH	0.00882353	0.222222	1.47e-10	8.50043e-10
chr5:672507001-672508000	CHH	0.0144928	0.264706	1.43e-05	2.97689e-05
chr5:688914001-688915000	CHH	0.00925926	0.129032	3.11e-06	7.49782e-06
chr5:697822001-697823000	CHH	0.161905	0.0289575	0.00039788	0.000574849
chr5:720758001-720759000	CHH	0.00949797	0.145161	3.38e-07	1.00394e-06
chr5:752739001-752740000	CHH	0	0.142857	0.00537819	0.00581544
chr5:773867001-773868000	CHH	0.0159884	0.15	3.18e-05	6.09521e-05
chr5:779740001-779741000	CHH	0.00914913	0.151515	5.77e-15	6.36561e-14
chr5:781911001-781912000	CHH	0.352941	0.0046729	0.000500781	0.000710652
chr5:796931001-796932000	CHH	0.342857	0.0194706	4.74e-19	9.4563e-18
chr5:821252001-821253000	CHH	0.0189516	0.181818	0.00181038	0.00222259
chr5:865077001-865078000	CHH	0.00395257	0.222222	5.39e-06	1.23954e-05
chr5:899135001-899136000	CHH	0.024819	0.150943	1.15e-08	4.73041e-08
chr5:899828001-899829000	CHH	0.00604839	0.116883	2.03e-05	4.06339e-05
chr5:905707001-905708000	CHH	0.00585774	0.114144	1.04e-21	2.6208e-20	Pt5G26750,Pt5G26760
chr5:908140001-908141000	CHH	0.00952381	0.151163	8.42e-09	3.51788e-08
chr5:916282001-916283000	CHH	0.0143615	0.25	6.02e-06	1.36995e-05
chr5:949461001-949462000	CHH	0.00572738	0.25	0.000771244	0.00103962
chr5:949612001-949613000	CHH	0.00653595	0.222222	0.00347387	0.00395833
chr5:1006562001-1006563000	CHH	0.0052356	0.142857	6.92e-05	0.000122624
chr5:1078253001-1078254000	CHH	0.00695134	0.333333	0.00320303	0.00368125
chr5:1101688001-1101689000	CHH	0.00973236	0.115942	6.01e-08	2.14425e-07
chr5:1103520001-1103521000	CHH	0.15942	0.0427632	1.79e-13	1.57546e-12
chr5:1159843001-1159844000	CHH	0.0213049	0.181034	8.49e-35	6.55647e-33
chr5:1176986001-1176987000	CHH	0.0174152	0.180763	1.8e-16	2.43435e-15
chr5:1179606001-1179607000	CHH	0.0108888	0.135593	3.39e-09	1.54584e-08
chr5:1183431001-1183432000	CHH	0.0204082	0.285714	1.42e-11	9.68513e-11
chr5:1219294001-1219295000	CHH	0.00469799	0.164384	2.49e-27	1.12473e-25
chr5:1273119001-1273120000	CHH	0.0116041	0.125	0.00662883	0.00695479
chr5:1273134001-1273135000	CHH	0.0226929	0.307692	5.47e-06	1.25674e-05
chr5:1283515001-1283516000	CHH	0.190476	0.0303254	0.000368181	0.000537127
chr5:1284317001-1284318000	CHH	0.00928382	0.129412	1.34e-05	2.80661e-05	Pt5G36550
chr5:1287656001-1287657000	CHH	0.170213	0.0133136	3.1e-06	7.48125e-06
chr5:1292485001-1292486000	CHH	0.153846	0.0087146	1.95e-07	6.175e-07
chr5:1292794001-1292795000	CHH	0.170213	0.00785752	5.61e-07	1.59127e-06
chr5:1306026001-1306027000	CHH	0.036036	0.285714	3.39e-05	6.441e-05
chr5:1323474001-1323475000	CHH	0.00828729	0.195402	0.000126853	0.000208432
chr5:1328529001-1328530000	CHH	0.0167286	0.159091	0.00649695	0.00684281
chr5:1336502001-1336503000	CHH	0.179104	0.0232558	0.000118626	0.000197079
chr5:1339974001-1339975000	CHH	0.5	0.0207254	0.00508384	0.00553466
chr5:1358608001-1358609000	CHH	0.202128	0.0153846	4.7e-10	2.51156e-09
chr5:1360210001-1360211000	CHH	0	0.139785	0.000717265	0.000976753	Pt5G38440
chr5:1398310001-1398311000	CHH	0.340326	0.0630202	1.89e-05	3.80543e-05
chr5:1406844001-1406845000	CHH	0.5	0.0102696	3.26e-10	1.79412e-09
chr5:1407189001-1407190000	CHH	0.00811359	0.25	6.96e-05	0.00012315
chr5:1412337001-1412338000	CHH	0.0180963	0.175	0.000383579	0.000556201
chr5:1417065001-1417066000	CHH	0.0113798	0.133333	0.00990476	0.00992134
chr5:1419208001-1419209000	CHH	0.0462046	0.171429	0.00245506	0.00290109	Pt5G40470
chr5:1420610001-1420611000	CHH	0.0157706	0.206897	0.000159259	0.000256572
chr5:1422923001-1422924000	CHH	0.166667	0	0.000915571	0.00121568
chr5:1427347001-1427348000	CHH	0.0188141	0.133333	0.0053403	0.00577969
chr5:1431906001-1431907000	CHH	0.01	0.132231	1.46e-10	8.46305e-10
chr5:1437014001-1437015000	CHH	0.0186916	0.125	4.34e-10	2.34008e-09
chr5:1452825001-1452826000	CHH	0.0243125	0.125	2.06e-08	8.08466e-08
chr5:1459881001-1459882000	CHH	0.24	0.0334262	3.34e-08	1.26119e-07
chr5:1468458001-1468459000	CHH	0.00383142	0.5	0.000722737	0.000982528	Pt5G42130
chr5:1478993001-1478994000	CHH	0.0114943	0.130952	4.66e-05	8.59479e-05
chr5:1483420001-1483421000	CHH	0.0115453	0.129032	0.00115403	0.00149661
chr5:1531018001-1531019000	CHH	0.0147541	0.153846	4.11e-06	9.68439e-06
chr5:1540196001-1540197000	CHH	0.005291	0.333333	2.52e-07	7.70483e-07
chr5:1545546001-1545547000	CHH	0	0.333333	1.66e-05	3.38793e-05
chr5:1546020001-1546021000	CHH	0.166667	0	3.8e-05	7.17445e-05
chr5:1546318001-1546319000	CHH	0.05	0.150538	1.7e-09	8.30571e-09
chr5:1552465001-1552466000	CHH	0.0131004	0.75	1.23e-07	4.08408e-07	Pt5G44470
chr5:1556975001-1556976000	CHH	0.0302013	0.142077	8.81e-07	2.41042e-06	Pt5G44730
chr5:1561117001-1561118000	CHH	0.0171756	0.125984	8.71e-07	2.38578e-06
chr5:1566359001-1566360000	CHH	0.0129032	0.188356	1.46e-15	1.71335e-14
chr5:1566687001-1566688000	CHH	0.0227273	0.8	0.00022511	0.000345901
chr5:1572249001-1572250000	CHH	0.183333	0.0134048	0.000536822	0.000755083
chr5:1576246001-1576247000	CHH	0	0.333333	0.000764552	0.00103176	Pt5G45300
chr5:1593355001-1593356000	CHH	0	0.454545	0.000266986	0.000402497
chr5:1596098001-1596099000	CHH	0.28	0.0191693	3.03e-08	1.15507e-07
chr5:1612062001-1612063000	CHH	0.0125937	1	1.24e-06	3.29474e-06
chr5:1621734001-1621735000	CHH	0.00555556	0.127907	1.32e-07	4.33481e-07
chr5:1640809001-1640810000	CHH	0.00982318	0.23053	1.68e-25	6.59331e-24
chr5:1647377001-1647378000	CHH	0.0199846	0.12963	0.00042571	0.000612102
chr5:1647899001-1647900000	CHH	0.0139795	0.123457	5.03e-07	1.44041e-06
chr5:1663667001-1663668000	CHH	0.0320513	0.377778	0.00142139	0.00179473
chr5:1670634001-1670635000	CHH	0.00901804	0.178571	0.00223621	0.00267674
chr5:1693719001-1693720000	CHH	0.153846	0.00961539	0.000342046	0.000504845
chr5:1699181001-1699182000	CHH	0	0.15	9.69e-06	2.11466e-05
chr5:1720834001-1720835000	CHH	0.379747	0.0230583	4.11e-18	6.92911e-17
chr5:1721534001-1721535000	CHH	0.00925926	0.226891	8.19e-18	1.3338e-16
chr5:1723128001-1723129000	CHH	0.135593	0	4.37e-05	8.13513e-05
chr5:1735015001-1735016000	CHH	0.00251889	0.121622	8.21e-05	0.000142323
chr5:1746424001-1746425000	CHH	0.00826446	0.1875	0.00023445	0.00035956
chr5:1748723001-1748724000	CHH	0.0083612	0.3	7.75e-08	2.70854e-07
chr5:1749116001-1749117000	CHH	0.4	0	7.77e-12	5.56928e-11
chr5:1749383001-1749384000	CHH	0.00843882	0.140351	2.27e-07	6.99405e-07
chr5:1750324001-1750325000	CHH	0.186047	0.5	0.00939055	0.00945219
chr5:1757817001-1757818000	CHH	0.00392773	0.12	0.000346548	0.000511174	Pt5G52290
chr5:1773075001-1773076000	CHH	0.026087	0.2	0.00502572	0.00548385
chr5:1773822001-1773823000	CHH	0.0173661	0.129496	2.66e-06	6.53132e-06
chr5:1794312001-1794313000	CHH	0.214286	0.00348837	4.54e-07	1.31107e-06
chr5:1798208001-1798209000	CHH	0.00833333	0.207792	1.22e-06	3.2452e-06
chr5:1801032001-1801033000	CHH	0.0151844	0.130435	2.89e-08	1.10876e-07
chr5:1814342001-1814343000	CHH	0.201958	0	5.03e-13	4.10984e-12
chr5:1826606001-1826607000	CHH	0.234043	0.0199452	0.00254224	0.00299514
chr5:1833310001-1833311000	CHH	0.00291971	0.188679	1.4e-08	5.70971e-08
chr5:1835847001-1835848000	CHH	0.00636943	0.115942	4.76e-05	8.76572e-05
chr5:1849383001-1849384000	CHH	0.118943	0.00550055	3.45e-18	5.8995e-17	Pt5G54890
chr5:1854156001-1854157000	CHH	0.0141398	0.134367	1.05e-24	3.75179e-23
chr5:1862607001-1862608000	CHH	0.015534	0.228571	0.000541195	0.000760787
chr5:1862716001-1862717000	CHH	0.444444	0.05625	0.000842825	0.00112722
chr5:1862790001-1862791000	CHH	0	0.219512	0.000141018	0.000229971
chr5:1875334001-1875335000	CHH	0.0109983	0.152542	0.000169933	0.000271394
chr5:1893242001-1893243000	CHH	0.133333	0	0.000717178	0.000976753
chr5:1902935001-1902936000	CHH	0.0528926	1	0.0048068	0.00527866
chr5:1906263001-1906264000	CHH	0.00718686	0.111111	0.00326235	0.00374045
chr5:1908442001-1908443000	CHH	0.18	0.00185185	5.84e-10	3.05118e-09	Pt5G56800
chr5:1914192001-1914193000	CHH	0	0.333333	8.26e-06	1.82927e-05
chr5:1921382001-1921383000	CHH	0.018226	0.25	1.74e-05	3.53913e-05
chr5:1926842001-1926843000	CHH	0.0106383	0.177778	1.48e-08	6.01548e-08
chr5:1928671001-1928672000	CHH	0.0183299	0.119403	0.000577552	0.000805276
chr5:1946463001-1946464000	CHH	0.0260586	0.16	0.00984908	0.00986969
chr5:1946677001-1946678000	CHH	0.0145824	0.24	3.1e-08	1.17987e-07
chr5:1951420001-1951421000	CHH	0.00836043	0.2	2.59e-07	7.89868e-07	Pt5G57950
chr5:1952456001-1952457000	CHH	0.00730412	0.176471	2.13e-14	2.15157e-13
chr5:1968167001-1968168000	CHH	0.183673	0.07	0.00233959	0.00278794
chr5:1968266001-1968267000	CHH	0.210526	0.0273285	1.23e-10	7.30675e-10
chr5:1984412001-1984413000	CHH	0.0144928	0.126582	0.000553704	0.000774733
chr5:1984780001-1984781000	CHH	0.00869565	0.159664	1.39e-05	2.90119e-05
chr5:1997901001-1997902000	CHH	0.214286	0.0245869	1.51e-05	3.12171e-05
chr5:2017760001-2017761000	CHH	0.0192616	0.24	3.71e-08	1.3813e-07
chr5:2017899001-2017900000	CHH	0.0280066	0.5	0.00621043	0.00656994
chr5:2032775001-2032776000	CHH	0.015873	0.228571	0.00204259	0.00248221
chr5:2041566001-2041567000	CHH	0.037234	0.25	0.00538854	0.00582137
chr5:2046626001-2046627000	CHH	0.0133011	0.166667	0.000238348	0.000364837
chr5:2059056001-2059057000	CHH	0.0159056	0.35	3.6e-21	8.70545e-20	Pt5G60900
chr5:2088097001-2088098000	CHH	0.179487	0.00502513	3.79e-10	2.0621e-09
chr5:2091202001-2091203000	CHH	0.02849	0.153846	8.44e-06	1.86568e-05
chr5:2093085001-2093086000	CHH	0.218462	0.0168837	7.29e-16	9.04262e-15
chr5:2100393001-2100394000	CHH	0	0.102564	0.00126923	0.0016275
chr5:2104671001-2104672000	CHH	0.0114324	0.114943	1.46e-06	3.81993e-06
chr5:2109191001-2109192000	CHH	0.6	0.018746	0.000163411	0.000262202
chr5:2115621001-2115622000	CHH	0.0140187	0.125	8.44e-06	1.86568e-05
chr5:2121011001-2121012000	CHH	0.0107143	0.142857	1.48e-05	3.07029e-05
chr5:2136019001-2136020000	CHH	0.16	0.0568562	0.000112993	0.000188768
chr6:10409001-10410000	CHH	0.0310078	0.155172	0.000503755	0.000713603
chr6:26650001-26651000	CHH	0.00842105	0.115108	3.32e-09	1.52262e-08
chr6:27545001-27546000	CHH	0.104651	0	8.08e-07	2.22339e-06
chr6:28802001-28803000	CHH	0.153333	0.0241692	4.63e-06	1.07718e-05
chr6:35458001-35459000	CHH	0.14218	0.0257335	6.99e-44	1.3945e-41
chr6:35520001-35521000	CHH	0.183099	0.0179372	0.000143585	0.000233521	Pt6G01500
chr6:36243001-36244000	CHH	0.0405117	0.232558	0.000207503	0.000323202
chr6:39703001-39704000	CHH	0.00991501	0.211111	3.35e-09	1.53052e-08
chr6:49286001-49287000	CHH	0	0.428571	5.85e-10	3.05118e-09
chr6:60317001-60318000	CHH	1	0.0228336	0.00149352	0.00187788
chr6:68945001-68946000	CHH	0.0207756	0.171053	7.23e-06	1.61914e-05
chr6:79852001-79853000	CHH	0.185841	0	1e-23	3.10909e-22
chr6:118360001-118361000	CHH	0.00831281	0.166667	2.98e-06	7.22809e-06
chr6:137097001-137098000	CHH	0.008	0.184805	6.63e-23	1.86732e-21
chr6:140192001-140193000	CHH	0.00436681	0.153846	0.00313383	0.00361039
chr6:141678001-141679000	CHH	0.2	0	0.0021534	0.00259448
chr6:149588001-149589000	CHH	0.0238241	0.666667	3.8e-07	1.11077e-06
chr6:150068001-150069000	CHH	0.012205	0.125	0.00157642	0.00196867
chr6:154150001-154151000	CHH	0.00925694	0.275862	3.6e-07	1.06007e-06
chr6:154527001-154528000	CHH	0.00870406	0.157895	1.89e-05	3.80543e-05
chr6:156274001-156275000	CHH	0.2	0.013369	2.16e-06	5.43176e-06
chr6:176360001-176361000	CHH	0.00521376	0.117497	2.12e-10	1.19418e-09
chr6:187180001-187181000	CHH	0.0122016	0.215	4.46e-09	1.99575e-08
chr6:204217001-204218000	CHH	0.0235192	0.19171	0.000504257	0.000713892
chr6:215869001-215870000	CHH	0.0175644	0.5	0.000627896	0.000868892
chr6:265090001-265091000	CHH	0.0238359	0.151515	2.38e-05	4.69334e-05
chr6:266400001-266401000	CHH	0.00880669	0.25	0.00737074	0.00761569
chr6:266806001-266807000	CHH	0.0135501	0.333333	0.00280111	0.00326478	Pt6G08160
chr6:272955001-272956000	CHH	0.535912	0	2.14e-24	7.21572e-23	Pt6G08360
chr6:286728001-286729000	CHH	0	0.2	0.00596125	0.00634434
chr6:292998001-292999000	CHH	0	0.185629	2.23e-08	8.68068e-08
chr6:298715001-298716000	CHH	0.0217597	0.30303	0.00139685	0.00177211
chr6:299269001-299270000	CHH	0.0159345	0.1875	0.000356607	0.000522791
chr6:304048001-304049000	CHH	0	0.103448	0.0091098	0.00919817
chr6:304286001-304287000	CHH	0.0178138	0.186701	1.16e-24	4.08388e-23
chr6:306616001-306617000	CHH	0.0333333	0.166667	0.00470838	0.00518724
chr6:312325001-312326000	CHH	0.2	0.00699301	3.46e-07	1.02262e-06
chr6:318844001-318845000	CHH	0.116751	0.0117786	1.57e-10	9.01338e-10
chr6:328473001-328474000	CHH	0.0869565	0.237113	0.00113519	0.00147538
chr6:332834001-332835000	CHH	0	0.112676	3.89e-05	7.30978e-05
chr6:336946001-336947000	CHH	0.2	0.0229987	0.00411402	0.00458091
chr6:337344001-337345000	CHH	0.150754	0.0157542	0.000179643	0.000284811	Pt6G10190
chr6:351167001-351168000	CHH	0.4	0.0177215	0.002916	0.00338386
chr6:365971001-365972000	CHH	0.0114367	0.129032	0.00123367	0.00158871
chr6:373934001-373935000	CHH	0	0.120419	7.42e-06	1.65704e-05
chr6:385273001-385274000	CHH	0.196721	0.00534759	1.41e-10	8.21299e-10	Pt6G12260
chr6:396208001-396209000	CHH	0.3	0.00598802	5.05e-09	2.22646e-08
chr6:419126001-419127000	CHH	0.00932994	0.125	1.11e-05	2.3854e-05
chr6:441549001-441550000	CHH	0.0170697	0.231214	4.96e-25	1.82681e-23
chr6:445965001-445966000	CHH	0.00526316	0.166667	2.31e-08	8.96295e-08
chr6:462701001-462702000	CHH	0.0222309	0.162162	0.00150746	0.00189243
chr6:472931001-472932000	CHH	0	0.181818	0.00158454	0.00197778
chr6:492444001-492445000	CHH	0.0991736	0.222222	0.00872274	0.00885591
chr6:500442001-500443000	CHH	0.380952	0.0151086	1.86e-14	1.91109e-13
chr6:501326001-501327000	CHH	0.230769	0.0173137	1.02e-05	2.20985e-05
chr6:514014001-514015000	CHH	0	0.3	0.000258188	0.000390301
chr6:518350001-518351000	CHH	0.0261438	0.147436	0.00124469	0.00160204
chr6:528812001-528813000	CHH	0.230769	0	0.00523803	0.005687
chr6:534306001-534307000	CHH	0.352941	0.0549451	2.18e-07	6.78663e-07
chr6:549029001-549030000	CHH	0.123762	0.013245	1.06e-05	2.28616e-05
chr6:559333001-559334000	CHH	0.0075188	0.175947	0.000159871	0.000257385	Pt6G17400
chr6:559790001-559791000	CHH	0	0.125	7.8e-05	0.000135904
chr6:566194001-566195000	CHH	0.175416	0.0243079	1.58e-16	2.14916e-15
chr6:579812001-579813000	CHH	0.136364	0.0117035	3.41e-07	1.01034e-06
chr6:585962001-585963000	CHH	0.122699	0.015748	1.2e-08	4.92762e-08
chr6:590031001-590032000	CHH	0.00508259	0.666667	0.00674967	0.00705929
chr6:619144001-619145000	CHH	0.25	0	0.00320746	0.00368458
chr6:629279001-629280000	CHH	0.266667	0.0141243	2.83e-06	6.90624e-06
chr6:631372001-631373000	CHH	0	0.183333	1.3e-07	4.28678e-07
chr6:641819001-641820000	CHH	0.141762	0.010582	3.36e-13	2.8728e-12
chr6:653331001-653332000	CHH	0.142857	0.00383142	0.00201426	0.00245027
chr6:660039001-660040000	CHH	0.00421941	0.25	1.77e-08	7.05055e-08
chr6:665435001-665436000	CHH	0.00985222	0.222222	5.73e-08	2.04741e-07
chr6:678701001-678702000	CHH	0.115789	0	0.00399934	0.00446776
chr6:682796001-682797000	CHH	0.2	0.0488432	0.00206991	0.0025054
chr6:697773001-697774000	CHH	0.00983607	0.242857	1e-05	2.17439e-05
chr6:697802001-697803000	CHH	0.0481928	0.206897	0.00363936	0.00411586
chr6:703127001-703128000	CHH	0.140351	0	1.85e-07	5.9052e-07	Pt6G22250
chr6:705617001-705618000	CHH	0.280374	0.0295139	6.58e-10	3.40227e-09
chr6:711349001-711350000	CHH	0.166078	0.015534	1.24e-11	8.57965e-11
chr6:715478001-715479000	CHH	0.04	0.666667	0.0037594	0.00423323	Pt6G22490
chr6:716865001-716866000	CHH	0.026949	0.134328	0.000614942	0.000851951
chr6:723924001-723925000	CHH	0.184211	0.00265957	6.5e-11	4.03135e-10
chr6:727765001-727766000	CHH	0.175573	0.0576923	0.00167609	0.00208012
chr6:733653001-733654000	CHH	0.0362319	0.194444	5.59e-05	0.000101613
chr6:749893001-749894000	CHH	0.0352113	0.166667	0.00130781	0.00167249
chr6:750464001-750465000	CHH	0.00561798	0.155963	2.71e-25	1.04641e-23
chr6:753686001-753687000	CHH	0.00475059	0.164474	2.91e-08	1.11109e-07
chr6:756390001-756391000	CHH	0.00673801	0.126582	5.51e-10	2.89275e-09
chr6:775619001-775620000	CHH	0	0.15873	1.58e-06	4.10252e-06
chr6:775963001-775964000	CHH	0.02079	0.139785	1.82e-06	4.64507e-06
chr6:797249001-797250000	CHH	0	0.102459	0.00307208	0.00354437
chr6:800792001-800793000	CHH	0.0231362	0.151899	2.78e-07	8.38202e-07
chr6:804639001-804640000	CHH	0.0153846	0.179191	2.14e-17	3.24251e-16
chr6:812279001-812280000	CHH	0.161616	0	0.00643183	0.00678317	Pt6G26020
chr6:836214001-836215000	CHH	0.140625	0.0175659	0.00319858	0.00367967	Pt6G27090
chr6:852945001-852946000	CHH	0.26087	0.0267857	3e-09	1.38649e-08
chr6:865367001-865368000	CHH	0.12	0	5.55e-06	1.27267e-05
chr6:865771001-865772000	CHH	0	0.122818	9.15e-14	8.55668e-13
chr6:870312001-870313000	CHH	0.0197044	0.186047	4.62e-13	3.78777e-12	Pt6G28200
chr6:873114001-873115000	CHH	0.0588235	0.344828	1.3e-06	3.42376e-06
chr6:874292001-874293000	CHH	0.00606061	0.242424	6.87e-05	0.000121918
chr6:887196001-887197000	CHH	0.5	0.0125204	3.97e-05	7.44842e-05
chr6:903745001-903746000	CHH	0.0094086	0.12532	7.72e-15	8.39525e-14
chr6:926580001-926581000	CHH	0.0151286	0.2	1.33e-05	2.78811e-05
chr6:933166001-933167000	CHH	0.0109344	0.16	1.14e-07	3.81701e-07	Pt6G30080
chr6:936874001-936875000	CHH	0.2	0.020979	0.000588439	0.000818074
chr6:993861001-993862000	CHH	0.506667	0.0170411	1.44e-11	9.76589e-11
chr6:1009650001-1009651000	CHH	0.00956938	0.4	7.06e-07	1.96989e-06
chr6:1009810001-1009811000	CHH	0.0160701	0.166667	1.5e-08	6.08644e-08
chr6:1014151001-1014152000	CHH	0	0.12766	0.00139755	0.00177211
chr6:1014851001-1014852000	CHH	0.110368	0.004329	1.81e-16	2.43435e-15
chr6:1021189001-1021190000	CHH	0.00599251	0.166667	0.00749501	0.00772076
chr6:1091282001-1091283000	CHH	0	0.15	0.00462181	0.00510125
chr6:1113744001-1113745000	CHH	0.163866	0.026455	1.52e-05	3.13697e-05
chr6:1185912001-1185913000	CHH	0.00488889	0.1875	7.05e-13	5.6259e-12
chr6:1186705001-1186706000	CHH	0.00962269	0.166667	1.6e-05	3.27945e-05	Pt6G36500
chr6:1232574001-1232575000	CHH	0.0243258	0.136842	1.18e-15	1.39848e-14
chr6:1248868001-1248869000	CHH	0.111111	0.00762389	5.98e-06	1.36474e-05
chr6:1250411001-1250412000	CHH	0.169492	0.0208668	0.000155694	0.000251676
chr6:1262916001-1262917000	CHH	0.134715	0.0245478	1.6e-09	7.84918e-09	Pt6G38270
chr6:1272861001-1272862000	CHH	0.0145867	0.128713	1.44e-05	2.9951e-05	Pt6G38520
chr6:1294287001-1294288000	CHH	0.222222	0.0276292	0.000105424	0.000177361
chr6:1298207001-1298208000	CHH	0.22807	0.00163755	6.34e-17	8.92821e-16
chr6:1322084001-1322085000	CHH	0.0139252	0.4	4.15e-08	1.53083e-07
chr6:1322085001-1322086000	CHH	0.0101317	0.142857	2.25e-08	8.74432e-08
chr6:1367752001-1367753000	CHH	0.6	0	0.00623384	0.00658888
chr6:1375836001-1375837000	CHH	0	0.24	0.000636726	0.000879586
chr6:1378839001-1378840000	CHH	0.00995355	0.171271	1.41e-09	6.94556e-09
chr6:1386916001-1386917000	CHH	0.215385	0	7.82e-08	2.72853e-07
chr6:1401714001-1401715000	CHH	0.00178253	0.19186	0.000487766	0.000693004	Pt6G42560
chr6:1437192001-1437193000	CHH	0.00935182	0.190476	1.21e-07	4.02885e-07
chr6:1443805001-1443806000	CHH	0.0694981	0.2	0.00710381	0.00736851
chr6:1446507001-1446508000	CHH	0	0.142857	7.23e-05	0.000126989
chr6:1488894001-1488895000	CHH	0.00944669	0.151899	0.00132584	0.00169103
chr6:1491010001-1491011000	CHH	0.0151515	0.147059	0.000193159	0.000304025
chr6:1499337001-1499338000	CHH	0	0.217391	1.43e-05	2.97689e-05
chr6:1507489001-1507490000	CHH	0.0159631	0.120112	0.00167842	0.00208194
chr6:1521412001-1521413000	CHH	0.00705882	0.107692	5.98e-05	0.000108046
chr6:1563860001-1563861000	CHH	0.117647	0	0.00691929	0.00721463
chr6:1571717001-1571718000	CHH	0.333333	0.00561798	0.00215709	0.00259762
chr6:1582847001-1582848000	CHH	0.0322398	0.197674	1.91e-05	3.83924e-05
chr6:1584907001-1584908000	CHH	0.0219539	0.136364	0.00795443	0.00814147
chr6:1624803001-1624804000	CHH	0.188235	0.0415335	3.39e-10	1.85713e-09
chr6:1631709001-1631710000	CHH	0.142857	0	3.84e-05	7.23855e-05
chr6:1634189001-1634190000	CHH	0.135593	0.0310881	0.000126472	0.000208092
chr6:1635539001-1635540000	CHH	0.0568182	0.159574	1.31e-07	4.31381e-07
chr6:1639101001-1639102000	CHH	0.166667	0.0157819	5.29e-08	1.9044e-07
chr6:1643472001-1643473000	CHH	0.0221987	0.142857	7.53e-09	3.18495e-08	Pt6G50030
chr6:1648869001-1648870000	CHH	0.0145985	0.266667	7.97e-08	2.76926e-07
chr6:1648925001-1648926000	CHH	0.012966	0.313725	8.31e-09	3.48409e-08
chr6:1663135001-1663136000	CHH	0.015873	0.243902	4.85e-07	1.39387e-06
chr6:1684375001-1684376000	CHH	0.25	0.0145012	0.00177974	0.00219172
chr6:1707600001-1707601000	CHH	0.0156425	0.146552	1.17e-10	6.96761e-10
chr6:1711284001-1711285000	CHH	0.0222552	0.22449	0.00266676	0.00312799
chr6:1713740001-1713741000	CHH	0.0125	0.2	0.00650418	0.00684741
chr6:1728431001-1728432000	CHH	0.00552486	0.114583	1.46e-07	4.74252e-07
chr6:1763375001-1763376000	CHH	0.00446429	0.201613	1.68e-06	4.33397e-06
chr6:1766920001-1766921000	CHH	0.2	0.0155039	0.00364454	0.00411947
chr6:1774882001-1774883000	CHH	0.333333	0.0166147	0.00245351	0.00290109
chr6:1781437001-1781438000	CHH	0.25	0.0123457	0.00114247	0.00148323
chr6:1804150001-1804151000	CHH	0.333333	0.0213904	1.56e-05	3.2057e-05
chr6:1804596001-1804597000	CHH	0	0.161765	2.05e-05	4.09658e-05
chr6:1822169001-1822170000	CHH	0.0109489	0.1232	4.9e-09	2.16832e-08
chr6:1826255001-1826256000	CHH	0.00761421	0.1125	4.09e-13	3.41166e-12
chr6:1826516001-1826517000	CHH	0.00854701	0.133333	0.000118893	0.00019731
chr6:1826807001-1826808000	CHH	0	0.138462	3.98e-07	1.15773e-06
chr6:1829963001-1829964000	CHH	0.00632184	0.155556	1.27e-23	3.89792e-22
chr6:1844804001-1844805000	CHH	0.020649	0.25	0.00380323	0.00427662
chr6:1851762001-1851763000	CHH	0.0159463	0.211765	8.33e-05	0.000144194
chr6:1854264001-1854265000	CHH	0.272727	0.0384615	1.63e-10	9.31317e-10
chr6:1858457001-1858458000	CHH	0.0726496	0.174757	0.0034719	0.00395797
chr6:1865783001-1865784000	CHH	0.0238291	0.213333	4.86e-09	2.1586e-08
chr6:1880117001-1880118000	CHH	0.0140845	0.153846	2.67e-07	8.10137e-07
chr6:1888605001-1888606000	CHH	0.00793651	0.166667	2.96e-09	1.37065e-08
chr6:1917729001-1917730000	CHH	0.2	0.1	0.000143211	0.000233071
chr6:1926678001-1926679000	CHH	0.00804829	0.150685	1.09e-09	5.50519e-09
chr6:1938742001-1938743000	CHH	0.0143541	0.166667	1.18e-05	2.50658e-05
chr6:1971684001-1971685000	CHH	0.138298	0	2.78e-07	8.38202e-07
chr6:1979696001-1979697000	CHH	0.0162465	0.25	1.4e-05	2.91951e-05
chr6:1995391001-1995392000	CHH	0.0137763	0.153846	0.00654815	0.00688159
chr6:2070360001-2070361000	CHH	0.254545	0.0229133	0.000274715	0.000412849
chr6:2070846001-2070847000	CHH	0.0119904	0.125	1.11e-05	2.3854e-05
chr6:2098822001-2098823000	CHH	0.106667	0.00635593	6.37e-07	1.79198e-06
chr6:2098886001-2098887000	CHH	0.191011	0.0265727	9.97e-05	0.000169278
chr7:41300001-41301000	CHH	0	0.5	0.000790095	0.00106383
chr7:42963001-42964000	CHH	0.026178	0.129032	2.65e-05	5.15361e-05
chr7:46481001-46482000	CHH	0.0214168	0.333333	0.00978166	0.00981035
chr7:48497001-48498000	CHH	0.0123106	0.454545	0.00954096	0.00959305
chr7:56223001-56224000	CHH	0.0342742	0.207547	3.23e-05	6.18115e-05
chr7:68355001-68356000	CHH	0.185185	0.0188235	0.00204869	0.00248836
chr7:78007001-78008000	CHH	0.0174825	0.142857	3.21e-06	7.7156e-06
chr7:85799001-85800000	CHH	0	0.2	7.25e-07	2.0182e-06
chr7:108519001-108520000	CHH	0	0.5	0.00874448	0.00887046
chr7:112005001-112006000	CHH	0.2	0.0148233	2.85e-11	1.84902e-10
chr7:120538001-120539000	CHH	0.372093	0.0219378	0.000176703	0.000281081
chr7:123281001-123282000	CHH	0.833333	0.017301	0.00211109	0.00255121
chr7:131961001-131962000	CHH	0.0161765	0.150888	1.66e-13	1.47734e-12	Pt7G03710
chr7:135714001-135715000	CHH	0.12987	0.00233645	5.51e-05	0.000100464
chr7:144534001-144535000	CHH	0.6	0.0188976	0.00591314	0.00630279
chr7:156475001-156476000	CHH	0	0.122642	0.00675654	0.0070603
chr7:158033001-158034000	CHH	0.333333	0.0264624	0.000670552	0.000919944
chr7:168567001-168568000	CHH	0.142857	0.0280612	0.00565376	0.00607773
chr7:182925001-182926000	CHH	0.15	0.0110375	5.59e-08	2.00637e-07
chr7:188658001-188659000	CHH	0.00872727	0.113821	0.000263859	0.000398033
chr7:189555001-189556000	CHH	0.129032	0.023622	0.00779776	0.00800508
chr7:191430001-191431000	CHH	0.00753296	0.111779	3.6e-14	3.56132e-13
chr7:195289001-195290000	CHH	0.0292445	0.521739	3.13e-05	6.01382e-05
chr7:203105001-203106000	CHH	0	0.199013	3.53e-13	3.00741e-12
chr7:218776001-218777000	CHH	0.0143715	0.212766	2.18e-10	1.2251e-09
chr7:223069001-223070000	CHH	0.0100277	0.155172	6.86e-08	2.42225e-07
chr7:223274001-223275000	CHH	0.0152791	0.190476	6.87e-16	8.56603e-15
chr7:251302001-251303000	CHH	0.13012	0.00531915	1.09e-08	4.49907e-08
chr7:262145001-262146000	CHH	0.0153061	0.121212	0.000193311	0.000304065
chr7:263836001-263837000	CHH	0.0113872	0.173913	6.83e-12	4.92501e-11
chr7:285262001-285263000	CHH	0.113208	0.315789	0.00206551	0.00250345	Pt7G08790
chr7:298682001-298683000	CHH	0.190476	0.00188324	0.00165401	0.00205699
chr7:310898001-310899000	CHH	0.133333	0.00881057	8.86e-06	1.94595e-05
chr7:314599001-314600000	CHH	0.16309	0.0154712	4.51e-31	2.91809e-29
chr7:340837001-340838000	CHH	0.104478	0	1.13e-05	2.41537e-05
chr7:341828001-341829000	CHH	0.00641026	0.444444	3.87e-06	9.16398e-06
chr7:344747001-344748000	CHH	0.0235849	0.146835	1.12e-14	1.197e-13
chr7:375339001-375340000	CHH	0.122449	0.0205128	4.91e-10	2.60633e-09
chr7:421554001-421555000	CHH	0.0128079	0.166667	0.00429642	0.00476187
chr7:422553001-422554000	CHH	0.139535	0.00552486	0.000598501	0.000830134
chr7:469627001-469628000	CHH	0.00626959	0.156319	3.41e-20	7.62948e-19	Pt7G13670
chr7:493650001-493651000	CHH	0.132653	0.025	5.89e-18	9.8606e-17	Pt7G14900
chr7:505972001-505973000	CHH	0.142857	0	3.84e-06	9.10194e-06
chr7:525602001-525603000	CHH	0.121739	0.0153061	0.000990341	0.0013034
chr7:531691001-531692000	CHH	0.111111	0	0.00593176	0.00631701
chr7:543228001-543229000	CHH	0.207317	0.0181922	2.98e-07	8.96246e-07
chr7:543231001-543232000	CHH	1	0.0132837	1.79e-08	7.10657e-08
chr7:568695001-568696000	CHH	0.0468085	0.198068	3.98e-07	1.15773e-06
chr7:572482001-572483000	CHH	0.0153641	0.135135	9.44e-14	8.79353e-13
chr7:601598001-601599000	CHH	0.25	0.0223941	1.06e-05	2.28616e-05
chr7:608454001-608455000	CHH	0.12963	0.0212766	0.00850874	0.00866805
chr7:620501001-620502000	CHH	0.0114671	0.25	1.52e-08	6.14676e-08
chr7:621012001-621013000	CHH	0.00908108	0.16092	1.02e-11	7.182e-11
chr7:622518001-622519000	CHH	0.0202703	0.5	7.55e-06	1.68293e-05
chr7:633244001-633245000	CHH	0.0186441	0.157895	0.000211656	0.000328389
chr7:647926001-647927000	CHH	0.124783	0.0101523	1.39e-09	6.86115e-09
chr7:662217001-662218000	CHH	0.123077	0	0.000210132	0.000326448
chr7:662218001-662219000	CHH	0	0.16129	0.000168535	0.000269521
chr7:664114001-664115000	CHH	0.0149254	0.130841	2.39e-07	7.35432e-07
chr7:669063001-669064000	CHH	0.0148148	0.225225	2.6e-15	2.964e-14
chr7:678279001-678280000	CHH	0	0.533333	6.42e-06	1.45682e-05
chr7:696323001-696324000	CHH	0.272727	0	6.72e-13	5.38049e-12
chr7:702159001-702160000	CHH	0.0191661	0.166667	0.000305219	0.000454695
chr7:702269001-702270000	CHH	0.00792079	0.263158	1.44e-10	8.36738e-10
chr7:704020001-704021000	CHH	0.114286	0.0131579	1.19e-05	2.52335e-05
chr7:714412001-714413000	CHH	0.272727	0.0159726	0.000113136	0.000188876
chr7:714470001-714471000	CHH	0.333333	0.0250716	0.00553631	0.00597024
chr7:726300001-726301000	CHH	0.231884	0.0125	1.55e-14	1.6275e-13
chr7:732934001-732935000	CHH	0.0166667	0.136364	0.00176319	0.00217469
chr7:735519001-735520000	CHH	0.015417	0.123457	7.4e-05	0.000129595
chr7:735604001-735605000	CHH	0.0140845	0.153846	0.000126357	0.000208046
chr7:742527001-742528000	CHH	0.133333	0.00454546	5.77e-05	0.000104647
chr7:749969001-749970000	CHH	0	0.444444	3.77e-11	2.42601e-10
chr7:773003001-773004000	CHH	0.3	0.0214808	0.00019531	0.000306806
chr7:787581001-787582000	CHH	0.0145773	0.166667	2.72e-06	6.66497e-06
chr7:806982001-806983000	CHH	0.00980392	0.273438	8.86e-24	2.7909e-22
chr7:830121001-830122000	CHH	0	0.122222	0.000115584	0.000192426	Pt7G26480
chr7:845440001-845441000	CHH	0	0.103093	0.000468891	0.00066817
chr7:847438001-847439000	CHH	0.0192837	0.169399	1.98e-13	1.73631e-12
chr7:858088001-858089000	CHH	0.208333	0.0167401	1.61e-10	9.22091e-10
chr7:872406001-872407000	CHH	0.169492	0.0150167	2.91e-10	1.61262e-09
chr7:923734001-923735000	CHH	0.152	0.0150376	0.000110854	0.000185584
chr7:943317001-943318000	CHH	0.258206	0	0.00360997	0.00409244
chr7:948438001-948439000	CHH	0	0.2	0.00421773	0.00467898
chr7:950734001-950735000	CHH	0.0160881	0.266667	0.00493857	0.00540354
chr7:955102001-955103000	CHH	0.219512	0.0393285	6.14e-09	2.66772e-08
chr7:1027466001-1027467000	CHH	0.0217391	0.155963	0.0047575	0.00523833
chr7:1086247001-1086248000	CHH	0.148148	0.0127907	0.00014208	0.000231545
chr7:1090844001-1090845000	CHH	0.0144788	0.333333	3.67e-05	6.94544e-05
chr7:1091586001-1091587000	CHH	0.0124444	0.8	2.07e-06	5.22741e-06
chr7:1094051001-1094052000	CHH	0.183333	0.0537634	0.00699843	0.00728129
chr7:1105759001-1105760000	CHH	0.171429	0.0186916	0.00309432	0.00356659
chr7:1109401001-1109402000	CHH	0.193548	0.0204918	7.65e-06	1.70364e-05
chr7:1121759001-1121760000	CHH	0.00502513	0.121212	0.000318221	0.000472301
chr7:1141307001-1141308000	CHH	0.30303	0	0.003518	0.00399909
chr7:1168917001-1168918000	CHH	0	0.1	0.00212662	0.00256739
chr7:1175144001-1175145000	CHH	0.131498	0.0111023	7.3e-26	2.96207e-24
chr7:1175282001-1175283000	CHH	0.2	0.0129547	1.93e-07	6.12788e-07
chr7:1182073001-1182074000	CHH	0.25	0.0202276	4.5e-10	2.41007e-09
chr7:1182699001-1182700000	CHH	0.0333333	0.294118	0.00109357	0.00142671	Pt7G34790
chr7:1185045001-1185046000	CHH	0.107692	0.00597015	0.000254043	0.000384923
chr7:1196589001-1196590000	CHH	0.165354	0	1.32e-15	1.55669e-14
chr7:1208919001-1208920000	CHH	0.244444	0	3.84e-06	9.10194e-06
chr7:1216328001-1216329000	CHH	0.02	0.833333	0.00396165	0.00442773
chr7:1222427001-1222428000	CHH	0	0.102564	0.00103586	0.00135659
chr7:1231174001-1231175000	CHH	0	0.19403	0.00142876	0.00180308
chr7:1255661001-1255662000	CHH	0.00568182	0.272727	0.000129085	0.000211809
chr7:1272149001-1272150000	CHH	0.133333	0.0135294	8.53e-11	5.19614e-10
chr7:1288799001-1288800000	CHH	0.0221704	0.172727	1.1e-15	1.32332e-14
chr7:1301520001-1301521000	CHH	0.00937896	0.15	1.04e-06	2.80063e-06
chr7:1304979001-1304980000	CHH	0.0174039	0.178218	3.25e-08	1.22915e-07
chr7:1314222001-1314223000	CHH	0.111111	0.00676247	1.81e-08	7.16221e-08
chr7:1314488001-1314489000	CHH	0.25	0.00972447	1.88e-11	1.25718e-10
chr7:1320267001-1320268000	CHH	0.238095	0.0324594	1.38e-09	6.82587e-09
chr7:1323192001-1323193000	CHH	0.0199147	0.2	0.00489673	0.00536266
chr7:1323209001-1323210000	CHH	0.008926	0.117647	5.23e-06	1.20972e-05
chr7:1374018001-1374019000	CHH	0.0357143	0.2	0.00695482	0.00724362
chr7:1385072001-1385073000	CHH	0.0102564	0.2	1.98e-07	6.25346e-07
chr7:1393646001-1393647000	CHH	0.128378	0.00668896	3.56e-13	3.02221e-12
chr7:1393989001-1393990000	CHH	0.206897	0.00598802	1.27e-06	3.36698e-06
chr7:1396034001-1396035000	CHH	0.0245902	0.247312	3.65e-07	1.07216e-06
chr7:1396883001-1396884000	CHH	0.133333	0	0.000346761	0.000511174	Pt7G41220
chr7:1414683001-1414684000	CHH	0.0105263	0.152448	7.45e-19	1.4155e-17
chr7:1416436001-1416437000	CHH	0.0171176	0.135593	9.32e-06	2.0395e-05
chr7:1431935001-1431936000	CHH	0.0143266	0.185185	6.51e-06	1.47585e-05
chr7:1445032001-1445033000	CHH	0.0302812	0.355556	5.11e-11	3.21085e-10
chr7:1453597001-1453598000	CHH	0.0106007	0.333333	5.64e-07	1.59789e-06
chr7:1465621001-1465622000	CHH	0.0100182	0.117284	1.49e-13	1.33598e-12
chr7:1477181001-1477182000	CHH	0.12	0	2.75e-09	1.29596e-08
chr7:1477916001-1477917000	CHH	0.0101652	0.295082	2.85e-20	6.56048e-19
chr7:1482210001-1482211000	CHH	0.0197694	0.15873	8.25e-06	1.82875e-05
chr7:1506744001-1506745000	CHH	0.0332986	0.266667	2.52e-07	7.70483e-07
chr7:1518941001-1518942000	CHH	0	0.103774	8.51e-05	0.00014674
chr7:1528058001-1528059000	CHH	0.00760456	0.114286	5.13e-08	1.85237e-07
chr7:1529135001-1529136000	CHH	0.039886	0.25	0.00263128	0.0030894
chr7:1548690001-1548691000	CHH	0.00871249	0.3	2.45e-07	7.51962e-07
chr7:1551027001-1551028000	CHH	0.0199253	0.164557	5.26e-06	1.21549e-05
chr7:1563620001-1563621000	CHH	0	0.16	0.000183343	0.000290293
chr7:1572106001-1572107000	CHH	0.0190641	0.175439	6.22e-08	2.20603e-07
chr7:1572281001-1572282000	CHH	0.0178069	1	7.25e-06	1.6221e-05
chr7:1589601001-1589602000	CHH	0.133333	0	0.00506646	0.00552017
chr7:1589860001-1589861000	CHH	0.0120526	0.142857	1.93e-06	4.9049e-06
chr7:1591022001-1591023000	CHH	0.666667	0.0134529	3.67e-29	1.95244e-27
chr7:1593885001-1593886000	CHH	0.166667	0.0179404	0.000191181	0.00030111
chr7:1599736001-1599737000	CHH	0.0178174	0.2	0.00021454	0.000332218
chr7:1619895001-1619896000	CHH	0.0194175	0.126761	0.000327389	0.000484406
chr7:1621042001-1621043000	CHH	0	0.266667	0.00116197	0.00150528
chr7:1644804001-1644805000	CHH	0.0139776	0.216216	4.12e-17	5.97775e-16
chr7:1644807001-1644808000	CHH	0.00920447	0.333333	1.19e-05	2.52335e-05
chr7:1644855001-1644856000	CHH	0.0134095	0.142857	2.09e-07	6.54903e-07
chr7:1664878001-1664879000	CHH	0.3	0.00931414	0.000259961	0.000392648
chr7:1668789001-1668790000	CHH	0.0244233	0.125	5.99e-06	1.36572e-05	Pt7G50580
chr7:1672055001-1672056000	CHH	0	0.190476	0.0078517	0.00805009
chr7:1682662001-1682663000	CHH	0.00578035	0.25	0.000133105	0.000218106
chr7:1697023001-1697024000	CHH	0.1625	0.0277228	3.23e-08	1.2274e-07
chr7:1702808001-1702809000	CHH	0.230769	0.0161414	0.000423456	0.000609227
chr7:1703351001-1703352000	CHH	0.147727	0.00832178	0.00172971	0.0021378
chr7:1703935001-1703936000	CHH	0.127796	0.0254707	4.74e-10	2.5273e-09
chr7:1728056001-1728057000	CHH	0.0314465	0.2	0.00937079	0.00943781
chr7:1738511001-1738512000	CHH	0.0311203	0.495146	2.9e-21	7.08429e-20
chr7:1759677001-1759678000	CHH	0.16	0.03125	0.00591259	0.00630279
chr7:1759945001-1759946000	CHH	0.0224439	0.444444	0.000906056	0.00120505
chr7:1760381001-1760382000	CHH	0.152672	0.0078534	1.97e-29	1.09679e-27
chr7:1768253001-1768254000	CHH	0.117647	0.0173913	0.00922353	0.00930515
chr7:1776769001-1776770000	CHH	0.00498339	0.2	0.000714375	0.000974481
chr7:1795149001-1795150000	CHH	0.0227273	0.248996	6.25e-08	2.21339e-07
chr7:1798568001-1798569000	CHH	0	0.158416	4.47e-05	8.29549e-05
chr7:1811793001-1811794000	CHH	0.00729395	0.8	0.00277626	0.00323897
chr7:1826887001-1826888000	CHH	0.0228589	0.227273	2.21e-05	4.38338e-05
chr7:1827835001-1827836000	CHH	0.0166667	0.16	2.19e-07	6.80008e-07
chr7:1841752001-1841753000	CHH	0	0.323232	1.77e-14	1.82646e-13
chr7:1842331001-1842332000	CHH	0.25	0.0146484	8.86e-15	9.55443e-14
chr7:1859073001-1859074000	CHH	0.238095	0.0183537	0.00811483	0.00828793
chr7:1888685001-1888686000	CHH	0.291667	0.00458716	2.47e-10	1.37516e-09
chr7:1891467001-1891468000	CHH	0.666667	0.00328947	7.97e-05	0.000138664
chr7:1896316001-1896317000	CHH	0.169014	0	0.00363963	0.00411586
chr7:1896966001-1896967000	CHH	0.138462	0.0274129	5.8e-09	2.53843e-08
chr7:1910556001-1910557000	CHH	0.214286	0.0217391	0.00110525	0.00143881
chr7:1915720001-1915721000	CHH	0	0.141892	2e-10	1.12925e-09
chr7:1921756001-1921757000	CHH	0.2	0	0.000565338	0.000790181
chr7:1944938001-1944939000	CHH	0.127049	0	4.18e-11	2.66141e-10
[truncated: 395 more rows]
