# Supplementary material for: The methylation landscape of giga-genome and the epigenetic timer of age in Chinese pine
Source: Nat Commun. 2023 Apr 7;14:1947. doi: 10.1038/s41467-023-37684-6 (PMC10082083; doi:10.1038/s41467-023-37684-6)
Supplement: Supplementary file 12 — Supplementary Data 10 [file 41467_2023_37684_MOESM12_ESM.xlsx]

## Sheet: Sheet1
The DMRs within gene body or upstream and downstream 2Kb regions for the age-related genes
DMR position	context	2y	35y	FDR	gene
chr1:147252001-147253000	CHH	0.2	0.01849	5.52e-05	Pt1G04500
chr1:157237001-157238000	CHG	0.777953	0.051546	0.00374	Pt1G04730
chr1:157238001-157239000	CHG	0.634503	0.01457	0.00374	Pt1G04730
chr6:1099819001-1099820000	CHG	0.716327	0.032123	0.00374	Pt6G35050
chr6:1099995001-1099996000	CHG	0.8875	0.1983	0.00374	Pt6G35050
chr6:1100067001-1100068000	CHG	0.933333	0.061972	0.00374	Pt6G35050
chr6:1099979001-1099980000	CHG	0.328976	0.005305	0.003895	Pt6G35050
chr1:157599001-157600000	CHG	0.715054	0.081731	0.003948	Pt1G04730
chr1:165205001-165206000	CHG	0.750649	0.008403	0.003948	Pt1G04910
chr6:1099669001-1099670000	CHG	0.279808	0.002686	0.003948	Pt6G35050
chr6:1100068001-1100069000	CHG	0.965642	0.002331	0.003948	Pt6G35050
chr1:158764001-158765000	CHG	0.964143	0.358209	0.003979	Pt1G04760
chr1:154314001-154315000	CHG	0.757188	0.004184	0.004022	Pt1G04670
chr1:154315001-154316000	CHG	0.513011	0.004695	0.004022	Pt1G04670
chr1:162359001-162360000	CHG	0.666667	0.047945	0.004035	Pt1G04860
chr1:147172001-147173000	CG	0.970588	0.389706	0.004054	Pt1G04500
chr1:147269001-147270000	CG	0.509804	0.948276	0.004054	Pt1G04500
chr1:147273001-147274000	CG	0.571429	0.88	0.004054	Pt1G04500
chr1:160839001-160840000	CG	0.081235	0.405345	0.004054	Pt1G04820
chr1:154542001-154543000	CG	0.971429	0.685345	0.004074	Pt1G04670
chr1:147218001-147219000	CG	0.6875	0.966216	0.004085	Pt1G04500
chr1:162302001-162303000	CG	0.659751	0.989418	0.004109	Pt1G04860
chr6:1100068001-1100069000	CG	0.538462	1	0.004123	Pt6G35050
chr1:162490001-162491000	CHG	0.768139	0.012987	0.004137	Pt1G04860
chr1:150919001-150920000	CG	0.660287	0.866142	0.004145	Pt1G04610
chr1:147287001-147288000	CHG	0.676829	0.017167	0.004168	Pt1G04500
chr6:1100041001-1100042000	CHG	0.902062	0.341424	0.004198	Pt6G35050
chr1:147217001-147218000	CG	0.758621	0.960227	0.004214	Pt1G04500
chr1:160943001-160944000	CG	0.857466	0.627907	0.004222	Pt1G04820
chr1:151048001-151049000	CHG	0.284264	0.005208	0.004262	Pt1G04610
chr1:150857001-150858000	CHG	0.72529	0.02038	0.004313	Pt1G04610
chr6:1100013001-1100014000	CHG	0.512922	0.007394	0.004321	Pt6G35050
chr6:1099707001-1099708000	CHG	0.537827	0.027548	0.004323	Pt6G35050
chr1:165206001-165207000	CHG	0.263048	0.00346	0.004333	Pt1G04910
chr1:150856001-150857000	CHG	0.675676	0.306513	0.00435	Pt1G04610
chr1:160994001-160995000	CHG	0.812693	0.370221	0.00435	Pt1G04820
chr1:162489001-162490000	CHG	0.888421	0.539823	0.00437	Pt1G04860
chr6:1100070001-1100071000	CHG	0.727128	0.003529	0.004393	Pt6G35050
chr1:154418001-154419000	CHG	0.927852	0.061033	0.004417	Pt1G04670
chr1:157273001-157274000	CHG	0.622807	0.016393	0.004441	Pt1G04730
chr1:157379001-157380000	CHG	0.75485	0.924	0.004441	Pt1G04730
chr1:157600001-157601000	CHG	0.516234	0.053691	0.004441	Pt1G04730
chr1:157642001-157643000	CHG	0.344262	0	0.004441	Pt1G04730
chr1:160759001-160760000	CHG	0.613158	0.893939	0.004441	Pt1G04820
chr1:160788001-160789000	CHG	0.347969	0.007143	0.004441	Pt1G04820
chr1:161042001-161043000	CHG	0.639291	0.940397	0.004441	Pt1G04820
chr1:162257001-162258000	CHG	0.925	0	0.004441	Pt1G04860
chr1:162259001-162260000	CHG	0.480337	0.039474	0.004441	Pt1G04860
chr1:162410001-162411000	CHG	0.179039	0.004237	0.004441	Pt1G04860
chr1:165025001-165026000	CHG	0.795053	0.081897	0.004441	Pt1G04910
chr1:165027001-165028000	CHG	0.227872	0.006472	0.004441	Pt1G04910
chr6:1099670001-1099671000	CHG	0.860629	0.044898	0.004441	Pt6G35050
chr6:1099989001-1099990000	CHG	0.922619	0.669261	0.004441	Pt6G35050
chr6:1100043001-1100044000	CHG	0.575397	0.008361	0.004441	Pt6G35050
chr6:1100069001-1100070000	CHG	0.922732	0.002083	0.004441	Pt6G35050
chr1:147110001-147111000	CG	0.850877	0.507692	0.004444	Pt1G04500
chr1:150858001-150859000	CHG	0.182065	0.004926	0.004463	Pt1G04610
chr1:158501001-158502000	CHG	0.746377	0.911712	0.004463	Pt1G04760
chr1:159461001-159462000	CHG	0.584383	0.217073	0.004463	Pt1G04770
chr1:162409001-162410000	CHG	0.870968	0.183486	0.004463	Pt1G04860
chr1:147268001-147269000	CHG	0.762712	0.078125	0.004468	Pt1G04500
chr1:157460001-157461000	CHG	0.742574	1	0.004474	Pt1G04730
chr1:154419001-154420000	CHG	0.731203	0.019646	0.004478	Pt1G04670
chr1:147112001-147113000	CHG	0.928571	0.393013	0.00448	Pt1G04500
chr1:159399001-159400000	CHG	0.831232	0.314286	0.004508	Pt1G04770
chr1:157363001-157364000	CHG	0.287469	0.003008	0.004531	Pt1G04730
chr6:1099978001-1099979000	CHG	0.938967	0.348008	0.004561	Pt6G35050
chr6:1100044001-1100045000	CHG	0.44902	0.014377	0.004578	Pt6G35050
chr1:162427001-162428000	CHG	0.539227	0.002494	0.004599	Pt1G04860
chr6:1099753001-1099754000	CHG	0.812757	0.593496	0.004603	Pt6G35050
chr1:157329001-157330000	CHG	0.689038	0.856734	0.004606	Pt1G04730
chr1:157504001-157505000	CHG	0.796651	0.955959	0.004608	Pt1G04730
chr1:157272001-157273000	CHG	0.733138	0.065963	0.00461	Pt1G04730
chr1:160787001-160788000	CHG	0.945892	0.014815	0.004673	Pt1G04820
chr6:1099885001-1099886000	CHG	0.360042	0.080614	0.004674	Pt6G35050
chr1:159379001-159380000	CG	0.467354	0.131965	0.004701	Pt1G04770
chr1:150949001-150950000	CHG	0.621622	0.892272	0.004706	Pt1G04610
chr1:157201001-157202000	CHG	0.719931	0.874618	0.004711	Pt1G04730
chr6:1099888001-1099889000	CHG	0.80754	0.252427	0.004711	Pt6G35050
chr1:162469001-162470000	CHG	0.864372	0.605016	0.004721	Pt1G04860
chr1:159403001-159404000	CHG	0.668605	0.883673	0.004734	Pt1G04770
chr6:1099988001-1099989000	CHG	0.682226	0.26494	0.004771	Pt6G35050
chr1:159477001-159478000	CHG	0.766208	0.919355	0.004835	Pt1G04770
chr1:162547001-162548000	CG	0.985294	0.75	0.00484	Pt1G04860
chr1:158693001-158694000	CHG	0.690114	0.886503	0.004849	Pt1G04760
chr1:150863001-150864000	CHG	0.687861	0.900344	0.004855	Pt1G04610
chr1:147243001-147244000	CHG	0.421053	0.904059	0.004901	Pt1G04500
chr1:154641001-154642000	CG	0	0.916031	0.004926	Pt1G04670
chr1:157202001-157203000	CHG	0.485944	0.694064	0.004951	Pt1G04730
chr1:160786001-160787000	CHG	0.901437	0.074349	0.004965	Pt1G04820
chr1:147300001-147301000	CHG	0.93985	0.609589	0.004981	Pt1G04500
chr1:159349001-159350000	CHG	0.748106	0.93228	0.004989	Pt1G04770
chr1:162256001-162257000	CHG	0.724771	0.335878	0.004989	Pt1G04860
chr1:160810001-160811000	CHG	0.705069	0.901515	0.004991	Pt1G04820
chr1:151055001-151056000	CHG	0.204611	0.75443	0.005007	Pt1G04610
chr1:159410001-159411000	CHG	0.786996	0.97019	0.005026	Pt1G04770
chr1:158625001-158626000	CHG	0.670588	0.838961	0.005076	Pt1G04760
chr6:1100066001-1100067000	CHG	0.897887	0.227053	0.005084	Pt6G35050
chr1:151013001-151014000	CHG	0.8	0.965347	0.005147	Pt1G04610
chr1:150877001-150878000	CG	0.461538	0.950495	0.005203	Pt1G04610
chr1:158667001-158668000	CHG	0.658537	0.862069	0.005213	Pt1G04760
chr1:151029001-151030000	CHG	0.738532	0.910026	0.005236	Pt1G04610
chr1:162258001-162259000	CHG	0.839679	0.007712	0.005253	Pt1G04860
chr1:158493001-158494000	CHG	0.753799	0.920455	0.005254	Pt1G04760
chr1:147225001-147226000	CHG	0.666667	0.831884	0.005272	Pt1G04500
chr1:147306001-147307000	CG	0.694915	0.957143	0.00528	Pt1G04500
chr6:1099927001-1099928000	CHG	0.790554	0.357895	0.005321	Pt6G35050
chr1:147212001-147213000	CG	0.601266	0.960674	0.005396	Pt1G04500
chr1:147278001-147279000	CG	0.013423	0.256757	0.005406	Pt1G04500
chr1:154663001-154664000	CHG	0.582781	0.85	0.005434	Pt1G04670
chr1:147205001-147206000	CHG	0.083333	0.70936	0.005436	Pt1G04500
chr1:165026001-165027000	CHG	0.902985	0	0.005481	Pt1G04910
chr1:162365001-162366000	CHG	0.805556	0.181818	0.005517	Pt1G04860
chr1:160753001-160754000	CHG	0.684579	0.945783	0.00552	Pt1G04820
chr1:159550001-159551000	CHG	0.734021	0.915411	0.005547	Pt1G04770
chr1:151069001-151070000	CHG	0.72619	0.889362	0.005561	Pt1G04610
chr1:147270001-147271000	CHG	0.72043	0.92437	0.00566	Pt1G04500
chr1:160753001-160754000	CG	0.787097	1	0.005699	Pt1G04820
chr1:162303001-162304000	CHG	0.591398	0.987903	0.005701	Pt1G04860
chr1:162294001-162295000	CHG	0.870968	0.565217	0.005776	Pt1G04860
chr1:147220001-147221000	CG	0.529412	0.883721	0.005848	Pt1G04500
chr1:159357001-159358000	CHG	0.713222	0.908397	0.005876	Pt1G04770
chr1:157260001-157261000	CHG	0.611458	0.161255	0.005894	Pt1G04730
chr1:165231001-165232000	CG	0.798883	0.461538	0.005906	Pt1G04910
chr1:164933001-164934000	CHG	0.26045	0.846154	0.005917	Pt1G04910
chr1:158352001-158353000	CHG	0.349206	0.128035	0.005943	Pt1G04760
chr1:165050001-165051000	CHG	0.938272	0.729167	0.006008	Pt1G04910
chr6:1099817001-1099818000	CHG	0.289011	0.03044	0.006031	Pt6G35050
chr1:160803001-160804000	CHG	0.167742	0.013216	0.006038	Pt1G04820
chr1:157274001-157275000	CHG	0.632558	0.131687	0.006103	Pt1G04730
chr1:147256001-147257000	CHG	0.745763	0.932075	0.006169	Pt1G04500
chr1:162424001-162425000	CG	0.708029	0.068182	0.006183	Pt1G04860
chr1:147234001-147235000	CHG	0.352941	0.861233	0.006245	Pt1G04500
chr6:1100046001-1100047000	CHG	0.669565	0.161692	0.00625	Pt6G35050
chr1:164952001-164953000	CG	0.928571	0.634146	0.006345	Pt1G04910
chr1:158644001-158645000	CHG	0.333742	0.016287	0.00635	Pt1G04760
chr1:150877001-150878000	CHG	0.5	0.90407	0.006362	Pt1G04610
chr1:147267001-147268000	CHG	0.813725	0.005831	0.006366	Pt1G04500
chr6:1099683001-1099684000	CHG	0.794118	0.954167	0.00649	Pt6G35050
chr1:150979001-150980000	CG	0.5625	0.916667	0.006653	Pt1G04610
chr1:159520001-159521000	CHG	0.658385	1	0.006661	Pt1G04770
chr1:160793001-160794000	CHG	0.53913	0	0.006671	Pt1G04820
chr1:165004001-165005000	CHG	0.767123	0.98895	0.006705	Pt1G04910
chr1:157479001-157480000	CG	0.926829	0.454545	0.006768	Pt1G04730
chr1:162553001-162554000	CHG	0.77821	0	0.006793	Pt1G04860
chr1:157338001-157339000	CHG	0.84375	0.668919	0.006811	Pt1G04730
chr1:160666001-160667000	CHG	0.447005	0.272727	0.006814	Pt1G04820
chr1:165106001-165107000	CHG	0.858726	0	0.00683	Pt1G04910
chr1:147273001-147274000	CHG	0.535714	0.888889	0.00688	Pt1G04500
chr1:162360001-162361000	CHG	0.607843	0.03125	0.006912	Pt1G04860
chr1:150925001-150926000	CHG	0.382353	0.644898	0.006917	Pt1G04610
chr1:147268001-147269000	CG	0.659091	0.907173	0.006946	Pt1G04500
chr1:162294001-162295000	CG	0.888158	0.589744	0.007043	Pt1G04860
chr1:147304001-147305000	CHG	0.819444	0.506173	0.007111	Pt1G04500
chr1:162456001-162457000	CG	0.739837	1	0.007189	Pt1G04860
chr1:158426001-158427000	CG	0.758621	0.988095	0.007217	Pt1G04760
chr1:157641001-157642000	CHG	0.68435	0.417544	0.007312	Pt1G04730
chr1:154471001-154472000	CHG	0.916667	0.691489	0.00736	Pt1G04670
chr1:150968001-150969000	CHG	0.691011	0.905605	0.007399	Pt1G04610
chr1:150971001-150972000	CHG	1	0.697917	0.007443	Pt1G04610
chr1:150949001-150950000	CG	0.703349	0.923948	0.007523	Pt1G04610
chr1:151036001-151037000	CHG	0.753247	0.921397	0.007541	Pt1G04610
chr1:147131001-147132000	CG	0.604478	0.937947	0.007583	Pt1G04500
chr1:162352001-162353000	CG	0.975207	0.612903	0.00764	Pt1G04860
chr1:159489001-159490000	CHG	0.724324	0.893688	0.007706	Pt1G04770
chr1:147186001-147187000	CG	0.443609	0.805825	0.007752	Pt1G04500
chr1:164928001-164929000	CHG	0.424242	0.111111	0.00779	Pt1G04910
chr1:150845001-150846000	CG	0.468274	0.263359	0.007791	Pt1G04610
chr1:154383001-154384000	CG	0.769974	0.005302	0.007816	Pt1G04670
chr1:147233001-147234000	CHG	0.729167	0.91629	0.007879	Pt1G04500
chr1:162475001-162476000	CHG	0.774566	0.932292	0.007894	Pt1G04860
chr1:165204001-165205000	CHG	0.77594	0.280612	0.007937	Pt1G04910
chr1:150940001-150941000	CHG	0.697917	0.892857	0.007976	Pt1G04610
chr1:159433001-159434000	CHG	0.572751	0.280164	0.008057	Pt1G04770
chr1:162299001-162300000	CG	0.97551	0.666667	0.008061	Pt1G04860
chr1:147213001-147214000	CHG	0.657143	0.882834	0.008067	Pt1G04500
chr1:154383001-154384000	CHG	0.664422	0.004854	0.008077	Pt1G04670
chr1:158515001-158516000	CHG	0.812689	0.98	0.008164	Pt1G04760
chr1:158545001-158546000	CHG	0.694678	0.888112	0.008178	Pt1G04760
chr1:162324001-162325000	CHG	0.840183	0.25	0.008252	Pt1G04860
chr1:147124001-147125000	CG	0.482759	0.753846	0.008438	Pt1G04500
chr1:147216001-147217000	CG	0.324324	0.91623	0.00856	Pt1G04500
chr1:151025001-151026000	CG	0.5	0.839827	0.008618	Pt1G04610
chr1:154587001-154588000	CG	0.466667	0.969283	0.00863	Pt1G04670
chr1:147230001-147231000	CG	0.692308	0.931727	0.008723	Pt1G04500
chr1:150929001-150930000	CHG	0.596154	0.828265	0.00876	Pt1G04610
chr1:147183001-147184000	CHG	0.533333	0.683871	0.008769	Pt1G04500
chr1:154632001-154633000	CG	0.621622	0.876923	0.00877	Pt1G04670
chr1:162335001-162336000	CHG	0.911263	0.59375	0.008775	Pt1G04860
chr1:162381001-162382000	CG	0.936364	0	0.008821	Pt1G04860
chr6:1099671001-1099672000	CHG	0.89802	0.717345	0.008948	Pt6G35050
chr1:147212001-147213000	CHG	0.653595	0.852542	0.009021	Pt1G04500
chr1:165019001-165020000	CHG	0.723404	1	0.009121	Pt1G04910
chr1:150968001-150969000	CG	0.61413	0.928947	0.009201	Pt1G04610
chr1:158492001-158493000	CHG	0.800554	0.962687	0.009439	Pt1G04760
chr1:158610001-158611000	CHG	0.764045	0.493506	0.009452	Pt1G04760
chr1:154643001-154644000	CG	0.2	0.685714	0.009566	Pt1G04670
chr1:159144001-159145000	CHG	0.561453	0.354839	0.009626	Pt1G04770
chr1:160997001-160998000	CHG	0.774096	0.532609	0.009702	Pt1G04820
chr1:147274001-147275000	CG	0	0.410891	0.009771	Pt1G04500
chr1:154304001-154305000	CHG	0.553625	0.002874	0.009772	Pt1G04670
chr1:157643001-157644000	CHG	0.19	0.017199	0.009813	Pt1G04730
chr1:162428001-162429000	CHG	0.725881	0.152993	0.009857	Pt1G04860
chr1:147242001-147243000	CG	0.639456	0.853365	0.009991	Pt1G04500
