# Supplementary material for: The methylation landscape of giga-genome and the epigenetic timer of age in Chinese pine
Source: Nat Commun. 2023 Apr 7;14:1947. doi: 10.1038/s41467-023-37684-6 (PMC10082083; doi:10.1038/s41467-023-37684-6)
Supplement: Supplementary file 14 — Source Data [file 41467_2023_37684_MOESM14_ESM.xlsx]

## Sheet: Figure1
Fig.1a												Fig.1b	Gene	Gene	Gene	TE	TE	TE		Fig.1c	Gene	Gene	Gene	TE	TE	TE		Fig.1d-e	motif density																methylation level
Chromosome	Start	End	TE	Gene	CG	CHG	CHH	21nt RNA	22nt RNA	24nt RNA			CG	CHG	CHH	CG	CHG	CHH			mCG	mCHG	mCHH	mCG	mCHG	mCHH			CGA	CGT	CGC	CGG	CAG	CCG	CTG	CAA	CAC	CAT	CCA	CCC	CCT	CTA	CTC	CTT	CGA	CGT	CGC	CGG	CAG
chr1	0	20000000	0.822698	71	0.927693	0.860046	0.0199007	0.0005565	0.0001233	5.28e-05			0.723214	0.60244	0.014971	88.0561	78.5724	1.6885			0.394813	0.514224	0.090963	0.369007	0.551081	0.079911			12.4248	8.43575	7.18875	7.40365	24.8456	7.40365	24.8456	48.2221	24.1071	43.1521	32.8454	20.0346	30.8326	28.4998	28.8634	44.179	0.889008	0.863636	0.887063	0.896935	0.848493
chr1	20000000	40000000	0.843647	45	0.862149	0.812431	0.0193414	0.0001335	1.55e-05	1.44e-05			0.715441	0.592436	0.014857	87.8862	78.5563	1.6948			0.391435	0.516952	0.091613	0.368506	0.551108	0.080386			12.6394	8.4999	7.67105	7.7131	25.4332	7.7131	25.4332	48.4144	24.3592	42.9331	33.0433	20.5331	31.1398	28.2759	29.0546	44.2227	0.795394	0.743577	0.801185	0.762872	0.778578
chr1	40000000	60000000	0.81489	61	0.917478	0.843261	0.0197847	0.0002019	5.72e-05	3.44e-05			0.706002	0.590567	0.014856	87.998	78.5853	1.6889			0.387074	0.522072	0.090854	0.368287	0.551632	0.080081			12.2713	8.28845	7.17845	7.42335	24.7427	7.42335	24.7427	48.5983	24.1022	43.2325	32.6995	19.9218	30.6661	28.1473	28.861	44.1908	0.894096	0.868425	0.882815	0.901084	0.841518
chr1	60000000	80000000	0.746771	73	0.917723	0.848947	0.0195888	0.0003398	7.69e-05	3.57e-05			0.693134	0.571373	0.014715	88.0897	78.7255	1.6853			0.393897	0.515039	0.091063	0.369034	0.550745	0.080221			11.341	7.71415	6.6563	6.738	23.584	6.738	23.584	48.6542	24.3074	44.0958	32.7955	19.7729	30.3517	28.5888	28.4538	43.8047	0.888132	0.855898	0.88646	0.897398	0.83949
chr1	80000000	100000000	0.686715	63	0.899667	0.830448	0.0194131	9.49e-05	2.36e-05	2.06e-05			0.674793	0.558594	0.014552	88.1718	78.7317	1.6895			0.394582	0.514009	0.091409	0.368513	0.551081	0.080406			11.4304	7.75915	6.61805	6.71255	22.5785	6.71255	22.5785	48.8608	23.935	44.3513	32.5328	19.382	29.6013	28.1761	28.464	43.5787	0.866207	0.826359	0.859441	0.874241	0.811321
chr1	100000000	120000000	0.814502	54	0.928406	0.86027	0.0201148	0.000512	9.81e-05	4.8e-05			0.661362	0.545638	0.014398	88.1513	78.806	1.6977			0.389743	0.519128	0.091129	0.368704	0.550549	0.080746			11.5968	7.701	6.81965	6.8603	24.6369	6.8603	24.6369	48.6545	24.4187	43.9669	33.2721	20.2907	31.4215	28.9905	29.0834	44.3659	0.892959	0.876373	0.899337	0.910633	0.85598
chr1	120000000	140000000	0.705963	62	0.901905	0.836435	0.0189827	7.39e-05	1.43e-05	3.67e-05			0.648844	0.531043	0.014209	88.1937	78.8366	1.6948			0.398472	0.511446	0.090082	0.36993	0.549482	0.080588			10.7896	7.26785	5.9095	6.0861	22.1395	6.0861	22.1395	48.8928	24.0162	44.821	32.4034	19.2138	29.9468	29.1697	28.4961	43.6759	0.857856	0.821458	0.853985	0.867274	0.813889
chr1	140000000	160000000	0.74412	50	0.907695	0.837197	0.0196457	9.83e-05	3.61e-05	5.17e-05			0.620132	0.50625	0.014143	88.3944	79.0979	1.699			0.396875	0.511472	0.091652	0.367738	0.551717	0.080545			11.4023	7.7702	6.52855	6.4496	22.4947	6.4496	22.4947	49.1996	24.361	44.7258	32.7233	19.5453	30.498	29.1124	28.4033	43.9617	0.880826	0.847555	0.8853	0.891295	0.83194
chr1	160000000	180000000	0.744791	43	0.909016	0.845846	0.0196496	3.37e-05	9.9e-06	3.24e-05			0.591151	0.49134	0.013698	88.2878	79.0291	1.6963			0.395755	0.51416	0.090086	0.368126	0.550839	0.081035			11.3593	7.69705	6.39565	6.40205	22.8294	6.40205	22.8294	48.8074	24.1016	44.5391	32.4462	19.2674	30.5398	29.1634	28.332	44.1616	0.872957	0.836834	0.879153	0.888681	0.839731
chr1	180000000	200000000	0.801377	47	0.924976	0.850406	0.0199235	0.000246	5.45e-05	3.31e-05			0.568853	0.474553	0.013564	88.2082	79.2188	1.7001			0.395589	0.513851	0.09056	0.367319	0.551626	0.081054			11.807	7.8641	6.94235	6.9957	24.5919	6.9957	24.5919	48.5628	24.4956	43.9365	33.244	20.4164	31.3441	28.9344	28.9432	44.0254	0.87936	0.853556	0.879552	0.895377	0.825568
chr1	200000000	220000000	0.713929	90	0.908104	0.829479	0.0197306	0.0006205	0.0001482	8.91e-05			0.530891	0.438759	0.013258	88.1519	79.1216	1.702			0.394748	0.516033	0.089219	0.366906	0.551895	0.081199			11.0198	7.35525	6.29	6.42045	22.6854	6.42045	22.6854	49.1653	24.2795	44.9507	32.979	19.6701	30.4534	28.6821	28.7373	43.9851	0.886694	0.853445	0.884454	0.892042	0.817381
chr1	220000000	240000000	0.74509	60	0.918284	0.847349	0.0191621	0.0001882	3.11e-05	2.4e-05			0.513061	0.419083	0.013178	88.5123	79.4859	1.7022			0.395004	0.514674	0.090322	0.367626	0.551623	0.080751			11.7716	7.79335	6.85575	6.8355	23.4722	6.8355	23.4722	48.8761	24.4879	44.2882	32.9492	19.8492	30.6379	28.8743	28.9031	43.755	0.863063	0.838809	0.857364	0.876386	0.814363
chr1	240000000	260000000	0.715958	71	0.901197	0.838197	0.0194149	0.0002649	3.7e-05	5.16e-05			0.500972	0.406407	0.01302	88.3113	79.3415	1.7054			0.394982	0.514247	0.090771	0.3678	0.550732	0.081468			10.8308	7.4212	6.1505	6.19445	22.2326	6.19445	22.2326	48.5204	23.981	44.591	32.6431	19.4243	30.0484	29.5483	27.8782	43.4513	0.865115	0.827441	0.860894	0.872704	0.824185
chr1	260000000	280000000	0.734367	57	0.912637	0.850252	0.0193614	0.0003585	5.83e-05	1.92e-05			0.487872	0.392662	0.012962	88.8198	79.7833	1.713			0.396916	0.511309	0.091775	0.36762	0.551146	0.081234			11.3657	7.67715	6.4414	6.5203	23.0696	6.5203	23.0696	48.4963	24.4357	44.5967	32.8338	19.5751	30.4169	28.8942	28.7139	43.4334	0.813218	0.780732	0.810921	0.828851	0.788936
chr1	280000000	300000000	0.677388	62	0.882091	0.83307	0.0183988	0.0001111	1.76e-05	2.64e-05			0.484108	0.386651	0.012772	88.9429	79.8887	1.7158			0.397877	0.512424	0.089699	0.367867	0.550709	0.081423			10.9785	7.5584	6.1061	6.18665	21.3293	6.18665	21.3293	48.0591	23.6451	44.9425	32.0737	18.7097	29.2236	29.2464	27.6005	43.1574	0.858456	0.814233	0.854997	0.862776	0.823827
chr1	300000000	320000000	0.72185	51	0.893994	0.841053	0.018899	0.0003375	4.93e-05	1.83e-05			0.471261	0.374489	0.012459	89.3113	80.3235	1.7203			0.396923	0.513311	0.089766	0.367714	0.551018	0.081268			10.763	7.2685	5.9964	6.06665	22.4535	6.06665	22.4535	48.6538	23.9527	44.7893	32.5942	19.1263	30.1498	29.3905	28.0189	43.6529	0.856029	0.80839	0.853911	0.864781	0.827613
chr1	320000000	340000000	0.724348	71	0.904522	0.841181	0.0192981	0.0002144	5.42e-05	3.13e-05			0.45607	0.361356	0.012388	89.3873	80.2509	1.724			0.398122	0.511994	0.089884	0.368074	0.550518	0.081408			11.0442	7.4444	6.0595	6.24945	22.5947	6.24945	22.5947	48.4926	24.1574	44.9158	32.6421	19.6223	30.4551	29.586	28.3639	43.4626	0.838352	0.813666	0.828274	0.835095	0.793012
chr1	340000000	360000000	0.736091	53	0.913825	0.841708	0.0194303	5e-05	1.34e-05	3.15e-05			0.437399	0.350173	0.012082	89.9592	81.0529	1.7381			0.399233	0.512109	0.088658	0.367147	0.551506	0.081347			11.3883	7.59535	6.19675	6.4619	22.9789	6.4619	22.9789	48.8381	23.9333	44.7964	32.4834	19.2766	30.3924	29.205	28.4334	43.8561	0.880747	0.850296	0.882669	0.888172	0.820386
chr1	360000000	380000000	0.629062	41	0.863083	0.811557	0.0184497	2.62e-05	7.7e-06	1.09e-05			0.412429	0.338817	0.011843	90.7004	81.1711	1.7271			0.39963	0.511451	0.088919	0.369876	0.549802	0.080323			10.7718	7.2811	5.6259	6.0374	22.179	6.0374	22.179	48.83	23.7884	45.477	32.7351	19.7327	30.1671	29.9194	28.1754	43.3129	0.856786	0.829405	0.832384	0.829147	0.820543
chr1	380000000	400000000	0.703037	52	0.925432	0.858911	0.0188311	0.0001729	5.73e-05	2.39e-05			0.398638	0.330251	0.011974	92.1971	83.4052	1.7585			0.393355	0.516229	0.090415	0.356483	0.565716	0.0778			11.1149	7.4491	6.09115	6.4082	22.702	6.4082	22.702	48.5751	24.0531	44.7946	32.8158	19.835	30.5037	29.464	28.4304	43.3826	0.888662	0.862217	0.896179	0.899257	0.854182
chr1	400000000	420000000	0.628245	55	0.877482	0.818744	0.0185884	0.0003946	7.59e-05	7.95e-05			0.690602	0.469971	0.013545	91.9948	81.1169	1.7393			0.409039	0.511643	0.079318	0.397208	0.538746	0.064046			10.5252	7.17675	5.62825	5.77895	20.6625	5.77895	20.6625	48.7842	23.6151	44.9228	31.7325	18.4208	28.9709	29.5895	27.21	43.1018	0.818634	0.784587	0.805573	0.816272	0.780084
chr1	420000000	440000000	0.655222	65	0.901135	0.834584	0.0192798	0.0001655	2.83e-05	3.56e-05			0.857986	0.66935	0.015999	90.2966	81.9767	1.7514			0.389371	0.537062	0.073567	0.370845	0.581235	0.04792			10.5747	7.1045	5.73535	5.836	21.3345	5.836	21.3345	49.3766	24.0163	45.5092	32.4378	18.9196	29.5818	29.567	27.7359	43.2872	0.855763	0.818585	0.843789	0.857036	0.804074
chr1	440000000	460000000	0.725218	77	0.914355	0.847382	0.0194423	0.0003868	7.83e-05	5.57e-05			0.871771	0.687597	0.016309	90.8161	81.5166	1.7391			0.387133	0.539878	0.072989	0.375558	0.575588	0.048854			11.0936	7.41515	6.0898	6.2751	22.3223	6.2751	22.3223	48.8619	24.1433	45.1454	32.62	19.3089	30.1909	29.3058	28.2176	43.5046	0.872185	0.835298	0.873922	0.882834	0.825732
chr1	460000000	480000000	0.774413	52	0.920901	0.850235	0.0192581	0.0001395	2.62e-05	2.52e-05			0.877626	0.689356	0.016208	92.0295	81.3796	1.7446			0.388356	0.539386	0.072258	0.406566	0.543589	0.049846			11.5999	7.7933	6.7064	6.77395	23.4963	6.77395	23.4963	48.5985	24.5219	44.3098	33.1805	20.177	31.087	29.292	28.7419	43.7133	0.883247	0.85837	0.89032	0.893824	0.837803
chr1	480000000	500000000	0.719414	61	0.917051	0.842405	0.0191722	0.0003709	9.54e-05	8.86e-05			0.877781	0.690812	0.016229	91.9635	82.1808	1.7515			0.38712	0.540137	0.072743	0.393028	0.55353	0.053442			11.0632	7.49575	6.3758	6.46615	22.9717	6.46615	22.9717	48.9473	24.2416	44.346	32.9537	20.1697	30.7502	29.0811	28.8438	43.7385	0.884077	0.849052	0.886993	0.89472	0.825756
chr1	500000000	520000000	0.733391	59	0.893417	0.839273	0.0192444	0.0006174	8.39e-05	2.69e-05			0.875243	0.689436	0.016265	92.4897	82.2759	1.7436			0.387544	0.539918	0.072539	0.395875	0.55027	0.053855			11.4277	7.66195	6.62205	6.65635	23.0493	6.65635	23.0493	48.4639	24.4446	44.4657	32.9986	20.0834	30.7596	29.14	28.7138	43.4198	0.779208	0.752541	0.738242	0.728773	0.780095
chr1	520000000	540000000	0.704575	83	0.900096	0.826946	0.0185445	0.0003587	7.44e-05	4.15e-05			0.874979	0.685622	0.016186	92.5742	82.0923	1.7211			0.38858	0.538628	0.072791	0.400112	0.546268	0.05362			11.3326	7.59065	6.4147	6.3424	22.5469	6.3424	22.5469	48.9986	24.2762	44.5339	32.6973	19.5705	30.3112	29.2069	28.4398	43.7025	0.8479	0.809234	0.850428	0.851613	0.791525
chr1	540000000	560000000	0.604274	107	0.875967	0.802507	0.0185846	0.0001141	3.36e-05	0.0001706			0.882251	0.687864	0.016149	92.8683	81.5511	1.7051			0.389645	0.53823	0.072125	0.419975	0.525988	0.054037			10.5559	7.20035	5.6741	5.8701	20.9092	5.8701	20.9092	49.2183	23.7491	45.7919	31.98	18.367	29.0036	29.1711	27.6369	43.0835	0.831642	0.795131	0.824423	0.837079	0.778038
chr1	560000000	580000000	0.623116	93	0.887066	0.814704	0.0190286	0.0003889	0.0001113	7.02e-05			0.882662	0.689916	0.016233	92.937	82.3549	1.7507			0.387824	0.53984	0.072335	0.38849	0.556419	0.055091			10.4626	7.1294	5.8021	5.9629	21.041	5.9629	21.041	49.0679	23.7579	45.3428	32.3323	19.0472	29.0466	28.9226	27.6474	43.0258	0.85241	0.814615	0.85743	0.85771	0.796129
chr1	580000000	600000000	0.649475	75	0.90937	0.835444	0.0190855	0.0004284	9.41e-05	5.04e-05			0.88046	0.685099	0.016142	92.8055	82.5853	1.719			0.389064	0.538548	0.072389	0.394043	0.55158	0.054377			10.4185	7.0222	5.8658	5.93225	21.5979	5.93225	21.5979	49.6979	24.0189	45.5661	32.5932	19.3455	29.6216	28.9256	28.2616	43.0765	0.83629	0.796545	0.82724	0.848851	0.779864
chr1	600000000	620000000	0.655766	82	0.909325	0.826717	0.01893	0.0001458	2.28e-05	0.0001148			0.880632	0.685773	0.016121	92.6635	81.7795	1.7111			0.390475	0.537487	0.072038	0.389088	0.557707	0.053205			10.9064	7.4316	6.2545	6.3554	21.8347	6.3554	21.8347	49.6285	24.0755	44.8357	32.6135	19.7498	30.1475	28.9167	28.6156	43.6977	0.883803	0.860589	0.887689	0.895456	0.819958
chr1	620000000	640000000	0.606168	76	0.882537	0.816806	0.0184312	0.0001422	3.42e-05	0.0004287			0.881247	0.690679	0.016167	92.5886	82.7062	1.7386			0.390147	0.537483	0.07237	0.376	0.568288	0.055712			10.2945	7.05605	5.4842	5.63775	20.4987	5.63775	20.4987	48.9196	23.8261	45.575	31.9029	18.4021	29.0754	29.7202	27.4463	43.0762	0.851226	0.812682	0.8422	0.861536	0.801035
chr1	640000000	660000000	0.636211	105	0.892327	0.807994	0.0190636	0.0003167	0.0001315	0.0001487			0.880543	0.688894	0.016171	92.5751	82.5044	1.757			0.388611	0.538649	0.07274	0.373271	0.570009	0.05672			10.5807	7.15425	5.8243	6.00655	21.0083	6.00655	21.0083	49.3781	24.3524	45.6221	32.3479	19.1049	29.3518	28.8463	27.955	43.5547	0.853407	0.811652	0.838391	0.860016	0.783132
chr1	660000000	680000000	0.672497	80	0.904909	0.838213	0.0189684	0.000482	0.0001264	6.99e-05			0.878628	0.686843	0.016216	92.8533	82.7108	1.7449			0.387813	0.538914	0.073273	0.381708	0.565997	0.052295			10.6778	7.22755	5.97955	5.96355	21.5286	5.96355	21.5286	49.4554	24.2552	45.4031	32.2558	18.9258	29.8213	29.2628	27.828	43.6592	0.850618	0.826146	0.85274	0.86041	0.807484
chr1	680000000	700000000	0.594425	94	0.877577	0.813564	0.0189363	0.0001005	2.14e-05	4.24e-05			0.878888	0.687629	0.016226	92.6988	83.2658	1.7502			0.389124	0.537712	0.073164	0.37157	0.57469	0.05374			10.4565	7.21765	5.6877	5.70855	20.6366	5.70855	20.6366	48.7379	23.7094	44.9267	32.1443	18.8708	28.9917	29.486	27.6064	42.4584	0.830012	0.793561	0.826495	0.832378	0.775277
chr1	700000000	720000000	0.596515	77	0.893551	0.827791	0.0185777	6.14e-05	1.32e-05	2.09e-05			0.87704	0.688611	0.01627	92.5786	83.6256	1.778			0.388638	0.537989	0.073373	0.359933	0.584775	0.055292			11.1799	7.6075	7.0265	6.72535	20.9581	6.72535	20.9581	48.1123	24.1358	45.136	31.9898	19.326	29.1825	29.1375	28.0273	42.7045	0.823562	0.781354	0.834946	0.815097	0.795859
chr1	720000000	740000000	0.610183	109	0.897629	0.833166	0.0194198	0.0003569	6.42e-05	5.48e-05			0.86885	0.685153	0.016192	92.8591	83.554	1.7944			0.38831	0.538316	0.073374	0.367916	0.58198	0.050104			10.783	7.2414	5.97675	6.00055	21.2216	6.00055	21.2216	49.48	24.0128	45.07	32.544	19.1467	29.5551	29.0069	27.9674	43.249	0.815936	0.762792	0.800248	0.821927	0.769246
chr1	740000000	760000000	0.611194	94	0.877041	0.823178	0.0188373	0.0001369	2.85e-05	5.89e-05			0.864762	0.67983	0.016166	92.5713	83.395	1.7768			0.38921	0.536579	0.074212	0.383196	0.563	0.053803			9.9267	6.85875	5.2249	5.33195	19.6394	5.33195	19.6394	48.6615	23.3438	46.0555	31.7376	18.0639	28.5741	29.5236	26.9045	42.7553	0.843607	0.79944	0.838389	0.853882	0.803212
chr1	760000000	780000000	0.711802	60	0.907143	0.844705	0.0189951	0.000182	3.4e-05	3e-05			0.844406	0.655389	0.015903	92.422	83.3565	1.7807			0.388717	0.536282	0.075001	0.350469	0.597028	0.052504			10.4413	7.0778	5.84975	5.9004	21.5698	5.9004	21.5698	48.8823	23.7708	45.3719	32.359	18.9476	30.069	29.6031	27.7401	43.6461	0.826445	0.780662	0.810143	0.812353	0.788276
chr1	780000000	800000000	0.664144	68	0.902214	0.824391	0.0185976	7.89e-05	1.65e-05	3.12e-05			0.637394	0.431387	0.013243	92.1255	82.9546	1.7054			0.41306	0.501822	0.085118	0.326269	0.612666	0.061065			10.873	7.2335	5.94915	6.17435	22.0659	6.17435	22.0659	49.3313	23.9443	44.6332	32.3052	19.4559	30.2438	29.2493	28.69	43.4675	0.886557	0.854852	0.883035	0.892724	0.809813
chr1	800000000	820000000	0.649717	89	0.898487	0.835284	0.018534	0.0001983	4.61e-05	5.98e-05			0.468153	0.408817	0.013047	92.1664	83.7806	1.7686			0.389041	0.517946	0.093012	0.3562	0.566209	0.077591			10.337	7.15725	5.80595	5.56705	20.4119	5.56705	20.4119	48.9789	24.0684	46.0526	31.9954	18.7205	29.383	29.8888	27.4529	43.27	0.866049	0.827424	0.856933	0.868662	0.823516
chr1	820000000	840000000	0.62219	114	0.901169	0.820024	0.0193661	0.0002733	0.0001015	8.8e-05			0.506311	0.434008	0.013193	90.4895	81.4918	1.7386			0.394593	0.513889	0.091517	0.368564	0.551045	0.080391			10.9971	7.61295	6.50595	6.3261	21.9379	6.3261	21.9379	49.331	24.3935	45.2041	32.8503	19.6467	29.8804	28.8536	28.3099	43.102	0.849022	0.817039	0.848966	0.861062	0.790032
chr1	840000000	860000000	0.53496	87	0.866683	0.797396	0.0185292	0.0001059	2.7e-05	6.14e-05			0.543297	0.453984	0.013367	90.022	81.286	1.7551			0.396889	0.512164	0.090947	0.368268	0.549921	0.08181			10.1332	6.99185	5.6196	5.76315	19.4944	5.76315	19.4944	48.2811	23.6341	44.9367	31.4559	19.3999	29.9756	30.0213	28.465	42.5213	0.825386	0.780635	0.812175	0.82942	0.769985
chr1	860000000	880000000	0.543543	81	0.870767	0.800035	0.019075	9.49e-05	5.33e-05	0.0001237			0.584929	0.478335	0.013505	89.4622	80.5051	1.7288			0.398323	0.511323	0.090355	0.367009	0.551467	0.081524			10.3535	7.041	5.5633	5.63375	19.6634	5.63375	19.6634	48.1007	23.0739	45.0911	31.2582	18.3451	28.9575	29.454	27.5314	42.5761	0.820008	0.785173	0.795642	0.818203	0.764456
chr1	880000000	900000000	0.583244	79	0.868954	0.81854	0.0186322	4.78e-05	1.15e-05	4.08e-05			0.614683	0.507438	0.013843	89.3623	80.5645	1.7325			0.397364	0.512572	0.090065	0.367201	0.55138	0.081419			9.88715	6.83535	5.1612	5.2093	19.0039	5.2093	19.0039	48.4855	23.5802	46.9046	31.8096	17.7421	28.2355	29.6981	26.5527	42.5602	0.840728	0.803782	0.831488	0.843847	0.810129
chr1	900000000	920000000	0.683283	68	0.890087	0.831895	0.0192158	4.2e-05	6.6e-06	3.48e-05			0.638986	0.523716	0.014099	89.1644	80.0824	1.7194			0.398551	0.510658	0.090791	0.366932	0.551937	0.081131			10.2651	6.9053	5.6768	5.54005	20.8712	5.54005	20.8712	48.9515	24.4487	45.8681	32.5108	19.1873	29.9058	30.3433	27.8359	43.1847	0.862247	0.823452	0.860417	0.874554	0.817479
chr1	920000000	940000000	0.588023	79	0.83573	0.795912	0.0185307	9.32e-05	3.62e-05	5.04e-05			0.660736	0.545672	0.014307	89.046	80.1438	1.7125			0.397132	0.51206	0.090808	0.365707	0.55377	0.080523			10.3865	7.13635	5.76175	5.6885	20.5549	5.6885	20.5549	48.5566	24.1318	45.5151	32.0198	18.5747	28.658	29.4218	27.4318	42.3967	0.770955	0.748445	0.750652	0.736	0.760699
chr1	940000000	960000000	0.661007	62	0.908396	0.817842	0.0183374	8.76e-05	3.18e-05	5.28e-05			0.670282	0.561148	0.014734	89.0015	79.8626	1.7113			0.393489	0.512562	0.093949	0.367591	0.551622	0.080787			10.5512	7.14965	5.78945	5.83095	21.5174	5.83095	21.5174	49.4275	24.3205	45.6048	32.5506	19.2704	30.1276	29.708	28.7563	43.349	0.875402	0.839849	0.869722	0.883877	0.788267
chr1	960000000	980000000	0.67839	80	0.903068	0.823782	0.0185341	0.0002308	7.18e-05	5.74e-05			0.686478	0.576109	0.014715	88.8843	79.8027	1.7155			0.389252	0.517945	0.092803	0.367076	0.55215	0.080773			10.6509	7.0476	5.63985	5.859	21.5673	5.859	21.5673	49.6566	23.9773	45.2895	32.4713	19.3943	30.0414	29.3524	28.5647	43.9613	0.867497	0.835587	0.863362	0.871358	0.808859
chr1	980000000	1000000000	0.617474	52	0.867344	0.813533	0.0179988	6.19e-05	1.42e-05	2.52e-05			0.699555	0.588208	0.014879	88.8263	79.6503	1.7039			0.387276	0.52001	0.092714	0.367576	0.551895	0.08053			10.0623	6.9963	5.25445	5.27695	19.4218	5.27695	19.4218	48.4398	23.478	46.1945	31.309	17.6476	28.5398	30.2659	26.9064	42.9845	0.817942	0.778949	0.807301	0.817363	0.785016
chr1	1000000000	1020000000	0.619301	82	0.887178	0.822271	0.0186389	6.66e-05	2.43e-05	0.0001242			0.71051	0.603989	0.015083	88.6044	79.6209	1.7089			0.387588	0.520091	0.092321	0.368872	0.550538	0.08059			10.0272	6.80425	5.26135	5.48705	20.2384	5.48705	20.2384	48.6447	23.5958	45.733	31.9811	18.7341	29.1702	29.8531	27.3863	42.8901	0.847195	0.804439	0.842332	0.854116	0.798525
chr1	1020000000	1040000000	0.559708	103	0.889593	0.814356	0.0185	0.0001425	4.61e-05	4.21e-05			0.722763	0.612037	0.01517	88.5533	79.3559	1.7041			0.390554	0.51692	0.092526	0.368297	0.551162	0.080541			10.3087	7.13285	5.3662	5.4529	19.8385	5.4529	19.8385	48.629	23.627	45.8419	31.5731	18.3252	28.9179	29.9756	27.2799	42.8568	0.853747	0.815387	0.848719	0.866766	0.782614
chr1	1040000000	1060000000	0.680335	67	0.908113	0.828375	0.0190041	7.87e-05	1.73e-05	4.33e-05			0.728628	0.62035	0.015297	88.3375	79.3046	1.6974			0.383449	0.524015	0.092536	0.368054	0.551979	0.079967			10.782	7.22205	6.07225	6.02305	21.4931	6.02305	21.4931	49.2413	24.3472	45.0136	32.5525	19.6447	30.4112	29.7745	28.5338	43.5198	0.884878	0.849416	0.895696	0.888055	0.822455
chr1	1060000000	1080000000	0.674162	74	0.907073	0.831784	0.0193626	4.88e-05	1.21e-05	4.44e-05			0.73728	0.632259	0.01553	88.3387	79.0396	1.7014			0.385149	0.521712	0.093139	0.368772	0.550448	0.08078			10.3642	6.92665	5.65115	5.69155	21.2095	5.69155	21.2095	49.3485	24.251	45.5003	32.4299	19.2769	30.3391	30.576	28.2889	43.6734	0.872159	0.833675	0.869436	0.887969	0.816559
chr1	1080000000	1100000000	0.675836	99	0.905742	0.833895	0.0190743	4.04e-05	1.22e-05	4.32e-05			0.743348	0.639146	0.015492	88.118	79.0339	1.6997			0.384537	0.523727	0.091736	0.367718	0.551909	0.080374			10.6946	7.0963	5.649	5.73645	20.8796	5.73645	20.8796	49.0864	24.0654	45.7699	32.6282	19.0266	29.858	29.8353	27.8106	43.3096	0.86902	0.836232	0.867636	0.882168	0.820578
chr1	1100000000	1120000000	0.675141	55	0.908376	0.843935	0.0188895	2.93e-05	1.21e-05	1.81e-05			0.750736	0.642528	0.015502	88.248	79.0008	1.6984			0.386363	0.521478	0.092159	0.36858	0.55102	0.0804			10.4981	7.1443	5.6309	5.5866	20.466	5.5866	20.466	48.4916	24.2451	46.3229	32.2362	18.5012	29.7166	30.2978	27.4688	43.3817	0.859997	0.831726	0.857665	0.873079	0.822533
chr1	1120000000	1140000000	0.706414	66	0.909667	0.841209	0.019465	6.74e-05	8.8e-06	3.72e-05			0.749487	0.651442	0.015762	88.1442	78.8458	1.7025			0.385095	0.522154	0.092752	0.3694	0.550009	0.080591			10.8709	7.2313	5.94315	5.8485	21.8498	5.8485	21.8498	49.0144	24.2473	45.3668	32.5671	19.275	30.3576	29.823	28.2096	43.6825	0.882465	0.853673	0.878327	0.894015	0.831514
chr1	1140000000	1160000000	0.682867	54	0.896893	0.819082	0.0192995	8.25e-05	1.98e-05	5.89e-05			0.762031	0.659965	0.015727	88.1171	78.9802	1.6932			0.383827	0.523809	0.092365	0.368205	0.551731	0.080063			11.2264	7.34255	6.3598	6.3597	21.9886	6.3597	21.9886	49.4303	24.4957	45.0297	32.9699	20.3089	30.6835	29.2056	29.1593	43.5181	0.864608	0.838092	0.853045	0.854805	0.80382
chr1	1160000000	1180000000	0.689963	62	0.906353	0.830316	0.0197408	0.0002037	0.0001077	0.0001004			0.771176	0.667732	0.015861	88.1593	78.7571	1.6894			0.380605	0.526731	0.092663	0.369878	0.550168	0.079954			10.7524	7.16635	5.9571	5.858	21.5287	5.858	21.5287	49.6278	24.4855	45.5211	32.6105	19.3972	30.3819	29.5303	28.5077	43.9329	0.881501	0.853905	0.878719	0.89563	0.819863
chr1	1180000000	1200000000	0.716107	55	0.931027	0.853105	0.0189044	8.13e-05	1.43e-05	4.92e-05			0.779701	0.672212	0.016029	88.0234	78.8371	1.6942			0.384741	0.524203	0.091056	0.36848	0.551667	0.079853			11.1807	7.429	6.4177	6.2324	22.3825	6.2324	22.3825	49.4701	24.579	45.1242	33.0767	19.9076	30.7791	29.313	28.8312	43.7523	0.914404	0.893751	0.918145	0.924478	0.858631
chr1	1200000000	1220000000	0.784054	27	0.932065	0.856455	0.0194372	5.3e-05	7.9e-06	2.9e-05																			11.1654	7.4453	6.2682	6.38215	22.5313	6.38215	22.5313	49.1912	24.1489	45.0789	32.966	19.7011	30.8176	29.6333	28.1646	44.0424	0.92173	0.900436	0.912971	0.931086	0.871577
chr1	1220000000	1240000000	0.80163	31	0.94285	0.865961	0.0187854	3.26e-05	3.3e-06	2.4e-05																			11.4108	7.53355	6.1965	6.33405	22.6546	6.33405	22.6546	49.1349	24.0899	44.9394	32.7869	19.832	31.1256	29.9622	28.612	44.2858	0.932711	0.914451	0.937312	0.941405	0.876824
chr1	1240000000	1260000000	0.720667	60	0.932018	0.839305	0.0191547	5.94e-05	1.65e-05	4.21e-05																			10.8603	7.14045	5.8755	6.0787	22.3438	6.0787	22.3438	49.934	24.3417	45.3772	32.7491	19.8105	30.7196	29.1115	29.1425	44.143	0.915214	0.89189	0.917788	0.925746	0.838181
chr1	1260000000	1280000000	0.737177	57	0.926747	0.837477	0.0193156	7.14e-05	8.8e-06	3.72e-05																			10.9891	7.24145	6.2222	6.1409	22.436	6.1409	22.436	49.8464	24.6327	45.2101	33.0192	20.1154	31.246	29.5063	29.3799	44.5185	0.90842	0.887445	0.911856	0.918793	0.837618
chr1	1280000000	1300000000	0.696327	66	0.927059	0.837914	0.0192997	6.1e-05	1.32e-05	4.21e-05																			10.6489	7.03445	5.8488	5.82145	21.4096	5.82145	21.4096	50.0986	24.3195	45.5487	32.9433	19.5344	30.5508	29.6202	28.4705	44.0697	0.89572	0.868773	0.89511	0.90895	0.820442
chr1	1300000000	1320000000	0.628743	75	0.905305	0.824084	0.0188177	7.46e-05	2.11e-05	6.12e-05																			10.0865	6.68255	5.4695	5.55985	21.0651	5.55985	21.0651	50.2428	23.9619	45.6788	32.5696	19.1164	29.7249	29.2954	28.3846	43.859	0.874318	0.841386	0.868761	0.881504	0.804597
chr1	1320000000	1340000000	0.702346	54	0.917782	0.833933	0.0192648	5e-05	1.15e-05	3.18e-05																			11.0692	7.4196	6.21975	6.1167	22.322	6.1167	22.322	49.166	24.4319	44.9209	32.959	19.9211	30.4042	29.4334	28.6385	43.4322	0.898376	0.872438	0.899609	0.90869	0.827718
chr1	1340000000	1360000000	0.683346	55	0.918262	0.83433	0.0193748	5.68e-05	1.65e-05	3.12e-05																			10.698	7.10435	5.7941	5.87945	21.5498	5.87945	21.5498	49.8516	24.4213	45.7329	32.8565	19.606	30.5181	29.7358	28.8356	43.7467	0.895342	0.869351	0.893979	0.90862	0.824307
chr1	1360000000	1380000000	0.644345	46	0.898165	0.824727	0.019065	7.75e-05	2.74e-05	6.69e-05																			10.2721	6.83825	5.4967	5.4898	20.6401	5.4898	20.6401	49.5837	24.1366	45.8378	32.1829	19.0297	29.8838	29.8681	28.3717	43.8224	0.872843	0.833051	0.872215	0.883764	0.806466
chr1	1380000000	1400000000	0.684384	68	0.90249	0.827341	0.0195663	0.000556	0.0002519	0.0001974																			10.6673	7.00405	5.81945	5.9069	21.7332	5.9069	21.7332	49.6904	24.6913	45.4173	33.1459	19.8711	30.5139	29.6415	28.821	43.4838	0.875737	0.856492	0.887318	0.888418	0.819704
chr1	1400000000	1420000000	0.680993	66	0.906823	0.829432	0.0194141	0.0003935	0.0002374	0.0001566																			9.9382	6.66065	5.3073	5.34635	20.3673	5.34635	20.3673	49.4068	24.0295	46.5386	32.5087	18.8637	30.104	30.3212	27.7126	43.6957	0.888145	0.855455	0.887888	0.899841	0.821886
chr1	1420000000	1440000000	0.68337	66	0.902096	0.819443	0.0191815	0.0001392	3.36e-05	4.88e-05																			10.839	7.1458	5.962	6.0494	22.1377	6.0494	22.1377	49.5317	24.4815	45.2649	32.8225	19.7958	30.5931	29.4718	28.9335	43.7094	0.868737	0.843786	0.866925	0.86491	0.803438
chr1	1440000000	1460000000	0.70765	65	0.918305	0.834836	0.0191542	4.13e-05	1.1e-05	3.24e-05																			10.6506	7.0719	5.96395	5.93965	21.6872	5.93965	21.6872	49.3767	24.4142	45.5024	32.9138	19.6691	30.5336	29.8806	28.277	43.6709	0.879624	0.848184	0.87925	0.895089	0.798502
chr1	1460000000	1480000000	0.76167	49	0.918323	0.850937	0.0192954	1.57e-05	2.2e-06	1.32e-05																			11.1435	7.41455	6.27175	6.22815	22.347	6.22815	22.347	48.3929	24.5179	44.9576	33.1003	19.8474	30.9238	30.0939	28.3094	43.7801	0.874141	0.845998	0.873841	0.887746	0.836331
chr1	1480000000	1500000000	0.731705	68	0.911699	0.838265	0.0191257	6.69e-05	1.26e-05	4.36e-05																			10.9056	7.34285	6.0397	6.08115	22.2874	6.08115	22.2874	48.9685	24.2398	45.1998	32.679	19.4054	30.5559	29.9187	28.2663	43.7687	0.889081	0.863508	0.889543	0.900661	0.835599
chr1	1500000000	1520000000	0.636346	64	0.90175	0.827165	0.0192749	6.96e-05	8.8e-06	7.52e-05																			10.3336	6.86475	5.65935	5.71325	20.565	5.71325	20.565	49.3757	24.1635	45.8312	32.4309	19.3246	29.8787	29.5388	28.1241	43.5384	0.872985	0.834652	0.870414	0.880615	0.8117
chr1	1520000000	1540000000	0.695862	64	0.906345	0.838367	0.0191356	6.76e-05	1.43e-05	3.84e-05																			10.3239	6.85095	5.6818	5.5897	21.0617	5.5897	21.0617	49.0992	24.3966	45.7061	32.7032	19.3346	30.306	30.2228	28.1934	43.7623	0.881763	0.846372	0.884031	0.894998	0.829747
chr1	1540000000	1560000000	0.566252	68	0.87553	0.809474	0.0192402	5.04e-05	1.65e-05	4.69e-05																			10.0152	6.903	5.38885	5.68715	19.9762	5.68715	19.9762	47.4971	24.305	44.1591	32.1269	19.9971	31.9932	30.3322	30.0801	42.1791	0.839276	0.796074	0.833724	0.850337	0.793871
chr1	1560000000	1580000000	0.650447	71	0.888519	0.819926	0.0193912	8.4e-05	3.64e-05	0.0002257																			10.2954	6.8822	5.63195	5.60965	20.8332	5.60965	20.8332	49.4066	24.0758	45.7692	31.9663	18.5038	29.4413	29.7556	27.8174	43.6722	0.857741	0.820436	0.856458	0.871079	0.807142
chr1	1580000000	1600000000	0.631209	70	0.901394	0.821285	0.0191388	4.74e-05	1.32e-05	4.5e-05																			10.7391	7.1471	5.7798	5.92745	20.9819	5.92745	20.9819	49.2011	24.0391	45.2454	32.2128	19.0692	29.7395	29.483	28.5676	43.0436	0.87749	0.841905	0.875534	0.890122	0.816268
chr1	1600000000	1620000000	0.761981	30	0.903956	0.844737	0.019086	2.83e-05	4.4e-06	1.68e-05																			10.9603	7.41075	6.1837	6.0837	22.7005	6.0837	22.7005	48.0637	24.0836	45.3081	32.8203	19.4292	30.6857	30.3016	28.0868	43.4701	0.86717	0.83626	0.876417	0.873924	0.839246
chr1	1620000000	1640000000	0.613099	64	0.883308	0.829761	0.0187146	5.8e-05	3.3e-06	3e-05																			10.1274	6.99445	5.537	5.5282	19.9699	5.5282	19.9699	48.7084	23.8853	46.2463	31.7712	18.2722	28.4837	29.4018	27.002	42.6414	0.844936	0.795834	0.833084	0.852543	0.812007
chr1	1640000000	1660000000	0.58368	70	0.882831	0.813697	0.0182685	4.62e-05	9.9e-06	3.24e-05																			10.0568	6.7581	5.30955	5.49005	20.2871	5.49005	20.2871	48.8173	23.6983	45.826	32.2675	18.6176	29.0832	29.5265	27.426	42.7691	0.826983	0.778522	0.823878	0.819758	0.767558
chr1	1660000000	1680000000	0.637472	75	0.901231	0.819835	0.0188003	6.8e-05	1.44e-05	5.14e-05																			10.4609	7.1056	5.7172	5.7886	21.161	5.7886	21.161	49.1936	23.8423	45.2409	32.2195	19.047	29.6989	29.4745	27.6885	43.8073	0.871798	0.836199	0.871371	0.880056	0.804169
chr1	1680000000	1700000000	0.694831	79	0.897823	0.832437	0.0192904	0.0001701	2.53e-05	4.57e-05																			10.9555	7.30215	6.2201	6.1249	22.3648	6.1249	22.3648	49.5757	24.6196	45.4849	33.0404	19.7812	30.3574	29.3834	28.4892	43.5115	0.858018	0.832442	0.865677	0.858462	0.825344
chr1	1700000000	1720000000	0.681523	64	0.910721	0.831019	0.0192542	5.8e-05	1.1e-05	6.61e-05																			10.1686	6.80355	5.4912	5.50485	21.2149	5.50485	21.2149	49.8123	23.9694	45.5943	32.2715	18.9104	29.7704	29.618	28.1443	43.9327	0.866849	0.828909	0.869663	0.871913	0.799187
chr1	1720000000	1740000000	0.666107	45	0.89038	0.820384	0.0187264	6.73e-05	1.78e-05	5.41e-05																			10.3952	6.97955	5.77665	5.7704	21.1643	5.7704	21.1643	49.0678	24.1474	45.9042	32.4683	19.1986	30.0127	29.6318	28.379	43.4489	0.853163	0.823597	0.84197	0.844219	0.807622
chr1	1740000000	1760000000	0.64091	59	0.910589	0.822357	0.0188236	6.3e-05	2.07e-05	6.68e-05																			10.4042	6.9372	5.80035	5.7842	21.0874	5.7842	21.0874	49.6367	24.0483	45.6237	32.571	19.271	29.7641	29.2541	28.213	43.7451	0.890001	0.858148	0.896363	0.904039	0.812746
chr1	1760000000	1780000000	0.620596	100	0.884664	0.823479	0.0192247	0.0001019	1.32e-05	0.0001138																			10.3302	6.9275	5.69655	5.6401	20.9169	5.6401	20.9169	49.3899	24.0523	45.6534	32.5155	18.7694	29.4766	29.4472	27.8111	43.2227	0.840128	0.804969	0.834352	0.852125	0.79638
chr1	1780000000	1800000000	0.677302	76	0.901539	0.835917	0.0192375	8.64e-05	2.21e-05	4.8e-05																			10.4297	6.9344	5.75335	5.75975	21.2376	5.75975	21.2376	49.4412	24.2669	45.8531	32.5695	19.2626	29.9598	29.4753	28.1801	43.623	0.863175	0.82291	0.854487	0.870568	0.811312
chr1	1800000000	1820000000	0.684511	69	0.915953	0.844383	0.0191278	2.34e-05	5.5e-06	4.8e-06																			10.4477	6.9648	5.78335	5.96415	21.8459	5.96415	21.8459	48.937	23.9696	45.4995	32.7566	19.1618	29.9397	29.1362	27.8524	43.8083	0.858039	0.825359	0.850285	0.876905	0.814001
chr1	1820000000	1840000000	0.669238	85	0.908059	0.832464	0.0192788	8.75e-05	4.23e-05	0.0003409																			10.6465	7.1541	5.9643	6.1268	21.722	6.1268	21.722	48.6349	24.0291	45.384	32.4677	19.203	29.9154	29.4106	27.9892	43.2974	0.871978	0.838198	0.870448	0.879033	0.811031
chr1	1840000000	1860000000	0.673719	54	0.91232	0.841113	0.0189443	7.97e-05	1.88e-05	4.69e-05																			10.5803	7.0003	5.6715	5.61305	20.8722	5.61305	20.8722	49.1944	24.2619	46.0301	32.3091	18.7077	29.9053	30.1347	28.0099	43.7243	0.868892	0.832417	0.871996	0.879896	0.816425
chr1	1860000000	1880000000	0.66736	101	0.884438	0.820645	0.0191751	8.23e-05	2.74e-05	5.4e-05																			10.325	6.95895	5.5162	5.62165	21.038	5.62165	21.038	49.0958	23.9139	45.896	32.2003	18.6872	29.4761	29.5892	27.7096	43.4839	0.850774	0.809063	0.844547	0.865566	0.799274
chr1	1880000000	1900000000	0.726427	53	0.911685	0.84197	0.018892	3.93e-05	3.3e-06	2.42e-05																			10.5676	7.12345	5.5555	5.6939	21.5303	5.6939	21.5303	48.9398	23.7579	45.6887	32.3039	18.5219	29.8546	30.1278	27.5713	43.4953	0.885925	0.847565	0.882429	0.89174	0.826249
chr1	1900000000	1920000000	0.768361	60	0.92196	0.84845	0.019508	3.72e-05	1.1e-05	4.21e-05																			11.25	7.41535	6.41645	6.40635	23.307	6.40635	23.307	48.8486	24.3221	44.3837	33.0487	20.1507	31.2203	29.7075	28.679	44.0546	0.892587	0.862568	0.896525	0.907542	0.838252
chr1	1920000000	1940000000	0.729118	56	0.905568	0.831541	0.0196059	8.68e-05	1e-05	4.46e-05																			11.061	7.32035	6.21325	6.28035	22.7913	6.28035	22.7913	49.2719	24.2491	44.7523	32.6833	19.5479	30.34	29.1791	28.7565	43.9864	0.861253	0.826571	0.857629	0.866366	0.809668
chr1	1940000000	1960000000	0.707699	81	0.91451	0.846579	0.0190559	2e-05	5.5e-06	7.2e-06																			10.9669	7.26055	6.1951	6.2569	22.2262	6.2569	22.2262	48.898	24.1527	44.953	32.4714	19.2636	30.273	29.3331	28.1392	43.9393	0.842451	0.806185	0.826603	0.851111	0.801387
chr1	1960000000	1980000000	0.707131	81	0.897392	0.8298	0.0192626	6.21e-05	5.5e-06	3.84e-05																			10.4376	6.96725	5.87125	5.84435	22.1065	5.84435	22.1065	49.4346	24.1599	45.021	32.7126	19.4439	30.3849	29.6841	28.4929	43.9286	0.866777	0.836107	0.864386	0.874658	0.811486
chr1	1980000000	2000000000	0.623628	72	0.87859	0.820582	0.0185526	4.35e-05	1.27e-05	3.96e-05																			10.497	7.2749	5.71575	5.7631	20.9335	5.7631	20.9335	48.5461	23.8452	45.3924	31.7207	18.1814	28.9337	29.5448	27.4073	42.9257	0.847152	0.796244	0.832302	0.853471	0.808336
chr1	2000000000	2020000000	0.727489	64	0.920417	0.852541	0.0193886	0.000392	6.63e-05	4.8e-05																			10.8966	7.2348	6.1062	6.10455	22.4082	6.10455	22.4082	49.0298	24.2001	44.903	32.8218	19.3248	30.4916	29.5703	28.3042	44.0033	0.883675	0.855468	0.889526	0.898711	0.837708
chr1	2020000000	2040000000	0.714877	82	0.905241	0.825936	0.0193024	8.62e-05	2.98e-05	7.33e-05																			10.5519	7.15035	6.06295	5.96365	22.2578	5.96365	22.2578	48.9012	24.2689	44.9387	32.8421	19.565	30.4138	29.6734	28.1253	43.5747	0.870539	0.840557	0.880677	0.879947	0.801708
chr1	2040000000	2060000000	0.718037	63	0.910701	0.84667	0.0194619	3.35e-05	6.8e-06	1.72e-05																			10.939	7.36625	6.25215	6.37775	22.8011	6.37775	22.8011	49.4396	24.2171	44.6431	33.0329	19.6971	30.4396	29.0639	28.3452	43.8265	0.884617	0.856906	0.889775	0.893509	0.843206
chr1	2060000000	2080000000	0.706262	49	0.89676	0.82828	0.0185055	4.79e-05	9.1e-06	1.92e-05																			10.6133	7.1606	5.57125	5.68195	20.816	5.68195	20.816	48.7796	23.5953	45.5843	31.983	18.3699	29.5923	29.9884	27.5622	43.5852	0.869529	0.830701	0.871314	0.877092	0.824031
chr1	2080000000	2100000000	0.65681	83	0.889645	0.82974	0.0190243	2.88e-05	1.32e-05	3.88e-05																			10.7295	7.3269	5.8595	6.02775	21.6456	6.02775	21.6456	48.7099	23.7995	45.2797	32.1227	18.6292	29.4727	29.3013	27.8758	43.2501	0.849918	0.811359	0.851339	0.861998	0.813283
chr1	2100000000	2120000000	0.677193	54	0.89537	0.834742	0.0184612	4.2e-05	1.33e-05	1.92e-05																			10.2499	7.0331	5.28925	5.3797	20.3887	5.3797	20.3887	48.8312	23.6596	45.6872	31.6938	17.9439	29.331	30.1528	27.4119	43.6221	0.871078	0.830381	0.867143	0.882251	0.825912
chr1	2120000000	2140000000	0.695073	83	0.912605	0.844527	0.0198716	0.0004759	0.0002058	0.0001312																			11.1425	7.4453	6.3617	6.39845	22.5663	6.39845	22.5663	49.0272	24.0347	44.1386	32.6185	19.5646	30.0469	28.6867	28.4866	43.7183	0.87962	0.845669	0.873431	0.889539	0.831723
chr1	2140000000	2160000000	0.702108	69	0.910511	0.837959	0.0190533	8.65e-05	3.04e-05	3.81e-05																			11.2746	7.48445	6.27915	6.4187	22.1002	6.4187	22.1002	49.0568	24.4136	44.7302	32.6798	19.4286	30.1295	28.8603	28.551	43.9552	0.877512	0.846397	0.877669	0.884614	0.824128
chr1	2160000000	2180000000	0.785482	67	0.928003	0.854306	0.0194035	7.67e-05	1.62e-05	2.32e-05																			11.5049	7.68645	6.59175	6.6803	23.7212	6.6803	23.7212	48.8978	24.1767	44.1261	32.8299	19.9102	31.2315	28.9547	28.8151	44.2829	0.898365	0.876764	0.901783	0.914374	0.849185
chr1	2180000000	2200000000	0.760112	66	0.92159	0.858169	0.0193776	0.000231	4.26e-05	2.42e-05																			11.8263	7.94655	6.82705	6.88855	23.6393	6.88855	23.6393	48.8154	24.2091	43.9924	32.8743	19.8694	30.5509	28.4235	28.4115	43.9544	0.841536	0.805708	0.824411	0.860796	0.811721
chr1	2200000000	2220000000	0.72202	61	0.909501	0.843428	0.0192883	5.82e-05	9.9e-06	3.24e-05																			11.2206	7.65725	6.55915	6.56765	22.5859	6.56765	22.5859	48.7823	24.1598	44.4984	32.641	19.5487	30.0647	28.6184	28.1225	43.6579	0.855787	0.815102	0.855286	0.864254	0.801676
chr1	2220000000	2240000000	0.800017	50	0.923027	0.852469	0.0192387	0.0002023	6.69e-05	8.18e-05																			11.8521	7.9201	6.69675	6.9884	23.7434	6.9884	23.7434	48.5939	24.1435	44.139	32.8711	19.7067	30.765	28.7914	28.6638	44.2303	0.88824	0.854408	0.884075	0.892009	0.828159
chr1	2240000000	2260000000	0.782264	54	0.92364	0.846918	0.0194913	6.37e-05	2.25e-05	2.44e-05																			12.0538	8.07965	6.88075	7.07415	23.9916	7.07415	23.9916	48.8028	24.2283	43.8107	32.9241	20.159	30.848	28.5448	28.6703	44.1295	0.883795	0.850891	0.886675	0.893545	0.829976
chr1	2260000000	2280000000	0.783256	46	0.920197	0.84872	0.0193283	0.0002101	0.0001006	7.72e-05																			11.7705	7.9787	6.8009	6.98205	24.1442	6.98205	24.1442	48.6945	24.3063	43.7527	33.0274	19.9839	30.715	28.7594	28.6019	43.9548	0.860987	0.82793	0.854942	0.873404	0.816946
chr1	2280000000	2300000000	0.796813	71	0.915857	0.848216	0.0195396	0.0001357	3.86e-05	3.26e-05																			12.0501	8.13085	7.0024	7.01285	24.3988	7.01285	24.3988	48.5654	24.4674	43.8625	32.9201	19.7542	30.8538	28.6962	28.6878	44.0451	0.865689	0.832599	0.871077	0.876672	0.819174
chr1	2300000000	2320000000	0.788782	66	0.918133	0.842203	0.0197245	4.91e-05	7.7e-06	8.4e-06																			11.9407	7.914	7.2105	7.3118	24.8029	7.3118	24.8029	49.4317	24.3463	43.2165	32.8732	20.4101	31.1727	28.1245	29.8721	44.5797	0.882114	0.861318	0.886372	0.886366	0.834863
chr1	2320000000	2340000000	0.811139	57	0.928947	0.849807	0.0201315	4.41e-05	6.6e-06	2.88e-05																			12.3284	8.2697	7.5245	7.40465	25.0926	7.40465	25.0926	48.8781	24.329	43.3978	33.0003	20.1493	30.944	28.1158	28.9604	44.4728	0.901622	0.874681	0.908122	0.912038	0.842749
chr1	2340000000	2360000000	0.796408	75	0.915662	0.84762	0.0193028	4.56e-05	1.17e-05	2.16e-05																			11.9993	8.0762	7.07535	7.19155	25.1273	7.19155	25.1273	48.6334	24.4581	43.5793	32.8317	19.9443	30.8046	28.4576	29.3497	44.085	0.854375	0.819163	0.851565	0.841296	0.816228
chr1	2360000000	2364279060	0.812149	14	0.93015	0.856317	0.0192965	2.45e-05	0	5.6e-06																			12.2842	8.41937	7.23126	7.23126	25.288	7.19153	25.288	48.5078	24.328	43.9438	32.8362	19.4774	30.5217	28.1401	28.4191	43.5958	0.871271	0.843377	0.877026	0.885116	0.841102
chr2	0	20000000	0.828658	56	0.931848	0.852267	0.0198172	5.47e-05	1.28e-05	1.56e-05																			12.116	8.2203	7.2524	7.2156	24.8849	7.2156	24.8849	48.5953	24.4733	43.5926	33.2938	20.3591	31.181	28.5263	28.8503	44.1966	0.873257	0.83788	0.871769	0.887036	0.806026
chr2	20000000	40000000	0.753192	56	0.921826	0.839052	0.0191596	4.4e-05	9.9e-06	6.46e-05																			11.6631	7.7892	7.10475	6.9098	23.4091	6.9098	23.4091	48.9108	24.2399	44.0855	32.8326	20.0551	30.65	28.6165	28.8822	43.8419	0.888603	0.857157	0.898698	0.899434	0.82519
chr2	40000000	60000000	0.685603	72	0.864407	0.79334	0.0186836	9.83e-05	3.77e-05	5.25e-05																			11.1164	7.4645	6.24395	6.51235	22.5084	6.51235	22.5084	49.6435	24.3355	44.5595	32.622	19.6839	30.0457	28.6234	28.9439	43.9453	0.80199	0.765035	0.775116	0.773364	0.753702
chr2	60000000	80000000	0.789013	56	0.932332	0.85191	0.0195412	6.23e-05	1.47e-05	4.2e-05																			11.9011	7.8735	7.2249	7.17335	24.5885	7.17335	24.5885	48.8967	24.1458	43.5444	32.8561	20.4118	31.004	28.3671	28.8504	44.2124	0.876683	0.847167	0.882723	0.890731	0.821708
chr2	80000000	100000000	0.777042	81	0.930737	0.850608	0.0199008	0.0001232	1.65e-05	1.8e-05																			11.669	7.77635	6.811	6.96285	24.8239	6.96285	24.8239	49.0242	24.2863	43.6381	32.8376	19.9137	30.9047	28.2658	28.952	44.4045	0.907406	0.886084	0.916348	0.920406	0.849177
chr2	100000000	120000000	0.785177	73	0.925157	0.845955	0.0192909	4.94e-05	6.7e-06	1.92e-05																			12.0433	8.1537	7.0145	7.0869	24.1961	7.0869	24.1961	48.5422	24.1122	43.6449	32.4973	19.5516	30.2726	28.2813	28.3731	44.0824	0.892687	0.861702	0.898893	0.901865	0.839482
chr2	120000000	140000000	0.789711	61	0.88359	0.819856	0.0193643	0.0001092	1.88e-05	3e-05																			12.0106	8.00925	7.0733	7.1854	24.3321	7.1854	24.3321	48.8937	24.291	43.5919	32.9862	20.2032	30.9031	28.4056	29.1085	43.981	0.800748	0.78219	0.793592	0.752785	0.772273
chr2	140000000	160000000	0.833001	40	0.932241	0.846855	0.0200685	4.95e-05	6.6e-06	1.92e-05																			12.2127	8.21975	7.3966	7.26955	25.1122	7.26955	25.1122	48.3651	24.7727	43.63	33.4584	20.766	31.6142	28.9425	28.9897	43.9004	0.872469	0.849637	0.879044	0.889928	0.821424
chr2	160000000	180000000	0.788182	59	0.924528	0.851208	0.0197742	0.0001224	2.8e-05	2.76e-05																			11.4236	7.61405	6.73285	6.6947	24.0273	6.6947	24.0273	48.66	24.3016	43.9024	32.983	20.016	30.8814	29.067	28.6333	44.1065	0.875442	0.842524	0.877848	0.885435	0.823192
chr2	180000000	200000000	0.690615	66	0.850788	0.805191	0.0191294	0.0002312	6.05e-05	5.36e-05																			11.1529	7.5209	6.1935	6.2494	22.1049	6.2494	22.1049	48.6177	23.9289	44.7302	32.1389	19.0402	29.6032	29.1123	27.9306	43.4545	0.798865	0.764437	0.797569	0.775257	0.787805
chr2	200000000	220000000	0.753074	88	0.932161	0.855176	0.0202199	0.0004694	0.000136	5.8e-05																			11.3003	7.48135	6.55385	6.52765	23.4432	6.52765	23.4432	49.2826	24.1099	44.1545	32.9677	19.9547	30.8037	28.6206	28.4915	44.3826	0.902991	0.875917	0.911278	0.912585	0.842589
chr2	220000000	240000000	0.77443	43	0.922894	0.846107	0.0189645	2.98e-05	6.6e-06	1.32e-05																			10.8699	7.28805	6.0332	6.1985	22.9919	6.1985	22.9919	48.6867	24.0436	44.3192	32.7535	19.699	30.8957	29.785	28.287	44.2225	0.858334	0.826095	0.86488	0.877682	0.818081
chr2	240000000	260000000	0.696566	89	0.902835	0.824213	0.0191024	5.13e-05	1.1e-05	1.68e-05																			10.8766	7.402	6.0801	6.2629	22.3172	6.2629	22.3172	48.9213	24.0477	44.6012	32.1942	19.2976	30.0688	29.1541	28.3172	43.6355	0.872498	0.831595	0.869443	0.876158	0.807181
chr2	260000000	280000000	0.658876	56	0.887871	0.836272	0.0183714	0.0001201	3.27e-05	2.28e-05																			10.5365	7.22895	5.74055	5.79975	20.7569	5.79975	20.7569	48.2958	23.7525	45.7437	32.0566	18.2311	29.1049	29.7124	27.4486	43.2022	0.845812	0.806347	0.845173	0.84979	0.825195
chr2	280000000	300000000	0.682813	68	0.890976	0.836901	0.0189118	6.51e-05	5.5e-06	2.16e-05																			10.313	7.0264	5.5848	5.7063	21.314	5.7063	21.314	48.7146	24.2041	45.6345	32.3492	18.6893	29.6673	29.8818	27.6358	43.6846	0.84029	0.800179	0.823378	0.840796	0.813008
chr2	300000000	320000000	0.651856	95	0.902164	0.822746	0.0189229	6.42e-05	8.9e-06	4.93e-05																			10.6455	7.1792	5.92025	6.07235	21.8907	6.07235	21.8907	49.0335	23.9136	44.7208	32.4893	19.2124	29.6461	28.913	28.0682	43.4875	0.852115	0.814411	0.852385	0.850956	0.78839
chr2	320000000	340000000	0.6995	65	0.913271	0.829683	0.0193096	0.0001588	2.85e-05	3.24e-05																			10.8333	7.38495	6.10305	6.16415	22.3633	6.16415	22.3633	49.2741	24.1353	44.5464	32.739	19.3188	30.3022	29.1743	28.2128	43.9462	0.858977	0.827958	0.860836	0.877566	0.778675
chr2	340000000	360000000	0.69609	59	0.895263	0.811974	0.0191956	0.0002068	4.1e-05	0.0001364																			10.7394	7.1101	5.89335	6.0813	21.8631	6.0813	21.8631	49.5276	24.0009	45.0164	32.5303	19.1921	29.9964	29.3149	28.3494	43.8441	0.847134	0.809518	0.838162	0.834619	0.777385
chr2	360000000	380000000	0.70672	49	0.919262	0.828473	0.0192283	0.0001076	2.65e-05	8.06e-05																			10.8724	7.28285	6.3398	6.29945	22.8859	6.29945	22.8859	49.4723	24.2805	44.3056	32.7801	19.9521	30.8517	29.2491	29.0577	44.1885	0.882889	0.856565	0.890264	0.89536	0.80972
chr2	380000000	400000000	0.700335	70	0.91081	0.826261	0.0188617	2.63e-05	6.6e-06	3.59e-05																			10.7821	7.25555	6.19285	6.20005	22.3342	6.20005	22.3342	49.1741	24.2321	44.8546	32.4462	19.4905	30.18	29.2446	28.7669	43.5819	0.879048	0.846812	0.87848	0.88927	0.81108
chr2	400000000	420000000	0.592958	85	0.886572	0.825644	0.0189047	2.63e-05	6.6e-06	1.44e-05																			10.341	7.0355	5.53025	5.7175	20.466	5.7175	20.466	48.6422	23.4454	45.5076	31.8004	18.3729	28.6598	29.3306	27.2127	42.6855	0.849592	0.808714	0.831633	0.860453	0.805125
chr2	420000000	440000000	0.64801	87	0.907534	0.831172	0.0191303	7.31e-05	1.44e-05	1.92e-05																			10.4174	7.1404	5.83705	5.9984	21.5033	5.9984	21.5033	49.859	23.8877	45.3713	32.6904	19.0123	29.4717	28.7206	27.7749	43.5405	0.856799	0.818726	0.852386	0.858235	0.803237
chr2	440000000	460000000	0.718458	66	0.919287	0.845007	0.0195604	6.93e-05	1.32e-05	3.91e-05																			10.6987	7.15745	5.84185	6.0715	21.9554	6.0715	21.9554	49.2028	23.9767	44.9031	32.5226	19.1641	30.2328	29.4584	28.1556	43.7583	0.863236	0.83039	0.858951	0.878422	0.80528
chr2	460000000	480000000	0.732899	62	0.917029	0.841874	0.0198549	0.0002567	4.18e-05	3.51e-05																			10.9833	7.42575	6.3506	6.36325	22.9154	6.36325	22.9154	49.2244	24.5029	44.5694	33.0637	19.9028	30.8758	29.0499	28.7999	44.0945	0.836483	0.810035	0.839839	0.830054	0.771745
chr2	480000000	500000000	0.68739	79	0.906019	0.832449	0.0193079	0.0001997	2.5e-05	0.0001012																			11.0909	7.5087	6.37555	6.4675	22.6583	6.4675	22.6583	48.956	24.3633	44.3284	32.7355	19.7046	30.0788	28.9455	28.6549	43.4397	0.880275	0.850221	0.884605	0.888195	0.827194
chr2	500000000	520000000	0.658651	60	0.897085	0.829516	0.0188314	0.0001004	5.55e-05	7.2e-05																			10.2356	6.95655	5.40675	5.47045	20.5556	5.47045	20.5556	49.0729	23.8492	45.7097	31.98	18.5691	29.2876	30.1045	27.8555	43.3229	0.87081	0.835705	0.873907	0.888345	0.820296
chr2	520000000	540000000	0.652343	89	0.899621	0.820805	0.0184563	0.0001627	3.23e-05	3.16e-05																			10.5176	6.92665	5.51545	5.8989	20.8406	5.8989	20.8406	49.2788	23.978	45.5894	32.4153	18.9786	29.4786	29.3322	28.1514	43.1746	0.853555	0.808016	0.848132	0.854438	0.79458
chr2	540000000	560000000	0.520154	95	0.838245	0.775233	0.0179261	3.66e-05	1.43e-05	4.58e-05																			10.0932	7.05465	5.29855	5.58675	19.2236	5.58675	19.2236	46.8229	23.2176	44.3513	30.8038	18.7762	29.4456	30.2828	28.197	41.8019	0.818692	0.764982	0.797983	0.837059	0.774336
chr2	560000000	580000000	0.641711	82	0.888927	0.80047	0.0190401	5.71e-05	2.09e-05	5.97e-05																			11.2113	7.5702	6.25655	6.6409	21.884	6.6409	21.884	48.9579	24.7649	44.8218	32.7749	20.2225	30.2061	29.0402	28.9562	42.9975	0.847341	0.812501	0.840389	0.856257	0.778647
chr2	580000000	600000000	0.618428	74	0.864223	0.812404	0.0184374	8.01e-05	1.66e-05	5.55e-05																			9.9294	6.79235	5.18225	5.2686	19.8242	5.2686	19.8242	48.5383	23.7842	46.3883	31.5982	17.7603	28.5016	30.1567	26.833	42.7914	0.795923	0.739713	0.791503	0.811034	0.769636
chr2	600000000	620000000	0.629525	85	0.879185	0.805857	0.0190078	5.32e-05	1.21e-05	3.72e-05																			10.3964	7.06645	5.7406	5.69985	20.9317	5.69985	20.9317	48.8141	24.0254	45.2983	31.9827	19.0422	29.5528	29.5827	27.7609	43.2676	0.837915	0.780387	0.81764	0.840893	0.764105
chr2	620000000	640000000	0.639876	84	0.85113	0.808114	0.0186727	5.33e-05	1.21e-05	3.84e-05																			10.1401	6.7934	5.51865	5.66385	20.6454	5.66385	20.6454	49.2893	23.9986	45.7214	32.5515	19.0184	29.777	29.7299	27.7448	43.3967	0.784954	0.745836	0.755311	0.756615	0.773377
chr2	640000000	660000000	0.640578	59	0.889073	0.826912	0.0187716	6.27e-05	8.8e-06	0.0001652																			10.3623	6.9146	5.4509	5.6044	20.509	5.6044	20.509	49.0482	24.1716	45.669	32.1443	18.7459	29.6122	30.2042	27.8908	43.1847	0.867846	0.82816	0.869385	0.877157	0.822081
chr2	660000000	680000000	0.656019	75	0.872377	0.818402	0.0186294	4.67e-05	7.7e-06	2.88e-05																			10.2215	6.96395	5.5136	5.5557	20.83	5.5557	20.83	48.7489	24.2475	45.911	32.1227	18.5227	29.4424	30.1796	27.5307	43.0988	0.826592	0.788777	0.831688	0.817981	0.799406
chr2	680000000	700000000	0.713287	57	0.913814	0.842077	0.0191449	6.56e-05	1.87e-05	8.58e-05																			10.8663	7.25275	6.0408	6.0322	21.9304	6.0322	21.9304	48.8546	24.1338	45.1112	32.7244	19.463	30.3412	29.5044	28.0613	43.6606	0.86851	0.832362	0.869066	0.877402	0.82325
chr2	700000000	720000000	0.669748	98	0.899522	0.831785	0.0190855	7.33e-05	2.54e-05	7.56e-05																			10.78	7.3074	6.091	6.02995	21.8529	6.02995	21.8529	49.1135	24.1813	44.9828	32.4622	19.3657	29.8873	29.3277	27.9769	43.345	0.882821	0.857201	0.891882	0.894196	0.838004
chr2	720000000	740000000	0.601618	48	0.876098	0.816761	0.0185286	5.05e-05	1.87e-05	4.2e-05																			10.0205	6.8638	5.23025	5.40105	20.2796	5.40105	20.2796	48.2422	23.5563	45.5687	31.5676	18.4489	29.2281	30.433	27.3118	42.4948	0.842019	0.798956	0.835976	0.850599	0.804162
chr2	740000000	760000000	0.640067	69	0.892087	0.823821	0.0186893	5.14e-05	8.2e-06	3.6e-05																			9.8204	6.5593	5.0618	5.1676	19.9467	5.1676	19.9467	48.569	23.975	46.1354	32.1314	18.9951	29.7054	30.5363	28.4876	43.0962	0.854043	0.813428	0.851149	0.857053	0.800496
chr2	760000000	780000000	0.636449	67	0.86941	0.816953	0.019181	7.24e-05	1.39e-05	3.4e-05																			10.0464	6.7255	5.4428	5.4238	20.2521	5.4238	20.2521	49.0114	23.9424	46.2397	32.3967	18.716	29.4669	29.8837	27.3395	43.249	0.835526	0.795015	0.82598	0.829642	0.801742
chr2	780000000	800000000	0.668952	45	0.900882	0.844003	0.0194024	2.54e-05	6.6e-06	1.92e-05																			10.596	7.23265	5.962	5.674	20.6675	5.674	20.6675	48.6122	24.2675	46.2105	32.4738	18.8505	29.5085	29.9738	27.2824	42.7738	0.860652	0.819349	0.858986	0.865645	0.833649
chr2	800000000	820000000	0.66264	82	0.88256	0.830904	0.0195975	5.15e-05	1.54e-05	4.13e-05																			10.9431	7.4467	6.44245	6.1557	21.9322	6.1557	21.9322	48.9805	24.3356	45.1663	32.5633	19.0659	29.6157	29.3081	27.7599	43.1261	0.849012	0.805749	0.85058	0.85583	0.823155
chr2	820000000	840000000	0.644073	65	0.89075	0.822969	0.0188433	7.15e-05	1.32e-05	4.8e-05																			10.2913	6.9461	5.5276	5.4654	20.5861	5.4654	20.5861	49.0455	23.9945	45.8406	32.017	18.5741	29.6074	30.1781	27.6216	43.3101	0.870104	0.829013	0.870023	0.883591	0.823603
chr2	840000000	860000000	0.686543	51	0.913464	0.836455	0.0191259	8.4e-05	1.55e-05	4.71e-05																			10.1483	6.77425	5.4229	5.5504	20.9424	5.5504	20.9424	49.2824	23.9901	45.8611	32.2231	18.7895	29.7158	29.6929	28.013	43.6504	0.882255	0.852519	0.884996	0.896064	0.823314
chr2	860000000	880000000	0.692959	41	0.907005	0.831788	0.019313	6.7e-05	1.78e-05	3.86e-05																			10.3354	6.91065	5.61795	5.6133	21.3698	5.6133	21.3698	49.5806	24.3036	45.3222	32.6878	19.6508	30.5132	30.0674	28.4046	44.1108	0.878638	0.845828	0.887535	0.88651	0.823459
chr2	880000000	900000000	0.651501	73	0.900092	0.813651	0.0193413	0.0001836	7.06e-05	9.91e-05																			10.1515	6.7854	5.50145	5.56555	21.1179	5.56555	21.1179	49.4311	24.2139	45.7672	32.4901	19.3136	29.8424	29.5673	28.278	43.4733	0.858142	0.824716	0.857123	0.870842	0.777938
chr2	900000000	920000000	0.686109	49	0.902799	0.834289	0.0193419	3.18e-05	6.7e-06	2.52e-05																			10.5824	7.1238	6.06205	5.89365	21.6069	5.89365	21.6069	49.1897	24.335	44.9485	32.4043	19.4979	30.3027	29.644	28.5634	43.6855	0.853468	0.816041	0.862631	0.861662	0.814795
chr2	920000000	940000000	0.692669	55	0.895946	0.824866	0.0192351	0.0002589	0.0001076	0.0001149																			10.3922	6.8878	5.582	5.66965	21.1478	5.66965	21.1478	49.2195	24.1996	45.5662	32.3954	19.2595	30.1946	30.2641	28.2061	43.4147	0.859334	0.816902	0.849845	0.857329	0.805161
chr2	940000000	960000000	0.636423	80	0.894587	0.819967	0.018794	3.89e-05	6.6e-06	3.09e-05																			10.3047	6.9839	5.44305	5.4147	20.3213	5.4147	20.3213	49.0672	24.1286	46.0427	31.882	18.4283	29.1732	29.7961	27.5136	43.0351	0.861622	0.822844	0.858478	0.870929	0.804488
chr2	960000000	980000000	0.68261	40	0.899561	0.834019	0.0188439	6.81e-05	4.4e-06	3.84e-05																			10.3873	7.00355	5.7028	5.6955	21.3102	5.6955	21.3102	48.6957	24.2775	45.7864	32.575	19.2723	30.2495	30.1872	28.0499	43.3043	0.862336	0.826907	0.867969	0.862381	0.818278
chr2	980000000	1000000000	0.701172	76	0.91657	0.830442	0.0194369	6.61e-05	1.21e-05	3.72e-05																			10.442	6.86885	5.7002	5.7524	21.9577	5.7524	21.9577	49.733	24.2068	45.1054	32.9436	19.9196	30.8402	29.7261	28.9264	44.0586	0.872019	0.842948	0.875153	0.888125	0.793596
chr2	1000000000	1020000000	0.655125	55	0.91544	0.835658	0.0188233	6.21e-05	2.09e-05	0.0001033																			10.2101	6.7167	5.4074	5.37125	20.4495	5.37125	20.4495	49.9072	24.3286	46.2974	32.5596	18.9569	29.866	29.8525	27.9789	43.5732	0.888741	0.859802	0.89243	0.903654	0.824554
chr2	1020000000	1040000000	0.712435	52	0.910587	0.838531	0.0189218	6.33e-05	1.13e-05	4.44e-05																			10.6584	7.03975	5.91285	5.7842	21.6117	5.7842	21.6117	49.2975	24.4978	45.584	32.9475	19.7157	30.8192	30.1919	28.6803	43.8721	0.890239	0.857622	0.893793	0.898246	0.835983
chr2	1040000000	1060000000	0.735696	65	0.924368	0.840011	0.01953	2.77e-05	7.7e-06	4.2e-05																			11.04	7.26565	6.04815	6.177	22.5721	6.177	22.5721	49.5115	24.5916	45.2274	32.9113	20.2169	31.2598	29.657	29.4666	43.9808	0.894183	0.870286	0.895714	0.910729	0.828528
chr2	1060000000	1080000000	0.73417	53	0.92609	0.843559	0.0190576	5.57e-05	1.35e-05	3.02e-05																			10.5134	6.9022	5.60995	5.68885	21.5882	5.68885	21.5882	49.5781	24.317	45.7116	32.7177	19.5012	30.8765	30.1979	28.6059	44.0349	0.908831	0.883694	0.913363	0.92228	0.846757
chr2	1080000000	1100000000	0.761685	37	0.928068	0.853511	0.0195547	5.38e-05	1.43e-05	2.76e-05																			10.7968	7.092	5.9521	5.9613	22.0366	5.9613	22.0366	49.421	24.2205	45.3074	32.6522	19.6715	30.9662	29.7642	28.9629	44.2677	0.913493	0.889378	0.918392	0.927459	0.857066
chr2	1100000000	1120000000	0.763296	41	0.940086	0.851771	0.0189077	5.31e-05	9.9e-06	2.16e-05																			10.8698	7.1288	5.8177	5.984	22.1274	5.984	22.1274	49.6043	24.2893	45.6209	32.6996	19.7074	31.0721	29.7952	28.9208	44.3683	0.927502	0.905708	0.93302	0.939613	0.857323
chr2	1120000000	1140000000	0.80073	22	0.944825	0.865059	0.019203	2.22e-05	1.1e-05	2.04e-05																			11.855	7.85155	6.29025	6.56895	22.48	6.56895	22.48	48.9654	24.5929	44.8824	32.8763	20.0459	31.3585	29.6546	28.8346	44.2454	0.932564	0.914993	0.937175	0.945158	0.874142
chr2	1140000000	1160000000	0.690656	46	0.930412	0.841619	0.0190168	6.91e-05	3.52e-05	5.58e-05																			12.6925	8.5024	7.2108	7.68685	22.8723	7.68685	22.8723	49.1102	24.9918	44.1041	33.108	21.8091	31.5523	28.7866	29.8411	43.6494	0.921796	0.899973	0.924355	0.923472	0.853137
chr2	1160000000	1180000000	0.691239	52	0.930126	0.839909	0.0189668	7.13e-05	1.94e-05	5.89e-05																			10.8494	7.01555	5.7575	5.8959	21.5193	5.8959	21.5193	50.154	24.183	45.6624	32.6602	19.4123	30.3967	29.4221	28.6852	44.0684	0.913425	0.887301	0.914888	0.925496	0.830752
chr2	1180000000	1200000000	0.784818	36	0.936027	0.864248	0.0191608	3.74e-05	8.8e-06	3.24e-05																			10.8614	7.17495	5.8861	5.9543	22.4108	5.9543	22.4108	49.2831	24.2441	45.3655	32.831	19.3601	31.074	29.9357	28.3837	44.4432	0.916393	0.893419	0.921824	0.930195	0.865361
chr2	1200000000	1220000000	0.786415	33	0.935812	0.861256	0.0191024	3.39e-05	8.8e-06	3.24e-05																			11.2495	7.4982	6.2219	6.1054	22.2969	6.1054	22.2969	49.044	24.7791	45.2688	32.8588	19.8955	31.3655	30.3964	28.5888	44.206	0.918542	0.894991	0.925023	0.934318	0.864165
chr2	1220000000	1240000000	0.713601	51	0.91547	0.845598	0.0191641	5.99e-05	1.76e-05	2.76e-05																			11.0436	7.39075	6.05395	6.00665	21.1769	6.00665	21.1769	49.0258	24.2759	45.5391	32.4925	19.3554	30.3014	30.1145	28.0131	43.6732	0.897565	0.869747	0.902256	0.911019	0.845779
chr2	1240000000	1260000000	0.661439	56	0.902435	0.838419	0.0193002	7.07e-05	1.11e-05	0.0001727																			10.2942	7.0198	5.5301	5.5379	20.7146	5.5379	20.7146	49.29	24.2041	46.1123	32.4657	18.8881	29.6766	29.9535	27.611	43.349	0.882464	0.852806	0.885868	0.895862	0.837124
chr2	1260000000	1280000000	0.666731	65	0.916752	0.832736	0.018925	6.58e-05	1.43e-05	6.72e-05																			10.5421	6.96625	5.7632	5.70865	21.0723	5.70865	21.0723	50.059	24.3489	45.9648	32.6135	19.3515	30.0756	29.4352	28.4122	43.7092	0.873672	0.841772	0.876625	0.883798	0.802269
chr2	1280000000	1300000000	0.680935	71	0.899796	0.828529	0.0190893	0.0003081	0.0001133	8.74e-05																			10.1629	6.76495	5.449	5.48835	21.1405	5.48835	21.1405	49.5783	24.0975	45.8391	32.6357	19.2039	30.3364	30.027	28.4919	43.774	0.850861	0.813123	0.842546	0.852101	0.779975
chr2	1300000000	1320000000	0.691384	49	0.912613	0.844947	0.0191003	4.62e-05	9.9e-06	4.32e-05																			10.1521	6.7695	5.49375	5.38615	20.7871	5.38615	20.7871	48.9967	24.2605	46.035	32.5508	18.9569	30.2405	30.4553	27.7455	43.7651	0.862278	0.827577	0.856162	0.870971	0.807401
chr2	1320000000	1340000000	0.637084	50	0.887358	0.8276	0.0185383	5.45e-05	1.43e-05	4.68e-05																			9.78735	6.56115	5.1679	5.2193	19.6567	5.2193	19.6567	48.9736	23.9315	46.5534	32.2957	18.7517	29.4056	30.1431	27.5377	43.1379	0.827112	0.775417	0.812607	0.832538	0.775186
chr2	1340000000	1360000000	0.702498	45	0.903585	0.837246	0.0190973	7.79e-05	1.39e-05	4.58e-05																			10.2121	6.8568	5.68025	5.4753	21.2036	5.4753	21.2036	49.0652	24.3616	45.9271	32.4326	19.1753	30.2182	30.3496	28.0104	43.7661	0.856096	0.823082	0.85646	0.870918	0.805537
chr2	1360000000	1380000000	0.696202	56	0.903987	0.835339	0.0192151	6.76e-05	2.31e-05	5.67e-05																			10.8102	7.162	6.09945	5.9496	21.621	5.9496	21.621	48.8588	24.4703	45.5238	32.7002	19.5818	30.5533	29.9851	28.3889	43.4208	0.849681	0.818564	0.851038	0.862413	0.807619
chr2	1380000000	1400000000	0.634475	72	0.884961	0.823653	0.0192527	5.61e-05	8.8e-06	5.1e-05																			10.3193	7.0767	5.4607	5.47445	20.0819	5.47445	20.0819	48.2378	23.8919	45.8028	31.6863	18.2978	29.4072	30.1654	27.359	43.0621	0.835697	0.789297	0.823779	0.846288	0.784882
chr2	1400000000	1420000000	0.713393	60	0.912755	0.846565	0.0192071	3.52e-05	6.6e-06	2.33e-05																			10.7842	7.16255	5.9712	5.8942	21.8406	5.8942	21.8406	48.8511	24.4185	45.2314	32.5322	19.1609	30.2739	30.0714	27.9831	43.7335	0.858721	0.82698	0.858499	0.874666	0.8191
chr2	1420000000	1440000000	0.641013	64	0.887478	0.820751	0.0184922	9.01e-05	1.77e-05	5.24e-05																			9.97575	6.70845	5.2172	5.2905	19.6828	5.2905	19.6828	49.0035	23.6766	46.2506	31.5989	18.2669	29.0075	30.1107	27.2635	43.4275	0.856539	0.821408	0.848629	0.863765	0.805044
chr2	1440000000	1460000000	0.666809	76	0.906393	0.845553	0.0188945	2.73e-05	5.5e-06	4.23e-05																			10.159	6.9198	5.5708	5.55825	21.0566	5.55825	21.0566	48.8038	24.1303	45.3683	32.4091	18.8447	29.8397	29.9027	27.5975	43.7437	0.840937	0.802582	0.833488	0.852506	0.809387
chr2	1460000000	1480000000	0.584588	87	0.862679	0.811324	0.0188088	4.62e-05	7.1e-06	4.56e-05																			9.81805	6.84635	5.1982	5.2137	19.5143	5.2137	19.5143	48.8351	23.9012	46.4821	31.6662	17.9785	28.4061	29.8543	26.7711	42.4594	0.800621	0.746862	0.779436	0.800554	0.774566
chr2	1480000000	1500000000	0.608541	70	0.864637	0.815291	0.0185435	7.95e-05	1.76e-05	3.65e-05																			9.9334	6.8691	5.43235	5.52775	20.3069	5.52775	20.3069	47.9764	23.5719	44.9824	31.6696	18.5142	29.2975	29.7833	27.47	42.7276	0.803651	0.755472	0.783119	0.817987	0.784267
chr2	1500000000	1520000000	0.667912	38	0.900772	0.843617	0.0188292	3.26e-05	7.7e-06	2.88e-05																			10.1395	6.94095	5.35955	5.33475	20.2913	5.33475	20.2913	48.0501	23.8942	45.7923	31.886	18.3055	29.6626	31.5188	27.2246	43.1487	0.845961	0.8054	0.842874	0.860569	0.820646
chr2	1520000000	1540000000	0.644488	63	0.875483	0.811937	0.018989	4.72e-05	9.9e-06	7.2e-05																			10.1282	6.83995	5.5043	5.48895	20.567	5.48895	20.567	48.9226	24.1125	45.9067	32.178	18.6604	29.3357	29.988	27.3346	43.309	0.820689	0.774724	0.812324	0.798936	0.768979
chr2	1540000000	1560000000	0.611381	86	0.89408	0.825662	0.0189046	8.6e-05	1.66e-05	5.89e-05																			10.347	7.01155	5.788	5.78095	20.4006	5.78095	20.4006	49.2773	23.912	45.5355	32.2133	19.0474	29.1981	29.161	28.2145	43.1312	0.872942	0.840603	0.871845	0.880292	0.81812
chr2	1560000000	1580000000	0.647153	75	0.863044	0.814538	0.0190319	9.51e-05	1.43e-05	4.44e-05																			10.2808	7.04795	5.5882	5.69545	20.8097	5.69545	20.8097	48.6782	23.82	45.324	32.0879	18.8589	29.4934	30.0619	27.6523	43.3006	0.823382	0.774873	0.780653	0.795519	0.788496
chr2	1580000000	1600000000	0.665602	54	0.896131	0.829138	0.0194754	4.94e-05	1.23e-05	3.96e-05																			10.2249	6.9044	5.4364	5.49855	20.1529	5.49855	20.1529	48.7702	24.0964	46.1325	32.2395	18.8673	29.6386	30.2756	27.682	43.2514	0.856523	0.821005	0.84862	0.865944	0.806495
chr2	1600000000	1620000000	0.685323	68	0.876558	0.817395	0.0186596	7.53e-05	1.45e-05	3.14e-05																			10.5661	7.174	5.8717	6.10335	21.6543	6.10335	21.6543	48.1472	24.3158	44.43	32.5359	19.7896	31.0019	29.5824	29.2258	43.0889	0.819002	0.780211	0.814245	0.843221	0.792247
chr2	1620000000	1640000000	0.699398	58	0.903514	0.83169	0.0190214	2.85e-05	5.5e-06	2.49e-05																			10.5969	7.058	5.78955	5.9684	21.7723	5.9684	21.7723	49.128	24.0048	45.1164	32.7745	19.5482	30.4641	29.5462	28.441	43.7229	0.85645	0.820015	0.844201	0.861718	0.797027
chr2	1640000000	1660000000	0.703416	71	0.91457	0.84055	0.0184036	4.86e-05	3.3e-06	2.28e-05																			10.4971	7.02245	5.6455	5.79055	21.2841	5.79055	21.2841	49.0918	24.119	45.6601	32.6247	19.1454	30.2141	29.9461	28.0718	43.5735	0.866019	0.831055	0.865281	0.882347	0.812471
chr2	1660000000	1680000000	0.633378	97	0.908245	0.829886	0.0186032	5.71e-05	1.31e-05	2.9e-05																			10.5288	6.9999	5.5735	5.82095	21.2297	5.82095	21.2297	48.6958	23.699	45.2494	32.2186	19.1468	29.4082	29.4033	28.8389	42.828	0.871361	0.847773	0.867694	0.879011	0.802794
chr2	1680000000	1700000000	0.671007	73	0.89632	0.834401	0.0193178	7.15e-05	1.87e-05	0.0001481																			10.5235	7.0605	5.57775	5.76125	21.2031	5.76125	21.2031	48.8064	23.6759	45.4339	32.2993	18.8381	30.0956	29.9029	28.1168	43.5286	0.861546	0.821215	0.8535	0.871562	0.818077
chr2	1700000000	1720000000	0.689096	60	0.895175	0.840784	0.019071	8.5e-05	1e-05	3.12e-05																			10.5608	7.14735	5.8211	5.76715	21.1673	5.76715	21.1673	48.7273	23.9898	45.4271	32.2636	18.7755	29.5395	29.7492	27.707	43.1669	0.839881	0.803497	0.838217	0.847887	0.81389
chr2	1720000000	1740000000	0.643674	46	0.892809	0.832573	0.0185445	6.24e-05	1.88e-05	4.68e-05																			10.2476	6.89905	5.2997	5.52415	20.3918	5.52415	20.3918	48.5597	23.6086	45.8158	31.8899	18.5803	29.3389	29.7814	27.5419	43.1589	0.829424	0.785431	0.807349	0.836591	0.792167
chr2	1740000000	1760000000	0.673931	67	0.87596	0.82453	0.0186847	6.19e-05	1.21e-05	2.64e-05																			10.1251	7.04785	5.3922	5.39175	20.3655	5.39175	20.3655	48.7655	23.8752	46.4333	31.8239	17.8418	28.9416	29.9081	27.0633	43.2541	0.851908	0.808824	0.840214	0.858728	0.817701
chr2	1760000000	1780000000	0.68788	68	0.889188	0.832573	0.0186363	8.25e-05	2.94e-05	0.0003467																			9.9702	6.80295	5.17655	5.29185	20.3472	5.29185	20.3472	48.6607	23.4154	46.1127	31.7329	18.1207	29.1294	30.5198	26.9937	43.3905	0.850413	0.813414	0.84904	0.853044	0.812274
chr2	1780000000	1800000000	0.641588	66	0.893769	0.809803	0.0189779	0.0001755	8.3e-05	9.56e-05																			11.19	7.47435	6.1723	6.39995	21.7708	6.39995	21.7708	49.0201	24.4983	45.0992	32.59	19.9065	30.0451	29.055	28.8216	43.2762	0.840997	0.80587	0.837748	0.844415	0.779898
chr2	1800000000	1820000000	0.641927	71	0.910818	0.821757	0.0194119	0.0002667	0.0001011	6.56e-05																			13.9534	9.59265	8.43315	8.68435	21.6917	8.68435	21.6917	48.437	25.8408	43.9535	33.2555	22.9769	30.6172	27.694	29.1071	42.748	0.899942	0.880581	0.902074	0.917197	0.830129
chr2	1820000000	1840000000	0.672666	53	0.902855	0.831432	0.0190101	0.0001169	2.11e-05	5.2e-05																			10.842	7.35825	6.12705	6.18255	22.0232	6.18255	22.0232	49.1098	24.0492	44.9061	32.4077	19.1475	29.8959	29.2103	28.1977	43.641	0.864843	0.832717	0.857972	0.873728	0.814225
chr2	1840000000	1860000000	0.720992	80	0.920862	0.840617	0.0194014	7.44e-05	1.32e-05	4.23e-05																			10.956	7.22265	6.056	6.227	22.8727	6.227	22.8727	49.7421	24.2369	44.7538	32.9848	19.8215	30.728	29.1567	29.0383	44.0095	0.883422	0.860383	0.886789	0.900914	0.818509
chr2	1860000000	1880000000	0.679261	76	0.78785	0.774158	0.0184943	2.71e-05	4.4e-06	1.56e-05																			10.873	7.3757	6.09305	6.1213	21.7396	6.1213	21.7396	48.4839	24.0803	44.9333	32.4767	19.1763	29.9687	29.6093	27.9289	43.4247	0.686773	0.665717	0.663142	0.648756	0.734194
chr2	1880000000	1900000000	0.727037	48	0.928409	0.85765	0.018973	1.79e-05	6.6e-06	1.08e-05																			10.5709	7.14115	6.0181	6.1234	23.1415	6.1234	23.1415	49.0823	24.3623	44.3903	33.1236	19.7182	30.6505	29.3488	28.7333	43.8143	0.897892	0.869944	0.900413	0.911243	0.853985
chr2	1900000000	1920000000	0.692794	62	0.904638	0.831774	0.0189355	2.83e-05	1.21e-05	2.47e-05																			10.8144	7.3866	6.2309	6.36865	22.2137	6.36865	22.2137	48.8267	24.3911	44.7914	32.7257	19.4468	30.0732	29.1818	28.4061	43.5025	0.873751	0.843886	0.866995	0.876552	0.816016
chr2	1920000000	1940000000	0.641608	109	0.89644	0.830674	0.0192774	6.01e-05	7.7e-06	2.04e-05																			11.3665	7.8797	6.8016	6.73845	22.3056	6.73845	22.3056	48.7559	24.2379	45.3085	32.5733	19.0426	29.2849	28.0897	27.6219	43.0202	0.875357	0.836726	0.872606	0.877723	0.828423
chr2	1940000000	1960000000	0.647796	109	0.901329	0.828116	0.0193602	4.51e-05	1.21e-05	4.08e-05																			10.3897	7.0612	5.7205	5.75105	21.3676	5.75105	21.3676	49.3327	23.7829	45.0583	32.2054	18.4925	29.2543	29.1288	27.6699	43.4252	0.870206	0.830175	0.862543	0.878611	0.804194
chr2	1960000000	1980000000	0.660755	55	0.872377	0.809279	0.0192863	6.73e-05	1.44e-05	4.08e-05																			10.3282	7.014	5.5846	5.61945	21.0912	5.61945	21.0912	49.0339	23.8608	45.517	32.1482	18.6123	29.4887	29.8051	27.6814	43.5814	0.798211	0.764631	0.784985	0.777727	0.748262
chr2	1980000000	2000000000	0.620264	89	0.837647	0.790006	0.018586	6.31e-05	8.8e-06	2.4e-05																			10.7623	7.3048	6.0406	6.1244	21.2595	6.1244	21.2595	48.8852	24.0452	45.0384	32.0853	18.9485	29.0631	28.8693	27.8433	42.9179	0.744627	0.716806	0.730146	0.711446	0.741455
chr2	2000000000	2020000000	0.664241	82	0.906639	0.834181	0.0191304	4.42e-05	8.8e-06	2.88e-05																			10.9828	7.28625	5.9954	6.2472	22.0219	6.2472	22.0219	48.0507	24.0267	44.1302	32.6311	19.4708	30.0106	30.2009	27.9555	43.4838	0.868084	0.836615	0.863616	0.882397	0.819779
chr2	2020000000	2040000000	0.718726	52	0.89212	0.829672	0.0186115	6.27e-05	1.1e-05	1.32e-05																			10.8986	7.4793	5.98675	6.2345	22.0453	6.2345	22.0453	48.366	24.0461	45.2484	32.3913	18.8869	29.792	29.5749	28.034	43.5635	0.868624	0.828483	0.839849	0.873581	0.816116
chr2	2040000000	2060000000	0.717812	82	0.91162	0.842381	0.0206769	5.96e-05	2.35e-05	0.0001378																			11.5174	7.7631	6.65695	6.6231	23.0105	6.6231	23.0105	48.6198	24.214	44.1176	32.5807	19.6184	30.2262	28.8222	28.1887	43.4702	0.874575	0.844886	0.879397	0.890424	0.82672
chr2	2060000000	2080000000	0.743258	53	0.925946	0.856862	0.0192295	4.26e-05	1.22e-05	1.32e-05																			11.1474	7.4987	6.2304	6.35505	22.9126	6.35505	22.9126	48.8088	24.145	44.7351	32.5326	19.3236	30.4372	29.1384	28.105	44.1225	0.902816	0.877633	0.91308	0.912957	0.861956
chr2	2080000000	2100000000	0.742372	63	0.906973	0.825978	0.0193336	9.39e-05	7.8e-06	4.51e-05																			10.7561	7.2653	5.92425	6.0514	22.1083	6.0514	22.1083	49.2184	24.1793	45.063	32.4559	19.1987	30.4846	29.4549	28.6973	44.2925	0.8721	0.842011	0.877029	0.886187	0.801927
chr2	2100000000	2120000000	0.710897	59	0.906596	0.826175	0.0195883	9.61e-05	2.01e-05	6.03e-05																			11.1075	7.4343	6.23955	6.4666	22.6866	6.4666	22.6866	49.2548	24.0745	44.4836	32.3436	19.4977	30.1541	28.7107	28.622	44.1793	0.865439	0.833154	0.861868	0.871942	0.795816
chr2	2120000000	2140000000	0.762742	63	0.913213	0.843229	0.0197565	0.0007386	0.0003166	0.0002155																			11.5943	7.77905	6.71605	6.70855	23.5054	6.70855	23.5054	48.6624	24.1779	44.4156	32.9122	19.7589	30.449	28.7722	28.574	43.7963	0.848357	0.81468	0.840571	0.858604	0.797836
chr2	2140000000	2160000000	0.720986	55	0.91521	0.829734	0.0193162	6.05e-05	1.32e-05	2.73e-05																			10.9215	7.34255	6.1381	6.3891	22.9704	6.3891	22.9704	49.594	23.9198	44.3602	32.4338	19.4581	30.1836	28.8194	28.5822	43.966	0.874546	0.848694	0.8723	0.885902	0.804285
chr2	2160000000	2180000000	0.711747	91	0.908457	0.835789	0.0192842	5.93e-05	1.1e-05	3.26e-05																			11.0604	7.56925	6.2633	6.3955	22.6523	6.3955	22.6523	48.724	23.8772	44.3723	32.4273	19.1148	29.9686	29.0017	28.1424	43.8558	0.864037	0.831977	0.860988	0.880147	0.819585
chr2	2180000000	2200000000	0.754503	68	0.914821	0.839123	0.0196438	5.47e-05	1.21e-05	3.42e-05																			11.5823	7.77565	6.77255	6.7244	23.6018	6.7244	23.6018	48.8057	24.3634	44.1578	32.9471	19.733	30.5396	28.915	28.6347	43.8516	0.877247	0.848926	0.881876	0.885566	0.826026
chr2	2200000000	2220000000	0.739474	60	0.91843	0.835527	0.0196254	0.0001288	3.09e-05	4.34e-05																			11.204	7.52205	6.7186	6.4796	23.5724	6.4796	23.5724	49.2533	24.4201	44.156	32.7741	19.6474	30.4401	28.7198	28.5008	44.2137	0.886629	0.861102	0.891458	0.903996	0.823112
chr2	2220000000	2240000000	0.709512	64	0.913168	0.832717	0.0192035	4.36e-05	5.5e-06	2.04e-05																			11.1119	7.5197	6.42275	6.51895	22.7669	6.51895	22.7669	49.0995	24.2287	44.4696	32.3141	19.0779	29.7927	28.5814	28.3241	43.8999	0.883131	0.852646	0.882619	0.896399	0.8078
chr2	2240000000	2260000000	0.833032	57	0.93562	0.857109	0.0200663	8.27e-05	8.1e-06	3.13e-05																			13.0479	8.8664	8.1242	8.0555	25.6944	8.0555	25.6944	48.3818	24.7818	43.0344	33.4408	20.7645	31.4021	28.069	29.156	43.8325	0.911322	0.892782	0.921185	0.927169	0.865967
chr2	2260000000	2280000000	0.769139	52	0.917471	0.842673	0.0196262	0.0001155	1.64e-05	2.87e-05																			11.9098	8.0386	7.29365	7.1838	24.3505	7.1838	24.3505	48.752	24.4398	43.6712	32.7553	19.7893	30.5302	28.3501	28.7715	44.0749	0.887964	0.864728	0.893523	0.902234	0.839242
chr2	2280000000	2300000000	0.756547	74	0.921563	0.841683	0.0197127	5.71e-05	1.32e-05	2.64e-05																			11.5155	7.7895	6.8441	6.9082	24.2603	6.9082	24.2603	48.9656	24.0602	43.6938	32.1823	19.1371	29.9935	28.2375	28.7064	43.9852	0.886323	0.865502	0.886922	0.896455	0.826451
chr2	2300000000	2317490474	0.742599	71	0.928955	0.852241	0.019031	3.15e-05	5e-06	9.6e-06																			11.451	7.7365	6.73755	6.88952	24.2175	6.88952	24.2175	48.8496	23.8513	43.659	32.3322	19.2596	29.8337	28.098	28.2772	44.0362	0.902053	0.87669	0.903171	0.910709	0.84484
chr3	0	20000000	0.749332	81	0.929994	0.850101	0.0191886	6.01e-05	1.06e-05	1.94e-05																			11.5598	7.80955	7.04785	7.0419	24.073	7.0419	24.073	49.032	24.072	43.6888	32.43	19.6743	30.3716	28.2756	28.7326	44.0438	0.840345	0.802732	0.838656	0.851353	0.769278
chr3	20000000	40000000	0.778761	72	0.932538	0.84877	0.0198657	9.27e-05	2.83e-05	3.78e-05																			11.8307	8.0838	6.9982	7.14235	24.3425	7.14235	24.3425	49.0771	24.2762	43.8713	32.739	19.9132	30.5241	28.1535	28.9056	44.3871	0.891172	0.863097	0.893357	0.903951	0.830187
chr3	40000000	60000000	0.755292	78	0.919831	0.843363	0.0199738	9.51e-05	4.36e-05	3.9e-05																			11.4459	7.7923	6.9331	6.8861	24.4476	6.8861	24.4476	48.9057	24.3903	43.5598	32.6661	19.9444	30.6459	28.6985	29.1305	43.9785	0.884539	0.857687	0.886387	0.901509	0.830381
chr3	60000000	80000000	0.761985	59	0.912907	0.839037	0.0199052	9.79e-05	2.04e-05	2.21e-05																			11.4709	7.6842	6.6955	6.85175	23.8297	6.85175	23.8297	49.4154	23.9859	43.9719	32.7802	19.6384	30.4944	28.2389	28.7296	44.5292	0.86532	0.837754	0.861755	0.873661	0.817295
chr3	80000000	100000000	0.782757	53	0.91777	0.846099	0.0196937	4.85e-05	1.32e-05	3.6e-05																			11.403	7.62575	6.53635	6.6092	23.4799	6.6092	23.4799	49.0027	24.1039	44.1623	32.8449	19.5201	30.5254	28.9488	28.4627	44.3738	0.892736	0.86425	0.895078	0.904521	0.845509
chr3	100000000	120000000	0.764109	71	0.922905	0.834017	0.0196255	0.0001181	5.51e-05	6.85e-05																			11.6295	7.8641	6.8362	6.97525	24.0106	6.97525	24.0106	49.3719	24.0935	43.6925	32.6293	19.8806	30.5795	28.2647	28.8207	44.3236	0.898427	0.872581	0.90074	0.910178	0.8335
chr3	120000000	140000000	0.757989	68	0.916858	0.839305	0.0192112	0.000106	2.23e-05	6e-05																			11.5276	7.78545	6.7562	6.7482	23.5217	6.7482	23.5217	48.8657	24.2715	44.2062	32.7859	19.7329	30.4311	28.7492	28.4326	43.771	0.888298	0.857432	0.892867	0.898261	0.831801
chr3	140000000	160000000	0.768059	68	0.911431	0.841862	0.0198315	8.26e-05	3.08e-05	5.99e-05																			11.7198	7.8622	6.9093	6.78875	23.7337	6.78875	23.7337	49.0059	24.2233	44.0102	32.877	19.7455	30.655	28.5978	28.6215	44.177	0.878742	0.849114	0.885836	0.885927	0.836515
chr3	160000000	180000000	0.731905	84	0.916538	0.84146	0.0197791	0.0001994	4.05e-05	5.64e-05																			11.3506	7.6389	6.80845	6.5746	23.403	6.5746	23.403	49.5605	24.3348	44.0664	32.6915	19.4328	30.3706	28.4973	28.6433	44.2574	0.886633	0.854735	0.889442	0.899955	0.839067
chr3	180000000	200000000	0.738675	66	0.911538	0.840231	0.0193426	3.83e-05	1.01e-05	2.78e-05																			11.241	7.63915	6.52325	6.4986	23.1315	6.4986	23.1315	48.8957	24.4185	44.7186	32.7971	19.415	30.1466	28.8766	28.1437	43.641	0.868572	0.835162	0.868807	0.879878	0.826285
chr3	200000000	220000000	0.710066	57	0.912912	0.830246	0.0191698	0.0002364	5.21e-05	7.7e-05																			11.214	7.498	6.1633	6.322	22.77	6.322	22.77	48.8719	24.1517	44.2722	32.3543	19.4325	30.2336	29.1723	28.8433	43.7863	0.888784	0.853177	0.885601	0.900152	0.828539
chr3	220000000	240000000	0.707287	75	0.899375	0.821357	0.0191143	0.0001754	7.77e-05	7.59e-05																			10.533	7.1509	5.94145	6.02425	21.6901	6.02425	21.6901	49.4609	24.2009	45.105	32.6279	19.101	30.0031	29.3525	28.1614	44.1925	0.878453	0.848004	0.879706	0.884542	0.819048
chr3	240000000	260000000	0.693104	65	0.891852	0.82169	0.0194427	5.48e-05	1.21e-05	3.84e-05																			10.5678	7.26695	5.88875	5.95585	21.8802	5.95585	21.8802	49.1477	23.9751	45.3524	32.3082	18.8816	29.523	29.1097	27.887	43.563	0.857045	0.812853	0.851501	0.86524	0.803996
chr3	260000000	280000000	0.706423	61	0.902756	0.829873	0.0193616	6.28e-05	2.53e-05	8.27e-05																			10.5121	6.9793	5.8335	5.8916	22.6466	5.8916	22.6466	49.6031	24.0918	44.9594	32.7542	19.4951	30.5958	29.3142	28.766	44.1983	0.873618	0.846048	0.868353	0.88542	0.821442
chr3	280000000	300000000	0.730199	53	0.910355	0.832263	0.0196443	0.0001721	2.72e-05	4.39e-05																			10.9074	7.3498	6.11105	6.2549	22.5995	6.2549	22.5995	48.8498	24.0811	44.6335	32.385	19.3631	30.2179	29.5521	28.1762	43.8374	0.877845	0.849053	0.88136	0.895002	0.825347
chr3	300000000	320000000	0.775745	54	0.916561	0.845125	0.0195563	9.51e-05	1.43e-05	4.8e-05																			11.6681	7.77805	6.7731	6.6101	23.489	6.6101	23.489	48.7844	24.7658	44.4762	33.0418	20.03	31.0037	29.4135	28.8839	43.9663	0.885497	0.856295	0.887601	0.896886	0.840144
chr3	320000000	340000000	0.816029	29	0.925228	0.854919	0.0199023	0.0001632	4.99e-05	2.59e-05																			11.9581	7.9288	7.0502	6.84145	24.2102	6.84145	24.2102	48.5187	24.8602	44.1562	33.1123	20.1709	31.4209	29.4475	28.7976	44.0125	0.882112	0.852926	0.879753	0.891971	0.841406
chr3	340000000	360000000	0.753276	57	0.916457	0.841188	0.0196831	6.25e-05	1.54e-05	3e-05																			11.1243	7.45555	6.38225	6.4117	23.2168	6.4117	23.2168	48.8002	24.2762	44.4128	32.8678	19.8409	30.9714	29.1761	28.7604	44.1401	0.871471	0.839738	0.868482	0.885165	0.808714
chr3	360000000	380000000	0.713767	67	0.898273	0.837943	0.0195305	3.47e-05	1.21e-05	0.0001929																			10.616	7.1626	5.94715	5.87385	22.036	5.87385	22.036	48.8348	24.2782	45.3082	32.4338	19.1913	30.2914	29.7117	28.3055	43.9407	0.851023	0.817882	0.844974	0.850706	0.815086
chr3	380000000	400000000	0.739214	69	0.921845	0.844917	0.0186253	0.0002052	4.74e-05	3e-05																			11.5526	7.72555	6.44165	6.45555	22.8258	6.45555	22.8258	48.6133	24.5313	44.6816	32.8494	19.6898	30.5495	29.4672	28.7403	43.8186	0.885578	0.853073	0.879618	0.895996	0.831424
chr3	400000000	420000000	0.71631	50	0.896628	0.829018	0.0193879	6.05e-05	7.7e-06	2.76e-05																			10.8257	7.27795	6.05535	6.00875	22.0696	6.00875	22.0696	48.95	24.3345	45.093	32.596	19.4519	30.5827	29.5903	28.6131	43.9139	0.856121	0.816939	0.844029	0.863444	0.806064
chr3	420000000	440000000	0.737794	55	0.907548	0.84152	0.0194895	7.8e-05	2.31e-05	4.68e-05																			11.6595	7.80755	6.69145	6.7157	23.3021	6.7157	23.3021	48.533	24.3375	44.1106	32.7743	19.9963	30.6832	29.1541	29.078	43.5677	0.872366	0.847391	0.874409	0.884154	0.838667
chr3	440000000	460000000	0.711647	47	0.913665	0.839738	0.0188069	5.28e-05	1.32e-05	4.44e-05																			10.5389	7.0168	5.7207	5.86365	21.7897	5.86365	21.7897	49.0554	23.9037	45.0553	32.433	19.3156	30.5083	29.5836	28.3028	44.1044	0.883008	0.85563	0.885093	0.894852	0.830286
chr3	460000000	480000000	0.634753	83	0.885613	0.820419	0.0184708	4.65e-05	4.4e-06	4.44e-05																			10.1778	6.99705	5.31125	5.4387	20.1683	5.4387	20.1683	48.8	23.5665	45.87	31.7106	18.1013	28.8279	29.4364	27.2969	43.127	0.859363	0.824586	0.851704	0.865035	0.81233
chr3	480000000	500000000	0.663671	87	0.872246	0.804116	0.0185326	4.56e-05	9.9e-06	4.43e-05																			10.7644	7.2732	5.67195	5.97425	21.4424	5.97425	21.4424	48.8738	23.5523	44.8835	32.1669	19.103	29.7854	29.3909	28.1968	43.5743	0.837499	0.799419	0.803333	0.824132	0.785035
chr3	500000000	520000000	0.702499	78	0.907378	0.838785	0.0191031	6.53e-05	8.8e-06	4.32e-05																			11.1001	7.401	6.2703	6.31815	22.3929	6.31815	22.3929	49.0282	24.4013	44.8772	32.887	19.9301	30.6621	29.1342	28.7919	43.6512	0.889235	0.861093	0.890238	0.897541	0.839663
chr3	520000000	540000000	0.792616	30	0.909499	0.842453	0.0195675	9.57e-05	7.7e-06	2.88e-05																			11.7599	7.8821	6.61305	6.5719	23.1631	6.5719	23.1631	48.302	24.4488	44.602	32.7594	19.5787	30.8438	29.8203	28.5294	43.8776	0.85898	0.819712	0.853346	0.870201	0.816011
chr3	540000000	560000000	0.877684	25	0.946628	0.868954	0.0191492	1.69e-05	3.3e-06	4.8e-06																			12.2114	8.1045	6.90305	7.0026	24.8738	7.0026	24.8738	47.9534	24.4928	43.9265	33.1741	20.4339	31.9191	30.2766	28.7686	43.9642	0.863736	0.850052	0.848649	0.861255	0.836245
chr3	560000000	580000000	0.749533	66	0.904108	0.841706	0.0189387	4.02e-05	7.7e-06	6e-06																			11.5865	7.7976	6.42245	6.4264	22.7131	6.4264	22.7131	48.5611	24.4027	44.8878	32.4119	19.1428	30.3963	29.4372	28.3134	43.833	0.835674	0.790372	0.831232	0.846009	0.803234
chr3	580000000	600000000	0.642415	52	0.887885	0.826915	0.0187437	9.03e-05	1.65e-05	4.68e-05																			10.3645	7.00345	5.5704	5.6569	20.666	5.6569	20.666	48.989	23.9452	45.6123	32.1664	18.6859	29.4415	29.6587	27.6771	43.3128	0.866908	0.831198	0.867974	0.873838	0.824592
chr3	600000000	620000000	0.611493	80	0.865687	0.815933	0.0188689	5.9e-05	1.2e-05	5.72e-05																			10.4545	7.10595	5.7045	5.7726	20.9084	5.7726	20.9084	48.8918	23.5743	45.3737	32.0864	18.6299	28.9783	28.8611	27.1902	42.9597	0.825022	0.787998	0.807188	0.824188	0.794706
chr3	620000000	640000000	0.651202	81	0.881582	0.822095	0.0187575	0.0001632	3.42e-05	0.000164																			10.1332	6.81955	5.49955	5.62775	20.8563	5.62775	20.8563	49.1334	23.8296	45.7259	32.2871	18.384	29.0975	29.3064	27.3465	43.3282	0.835683	0.786884	0.831398	0.845885	0.798813
chr3	640000000	660000000	0.747952	40	0.911721	0.846912	0.0189692	0.0001423	2.11e-05	1.92e-05																			10.9986	7.3792	6.20125	6.19135	22.3221	6.19135	22.3221	48.6364	24.4522	45.2796	32.7368	19.4513	30.4657	29.8411	28.0642	43.7251	0.857203	0.819396	0.853636	0.868885	0.817567
chr3	660000000	680000000	0.690327	53	0.910785	0.834159	0.0191914	0.000542	0.0003325	0.000232																			10.8183	7.2294	5.8078	5.98935	21.3879	5.98935	21.3879	49.0299	24.0858	45.8933	32.4795	18.9551	29.7839	29.6601	28.2135	43.3815	0.884777	0.861544	0.887338	0.898028	0.827877
chr3	680000000	700000000	0.659075	81	0.876837	0.812604	0.0186599	5.69e-05	1.54e-05	3.84e-05																			11.0605	7.4517	5.98935	6.1614	21.3435	6.1614	21.3435	49.4424	24.1625	45.6874	32.5333	19.1959	29.8125	29.3339	28.1986	43.0992	0.834644	0.803771	0.837513	0.822044	0.799805
chr3	700000000	720000000	0.609159	122	0.869837	0.815512	0.0185601	0.0001366	3.56e-05	5.07e-05																			10.5799	7.24545	5.8459	5.83985	20.6182	5.83985	20.6182	48.9072	24.0591	46.0069	32.3415	18.5739	29.0204	29.0125	27.3577	42.7381	0.842292	0.798275	0.840859	0.84119	0.807324
chr3	720000000	740000000	0.650632	77	0.897559	0.835567	0.0191996	2.52e-05	1.21e-05	3.74e-05																			10.5843	7.1864	5.7137	5.83175	21.3451	5.83175	21.3451	48.8263	23.9236	45.4109	32.2589	18.7572	29.3986	29.3743	28.049	43.1099	0.856793	0.824138	0.851987	0.869077	0.828277
chr3	740000000	760000000	0.642513	72	0.863794	0.79327	0.0187347	0.0001505	2.54e-05	8.01e-05																			10.5326	7.1286	5.64055	5.8206	21.3715	5.8206	21.3715	50.0114	24.4717	45.571	32.5669	19.4206	30.1318	29.3917	28.9829	43.5924	0.836964	0.807117	0.809975	0.805362	0.780286
chr3	760000000	780000000	0.660057	69	0.881358	0.817547	0.0189236	5.27e-05	1.21e-05	6.35e-05																			10.1857	7.05225	5.62135	5.59	20.7714	5.59	20.7714	48.6984	24.0859	45.9774	32.1442	18.4951	29.3515	30.0271	27.5964	43.002	0.863294	0.828448	0.860913	0.868793	0.815622
chr3	780000000	800000000	0.631228	95	0.898233	0.822999	0.0192463	0.00027	4.32e-05	7.44e-05																			10.5092	7.01865	5.82005	5.93675	21.2544	5.93675	21.2544	49.7233	24.0393	45.3809	32.6675	19.4742	29.6758	28.8198	28.3434	43.4708	0.866465	0.830679	0.863041	0.876503	0.802748
chr3	800000000	820000000	0.644975	88	0.895459	0.826555	0.0192374	0.000156	3.96e-05	7.99e-05																			10.3179	6.95455	5.6827	5.74375	20.9975	5.74375	20.9975	49.2619	23.8586	45.1788	32.4275	19.0726	29.4144	29.0459	27.6883	43.2167	0.853874	0.816312	0.845397	0.855445	0.802764
chr3	820000000	840000000	0.643445	102	0.906997	0.830482	0.0193296	7.9e-05	8.8e-06	3.36e-05																			10.8354	7.1966	5.8786	6.0335	21.467	6.0335	21.467	48.6565	24.0443	45.2546	32.7338	19.4858	30.0547	29.5115	28.0456	43.3062	0.873907	0.843187	0.876184	0.881876	0.81162
chr3	840000000	860000000	0.608357	93	0.884544	0.804345	0.0192129	0.0001162	3.89e-05	9.66e-05																			10.3108	6.9738	5.4961	5.70915	21.2576	5.70915	21.2576	49.4905	23.622	44.9802	32.2093	19.1036	29.7464	29.3449	28.2438	43.2567	0.859222	0.822437	0.85511	0.863174	0.791318
chr3	860000000	880000000	0.570737	60	0.852895	0.801924	0.0180501	6.21e-05	1.21e-05	7e-05																			9.84965	7.03895	5.52725	5.44695	19.5261	5.44695	19.5261	47.3241	23.6645	45.1292	31.3586	18.545	29.5649	30.5661	27.7551	42.0201	0.774041	0.736803	0.736037	0.766306	0.753523
chr3	880000000	900000000	0.613702	96	0.896158	0.826786	0.0191791	9.23e-05	2.1e-05	8.88e-05																			10.3364	7.06225	5.67985	5.76935	20.9995	5.76935	20.9995	48.9142	24.108	45.4959	32.6606	19.5739	29.9654	29.6208	28.2795	43.0623	0.869742	0.833649	0.870615	0.881927	0.814986
chr3	900000000	920000000	0.594404	97	0.868907	0.817435	0.0192296	0.0001085	2.31e-05	7.02e-05																			10.5384	7.14125	5.8274	5.7366	20.2777	5.7366	20.2777	48.953	24.0115	45.8544	32.0769	18.5942	28.9809	29.283	27.3118	42.7303	0.839546	0.797619	0.840122	0.847971	0.814048
chr3	920000000	940000000	0.604214	97	0.896718	0.808535	0.0189514	6.26e-05	7.7e-06	7.44e-05																			10.2347	6.8195	5.4629	5.5932	20.69	5.5932	20.69	50.0354	24.2051	45.7364	32.4545	19.4397	29.7967	29.4246	28.5332	43.4388	0.850131	0.815329	0.836603	0.853353	0.775584
chr3	940000000	960000000	0.600043	72	0.871246	0.820817	0.0187314	7.05e-05	1.85e-05	5.41e-05																			9.79115	6.7302	5.2283	5.1921	19.7392	5.1921	19.7392	49.2418	23.9627	46.5104	31.9851	18.295	28.8323	30.0114	26.9962	42.8698	0.837922	0.797162	0.830376	0.84465	0.8086
chr3	960000000	980000000	0.614687	68	0.873352	0.815305	0.0187578	0.0001759	4.78e-05	6.49e-05																			9.8301	6.73875	5.27005	5.1387	19.7543	5.1387	19.7543	49.1053	23.9154	46.6481	31.9951	18.1774	28.8056	29.8172	26.965	43.1241	0.855359	0.817595	0.852319	0.862143	0.811494
chr3	980000000	1000000000	0.625446	74	0.867183	0.815212	0.019065	5.67e-05	9.9e-06	3.48e-05																			10.048	6.91515	5.1581	5.21055	19.5589	5.21055	19.5589	48.598	23.6697	46.2696	31.7312	17.9969	28.8762	30.4224	26.6752	42.4361	0.836376	0.788442	0.830561	0.838286	0.80369
chr3	1000000000	1020000000	0.689006	64	0.902773	0.831714	0.0193709	9.74e-05	2.74e-05	7.65e-05																			10.6056	7.10865	6.0504	5.8614	21.6167	5.8614	21.6167	48.9265	24.457	45.3246	32.5933	19.884	30.9635	30.4239	28.6146	43.4623	0.873735	0.84434	0.869886	0.879991	0.826812
chr3	1020000000	1040000000	0.65214	94	0.89836	0.83087	0.0193255	7.39e-05	1.54e-05	7.79e-05																			10.1364	6.7852	5.46075	5.3894	20.5748	5.3894	20.5748	49.5211	24.0837	46.2993	32.3813	18.8827	29.6536	29.8947	27.8438	43.4096	0.863815	0.82899	0.86328	0.880254	0.817991
chr3	1040000000	1060000000	0.695405	50	0.913061	0.837028	0.019395	9.91e-05	1.44e-05	4.22e-05																			11.2835	7.582	6.3565	6.30355	22.3173	6.30355	22.3173	49.1857	24.4036	44.9639	33.1005	19.974	30.6989	29.3058	28.7402	43.4915	0.864102	0.832266	0.867073	0.880923	0.810405
chr3	1060000000	1080000000	0.662574	80	0.907174	0.823019	0.0189853	7.77e-05	1.76e-05	8.4e-05																			10.3051	6.7986	5.56395	5.55665	20.8051	5.55665	20.8051	49.9723	24.4086	45.8864	32.7338	19.4543	30.27	29.9333	28.4484	43.7724	0.867964	0.83151	0.875052	0.883332	0.810917
chr3	1080000000	1100000000	0.640351	53	0.879599	0.824506	0.0184193	4.64e-05	1.21e-05	2.4e-05																			9.9975	6.7996	5.0712	5.0608	19.3474	5.0608	19.3474	48.8069	23.9113	47.0438	31.8215	17.7923	29.0114	30.5467	26.9456	43.0327	0.834249	0.786981	0.824935	0.846578	0.803658
chr3	1100000000	1120000000	0.696384	45	0.915498	0.838006	0.0188794	5.98e-05	6.6e-06	5.04e-05																			10.5262	6.9984	5.78765	5.6917	20.9666	5.6917	20.9666	49.1746	24.2396	45.8033	32.6627	19.2623	30.3213	29.9902	28.29	43.9206	0.883103	0.851681	0.888842	0.899403	0.829773
chr3	1120000000	1140000000	0.672693	63	0.914758	0.831939	0.0192168	6.1e-05	1.32e-05	6.36e-05																			10.7043	7.13755	6.0217	5.85945	21.3142	5.85945	21.3142	49.6978	24.541	45.71	32.5986	19.379	30.3634	29.6414	28.5119	44.1307	0.8904	0.857254	0.893322	0.902795	0.828644
chr3	1140000000	1160000000	0.671814	59	0.909227	0.829209	0.019356	7.41e-05	1.45e-05	6.84e-05																			10.2926	6.8965	5.7419	5.79485	21.6001	5.79485	21.6001	49.6226	24.2788	45.4021	32.6921	19.5773	30.3723	29.3917	28.7147	43.7325	0.873932	0.839653	0.877359	0.891017	0.812532
chr3	1160000000	1180000000	0.659211	74	0.915128	0.803285	0.0190826	8.19e-05	2.32e-05	6.74e-05																			10.6231	6.9549	5.74575	5.85925	21.5875	5.85925	21.5875	50.5281	24.2969	45.4387	32.5492	19.8228	30.5131	29.1975	29.3327	44.3091	0.89045	0.859668	0.893577	0.90528	0.789749
chr3	1180000000	1200000000	0.70134	63	0.924464	0.84213	0.0195429	6.85e-05	1.32e-05	4.7e-05																			10.7844	7.15465	5.9343	5.98935	21.6549	5.98935	21.6549	50.0164	24.6202	45.7065	32.9055	19.5427	30.3024	29.4581	28.7007	43.7766	0.898856	0.86887	0.900761	0.914445	0.838731
chr3	1200000000	1220000000	0.709135	47	0.919608	0.842694	0.0194359	8.71e-05	1.91e-05	6.46e-05																			10.9465	7.3183	5.9653	5.9807	21.7572	5.9807	21.7572	49.8351	24.2957	45.3962	32.6844	19.5294	30.452	29.3725	28.3626	44.1204	0.903001	0.884699	0.913519	0.913166	0.852859
chr3	1220000000	1240000000	0.747768	51	0.918122	0.837661	0.0194841	4.69e-05	1.1e-05	2.16e-05																			11.766	7.8913	6.57315	6.7357	22.8183	6.7357	22.8183	48.5853	24.0964	43.9405	32.4055	20.5615	31.2202	29.3059	30.0411	43.984	0.906269	0.886829	0.907142	0.915443	0.852971
chr3	1240000000	1260000000	0.715944	50	0.923438	0.842179	0.0192277	8.08e-05	1.99e-05	4.2e-05																			10.7287	7.1661	5.8635	5.92305	21.9833	5.92305	21.9833	49.5868	24.2315	45.3124	32.7024	19.5985	30.5862	29.4764	28.6394	43.97	0.901955	0.87074	0.907419	0.922324	0.845204
chr3	1260000000	1280000000	0.744917	43	0.906467	0.836593	0.0200179	6.98e-05	1.87e-05	4.44e-05																			10.6793	6.9603	5.9731	5.9461	22.1068	5.9461	22.1068	49.6886	24.2225	45.5813	32.8285	19.6303	30.9995	29.6833	28.5848	44.5508	0.879413	0.844126	0.87154	0.885486	0.831443
chr3	1280000000	1300000000	0.771938	26	0.932497	0.863738	0.0191881	4.39e-05	1.1e-05	1.8e-05																			10.3133	6.83825	5.57395	5.5447	21.604	5.5447	21.604	48.9228	24.2961	46.2206	32.8708	19.2194	31.0516	30.9474	28.0994	44.1366	0.889517	0.853031	0.894472	0.909623	0.848929
chr3	1300000000	1320000000	0.74669	42	0.924	0.848262	0.019794	3.99e-05	8.8e-06	4.56e-05																			10.937	7.25705	6.04065	6.04485	22.3876	6.04485	22.3876	49.2999	24.453	45.4481	32.8182	19.717	30.972	29.592	28.5567	44.191	0.893801	0.86652	0.897964	0.912864	0.843409
chr3	1320000000	1340000000	0.754976	40	0.925259	0.850276	0.0195584	4.56e-05	1.21e-05	2.64e-05																			11.0612	7.43	6.1142	6.1082	22.3763	6.1082	22.3763	49.1333	24.5617	45.2386	32.8275	19.6966	30.9509	29.9544	28.5072	43.9841	0.891121	0.862406	0.897896	0.908764	0.841975
chr3	1340000000	1360000000	0.67814	35	0.908927	0.8395	0.018823	7.28e-05	1.76e-05	4.68e-05																			10.4711	7.04015	5.5892	5.5748	20.6608	5.5748	20.6608	49.0545	24.2802	46.1785	32.4295	19.0027	30.0203	30.073	27.8641	43.494	0.880789	0.840094	0.886429	0.893467	0.836348
chr3	1360000000	1380000000	0.739224	36	0.918398	0.849356	0.0189333	3.66e-05	1.43e-05	2.76e-05																			10.9579	7.28135	5.9352	5.8329	21.7588	5.8329	21.7588	48.5725	24.7524	45.7897	32.6546	19.569	30.8914	30.718	28.5026	43.6439	0.873573	0.833875	0.876399	0.895378	0.834204
chr3	1380000000	1400000000	0.685247	43	0.914472	0.832311	0.0190562	9.91e-05	9.9e-06	4.92e-05																			10.5579	7.0203	5.6964	5.75915	21.3975	5.75915	21.3975	49.1825	24.202	45.3665	32.5806	19.4772	30.4674	30.1689	28.4598	43.7248	0.872651	0.834764	0.873594	0.889796	0.814691
chr3	1400000000	1420000000	0.717094	45	0.919478	0.849284	0.0193689	4.84e-05	1.18e-05	4.08e-05																			10.4336	6.92505	5.6995	5.64635	21.4668	5.64635	21.4668	49.3507	24.3785	45.9166	32.7943	19.2568	30.3452	29.9388	27.9186	43.7152	0.893215	0.862832	0.902836	0.909569	0.84507
chr3	1420000000	1440000000	0.710673	33	0.902841	0.838671	0.0192211	4.84e-05	7.7e-06	3.61e-05																			10.4606	7.0256	5.6662	5.5848	20.5912	5.5848	20.5912	48.88	24.4446	46.1116	32.3875	19.1043	29.8954	30.3111	27.486	43.5401	0.874466	0.836649	0.879577	0.892458	0.831167
chr3	1440000000	1460000000	0.670997	58	0.895311	0.816854	0.0191413	3.46e-05	1.1e-05	4.2e-05																			10.2632	6.74155	5.41865	5.53955	20.9465	5.53955	20.9465	49.8337	24.0867	45.5395	32.5765	19.2854	30.2827	30.0668	28.3931	44.1268	0.859342	0.826588	0.850153	0.850064	0.796479
chr3	1460000000	1480000000	0.663125	59	0.900524	0.817917	0.0197148	0.0001963	4.32e-05	7.8e-05																			10.3776	6.85195	5.6672	5.6295	21.06	5.6295	21.06	49.6784	24.3545	45.88	32.7353	19.3823	30.1867	29.5594	28.1466	43.7796	0.860519	0.828477	0.845674	0.856705	0.788696
chr3	1480000000	1500000000	0.691363	66	0.913931	0.838942	0.0194738	5.62e-05	2.2e-06	4.2e-05																			10.8733	7.30705	6.019	6.14265	21.3965	6.14265	21.3965	48.9755	24.1945	45.2427	32.6541	19.8775	30.5449	29.4891	28.6649	43.5221	0.892366	0.865165	0.898341	0.907372	0.841271
chr3	1500000000	1520000000	0.681491	79	0.900042	0.833647	0.0191244	4.81e-05	1.32e-05	4.09e-05																			10.7258	7.23105	5.76235	5.81425	20.6532	5.81425	20.6532	48.9009	24.34	46.2296	32.3031	18.703	29.5511	29.8584	27.6161	43.312	0.875777	0.845289	0.877084	0.884266	0.832775
chr3	1520000000	1540000000	0.762975	18	0.901178	0.837857	0.0185397	3.27e-05	6.6e-06	2.4e-05																			11.1494	7.47005	6.0285	6.05665	21.7939	6.05665	21.7939	48.282	24.6393	45.742	32.6009	19.2285	30.6194	30.6718	27.7752	43.5571	0.864016	0.820799	0.857473	0.864499	0.822351
chr3	1540000000	1560000000	0.699318	71	0.920949	0.841957	0.0188967	8.33e-05	2.33e-05	3.27e-05																			10.8645	7.22005	6.0046	6.0732	22.1432	6.0732	22.1432	49.3714	24.2197	45.2007	32.7531	19.5841	30.4215	29.1724	28.7294	43.9941	0.891756	0.870707	0.898682	0.907199	0.834326
chr3	1560000000	1580000000	0.54312	81	0.85364	0.798077	0.0183614	4.53e-05	4.4e-06	3.36e-05																			9.9781	6.9369	5.233	5.4967	19.0766	5.4967	19.0766	47.2994	23.5098	45.0207	31.227	18.4579	29.6399	30.0727	27.7075	41.9027	0.81636	0.777076	0.799074	0.827742	0.785663
chr3	1580000000	1600000000	0.620858	86	0.881183	0.820955	0.0190072	5.33e-05	1.54e-05	1.59e-05																			10.452	7.0905	5.5736	5.7649	20.3764	5.7649	20.3764	48.4199	23.7749	45.605	31.8745	18.6414	29.3163	29.5129	27.3868	42.6452	0.851695	0.81299	0.837398	0.862843	0.800668
chr3	1600000000	1620000000	0.655754	71	0.90087	0.831657	0.0186247	7.85e-05	1.71e-05	4.56e-05																			10.0197	6.73	5.37565	5.4466	20.5833	5.4466	20.5833	49.2366	23.8666	46.05	32.2854	18.7034	29.5988	30.0388	27.5216	43.497	0.872172	0.829962	0.865357	0.880554	0.813189
chr3	1620000000	1640000000	0.657057	53	0.859173	0.795104	0.0188093	9.51e-05	2.45e-05	4.31e-05																			10.5376	7.0778	5.47665	5.68555	20.4805	5.68555	20.4805	48.8466	23.957	45.7343	32.029	18.8566	29.5822	29.6523	28.3457	43.3248	0.829224	0.799615	0.821918	0.808684	0.779487
chr3	1640000000	1660000000	0.635739	71	0.89657	0.816211	0.0189153	0.0003168	4.13e-05	4.82e-05																			10.5396	7.11945	5.72765	5.8395	20.9955	5.8395	20.9955	49.1696	24.265	45.4988	32.4316	19.3182	29.9906	29.6792	28.3764	43.1985	0.857606	0.829022	0.848111	0.862605	0.792498
chr3	1660000000	1680000000	0.697304	58	0.911364	0.837028	0.0190277	8.74e-05	8.9e-06	3.36e-05																			10.5991	7.03315	5.8916	5.92405	21.8026	5.92405	21.8026	49.3548	24.297	45.5619	32.6932	19.3951	30.3802	29.5296	28.2871	43.9162	0.856379	0.819149	0.858929	0.865603	0.805552
chr3	1680000000	1700000000	0.640291	41	0.87193	0.823293	0.018975	5.19e-05	9.9e-06	5.64e-05																			9.7451	6.6977	4.9566	4.8976	19.1927	4.8976	19.1927	48.5739	23.6303	46.9776	31.2363	17.5502	28.881	30.9427	26.8973	43.3709	0.837096	0.794745	0.834251	0.843628	0.808871
chr3	1700000000	1720000000	0.689737	69	0.914676	0.831717	0.0196009	6.81e-05	9.9e-06	0.0001711																			10.7435	7.13455	6.114	5.96595	21.9184	5.96595	21.9184	49.4557	24.4317	44.9894	32.7315	19.7794	30.6324	29.3734	28.6486	43.9543	0.890915	0.861896	0.896336	0.90266	0.820431
chr3	1720000000	1740000000	0.658931	51	0.892863	0.833347	0.0186493	4.26e-05	1.1e-05	2.77e-05																			10.5859	7.2224	5.66325	5.7297	20.5155	5.7297	20.5155	48.0102	23.8198	45.8593	31.7241	18.5019	29.2621	30.2203	27.5416	42.5815	0.862244	0.827473	0.858305	0.859049	0.829703
chr3	1740000000	1760000000	0.684198	70	0.902612	0.836955	0.0190584	0.0001276	3.08e-05	5.63e-05																			10.4674	6.98825	5.87805	5.8707	21.566	5.8707	21.566	48.9492	24.0193	45.425	32.5343	19.1693	29.8693	29.4234	27.9284	43.4376	0.864103	0.833378	0.863061	0.876788	0.817836
chr3	1760000000	1780000000	0.675719	66	0.901747	0.832883	0.0193841	5.36e-05	1.43e-05	4.23e-05																			10.6169	7.03385	5.85965	6.0155	21.9	6.0155	21.9	49.3429	24.084	44.8229	32.6529	19.8237	30.601	29.6737	28.5284	43.816	0.866484	0.841355	0.856669	0.866403	0.817725
chr3	1780000000	1800000000	0.710966	35	0.918977	0.846713	0.0185368	4.37e-05	9.3e-06	2.88e-05																			10.6987	7.17065	5.68955	5.83555	21.5417	5.83555	21.5417	48.694	24.1433	45.3152	32.3231	19.0819	30.4197	30.3133	28.1071	43.6929	0.858979	0.822267	0.85045	0.860294	0.818238
chr3	1800000000	1820000000	0.612067	77	0.867235	0.818841	0.0187422	5.01e-05	3.3e-06	4.32e-05																			10.4548	7.1536	5.4868	5.56675	20.1919	5.56675	20.1919	48.7972	23.8835	46.1419	31.7698	17.8209	28.376	29.4831	26.9797	42.5144	0.821125	0.772789	0.804822	0.81777	0.80014
chr3	1820000000	1840000000	0.606046	55	0.878432	0.829245	0.0185751	2.31e-05	4.4e-06	1.97e-05																			9.8885	6.90755	5.2281	5.39785	20.0395	5.39785	20.0395	48.4228	23.6249	46.5803	31.6497	17.8563	28.7115	29.9575	27.1682	42.2164	0.803346	0.757371	0.790035	0.800497	0.792725
chr3	1840000000	1860000000	0.706529	45	0.906868	0.841563	0.0190441	4.57e-05	8.8e-06	4.26e-05																			10.4149	6.8316	5.4822	5.63705	21.4886	5.63705	21.4886	48.7976	23.9988	45.4231	32.3349	19.0998	30.2338	30.1673	28.1607	43.788	0.876196	0.839421	0.870762	0.890188	0.832109
chr3	1860000000	1880000000	0.76847	21	0.895115	0.837415	0.0189612	3.57e-05	1.1e-05	2.07e-05																			11.155	7.3944	5.96775	6.03305	22.2338	6.03305	22.2338	48.3969	24.4687	45.3184	32.5971	19.4531	30.7597	30.5758	28.1431	43.8484	0.854835	0.815274	0.845081	0.853691	0.827402
chr3	1880000000	1900000000	0.709844	76	0.919395	0.844919	0.0197191	7.9e-05	1.32e-05	3.12e-05																			11.2006	7.3422	6.3617	6.28735	22.7972	6.28735	22.7972	49.0119	24.466	44.521	32.6544	20.1639	31.0435	29.6836	29.2873	43.9198	0.893989	0.870123	0.895506	0.903777	0.844534
chr3	1900000000	1920000000	0.759144	66	0.89426	0.828575	0.0193057	4.18e-05	8.9e-06	2.64e-05																			11.3141	7.4821	6.4378	6.56345	23.6874	6.56345	23.6874	48.6212	24.2078	44.2373	32.8265	20.0559	31.0844	29.2622	29.5198	43.7112	0.840401	0.83869	0.848201	0.856584	0.818705
chr3	1920000000	1940000000	0.74087	47	0.924903	0.853711	0.0193097	0.0001318	9.9e-06	3.12e-05																			10.9315	7.23865	6.0255	6.10915	22.31	6.10915	22.31	48.519	24.28	44.9021	32.6215	19.7061	30.7749	29.6299	29.3713	43.7133	0.882426	0.85318	0.881181	0.895798	0.839557
chr3	1940000000	1960000000	0.697014	67	0.906391	0.840672	0.0187236	0.0001749	2.48e-05	2.52e-05																			10.4253	7.0898	5.6855	5.64815	20.993	5.64815	20.993	48.7448	23.9083	45.4751	32.1818	18.8424	29.8446	29.7717	27.8651	43.52	0.86279	0.82519	0.85772	0.87173	0.825272
chr3	1960000000	1980000000	0.736291	42	0.920104	0.849988	0.0191947	5.71e-05	1.21e-05	2.28e-05																			11.1573	7.5359	6.3472	6.2752	22.3022	6.2752	22.3022	48.9048	24.4698	45.2726	32.6899	19.084	30.2749	29.4409	28.2477	43.5027	0.875679	0.83714	0.878202	0.887108	0.829152
chr3	1980000000	2000000000	0.722536	71	0.922086	0.838977	0.0194733	0.0001759	2.43e-05	6.46e-05																			10.8915	7.18585	6.12305	6.16205	22.5221	6.16205	22.5221	49.629	24.3071	44.9967	32.6931	19.5787	30.5225	29.1775	28.6628	44.3357	0.88746	0.854166	0.891451	0.897149	0.810704
chr3	2000000000	2020000000	0.693173	53	0.906342	0.836505	0.0187951	3.51e-05	8.8e-06	3.24e-05																			10.1526	6.78745	5.53845	5.67595	21.5008	5.67595	21.5008	49.2963	23.7964	45.257	32.6521	19.2852	29.9838	29.4947	28.3699	43.5866	0.862593	0.830424	0.849945	0.871956	0.816186
chr3	2020000000	2040000000	0.726143	75	0.921385	0.837252	0.0192271	2.83e-05	3.3e-06	1.56e-05																			11.2511	7.5515	6.58005	6.63175	23.3338	6.63175	23.3338	49.2965	24.5098	44.1561	33.071	19.9577	30.6778	29.0084	28.8877	43.6721	0.871264	0.838962	0.877134	0.882717	0.802686
chr3	2040000000	2060000000	0.679761	84	0.879441	0.815449	0.0191111	5.24e-05	1.67e-05	3.96e-05																			10.664	7.18625	5.96205	6.13505	21.6734	6.13505	21.6734	49.0701	23.8306	44.8961	32.3674	18.9684	29.6299	28.9782	27.9612	43.6055	0.823617	0.748153	0.801211	0.769603	0.766726
chr3	2060000000	2080000000	0.651263	103	0.887022	0.825143	0.0188797	6.6e-05	1.21e-05	3.96e-05																			10.7237	7.3217	5.85345	5.93825	21.3331	5.93825	21.3331	48.7788	23.9992	45.5123	32.0975	18.448	29.1823	29.2105	27.4832	43.1932	0.853197	0.808555	0.837863	0.854948	0.810417
chr3	2080000000	2100000000	0.724967	59	0.921897	0.836553	0.0192033	7.42e-05	6.6e-06	4.68e-05																			10.8802	7.26165	6.14315	6.13465	22.4184	6.13465	22.4184	49.0575	24.1231	44.748	32.6561	19.581	30.5317	29.2182	28.4312	43.8571	0.894101	0.865255	0.897078	0.902573	0.82029
chr3	2100000000	2120000000	0.722168	56	0.913181	0.830105	0.0188508	6.97e-05	8.8e-06	5.19e-05																			10.5609	7.24075	5.9301	5.9529	22.3082	5.9529	22.3082	49.0586	24.1968	45.0029	32.5551	19.3844	30.3361	29.6642	28.4784	43.7689	0.890777	0.857208	0.893309	0.901845	0.823654
chr3	2120000000	2140000000	0.652621	90	0.838122	0.783223	0.0191957	8.36e-05	1.3e-05	4.13e-05																			11.527	7.6366	6.77025	6.77945	22.5896	6.77945	22.5896	49.0112	24.359	44.5851	32.6392	19.7483	29.891	28.5101	28.3842	43.4264	0.769646	0.729102	0.746236	0.723759	0.748274
chr3	2140000000	2160000000	0.764732	61	0.921026	0.843684	0.0200533	7.27e-05	1.6e-05	4.2e-05																			11.5584	7.8139	7.179	6.86345	23.805	6.86345	23.805	48.7374	24.5981	43.9511	33.0352	20.1449	30.7231	28.7478	28.378	43.6103	0.903474	0.87924	0.912934	0.914781	0.854057
chr3	2160000000	2180000000	0.755436	63	0.90845	0.836922	0.0191673	4.84e-05	1.49e-05	3.33e-05																			11.2442	7.58775	6.5183	6.44155	23.4585	6.44155	23.4585	48.9123	24.2235	44.4785	32.6281	19.4102	30.5096	29.2109	28.3926	44.0748	0.860503	0.828331	0.862183	0.87168	0.816886
chr3	2180000000	2200000000	0.75519	63	0.908654	0.842554	0.0195375	7.42e-05	1.02e-05	0.0001166																			11.6332	7.8677	6.4683	6.632	23.2793	6.632	23.2793	48.4853	24.2413	44.8416	32.5872	19.1544	29.953	28.8505	28.0927	43.3428	0.860161	0.823112	0.855613	0.870546	0.823393
chr3	2200000000	2220000000	0.780697	57	0.912608	0.848983	0.0197781	3.5e-05	9.9e-06	2.52e-05																			11.1923	7.65155	6.45505	6.3915	23.3517	6.3915	23.3517	48.5718	24.4489	44.6027	32.8909	19.5023	30.4578	29.3884	28.3102	44.017	0.878754	0.845872	0.879819	0.896153	0.844703
chr3	2220000000	2240000000	0.75685	50	0.91271	0.834174	0.0201772	7.13e-05	2.09e-05	4.44e-05																			11.3082	7.5919	6.67495	6.60935	23.876	6.60935	23.876	49.2501	24.3416	44.2318	32.817	19.6498	30.6389	28.4866	28.7537	44.1968	0.869157	0.837552	0.86993	0.883231	0.807007
chr3	2240000000	2260000000	0.754102	79	0.920006	0.830945	0.0200817	4.6e-05	1.44e-05	4.04e-05																			11.6935	7.74215	6.8598	6.95705	24.2658	6.95705	24.2658	49.5369	24.1156	43.4685	32.5504	19.888	30.5809	28.0032	29.1974	44.3715	0.866118	0.834001	0.865903	0.882295	0.797346
chr3	2260000000	2280000000	0.700048	79	0.905593	0.831333	0.0197656	3.46e-05	8.8e-06	3.5e-05																			10.8995	7.2144	6.153	6.3197	22.6535	6.3197	22.6535	49.5356	24.044	44.5792	32.5764	19.5571	29.8318	28.4778	28.4103	43.9464	0.858387	0.823936	0.83968	0.856822	0.803278
chr3	2280000000	2291779259	0.768074	42	0.925627	0.841653	0.0191672	2.86e-05	7.5e-06	2.24e-05																			11.015	7.42313	6.37587	6.4521	23.5572	6.4521	23.5572	48.8516	24.2691	44.4288	32.7358	19.669	30.8108	29.2098	28.6631	44.2518	0.877602	0.846931	0.884275	0.89935	0.817058
chr4	0	20000000	0.821462	46	0.923488	0.856223	0.0197993	3.77e-05	6.6e-06	1.68e-05																			12.2679	8.3406	7.36775	7.36655	24.5343	7.36655	24.5343	47.8349	24.4468	43.3653	32.8361	20.4212	31.341	28.7939	28.7252	43.9516	0.872079	0.843359	0.866349	0.887507	0.842363
chr4	20000000	40000000	0.808157	57	0.929113	0.85317	0.0202751	8.12e-05	2.86e-05	2.88e-05																			12.2029	8.06225	7.29515	7.32195	24.7282	7.32195	24.7282	48.9498	24.5732	43.8225	33.3932	20.5829	31.3545	28.3418	29.0291	44.2815	0.887622	0.859978	0.889341	0.904929	0.841103
chr4	40000000	60000000	0.822503	45	0.921573	0.848431	0.0206399	7.05e-05	1.9e-05	3.62e-05																			12.0227	8.10105	7.39715	7.3142	25.3719	7.3142	25.3719	48.8045	24.5325	43.562	33.13	20.2616	31.1976	28.1852	29.2533	44.2843	0.89444	0.867757	0.899295	0.909149	0.846858
chr4	60000000	80000000	0.75405	61	0.927423	0.853836	0.019306	4.52e-05	8.8e-06	2.76e-05																			11.2365	7.677	6.54635	6.5815	23.4968	6.5815	23.4968	49.0537	24.2518	44.3158	32.8514	19.6007	30.4861	28.6689	28.8099	44.3385	0.897209	0.869483	0.899297	0.909676	0.849464
chr4	80000000	100000000	0.71507	83	0.922994	0.842666	0.0191871	7.61e-05	2.64e-05	5.4e-05																			11.4383	7.81325	6.7769	6.91405	23.2226	6.91405	23.2226	48.9598	24.1581	44.2637	32.8554	20.0281	30.1822	28.3803	28.3435	43.5215	0.899001	0.871165	0.904568	0.909001	0.834185
chr4	100000000	120000000	0.869192	49	0.937428	0.866826	0.0194265	0.0001124	5.84e-05	4.18e-05																			12.4431	8.4738	7.5276	7.5062	25.7588	7.5062	25.7588	48.2816	24.6512	43.3	33.2604	20.5598	31.7599	28.822	29.0363	44.3961	0.856769	0.834697	0.863797	0.867659	0.830932
chr4	120000000	140000000	0.782865	53	0.926318	0.859042	0.0191463	4.53e-05	4.4e-06	1.56e-05																			11.5549	7.7924	6.73535	6.7471	23.6694	6.7471	23.6694	48.5048	24.2976	44.0754	32.8295	19.763	30.8682	29.1438	28.6093	44.2546	0.881812	0.852784	0.886461	0.900018	0.846165
chr4	140000000	160000000	0.772729	67	0.921115	0.851318	0.0199007	6.07e-05	1.21e-05	3.84e-05																			11.5017	7.6636	6.8461	6.7268	24.094	6.7268	24.094	48.9731	24.303	43.9389	33.0895	20.2099	30.9287	28.7505	29.0047	43.9588	0.892885	0.865995	0.898185	0.908266	0.850692
chr4	160000000	180000000	0.75473	84	0.899566	0.835544	0.0193746	4.77e-05	7.8e-06	3.48e-05																			11.3031	7.61785	6.52975	6.56595	23.3042	6.56595	23.3042	48.8655	24.349	44.514	32.962	19.7148	30.5365	29.0678	28.5572	43.8526	0.872315	0.846108	0.867741	0.873695	0.82949
chr4	180000000	200000000	0.726206	72	0.91218	0.830888	0.019266	0.0001062	1.99e-05	5.66e-05																			10.9723	7.401	6.16505	6.31045	22.4459	6.31045	22.4459	49.3667	24.1718	44.847	32.5613	19.2838	30.1835	28.8699	28.2761	44.3374	0.881776	0.847917	0.87871	0.890442	0.821471
chr4	200000000	220000000	0.66732	80	0.907383	0.820345	0.0192012	4.53e-05	8.8e-06	3.84e-05																			10.6343	6.9866	5.7627	5.95765	21.8878	5.95765	21.8878	49.3352	23.9651	44.725	32.2342	19.1242	29.7446	28.9484	28.7964	43.8282	0.874097	0.839534	0.865745	0.880948	0.805668
chr4	220000000	240000000	0.72378	81	0.899201	0.835285	0.019627	5.61e-05	2.22e-05	0.000198																			10.7585	7.278	6.0052	5.99535	22.415	5.99535	22.415	49.1908	24.4566	45.5663	32.7569	19.1687	30.2726	29.3937	28.3458	43.8115	0.857764	0.827381	0.854601	0.872128	0.817603
chr4	240000000	260000000	0.736552	59	0.914203	0.841388	0.0194338	5.2e-05	1.87e-05	4.56e-05																			10.8692	7.2734	6.11925	6.1461	22.7216	6.1461	22.7216	49.1869	24.0314	44.5875	32.7056	19.371	30.3586	29.3554	28.2306	43.9753	0.8787	0.842931	0.880979	0.891542	0.831366
chr4	260000000	280000000	0.768655	58	0.921013	0.845308	0.0196681	5.39e-05	1.43e-05	4.68e-05																			11.1147	7.43885	6.4316	6.48815	23.4209	6.48815	23.4209	49.2366	24.4007	44.5078	33.0434	19.8774	30.9508	29.1375	28.8291	44.4278	0.891347	0.867492	0.895721	0.900773	0.839722
chr4	280000000	300000000	0.720681	74	0.912362	0.84413	0.0192241	0.0001006	2.2e-05	4.47e-05																			10.5603	6.9746	5.782	5.8728	21.8548	5.8728	21.8548	49.4233	24.2981	45.3505	32.8525	19.3479	30.2034	29.6016	28.1446	43.9564	0.873526	0.834305	0.864602	0.875771	0.830911
chr4	300000000	320000000	0.722083	53	0.903512	0.841635	0.0191811	0.0001145	2.39e-05	4.92e-05																			10.5489	7.0926	5.779	5.7294	21.9908	5.7294	21.9908	48.8935	24.3675	45.3866	32.5577	19.106	30.2961	30.1263	27.9381	43.8068	0.84334	0.805403	0.839224	0.855734	0.811284
chr4	320000000	340000000	0.731282	56	0.914831	0.84183	0.0198261	7.14e-05	1.29e-05	5.52e-05																			10.6951	7.06625	6.03535	6.00985	22.3907	6.00985	22.3907	49.2271	24.5231	45.2681	32.8608	19.588	30.4708	29.6402	28.4629	43.8544	0.882022	0.850879	0.882788	0.897938	0.830775
chr4	340000000	360000000	0.726057	75	0.897734	0.841157	0.0193653	5.76e-05	1.44e-05	2.38e-05																			10.8575	7.33005	5.9615	5.96085	21.9698	5.96085	21.9698	48.4397	24.1812	45.4943	32.5514	19.0051	29.9692	29.7843	27.7043	43.2728	0.838026	0.801924	0.841848	0.84629	0.814632
chr4	360000000	380000000	0.757004	53	0.917534	0.846727	0.0191718	8.64e-05	1.43e-05	4.32e-05																			11.2117	7.4696	6.4305	6.41505	23.3152	6.41505	23.3152	49.0166	24.2219	44.6228	32.6793	19.4135	30.4511	29.1349	28.4158	43.9714	0.88006	0.849823	0.888057	0.886238	0.834536
chr4	380000000	400000000	0.681741	67	0.845085	0.811299	0.0181693	0.0001424	1.74e-05	5.69e-05																			10.4192	6.96945	5.64645	5.77025	21.5063	5.77025	21.5063	49.2801	23.9851	45.0802	32.3475	19.3451	30.2082	29.6971	28.2756	43.8858	0.678264	0.675678	0.648738	0.644428	0.730169
chr4	400000000	420000000	0.708746	67	0.904353	0.833582	0.0190327	7.82e-05	1.21e-05	0.0001041																			10.4728	7.0224	5.6428	5.79515	22.1477	5.79515	22.1477	48.6938	24.3757	45.2488	32.6081	19.5074	30.7372	30.1639	28.8233	43.8868	0.875667	0.843103	0.87394	0.890749	0.82969
chr4	420000000	440000000	0.653381	65	0.904265	0.828828	0.0190543	0.000118	1.65e-05	6.09e-05																			10.7112	7.14025	6.09215	6.02185	21.5297	6.02185	21.5297	49.2276	24.1043	45.2301	32.3265	19.1922	29.7474	29.1105	28.0651	43.3362	0.870865	0.836098	0.866186	0.868079	0.813165
chr4	440000000	460000000	0.618909	66	0.883506	0.835184	0.0192273	5.09e-05	1.33e-05	5.23e-05																			10.5629	7.2609	5.82415	5.88095	20.8331	5.88095	20.8331	48.8737	23.9018	45.7238	32.2382	18.5075	28.6769	28.9694	27.3331	42.3689	0.843616	0.797061	0.828271	0.850785	0.827525
chr4	460000000	480000000	0.604883	93	0.887893	0.813623	0.0192582	0.0001328	1.88e-05	0.0001198																			10.347	7.01415	5.60995	5.7095	20.6647	5.7095	20.6647	49.559	23.8337	45.816	32.2742	18.6643	28.9773	29.03	27.7218	42.8817	0.850021	0.808656	0.843364	0.850987	0.794469
chr4	480000000	500000000	0.577013	35	0.882434	0.825392	0.0183499	6.36e-05	6.6e-06	3.24e-05																			9.80575	6.81675	5.02155	5.0255	18.6621	5.0255	18.6621	48.4147	23.5444	46.6248	31.2135	17.2188	27.8447	30.4138	26.6095	42.5915	0.850841	0.808943	0.840902	0.851491	0.817141
chr4	500000000	520000000	0.655431	74	0.872903	0.814807	0.0191567	4.62e-05	5.5e-06	4.56e-05																			9.8525	6.6411	5.26935	5.26425	20.4099	5.26425	20.4099	49.075	23.6093	45.9425	31.9978	18.285	29.1804	29.9411	27.236	43.2438	0.827713	0.781579	0.81919	0.839871	0.79615
chr4	520000000	540000000	0.673969	86	0.903932	0.83735	0.0191932	2.86e-05	6.6e-06	2.04e-05																			10.3033	6.963	5.7119	5.66225	21.3991	5.66225	21.3991	49.2051	24.0562	45.5087	32.2715	18.9536	29.8891	29.385	28.2565	43.8441	0.854716	0.820988	0.855041	0.865547	0.818209
chr4	540000000	560000000	0.645069	79	0.889765	0.82566	0.0190901	5.65e-05	1.08e-05	3.75e-05																			10.4846	7.06195	5.8912	5.8233	21.2487	5.8233	21.2487	49.2289	24.4352	45.5614	32.4428	18.7708	29.4685	29.3291	27.9336	43.3934	0.846338	0.815263	0.849926	0.859745	0.808609
chr4	560000000	580000000	0.627655	104	0.885799	0.826431	0.0188056	5.91e-05	1.22e-05	4.32e-05																			10.2642	6.9844	5.52155	5.5711	20.4051	5.5711	20.4051	48.5703	23.9971	45.8224	31.984	18.3301	28.9916	29.7522	27.1488	42.7598	0.83771	0.797443	0.832562	0.844728	0.816574
chr4	580000000	600000000	0.602167	108	0.889958	0.802184	0.0189156	0.0002315	3.89e-05	8.55e-05																			10.6682	7.098	5.6124	5.8407	21.1537	5.8407	21.1537	49.9631	24.1761	45.4273	32.544	19.2482	29.968	29.1547	28.9142	43.7373	0.865807	0.829773	0.859266	0.859012	0.796397
chr4	600000000	620000000	0.650593	75	0.905302	0.837319	0.0196794	0.0003086	5.58e-05	5.51e-05																			10.4868	6.8149	5.59425	5.8455	21.7301	5.8455	21.7301	49.4057	23.9526	45.1655	32.58	19.9973	30.3946	29.385	29.4577	43.3592	0.861899	0.830123	0.858394	0.877656	0.81442
chr4	620000000	640000000	0.642832	65	0.88063	0.814326	0.018729	9.72e-05	8.8e-06	4.57e-05																			10.2122	6.7885	5.5102	5.5759	20.5749	5.5759	20.5749	48.7453	23.9407	45.4821	32.1058	19.0099	29.7419	29.9735	28.0551	43.3186	0.808946	0.773343	0.812645	0.810313	0.779006
chr4	640000000	660000000	0.57765	78	0.872312	0.808322	0.0183112	8.76e-05	1.86e-05	5.19e-05																			10.2482	6.89715	5.37085	5.5253	20.173	5.5253	20.173	48.9851	23.7473	45.6223	32.1591	18.6685	28.8985	29.3993	27.3252	42.6043	0.833305	0.793639	0.83643	0.834187	0.795982
chr4	660000000	680000000	0.609004	53	0.892278	0.82201	0.0187204	8.01e-05	1.54e-05	3.24e-05																			10.0036	6.78865	5.29185	5.43995	20.0426	5.43995	20.0426	49.4751	23.6087	46.259	31.9681	18.2745	29.195	29.6373	27.3921	43.4206	0.860529	0.82312	0.86157	0.868098	0.813773
chr4	680000000	700000000	0.593069	44	0.835338	0.795499	0.017995	5.76e-05	1.38e-05	4.92e-05																			9.8975	6.9148	5.52095	5.46215	19.4679	5.46215	19.4679	47.0408	23.6534	45.4533	31.4169	19.0916	29.6927	30.6147	27.6275	41.8468	0.763163	0.714816	0.728631	0.751005	0.756768
chr4	700000000	720000000	0.718604	50	0.876513	0.827845	0.0191863	0.0001713	4.32e-05	4.22e-05																			10.7354	7.2542	6.1199	6.13975	22.1395	6.13975	22.1395	48.801	24.0029	44.88	32.4566	19.3354	30.4078	29.6013	28.4828	43.8055	0.797593	0.776561	0.78471	0.782243	0.794974
chr4	720000000	740000000	0.615329	56	0.865006	0.818623	0.0186547	6.8e-05	1.2e-05	4.42e-05																			9.75105	6.79045	5.09425	5.08455	19.4672	5.08455	19.4672	48.5817	23.4144	46.7657	31.5699	17.8842	28.4064	30.1813	26.4304	43.0864	0.798497	0.752991	0.790507	0.801251	0.774317
chr4	740000000	760000000	0.62087	54	0.870445	0.82094	0.0185627	4.09e-05	5.5e-06	3.96e-05																			10.2757	6.95995	5.5121	5.49705	19.8949	5.49705	19.8949	48.1289	23.8698	46.0164	31.9445	18.6303	30.0101	31.4448	27.2147	42.6761	0.774396	0.741142	0.741229	0.766471	0.770572
chr4	760000000	780000000	0.635799	33	0.838706	0.800332	0.0183561	9.64e-05	3.52e-05	6.41e-05																			9.95315	6.77565	5.1542	5.2018	19.4184	5.2018	19.4184	48.5373	23.8128	46.5558	31.6943	18.1472	29.4178	30.8568	27.3369	43.0281	0.74258	0.690456	0.719075	0.69388	0.739947
chr4	780000000	800000000	0.615668	88	0.890631	0.811676	0.0193819	0.0002282	4.74e-05	7.19e-05																			10.4751	7.07985	5.81875	5.931	21.1811	5.931	21.1811	49.3929	23.8147	45.6078	32.5727	19.3118	29.6639	29.0999	27.8989	43.3203	0.838631	0.801764	0.82087	0.836973	0.763314
chr4	800000000	820000000	0.642873	93	0.903045	0.822272	0.0190252	7.88e-05	2.54e-05	4.96e-05																			10.401	6.9018	5.67625	5.71035	20.742	5.71035	20.742	49.6508	24.1123	46.0002	32.5323	19.1251	29.6681	29.3201	28.0719	43.4016	0.853154	0.815087	0.854403	0.867274	0.774999
chr4	820000000	840000000	0.750269	55	0.89617	0.836852	0.0195188	4.98e-05	1.32e-05	4.5e-05																			11.0993	7.413	6.29575	6.0746	22.1841	6.0746	22.1841	49.1222	24.6681	45.2441	32.9775	19.7599	31.0009	30.0423	28.3777	44.0718	0.831776	0.786914	0.820923	0.824893	0.813047
chr4	840000000	860000000	0.677809	59	0.906167	0.831611	0.0191672	5.82e-05	2.09e-05	5.52e-05																			10.83	7.2245	5.97585	6.02725	21.578	6.02725	21.578	49.1272	24.2318	45.4723	32.3837	19.0926	30.0648	29.7083	28.131	43.5536	0.830944	0.798801	0.835345	0.827436	0.777747
chr4	860000000	880000000	0.701795	27	0.903099	0.842225	0.0191235	3.78e-05	6.6e-06	1.08e-05																			10.8006	7.2032	5.663	5.6706	20.4724	5.6706	20.4724	48.4582	24.2077	46.3914	32.5506	18.8818	30.0206	30.5336	28.1131	43.2062	0.860555	0.815689	0.856266	0.877124	0.824107
chr4	880000000	900000000	0.725277	36	0.917047	0.852014	0.0191664	4.57e-05	9.9e-06	2.64e-05																			10.6208	7.01715	5.7417	5.64635	21.1385	5.64635	21.1385	49.117	24.4068	45.9563	32.5393	19.1162	30.4249	30.3368	28.0021	43.8498	0.860191	0.821239	0.866891	0.87823	0.824768
chr4	900000000	920000000	0.708074	52	0.913363	0.844187	0.0190032	4.23e-05	1.21e-05	3.72e-05																			10.5512	6.97685	5.5877	5.64135	21.0015	5.64135	21.0015	49.0003	24.224	46.1015	32.324	18.9418	30.1725	30.0642	28.0376	43.8578	0.852821	0.810175	0.854324	0.871876	0.801519
chr4	920000000	940000000	0.741948	37	0.930689	0.843896	0.0189484	5.66e-05	3.3e-06	6.1e-05																			10.9858	7.2312	6.10645	6.00785	22.1714	6.00785	22.1714	49.1502	24.6473	45.3692	32.9532	19.788	31.1413	30.0689	28.9642	44.103	0.888309	0.858478	0.895437	0.901977	0.819958
chr4	940000000	960000000	0.689908	79	0.910687	0.8432	0.0195792	9.34e-05	4.86e-05	9.23e-05																			10.7076	7.1366	6.00895	5.9221	21.7584	5.9221	21.7584	49.2074	24.3595	45.3916	32.7022	19.5076	30.1992	29.5686	28.3293	43.5322	0.865156	0.830352	0.862815	0.880177	0.816247
chr4	960000000	980000000	0.68948	46	0.915062	0.830917	0.0187531	6.41e-05	9.9e-06	3.36e-05																			10.81	7.14365	5.7623	5.8403	21.3413	5.8403	21.3413	49.097	24.1748	45.312	32.5029	19.236	30.2979	29.9892	28.7244	43.5513	0.872461	0.835892	0.873534	0.883912	0.808944
chr4	980000000	1000000000	0.665211	68	0.906868	0.823068	0.0191323	9.4e-05	1.59e-05	3.12e-05																			10.373	6.88645	5.6238	5.71235	21.3459	5.71235	21.3459	49.6816	23.9458	45.4534	32.3941	19.0011	29.9204	29.3306	28.3032	44.2174	0.860469	0.823232	0.854148	0.8746	0.787845
chr4	1000000000	1020000000	0.689286	43	0.906483	0.835615	0.0190418	3.89e-05	1.01e-05	4.87e-05																			10.5339	6.94925	5.6115	5.67915	21.0682	5.67915	21.0682	49.2268	24.1318	45.7654	32.4162	18.8138	29.9609	29.8951	28.0423	43.6848	0.864877	0.824822	0.860744	0.874601	0.817441
chr4	1020000000	1040000000	0.75176	40	0.928066	0.847268	0.0193703	6.03e-05	1.59e-05	3.37e-05																			10.6354	7.06485	5.81755	5.83235	22.0134	5.83235	22.0134	49.5192	24.3516	45.3954	32.8334	19.6636	31.0278	30.0342	28.6544	44.1489	0.874144	0.844888	0.87584	0.8956	0.809362
chr4	1040000000	1060000000	0.777197	34	0.92169	0.850438	0.0190529	4.41e-05	4.4e-06	2.76e-05																			11.4102	7.6142	6.278	6.27765	22.2938	6.27765	22.2938	48.6591	24.4859	45.2542	32.679	19.4633	31.0669	30.1865	28.359	44.0286	0.861893	0.834447	0.868752	0.872248	0.826538
chr4	1060000000	1080000000	0.758547	39	0.936755	0.853918	0.0190729	4.37e-05	1.32e-05	3.48e-05																			11.3347	7.4292	6.1444	6.3131	22.3453	6.3131	22.3453	49.4241	24.2726	45.3927	32.8321	19.8715	30.9672	29.1622	28.9295	44.1196	0.902025	0.875806	0.903878	0.919791	0.844503
chr4	1080000000	1100000000	0.787655	21	0.935666	0.849039	0.0201654	6.28e-05	1.87e-05	4.08e-05																			13.2513	8.8921	7.2919	7.72585	23.586	7.72585	23.586	48.7189	25.6192	44.3642	33.6754	21.9692	32.3513	28.6546	29.6168	43.8503	0.9083	0.886862	0.908433	0.926242	0.850848
chr4	1100000000	1120000000	0.75093	42	0.932639	0.85135	0.0190853	5.59e-05	7.7e-06	3.96e-05																			11.0735	7.3569	6.01245	6.13685	22.3444	6.13685	22.3444	49.4128	24.2589	45.1853	32.7779	19.7824	31.051	29.5206	28.7078	43.956	0.888987	0.859754	0.893229	0.909021	0.833854
chr4	1120000000	1140000000	0.731872	38	0.93309	0.85095	0.0192646	5.59e-05	1.1e-05	3.48e-05																			10.7289	7.06635	5.90345	6.0288	22.7246	6.0288	22.7246	49.6672	24.5045	45.45	33.0177	20.1343	31.1697	29.3959	30.2255	43.8313	0.886635	0.856478	0.885542	0.906261	0.826085
chr4	1140000000	1160000000	0.750567	48	0.923735	0.844583	0.0197197	4.66e-05	7.7e-06	3.12e-05																			11.0177	7.1388	5.9923	5.9797	21.9112	5.9797	21.9112	49.7355	24.4942	45.4307	33.0482	19.7152	31.1309	29.5697	29.1614	44.3531	0.872958	0.840915	0.874904	0.891363	0.813395
chr4	1160000000	1180000000	0.718087	45	0.929185	0.837337	0.0192522	8.44e-05	1.76e-05	4.14e-05																			10.8762	7.17285	6.0281	6.0427	22.0101	6.0427	22.0101	50.0604	24.2956	44.9154	32.8178	20.0634	30.863	29.4879	28.9843	44.2947	0.902158	0.874909	0.908802	0.918914	0.8289
chr4	1180000000	1200000000	0.739832	44	0.92102	0.853942	0.019206	3.91e-05	1.21e-05	2.76e-05																			10.8202	7.221	5.94735	5.9167	21.816	5.9167	21.816	48.7995	24.3867	45.4218	32.858	19.6471	30.9528	30.0174	28.4329	43.8791	0.859719	0.818213	0.855519	0.87614	0.821068
chr4	1200000000	1220000000	0.71827	70	0.912875	0.838382	0.0196408	5.63e-05	1.32e-05	5.28e-05																			10.9594	7.2612	5.85065	5.97845	21.6515	5.97845	21.6515	49.3865	24.5239	45.4532	32.7274	19.4476	30.6412	29.8544	28.6589	43.8618	0.857129	0.816117	0.852286	0.875801	0.797396
chr4	1220000000	1240000000	0.72509	38	0.918285	0.84667	0.0190305	5.42e-05	9e-06	3.24e-05																			10.6602	7.14395	5.68165	5.66945	21.1569	5.66945	21.1569	48.91	24.4505	46.0048	32.4875	19.0764	30.4521	30.4592	27.896	43.7683	0.863405	0.824177	0.864836	0.88052	0.817048
chr4	1240000000	1260000000	0.749003	26	0.912677	0.848505	0.0192357	0.0001327	3.53e-05	2.76e-05																			11.2811	7.57	6.1561	6.16045	21.9509	6.16045	21.9509	48.618	24.4565	45.5782	32.5638	19.1004	30.3382	29.7631	27.9648	43.5764	0.833296	0.794046	0.841977	0.846813	0.804897
chr4	1260000000	1280000000	0.701469	58	0.923333	0.835723	0.0190968	7.15e-05	1.75e-05	5.23e-05																			10.586	6.9453	5.72355	5.92255	21.803	5.92255	21.803	49.755	24.094	45.4636	32.5976	19.5638	30.5678	29.5507	28.6056	44.1888	0.872458	0.841333	0.875124	0.890556	0.801658
chr4	1280000000	1300000000	0.701547	60	0.918311	0.844566	0.0197368	6.22e-05	9.9e-06	3.84e-05																			10.5702	7.0537	5.88875	5.88695	21.9825	5.88695	21.9825	49.5113	24.4693	45.1478	32.8641	19.6845	30.5599	29.453	28.4363	43.8969	0.85494	0.824178	0.853689	0.878411	0.798913
chr4	1300000000	1320000000	0.704296	52	0.903016	0.835614	0.0190122	0.0001298	4.45e-05	6.9e-05																			10.5538	7.0934	5.8041	5.8184	21.4181	5.8184	21.4181	49.0551	24.1073	45.518	32.4729	19.3106	30.5495	30.0841	28.6187	43.6925	0.843473	0.806374	0.833203	0.853579	0.810057
chr4	1320000000	1340000000	0.701283	53	0.911837	0.826503	0.0192995	8.68e-05	1.21e-05	4.57e-05																			10.4697	7.0591	5.7623	5.9167	21.6114	5.9167	21.6114	49.5076	24.2071	45.5265	32.8652	19.6899	30.4541	29.4363	28.4339	43.6105	0.871403	0.838006	0.873178	0.887082	0.803757
chr4	1340000000	1360000000	0.730728	53	0.917666	0.850621	0.0192234	4.89e-05	1.12e-05	3.12e-05																			10.6502	7.1319	6.0103	5.9431	21.9125	5.9431	21.9125	48.7562	24.2338	45.2708	32.675	19.2953	30.5577	29.7935	28.1697	43.7315	0.871291	0.83256	0.868708	0.875697	0.832909
chr4	1360000000	1380000000	0.662301	43	0.879376	0.814081	0.018866	3.56e-05	1.3e-05	2.52e-05																			10.0729	6.77175	5.1526	5.2992	19.7581	5.2992	19.7581	48.88	24.0061	46.2238	32.2677	18.6397	29.6291	30.5926	27.4066	43.2816	0.843995	0.801769	0.843596	0.860384	0.799278
chr4	1380000000	1400000000	0.667407	78	0.90085	0.834821	0.0195999	6.61e-05	2.47e-05	9.97e-05																			10.6139	7.25485	6.0057	6.15075	21.4715	6.15075	21.4715	48.1863	24.3183	44.2951	32.5849	19.8301	31.2532	31.6222	28.3481	43.2326	0.854449	0.814746	0.850821	0.86355	0.81554
chr4	1400000000	1420000000	0.607937	72	0.863983	0.806891	0.0183152	8.71e-05	1.1e-05	4.8e-05																			9.77005	6.64385	5.0942	5.1623	19.3504	5.1623	19.3504	48.9101	24.127	46.5402	31.6286	18.0614	29.0726	30.4465	27.1532	43.182	0.800853	0.766085	0.793328	0.778388	0.772622
chr4	1420000000	1440000000	0.649007	72	0.908923	0.820595	0.0187739	8.83e-05	1.43e-05	4.81e-05																			10.0395	6.6508	5.3406	5.4937	20.6184	5.4937	20.6184	49.306	23.7099	45.4073	32.12	19.516	30.2627	29.9642	28.6243	43.8712	0.876981	0.839474	0.877587	0.892806	0.798495
chr4	1440000000	1460000000	0.632804	64	0.885081	0.814866	0.0191576	0.0001044	3.02e-05	7.29e-05																			9.8389	6.6748	5.22745	5.21445	19.7737	5.21445	19.7737	49.1414	23.7871	46.511	31.7264	18.1534	28.8438	30.0375	26.9611	43.2019	0.83744	0.794216	0.833769	0.852202	0.779026
chr4	1460000000	1480000000	0.602573	36	0.876628	0.81531	0.0189849	7.19e-05	9.9e-06	3.13e-05																			10.1911	7.05775	5.59815	5.6668	19.9571	5.6668	19.9571	46.6994	23.3836	44.5379	30.754	18.9764	31.0309	33.9413	27.6113	41.825	0.826602	0.77803	0.799082	0.825956	0.788751
chr4	1480000000	1500000000	0.66107	92	0.900442	0.821825	0.0193646	0.0003445	6.01e-05	0.0001118																			10.3348	6.9041	5.6825	5.7717	21.3436	5.7717	21.3436	49.7981	23.9416	45.3986	32.4104	19.2249	29.9466	29.2826	28.1754	43.925	0.862334	0.824857	0.853624	0.870454	0.794501
chr4	1500000000	1520000000	0.697365	63	0.909401	0.8257	0.0192457	8.4e-05	2.21e-05	6.26e-05																			10.2753	6.778	5.63835	5.61005	21.2319	5.61005	21.2319	49.6544	24.1296	45.5232	32.7231	19.401	30.5864	29.9134	28.4891	44.0628	0.873264	0.835174	0.875706	0.888356	0.805494
chr4	1520000000	1540000000	0.647335	52	0.905961	0.825681	0.0191213	4.51e-05	2.22e-05	6.17e-05																			10.6686	7.18865	5.7635	5.9821	21.5236	5.9821	21.5236	49.7752	23.9968	45.245	32.3167	18.8156	29.7523	29.1856	27.9517	43.4843	0.868289	0.837679	0.86602	0.87985	0.808205
chr4	1540000000	1560000000	0.733063	38	0.919715	0.846255	0.0195035	6.09e-05	2.24e-05	4e-05																			10.9337	7.29515	6.14045	6.14125	22.1934	6.14125	22.1934	48.6459	24.2029	45.2647	32.6164	19.5214	30.5536	29.7528	28.3517	43.4768	0.883731	0.855062	0.889914	0.900539	0.835196
chr4	1560000000	1580000000	0.603781	63	0.898822	0.817682	0.0190033	0.0001201	2.88e-05	3.96e-05																			10.1365	6.77625	5.29795	5.3463	19.9266	5.3463	19.9266	48.9866	23.5112	45.7826	31.8662	18.4856	29.0229	29.8712	27.1915	43.2863	0.859713	0.829158	0.852246	0.867095	0.792151
chr4	1580000000	1600000000	0.660121	63	0.9004	0.814736	0.0189006	6.79e-05	1.88e-05	3.84e-05																			10.2954	6.9795	5.6376	5.64685	20.5749	5.64685	20.5749	49.3523	23.9547	45.8081	32.2903	18.8143	29.5104	29.6172	27.7878	43.3929	0.853664	0.817933	0.855518	0.867675	0.775807
chr4	1600000000	1620000000	0.626712	52	0.867381	0.815522	0.01883	3.46e-05	4.4e-06	2.35e-05																			10.3824	7.2262	5.5198	5.641	20.6133	5.641	20.6133	48.5597	23.6821	46.053	31.9356	18.1144	28.8388	29.4596	27.3738	43.0189	0.831926	0.793909	0.828528	0.841019	0.810771
chr4	1620000000	1640000000	0.63858	63	0.876527	0.830662	0.0184231	6.2e-05	9.9e-06	2.82e-05																			10.2215	7.08635	5.2883	5.3518	19.7722	5.3518	19.7722	48.1594	23.708	46.2914	31.7619	17.8742	28.6975	30.3121	26.3942	42.5346	0.847375	0.804194	0.841731	0.847552	0.827269
chr4	1640000000	1660000000	0.589911	63	0.852783	0.815208	0.018426	0.0002398	8.38e-05	6.7e-05																			10.1099	7.10895	5.30045	5.3682	19.5179	5.3682	19.5179	48.7456	23.6453	46.4979	31.2921	17.8269	27.8012	29.3346	26.3847	42.44	0.813832	0.767333	0.79948	0.81066	0.808414
chr4	1660000000	1680000000	0.671626	65	0.902108	0.838773	0.018896	0.0001059	2.76e-05	5.44e-05																			10.6442	7.18755	5.8941	6.12835	21.8331	6.12835	21.8331	48.9993	24.0758	44.9939	32.9044	19.4274	30.1899	29.503	28.4838	43.3796	0.864879	0.829471	0.85272	0.873544	0.828098
chr4	1680000000	1700000000	0.694885	76	0.914096	0.831077	0.0196949	9.03e-05	2.48e-05	6.53e-05																			11.1796	7.49785	6.58275	6.6587	23.0721	6.6587	23.0721	49.159	24.5553	44.6668	33.133	20.1316	30.4509	28.6441	28.8634	43.2951	0.875366	0.844361	0.873763	0.882106	0.814628
chr4	1700000000	1720000000	0.666837	94	0.903633	0.831051	0.0193873	5.77e-05	6.6e-06	3.6e-05																			10.7709	7.2556	6.01195	5.86735	21.6795	5.86735	21.6795	49.2889	24.2292	45.0887	32.4814	19.0683	29.7706	29.2731	27.9078	43.4871	0.869042	0.842881	0.875075	0.88212	0.823948
chr4	1720000000	1740000000	0.608571	82	0.847209	0.818632	0.0190543	5.5e-05	1.31e-05	4.71e-05																			10.374	7.22555	5.5431	5.5989	19.9289	5.5989	19.9289	48.273	23.7749	46.1686	31.724	17.9325	28.2752	29.6664	26.6777	42.5531	0.788273	0.7385	0.771096	0.780869	0.791466
chr4	1740000000	1760000000	0.683838	48	0.868968	0.817048	0.0182437	4.72e-05	2.2e-06	2.04e-05																			10.4922	7.1468	5.45435	5.51235	20.3125	5.51235	20.3125	48.447	24.053	46.1983	31.76	18.1392	29.1833	30.1344	27.3426	43.0933	0.81511	0.777114	0.788633	0.803993	0.793022
chr4	1760000000	1780000000	0.646763	81	0.902579	0.824845	0.0193273	4.74e-05	1.1e-05	3.75e-05																			10.3771	7.09035	5.71915	5.79595	21.2477	5.79595	21.2477	49.3269	24.156	45.1805	32.1427	18.8593	29.5344	29.3627	27.7679	43.5448	0.8671	0.831914	0.86311	0.880612	0.811096
chr4	1780000000	1800000000	0.687646	52	0.903744	0.830104	0.0187559	8.09e-05	3.71e-05	4.12e-05																			10.6496	7.1593	5.72025	5.8217	21.3628	5.8217	21.3628	49.0333	24.0323	45.5211	32.2611	18.5959	29.4692	29.2162	27.757	43.3997	0.865472	0.829503	0.86693	0.877872	0.810224
chr4	1800000000	1820000000	0.712021	64	0.905055	0.836109	0.0193283	5.16e-05	8.9e-06	2.31e-05																			11.2087	7.60875	6.4686	6.4832	22.21	6.4832	22.21	48.7088	24.6297	44.9224	32.7473	19.7092	30.3799	29.1444	28.1806	43.3809	0.830796	0.78804	0.830849	0.838055	0.778258
chr4	1820000000	1840000000	0.701754	65	0.914925	0.832537	0.0196773	4.6e-05	9.9e-06	3.96e-05																			11.0978	7.40085	6.35295	6.3539	22.756	6.3539	22.756	48.9222	24.2383	44.2909	32.5271	21.268	30.2883	28.8606	28.7431	43.3321	0.879371	0.850551	0.882613	0.890446	0.810514
chr4	1840000000	1860000000	0.707117	59	0.923649	0.85231	0.018827	3.78e-05	6.6e-06	1.32e-05																			11.4506	7.522	6.42785	6.4895	22.5615	6.4895	22.5615	48.8255	24.0481	44.3048	32.6352	19.78	30.2821	29.0705	28.9085	43.2768	0.875642	0.845337	0.862285	0.884382	0.835983
chr4	1860000000	1880000000	0.747234	55	0.913922	0.831269	0.0195392	5.76e-05	1.33e-05	5.22e-05																			11.8308	7.8066	6.7597	6.881	23.92	6.881	23.92	49.23	24.3546	43.8229	33.023	20.1666	31.2815	29.0134	29.1778	44.1381	0.881276	0.865169	0.88469	0.889091	0.826028
chr4	1880000000	1900000000	0.725645	61	0.920056	0.84345	0.0189427	3.83e-05	4.4e-06	2.07e-05																			11.1004	7.51855	6.25565	6.46225	22.9639	6.46225	22.9639	49.0415	24.2648	44.5905	32.5667	19.5281	30.3106	29.0278	28.9194	43.6592	0.894589	0.869045	0.902196	0.90482	0.839658
chr4	1900000000	1920000000	0.748345	40	0.912864	0.840301	0.0189377	3.22e-05	5.5e-06	2.16e-05																			10.9342	7.42485	6.0424	6.16245	22.5337	6.16245	22.5337	48.8209	24.1925	44.9684	32.7784	19.2929	30.4785	29.7516	28.3107	43.8079	0.843545	0.800677	0.83478	0.848591	0.798128
chr4	1920000000	1940000000	0.650181	67	0.880654	0.823177	0.0185118	4.67e-05	1.21e-05	2.76e-05																			10.5262	7.1833	5.63955	5.7789	21.0614	5.7789	21.0614	48.8212	23.8438	45.5308	32.0844	18.2442	29.0244	29.2646	27.3729	43.2983	0.82619	0.782534	0.825945	0.843806	0.794043
chr4	1940000000	1960000000	0.733487	36	0.917644	0.851012	0.0186322	2.73e-05	2.2e-06	1.32e-05																			10.9948	7.4841	5.95345	6.05565	22.1156	6.05565	22.1156	48.7381	23.8251	44.9114	32.0957	18.3486	29.5764	29.3593	27.55	43.5135	0.880021	0.845134	0.879779	0.895262	0.839038
chr4	1960000000	1980000000	0.726727	78	0.776472	0.769974	0.0184919	0.0001126	2.52e-05	4.46e-05																			11.1807	7.4506	6.2121	6.4069	22.7149	6.4069	22.7149	48.9187	24.1084	44.6567	32.779	19.5682	30.3834	29.0177	28.4958	43.6927	0.593955	0.579494	0.550875	0.54161	0.671778
chr4	1980000000	2000000000	0.797212	56	0.928665	0.853095	0.019308	5.94e-05	3.4e-06	1.2e-05																			11.9766	8.06055	7.0048	7.18255	24.2617	7.18255	24.2617	48.6579	24.3075	43.6476	33.0247	20.3289	31.1864	28.681	28.9059	44.0806	0.899394	0.875186	0.905443	0.909604	0.84421
chr4	2000000000	2020000000	0.74596	35	0.913127	0.852292	0.0186001	2.52e-05	4.6e-06	8.4e-06																			11.6969	7.97645	6.6249	6.6574	22.7419	6.6574	22.7419	48.08	24.2081	44.4247	32.4683	19.3371	30.0461	28.9289	27.8343	43.1863	0.85113	0.814213	0.847347	0.86423	0.83271
chr4	2020000000	2040000000	0.734789	64	0.905231	0.824087	0.0200393	5.27e-05	1.78e-05	5.77e-05																			11.0064	7.2931	6.23175	6.15845	22.8657	6.15845	22.8657	49.1148	24.2805	44.6203	32.7125	19.7479	30.6473	29.4479	28.7653	44.0525	0.860991	0.823031	0.866653	0.873724	0.791212
chr4	2040000000	2060000000	0.750279	51	0.905471	0.830348	0.0193697	2.21e-05	7.7e-06	2.76e-05																			11.2409	7.5511	6.3259	6.52925	23.0584	6.52925	23.0584	48.6975	23.8406	44.2884	32.551	19.2355	30.1941	28.946	28.2932	43.9087	0.832669	0.782865	0.809417	0.821178	0.777099
chr4	2060000000	2080000000	0.752414	91	0.917936	0.844383	0.0192009	2.08e-05	5.5e-06	1.32e-05																			11.4428	7.8127	6.8162	6.82795	23.7002	6.82795	23.7002	49.0273	24.3245	44.1386	32.8809	19.7609	30.5206	28.6302	28.5791	44.1962	0.893711	0.865166	0.901643	0.905682	0.846214
chr4	2080000000	2100000000	0.719983	61	0.911865	0.823567	0.0199055	6.27e-05	8.8e-06	3e-05																			11.6618	7.8079	6.7969	7.00165	23.8093	7.00165	23.8093	49.1784	24.1427	43.786	32.7208	19.9428	30.6494	28.3324	28.8851	44.0943	0.863023	0.834559	0.867334	0.878149	0.794738
chr4	2100000000	2120000000	0.796746	70	0.919308	0.831796	0.0202911	5.59e-05	8.8e-06	3.84e-05																			12.2924	8.25365	7.2761	7.27955	24.332	7.27955	24.332	48.8543	24.4651	43.5164	32.929	20.3193	31.0758	28.6105	29.237	44.0954	0.873788	0.847989	0.875776	0.889877	0.807751
chr4	2120000000	2140000000	0.7873	76	0.918494	0.842431	0.0192512	3.51e-05	5.8e-06	1.69e-05																			11.7043	7.82935	6.8736	7.00075	24.5128	7.00075	24.5128	48.8826	23.9675	43.4048	32.5789	19.818	30.6733	28.6603	28.6854	44.2755	0.87279	0.844571	0.877414	0.881291	0.825253
chr4	2140000000	2160000000	0.746687	82	0.920439	0.826987	0.0194764	4.55e-05	7.7e-06	2.4e-05																			11.2257	7.50505	6.50955	6.68135	23.9235	6.68135	23.9235	49.7602	24.1365	43.8979	32.5963	19.7305	30.2716	28.0481	28.8934	44.5331	0.888325	0.86205	0.895036	0.901089	0.817811
chr4	2160000000	2180000000	0.794053	66	0.918461	0.840944	0.0196359	3.27e-05	1.21e-05	2.52e-05																			11.8703	7.93575	6.95815	7.14355	24.7736	7.14355	24.7736	48.7968	24.1395	43.3679	33.0301	20.1807	30.7943	28.1228	28.6153	44.2764	0.872589	0.847376	0.882058	0.873851	0.82676
chr4	2180000000	2192542548	0.769618	55	0.859871	0.800474	0.0198827	8.4e-05	1.15e-05	3.65e-05																			11.6691	7.85534	6.79758	6.9741	24.4206	6.9741	24.4206	49.0003	24.0146	43.3856	32.7485	20.0321	31.0782	28.4775	29.1727	44.4758	0.799933	0.788818	0.785663	0.778302	0.784889
chr5	0	20000000	0.790096	70	0.905864	0.837556	0.019523	5.67e-05	1.85e-05	4.8e-05																			11.6974	7.85725	6.96865	6.9781	24.3502	6.9781	24.3502	48.9267	24.2625	43.7086	32.7977	19.8592	30.8178	28.5704	29.0268	44.2791	0.860909	0.823863	0.85516	0.860003	0.820606
chr5	20000000	40000000	0.819406	49	0.919463	0.856483	0.0194555	3.35e-05	3.3e-06	1.68e-05																			11.9721	8.09885	7.08685	7.1179	24.4315	7.1179	24.4315	48.5281	24.1961	43.7156	32.7439	19.5496	30.621	28.7351	28.592	44.2537	0.885179	0.848556	0.887424	0.897146	0.852051
chr5	40000000	60000000	0.792939	50	0.933037	0.853144	0.0194968	0.0001332	3.81e-05	5.28e-05																			11.6778	7.88765	6.9325	6.942	24.6335	6.942	24.6335	49.0076	24.3159	43.5318	32.8763	20.1217	30.9672	28.548	29.0051	44.2974	0.908756	0.885811	0.916545	0.921719	0.853567
chr5	60000000	80000000	0.78619	62	0.928774	0.850922	0.0190881	6.28e-05	1.1e-05	5.57e-05																			11.3625	7.64885	6.52055	6.60375	23.5265	6.60375	23.5265	49.0401	24.3301	44.1938	32.9025	19.8365	30.8314	28.9399	28.6723	44.374	0.903448	0.879019	0.911992	0.912122	0.853413
chr5	80000000	100000000	0.756776	69	0.919531	0.843568	0.0189939	0.0001118	3e-05	2.52e-05																			11.2695	7.54385	6.43755	6.5503	23.6388	6.5503	23.6388	48.9511	23.9646	43.8714	32.8262	19.7621	30.6791	28.8623	28.9143	43.9996	0.875137	0.846787	0.866511	0.888597	0.821669
chr5	100000000	120000000	0.801569	67	0.927178	0.8499	0.0201778	0.0002538	3.83e-05	5.31e-05																			11.7883	7.9318	7.10695	6.96435	24.5146	6.96435	24.5146	48.5374	24.8123	43.7356	33.0754	20.5121	31.4383	29.1409	29.4631	44.0526	0.900506	0.879161	0.907797	0.917292	0.846235
chr5	120000000	140000000	0.730109	64	0.89949	0.830387	0.0194159	7.31e-05	3.11e-05	0.0001233																			11.297	7.68075	6.6637	6.64565	23.1933	6.64565	23.1933	48.9984	24.3673	44.6431	32.6061	19.6664	30.4174	28.9013	28.4947	43.9937	0.856727	0.835891	0.866662	0.862207	0.820629
chr5	140000000	160000000	0.745039	59	0.899472	0.838985	0.0193881	4.57e-05	8.8e-06	4.08e-05																			11.4085	7.69995	6.61755	6.59485	23.2658	6.59485	23.2658	48.4155	23.9707	44.2127	32.6816	19.6158	30.3596	29.0207	28.1601	43.5594	0.867788	0.836886	0.865528	0.869608	0.834525
chr5	160000000	180000000	0.818037	53	0.933634	0.854116	0.0196087	3.57e-05	5.5e-06	3e-05																			12.0086	7.99215	6.77415	7.01635	24.4847	7.01635	24.4847	48.8291	24.1724	43.7523	33.0731	20.2975	31.5523	29.2188	28.9699	44.367	0.898262	0.873355	0.91029	0.913751	0.844973
chr5	180000000	200000000	0.746177	48	0.909562	0.835696	0.0192809	4.71e-05	8.8e-06	4.39e-05																			11.0661	7.39535	6.20605	6.31065	22.8004	6.31065	22.8004	48.5444	24.1966	44.8822	32.8261	19.7021	30.6516	29.347	28.6755	43.8795	0.887831	0.858905	0.884883	0.88688	0.833781
chr5	200000000	220000000	0.714629	52	0.90227	0.824858	0.0194127	7.21e-05	8.3e-06	5.16e-05																			10.8401	7.15925	5.74145	6.08865	22.0465	6.08865	22.0465	49.1701	24.0317	45.0052	32.6048	19.5118	30.306	29.3611	28.5056	43.9948	0.875442	0.845897	0.873972	0.886421	0.814799
chr5	220000000	240000000	0.738105	79	0.922647	0.840347	0.019873	0.0001011	3.08e-05	0.0001056																			11.2738	7.52335	6.57725	6.44955	23.0016	6.44955	23.0016	49.279	24.2553	44.2683	32.8068	19.954	30.8013	29.0585	28.7562	43.9475	0.893275	0.86551	0.899105	0.905214	0.832394
chr5	240000000	260000000	0.719647	48	0.922876	0.838074	0.0192179	5.72e-05	1.66e-05	7.08e-05																			10.8637	7.23105	6.12585	6.14045	22.2394	6.14045	22.2394	49.3188	24.1164	44.6995	32.565	19.7073	30.573	29.2889	28.6963	44.266	0.900772	0.872978	0.901667	0.91236	0.837229
chr5	260000000	280000000	0.735201	26	0.900754	0.834351	0.0190002	4.61e-05	1.61e-05	2.79e-05																			10.7663	7.2777	5.5342	5.75245	20.8705	5.75245	20.8705	48.4863	23.7025	45.6699	31.8758	18.3376	29.641	30.0554	27.6218	43.4377	0.867269	0.831612	0.862113	0.877636	0.828155
chr5	280000000	300000000	0.692538	47	0.903429	0.835268	0.0187807	4.2e-05	1.1e-05	1.69e-05																			11.1509	7.5008	5.98315	6.216	21.8181	6.216	21.8181	48.4799	23.9496	45.0594	32.1885	18.8221	29.7798	29.357	28.0156	43.3737	0.853849	0.822152	0.848145	0.852784	0.815288
chr5	300000000	320000000	0.69946	63	0.803453	0.773238	0.0189404	0.0001172	3.19e-05	3.14e-05																			11.2354	7.4733	6.29565	6.4871	22.4185	6.4871	22.4185	48.7906	24.2338	44.7703	32.7168	19.8475	30.5435	29.564	28.4691	43.5118	0.770479	0.724172	0.746943	0.693278	0.766383
chr5	320000000	340000000	0.657708	75	0.892824	0.825925	0.0189949	5.6e-05	1.54e-05	4.8e-05																			10.763	7.3817	5.97165	5.99825	21.4058	5.99825	21.4058	48.6838	24.0071	45.509	32.1576	18.6554	29.3329	29.2565	27.5755	43.0266	0.871015	0.832884	0.872121	0.877369	0.824659
chr5	340000000	360000000	0.662477	67	0.876355	0.830637	0.0187576	4.98e-05	8.8e-06	3.36e-05																			10.084	6.9162	5.1589	5.3039	20.007	5.3039	20.007	48.7446	23.437	46.1979	31.8386	17.9769	28.8318	30.1884	26.6255	43.0694	0.85378	0.810692	0.841097	0.857377	0.827275
chr5	360000000	380000000	0.685489	45	0.88773	0.835217	0.0185687	3.37e-05	1.08e-05	2.45e-05																			10.2501	7.03555	5.2705	5.4465	20.6324	5.4465	20.6324	48.5563	24.1168	45.8177	32.0936	18.2071	29.4993	30.2227	27.0617	43.3124	0.859583	0.80997	0.851217	0.861809	0.827198
chr5	380000000	400000000	0.673556	54	0.911542	0.830154	0.0193106	8.57e-05	1.88e-05	6.33e-05																			10.4111	6.8499	5.6353	5.7341	21.3388	5.7341	21.3388	49.3824	24.1492	45.2216	32.691	19.4992	30.3245	29.6072	28.8161	43.8844	0.888002	0.85577	0.886753	0.900968	0.822898
chr5	400000000	420000000	0.686187	56	0.9066	0.837976	0.0187915	2.57e-05	3.3e-06	2.28e-05																			11.2868	7.6089	5.8378	6.0496	21.354	6.0496	21.354	49.0389	24.3124	45.6339	32.2886	19.1339	30.1193	29.8076	28.423	43.4177	0.889976	0.859421	0.886489	0.899318	0.842975
chr5	420000000	440000000	0.720669	60	0.914079	0.836295	0.0198412	7.92e-05	1.98e-05	0.000109																			11.1863	7.48065	6.39405	6.33645	22.6438	6.33645	22.6438	49.1207	24.3831	44.6508	32.7272	19.7219	30.6652	29.3692	28.7733	43.9008	0.886397	0.857623	0.888655	0.89916	0.832266
chr5	440000000	460000000	0.711433	60	0.90789	0.842686	0.0188677	2.94e-05	4.4e-06	2.16e-05																			10.446	7.0347	5.4992	5.69615	21.3977	5.69615	21.3977	48.8849	24.0556	45.8459	32.5485	18.8986	29.9614	29.9214	27.8417	43.7024	0.870491	0.834918	0.86379	0.875701	0.831571
chr5	460000000	480000000	0.684453	62	0.90763	0.840967	0.0184336	3.79e-05	7.7e-06	3.17e-05																			10.8057	7.3397	5.68575	5.77	20.7849	5.77	20.7849	48.4984	23.8542	45.7187	31.8889	18.4717	29.5372	29.888	27.6763	43.3143	0.855622	0.807256	0.846176	0.862335	0.813859
chr5	480000000	500000000	0.740302	62	0.927386	0.852317	0.0194679	5.82e-05	1.92e-05	0.0001188																			10.7948	7.151	6.0997	5.99055	22.4631	5.99055	22.4631	49.2157	24.5632	45.5303	32.9082	19.4718	30.6909	29.5391	28.5214	43.8092	0.912901	0.888123	0.916633	0.924837	0.858213
chr5	500000000	520000000	0.660424	50	0.895551	0.837177	0.0188083	8.19e-05	1.21e-05	4.08e-05																			10.155	6.84995	5.41845	5.44085	20.5452	5.44085	20.5452	48.8471	23.9329	46.048	32.3381	18.5007	29.4397	30.0224	27.3284	43.3134	0.870864	0.83651	0.871893	0.881837	0.832219
chr5	520000000	540000000	0.631901	83	0.907606	0.824924	0.0189951	0.0001435	4.55e-05	7.49e-05																			10.5239	7.03495	5.74805	5.75695	21.0587	5.75695	21.0587	49.6484	24.1304	45.5139	32.3413	19.1934	29.6139	29.4731	28.3362	43.4633	0.88154	0.848343	0.878855	0.892599	0.816202
chr5	540000000	560000000	0.68612	55	0.88997	0.835421	0.0192117	0.0001224	2.33e-05	0.0001406																			10.1669	6.84465	5.33475	5.2503	20.3575	5.2503	20.3575	48.7891	24.1274	46.2917	32.0224	18.3847	29.6293	30.5862	27.4073	43.4378	0.855667	0.829737	0.858632	0.864175	0.824443
chr5	560000000	580000000	0.649759	62	0.895608	0.836607	0.0187303	3.54e-05	1.24e-05	3.33e-05																			10.1421	6.97725	5.7005	5.67375	20.7474	5.67375	20.7474	48.6736	23.8654	45.9479	32.194	18.6586	29.2113	29.5134	27.1377	42.8794	0.868102	0.83005	0.866573	0.874494	0.829839
chr5	580000000	600000000	0.648143	95	0.889405	0.828997	0.018804	4.2e-05	8.8e-06	3.6e-05																			10.4419	7.0721	5.68525	5.8302	20.9452	5.8302	20.9452	48.4674	23.9121	45.3631	32.3588	19.1343	29.6434	29.5577	27.8045	42.866	0.848214	0.813733	0.843275	0.852791	0.808683
chr5	600000000	620000000	0.644567	68	0.897562	0.827736	0.0188499	8.76e-05	3.33e-05	0.0001017																			10.5437	7.168	5.8812	5.8707	21.4103	5.8707	21.4103	49.1441	24.1001	45.3548	32.3862	18.9423	29.5009	29.286	27.8783	43.1344	0.865632	0.831731	0.863903	0.872203	0.82022
chr5	620000000	640000000	0.532334	77	0.844541	0.775481	0.0181878	7.28e-05	1e-05	0.0001296																			10.2259	7.01975	5.55015	5.79565	19.974	5.79565	19.974	47.8473	23.6306	44.081	31.1136	20.1823	30.885	30.3845	29.9071	42.7876	0.810052	0.781474	0.783532	0.799815	0.767472
chr5	640000000	660000000	0.607986	76	0.869074	0.813603	0.0188761	0.000255	6.41e-05	0.0001017																			9.8214	6.6719	5.11715	5.12735	19.3645	5.12735	19.3645	48.8931	23.6202	46.6708	31.4531	17.7643	28.5163	30.0615	26.8218	42.6009	0.84148	0.801245	0.842011	0.853398	0.800598
chr5	660000000	680000000	0.745311	32	0.90751	0.846827	0.0196787	0.0001858	4.61e-05	3.45e-05																			10.987	7.31915	6.1043	6.01425	21.9736	6.01425	21.9736	48.483	24.3699	45.3807	32.7086	19.6258	31.0214	30.5101	28.4662	43.8443	0.875831	0.843649	0.868695	0.88007	0.838543
chr5	680000000	700000000	0.687412	58	0.909449	0.820529	0.0193094	6.48e-05	2.42e-05	7.38e-05																			10.328	6.92	5.58015	5.67465	21.4754	5.67465	21.4754	49.6309	24.191	45.4204	32.4074	19.4267	30.4471	29.8159	28.7277	43.7983	0.876237	0.845253	0.881558	0.890294	0.79995
chr5	700000000	720000000	0.670326	47	0.879606	0.834738	0.0190548	0.0001015	2.76e-05	8.29e-05																			9.9889	6.7258	5.23025	5.07265	19.9205	5.07265	19.9205	48.5943	24.0933	46.518	31.943	18.4323	29.5941	31.007	27.1501	43.3299	0.863563	0.827997	0.86252	0.874148	0.833207
chr5	720000000	740000000	0.642942	63	0.899373	0.83945	0.0184658	6.35e-05	7.7e-06	3.99e-05																			10.0762	6.71475	5.25565	5.38635	20.1975	5.38635	20.1975	49.0932	23.8167	45.9708	32.1501	18.6527	29.4621	30.0236	27.4827	43.3346	0.862361	0.822766	0.862629	0.872161	0.820168
chr5	740000000	760000000	0.684179	47	0.913553	0.835553	0.0190755	8.8e-05	1.21e-05	5.11e-05																			10.4081	6.9123	5.73815	5.57825	21.2488	5.57825	21.2488	49.3004	24.2832	45.5703	32.4794	19.2042	30.3763	30.2008	28.0629	43.6953	0.895573	0.867442	0.903981	0.910886	0.827909
chr5	760000000	780000000	0.702128	54	0.902906	0.837846	0.0190893	0.0001062	3.13e-05	4.61e-05																			10.6105	7.18915	5.8725	5.8697	21.7923	5.8697	21.7923	48.7191	24.2889	45.5289	32.5677	19.0878	30.1558	29.8312	28.0564	43.4353	0.863492	0.830108	0.85848	0.876535	0.822551
chr5	780000000	800000000	0.642802	66	0.892397	0.823262	0.0189106	6.04e-05	1.87e-05	3.48e-05																			10.1224	6.8144	5.40835	5.4641	20.7926	5.4641	20.7926	49.2443	24.1279	45.8816	32.3826	19.4149	29.9547	29.8169	28.4426	43.2125	0.865147	0.827736	0.866828	0.868232	0.816059
chr5	800000000	820000000	0.622085	55	0.88505	0.82309	0.0185329	3.72e-05	6.6e-06	2.76e-05																			9.9747	6.7042	5.1355	5.14295	19.9791	5.14295	19.9791	49.2364	23.9174	46.521	32.0063	18.4963	29.3534	30.0166	27.5422	43.1642	0.863231	0.821013	0.85575	0.875855	0.812851
chr5	820000000	840000000	0.723362	52	0.913999	0.833847	0.0193317	0.000104	1.85e-05	4.68e-05																			10.8831	7.20785	6.07395	5.9275	22.0349	5.9275	22.0349	49.5371	24.5076	45.3118	32.7293	19.7177	30.7918	29.9356	28.6541	44.3132	0.876958	0.852449	0.885646	0.879923	0.814641
chr5	840000000	860000000	0.697479	48	0.908933	0.845322	0.0190316	4.84e-05	1.54e-05	3.42e-05																			10.6469	7.18935	5.7207	5.66595	21.09	5.66595	21.09	48.5042	24.2523	46.1281	32.3319	18.8267	30.0529	30.4339	27.6173	43.361	0.878616	0.843222	0.877967	0.894306	0.83438
chr5	860000000	880000000	0.732774	54	0.930919	0.848727	0.0189535	6.95e-05	1.87e-05	3.39e-05																			10.7386	7.0649	6.0204	5.93445	21.9767	5.93445	21.9767	49.4566	24.4053	45.4724	32.6893	19.5557	30.6125	29.7789	28.3981	44.0592	0.905691	0.883291	0.911637	0.920281	0.841871
chr5	880000000	900000000	0.698598	56	0.9274	0.827196	0.0194425	6.97e-05	1.76e-05	5.28e-05																			10.6407	6.96475	6.0181	5.9226	22.0337	5.9226	22.0337	50.3103	24.5053	45.3038	33.0252	19.9901	30.8196	29.3639	28.9184	44.3545	0.902299	0.878452	0.906333	0.918381	0.818411
chr5	900000000	920000000	0.672565	66	0.920484	0.823325	0.0186943	8.27e-05	1.69e-05	9.13e-05																			10.6249	6.9646	5.92705	5.93265	21.6649	5.93265	21.6649	49.9806	24.4933	45.081	32.6855	20.0601	30.7576	29.4433	29.6623	43.9475	0.888018	0.858659	0.88785	0.897602	0.803031
chr5	920000000	940000000	0.681792	54	0.923037	0.823738	0.0189433	8.07e-05	1.87e-05	8.49e-05																			10.7146	6.9951	5.7397	5.8833	21.8404	5.8833	21.8404	49.9596	24.3716	45.0773	32.9593	20.2656	30.9879	29.573	29.544	43.8562	0.894049	0.867924	0.896191	0.909561	0.81051
chr5	940000000	960000000	0.716706	63	0.920412	0.834992	0.0195815	8.15e-05	1.98e-05	0.0001647																			11.1933	7.40775	6.34675	6.2123	22.0822	6.2123	22.0822	49.6523	24.44	45.4089	32.6495	19.6341	30.6325	29.0181	28.7996	44.2033	0.893607	0.867261	0.89639	0.90931	0.828679
chr5	960000000	980000000	0.773567	45	0.939332	0.857955	0.0186522	7.75e-05	1.98e-05	3.06e-05																			11.0995	7.318	6.10055	6.05025	22.4861	6.05025	22.4861	49.2433	24.2922	45.1707	32.7592	19.422	30.8334	29.7741	28.5265	44.2724	0.91657	0.896233	0.923029	0.93137	0.858276
chr5	980000000	1000000000	0.775757	39	0.941192	0.859762	0.0186077	3.81e-05	1.92e-05	3.84e-05																			11.2101	7.3849	6.0876	6.14295	22.4705	6.14295	22.4705	49.2972	24.1796	44.9618	32.6043	19.6715	31.0067	29.789	28.6816	44.076	0.925403	0.903203	0.930889	0.937434	0.865924
chr5	1000000000	1020000000	0.707206	38	0.922001	0.846006	0.0184055	6.41e-05	3.83e-05	5.45e-05																			11.862	8.0832	6.45745	6.74505	22.2443	6.74505	22.2443	47.8556	24.8141	44.7752	32.8447	20.866	31.5078	30.2298	28.6682	43.3571	0.911498	0.891902	0.911783	0.911678	0.863408
chr5	1020000000	1040000000	0.79248	26	0.947289	0.863312	0.0191247	5.48e-05	2.35e-05	2.42e-05																			13.2537	8.80785	7.13655	7.5027	23.5015	7.5027	23.5015	48.1604	25.6279	44.7903	33.6371	21.4424	31.7445	29.1388	29.2341	43.5733	0.933995	0.917806	0.936819	0.944851	0.879233
chr5	1040000000	1060000000	0.845759	24	0.94789	0.867205	0.0188782	4.23e-05	5.5e-06	1.13e-05																			11.8706	7.7641	6.65905	6.61815	23.6009	6.61815	23.6009	48.6591	24.6948	44.5205	33.1457	20.2646	31.9074	29.9439	29.0723	44.431	0.911166	0.88848	0.918999	0.926356	0.857153
chr5	1060000000	1080000000	0.74163	59	0.935333	0.862981	0.0185627	7.02e-05	2.83e-05	5.27e-05																			10.6509	7.108	6.01285	6.08525	22.3714	6.08525	22.3714	49.215	24.285	45.1754	32.9673	19.6647	30.7921	29.6994	28.2925	43.9684	0.902463	0.873537	0.905379	0.914584	0.853982
chr5	1080000000	1100000000	0.746857	38	0.927672	0.852185	0.0186104	5.24e-05	1.21e-05	3.96e-05																			11.0427	7.35435	6.00645	5.9937	21.8587	5.9937	21.8587	48.6981	24.6043	45.5975	32.7101	19.4735	30.7139	30.2693	28.4875	43.6927	0.900047	0.87343	0.901662	0.914168	0.847121
chr5	1100000000	1120000000	0.704438	57	0.915473	0.845894	0.0191522	7.34e-05	3.02e-05	5.77e-05																			10.4279	6.9472	5.6873	5.7117	21.496	5.7117	21.496	49.462	24.4693	45.8879	32.8424	19.5733	30.6843	29.9126	28.4487	43.9183	0.874244	0.843373	0.873032	0.888637	0.824932
chr5	1120000000	1140000000	0.650678	54	0.898821	0.826662	0.018817	5.53e-05	1.32e-05	3.12e-05																			10.0647	6.80515	5.1847	5.30795	20.1385	5.30795	20.1385	48.9113	23.7554	46.1519	31.9713	18.4823	29.6049	30.2123	27.4959	43.6528	0.879124	0.84397	0.875433	0.886356	0.820136
chr5	1140000000	1160000000	0.663243	74	0.898927	0.822221	0.0194273	6.86e-05	1.43e-05	6.24e-05																			10.1319	6.7237	5.52745	5.52235	21.0775	5.52235	21.0775	49.8017	24.1051	45.7112	32.5916	19.2945	30.0328	29.5251	28.5345	43.5412	0.882027	0.847511	0.883383	0.894096	0.819835
chr5	1160000000	1180000000	0.639796	77	0.914685	0.823118	0.0188755	8.85e-05	2.09e-05	8.76e-05																			10.3874	6.90595	5.664	5.6862	20.9504	5.6862	20.9504	49.9169	24.2763	45.7364	32.627	19.4905	30.1198	29.2754	28.6838	43.9434	0.888984	0.857874	0.888647	0.899269	0.808742
chr5	1180000000	1200000000	0.661036	67	0.903971	0.835982	0.0190039	5.84e-05	1.88e-05	6.86e-05																			10.1931	6.8511	5.505	5.4982	20.5674	5.4982	20.5674	49.0736	23.9655	45.9299	32.3653	18.9317	29.6522	29.899	27.8883	43.3159	0.881227	0.846767	0.881018	0.892374	0.82894
chr5	1200000000	1220000000	0.715379	45	0.920862	0.841837	0.0186051	6.35e-05	1.65e-05	4.08e-05																			10.4505	6.9732	5.7554	5.76145	21.2524	5.76145	21.2524	49.1679	24.3166	45.5438	32.4926	19.2428	30.4402	30.2117	28.3243	44.0132	0.89565	0.867297	0.900919	0.909346	0.83675
chr5	1220000000	1240000000	0.657333	45	0.889329	0.831782	0.0183433	2.62e-05	2.2e-06	1.33e-05																			10.1472	6.79035	5.27765	5.40165	20.2656	5.40165	20.2656	48.7071	23.52	46.3999	31.6684	18.2367	28.9398	30.0068	27.1376	42.9152	0.845044	0.79989	0.817595	0.83574	0.810224
chr5	1240000000	1260000000	0.745551	55	0.927229	0.842744	0.0189041	6.41e-05	1.54e-05	3.6e-05																			10.936	7.263	5.86185	6.0817	21.7234	6.0817	21.7234	49.3324	24.2804	45.2309	32.8387	19.5065	30.7748	29.6742	28.5646	44.044	0.909513	0.887645	0.909972	0.922517	0.844893
chr5	1260000000	1280000000	0.636898	60	0.897122	0.824459	0.0183382	4.1e-05	5.5e-06	2.52e-05																			10.108	6.8191	5.14205	5.1942	19.5802	5.1942	19.5802	48.974	23.8213	46.4517	31.6792	18.2528	29.1025	30.3878	26.9766	43.109	0.862182	0.828281	0.863175	0.871095	0.789879
chr5	1280000000	1300000000	0.629777	58	0.888282	0.828454	0.0185656	4.11e-05	1.66e-05	4.7e-05																			9.92285	6.87055	5.2121	5.2294	19.6221	5.2294	19.6221	48.7659	23.8308	46.4241	31.8387	18.1632	28.9083	30.3529	27.0558	42.9886	0.852468	0.825444	0.865299	0.871981	0.817118
chr5	1300000000	1320000000	0.750543	36	0.895092	0.83846	0.0196121	4.7e-05	9.9e-06	2.91e-05																			11.2758	7.54045	6.3281	6.3446	22.1485	6.3446	22.1485	48.0294	24.3697	44.4677	32.5853	20.1345	31.4566	29.9585	28.8323	43.7126	0.876551	0.841897	0.874551	0.892501	0.842352
chr5	1320000000	1340000000	0.607325	54	0.887366	0.811722	0.0184238	5.53e-05	3.64e-05	6.41e-05																			9.71045	6.5982	5.09575	5.13815	19.433	5.13815	19.433	49.167	23.4068	46.2851	31.5018	17.9344	28.826	30.0546	27.0675	43.1673	0.855235	0.812258	0.857669	0.870422	0.786692
chr5	1340000000	1360000000	0.686264	50	0.90809	0.835824	0.0192399	0.0001083	1.06e-05	4.14e-05																			10.3588	6.85295	5.5348	5.65955	20.9386	5.65955	20.9386	49.3953	24.0138	45.4481	32.4201	19.2914	30.3727	29.9029	28.1397	44.0446	0.875123	0.840834	0.873783	0.888264	0.820805
chr5	1360000000	1380000000	0.662389	64	0.898784	0.825925	0.0189187	4.65e-05	6.6e-06	3.99e-05																			10.2205	6.8468	5.42865	5.56735	20.8263	5.56735	20.8263	49.2054	23.8745	45.9897	32.1337	18.8194	29.7829	29.9023	28.0623	43.4647	0.877569	0.841107	0.880704	0.895558	0.816223
chr5	1380000000	1400000000	0.586102	59	0.862542	0.801825	0.0184708	4.55e-05	3.3e-06	2.64e-05																			9.83315	6.63485	5.0104	5.1123	18.7861	5.1123	18.7861	48.0947	23.6685	45.9325	31.366	18.7678	29.6756	30.3414	28.3897	42.6024	0.846135	0.799421	0.831809	0.840207	0.792913
chr5	1400000000	1420000000	0.675178	82	0.896463	0.819554	0.0196867	0.0001095	1.67e-05	9.32e-05																			10.633	7.10915	6.0264	5.90145	21.2103	5.90145	21.2103	49.4167	24.3511	45.5238	32.8312	19.6242	30.2387	29.2686	28.3866	43.6582	0.841085	0.806514	0.84066	0.85373	0.777516
chr5	1420000000	1440000000	0.563005	98	0.865488	0.809828	0.018885	5.48e-05	1.23e-05	3.15e-05																			10.0733	6.9444	5.40735	5.41235	19.8062	5.41235	19.8062	48.2863	23.6121	45.9421	31.6445	18.1327	28.2938	29.2418	27.185	42.1808	0.818963	0.765254	0.802328	0.821142	0.775035
chr5	1440000000	1460000000	0.694033	59	0.914776	0.841646	0.0192775	4.32e-05	1.21e-05	1.56e-05																			10.7638	7.1104	5.90635	6.03365	21.6061	6.03365	21.6061	49.4611	24.0136	45.1778	32.5163	19.3231	30.3318	29.5359	28.5732	44.1063	0.860745	0.828135	0.851508	0.873094	0.808536
chr5	1460000000	1480000000	0.719783	46	0.907846	0.837509	0.0189261	3.64e-05	6.7e-06	3.24e-05																			10.6923	7.14995	5.7273	5.807	21.3787	5.807	21.3787	48.7112	24.1631	45.4424	32.5677	19.2766	30.3814	30.3486	27.7452	43.6073	0.852907	0.818023	0.857989	0.875573	0.807208
chr5	1480000000	1500000000	0.636533	88	0.877233	0.819969	0.0191203	5.42e-05	1.45e-05	3.61e-05																			10.3324	6.92745	5.43645	5.52575	20.3775	5.52575	20.3775	48.9992	23.833	46.0119	32.0934	18.3954	29.2712	29.8816	27.5096	43.2649	0.848593	0.809616	0.842604	0.849666	0.809436
chr5	1500000000	1520000000	0.678218	38	0.891541	0.836077	0.0184671	3.9e-05	1.1e-05	3.27e-05																			10.1625	6.97935	5.40885	5.43215	20.3043	5.43215	20.3043	48.0941	23.8818	46.09	31.7176	18.4723	29.3174	30.4798	27.6253	43.0204	0.851097	0.807454	0.857584	0.865006	0.822584
chr5	1520000000	1540000000	0.677865	44	0.883566	0.830276	0.0186233	3.37e-05	2.2e-06	1.32e-05																			9.8992	6.7816	5.1916	5.3288	20.4852	5.3288	20.4852	48.2548	23.9957	46.006	32.0678	18.3932	29.643	30.4953	27.2403	43.5245	0.834364	0.787785	0.837992	0.850211	0.805173
chr5	1540000000	1560000000	0.659878	60	0.89597	0.829319	0.0190071	3.88e-05	1.1e-05	4.44e-05																			10.4698	7.1297	5.7231	5.90975	21.326	5.90975	21.326	49.1932	24.2267	45.6135	32.4207	18.9771	29.7656	29.3459	27.9156	43.5385	0.822519	0.782095	0.829678	0.833641	0.770604
chr5	1560000000	1580000000	0.642503	65	0.907668	0.826998	0.0189922	5.03e-05	1.88e-05	4.32e-05																			10.2145	6.7331	5.4066	5.5225	20.7625	5.5225	20.7625	49.6469	23.7477	45.561	32.4341	18.9372	29.6404	29.469	27.8686	43.8575	0.864661	0.831863	0.866576	0.874918	0.795963
chr5	1580000000	1600000000	0.699014	70	0.895211	0.838253	0.019443	2.11e-05	9.9e-06	3.86e-05																			10.3546	6.8704	5.6319	5.62345	21.6416	5.62345	21.6416	49.0226	24.303	45.9044	32.8346	19.1533	30.1715	30.1713	27.763	43.5913	0.817788	0.765357	0.804302	0.825803	0.788435
chr5	1600000000	1620000000	0.700933	77	0.90318	0.839988	0.0194937	5.21e-05	5.5e-06	2.92e-05																			10.8532	7.3059	6.25205	6.15015	22.2745	6.15015	22.2745	48.9232	24.7042	45.7114	33.0866	19.7083	30.4348	29.4832	28.3243	43.4033	0.842025	0.806435	0.831381	0.851177	0.810728
chr5	1620000000	1640000000	0.679247	70	0.899432	0.824274	0.0192119	6.04e-05	1.43e-05	4.08e-05																			10.3247	6.96385	5.5647	5.6864	21.2289	5.6864	21.2289	49.3244	24.158	45.6933	32.5368	19.0249	30.1066	29.7564	28.0976	43.7927	0.857662	0.827778	0.856025	0.867415	0.80379
chr5	1640000000	1660000000	0.721167	61	0.888037	0.824961	0.0195544	0.0001331	1.99e-05	3.72e-05																			10.7523	7.2589	6.0593	6.03015	21.9519	6.03015	21.9519	48.971	24.404	45.1608	32.6424	19.3995	30.5411	29.5949	28.6356	43.9685	0.849035	0.812137	0.849833	0.857496	0.809892
chr5	1660000000	1680000000	0.671302	85	0.892563	0.828067	0.0197656	6.01e-05	1.33e-05	4.44e-05																			10.6043	7.08615	6.03535	5.78865	21.6728	5.78865	21.6728	49.2347	24.398	45.4575	32.4704	19.0073	29.959	29.5471	27.9932	43.6095	0.840763	0.80196	0.83528	0.846886	0.793925
chr5	1680000000	1700000000	0.696129	74	0.907011	0.829371	0.0196879	0.0001156	2.42e-05	0.0001462																			10.3652	6.8904	5.8671	5.8082	22.0166	5.8082	22.0166	49.7848	24.3942	45.3244	32.8941	19.4699	30.2906	29.3252	28.521	44.0692	0.867644	0.840725	0.870482	0.879659	0.804994
chr5	1700000000	1720000000	0.630501	85	0.895679	0.816494	0.0191528	6.41e-05	3.01e-05	5.17e-05																			10.6228	7.086	5.8868	6.04955	21.6717	6.04955	21.6717	49.2103	23.7911	44.8068	32.6752	19.3677	29.6931	28.9947	28.2738	43.3098	0.866571	0.82644	0.863498	0.871612	0.800906
chr5	1720000000	1740000000	0.626808	94	0.917643	0.848772	0.019374	0.000362	0.0001049	4.57e-05																			10.6499	7.2529	5.98435	6.05555	21.4345	6.05555	21.4345	48.882	23.5081	44.7365	31.9966	18.9438	29.1432	28.9034	27.4171	42.9654	0.869563	0.843396	0.872399	0.88936	0.830798
chr5	1740000000	1760000000	0.700863	79	0.899029	0.828463	0.0188999	8.27e-05	1.44e-05	2.04e-05																			10.9792	7.3887	6.14605	6.2083	22.3437	6.2083	22.3437	48.934	23.9602	44.7705	32.3678	19.2797	29.8521	29.0307	28.2855	43.5862	0.847108	0.823185	0.838854	0.838356	0.808012
chr5	1760000000	1780000000	0.751711	50	0.927989	0.858048	0.0182371	2.43e-05	4.4e-06	2.52e-05																			11.07	7.3826	6.12485	6.13365	22.066	6.13365	22.066	48.4001	24.2821	45.0588	32.7052	19.565	30.4882	29.9084	28.251	43.6906	0.876735	0.841636	0.87404	0.886848	0.840043
chr5	1780000000	1800000000	0.706343	56	0.895297	0.8387	0.0191817	0.0002443	8.97e-05	6.35e-05																			11.0069	7.41295	6.14275	6.2508	21.9347	6.2508	21.9347	48.4508	24.1467	45.2299	32.3776	18.8911	29.5377	29.1482	27.9684	43.3421	0.858623	0.823499	0.854847	0.86554	0.82996
chr5	1800000000	1820000000	0.743484	64	0.909682	0.833319	0.0197985	0.0001224	3.51e-05	5.52e-05																			11.064	7.38145	6.28385	6.335	22.58	6.335	22.58	49.3918	24.397	45.1129	32.9822	19.7991	30.6858	29.2383	28.4534	44.0383	0.885667	0.848808	0.870458	0.879664	0.815733
chr5	1820000000	1840000000	0.721468	57	0.906339	0.83583	0.0194214	6.29e-05	6.9e-06	3.7e-05																			10.9001	7.30655	6.12705	6.1843	22.0514	6.1843	22.0514	48.8787	24.2355	45.0157	32.6837	19.2873	30.306	29.3999	28.2171	43.7422	0.874354	0.836355	0.878297	0.884559	0.819552
chr5	1840000000	1860000000	0.739895	66	0.915594	0.840172	0.0197714	0.0002739	4.82e-05	4.2e-05																			11.2323	7.45815	6.4528	6.40215	23.02	6.40215	23.02	49.2788	24.3093	44.5107	32.8976	19.7937	30.7305	28.9832	28.7212	43.8537	0.885186	0.856268	0.885806	0.888853	0.827464
chr5	1860000000	1880000000	0.766377	56	0.921127	0.843074	0.0195042	0.0002885	0.0001152	6.57e-05																			11.8002	7.91805	6.6558	6.7711	23.3895	6.7711	23.3895	48.6904	24.3431	44.0741	32.8718	19.9928	30.9226	29.1224	28.7741	43.678	0.873702	0.843637	0.877432	0.891234	0.821527
chr5	1880000000	1900000000	0.730145	67	0.919366	0.84564	0.019177	7.53e-05	1.1e-05	2.16e-05																			11.2668	7.5694	6.32855	6.34225	22.5005	6.34225	22.5005	48.9064	23.9583	44.5994	32.7566	19.4743	30.2009	28.8705	28.1943	43.6983	0.878456	0.847073	0.879999	0.894904	0.831733
chr5	1900000000	1920000000	0.829258	42	0.933114	0.859426	0.0195218	2.38e-05	7.2e-06	1.2e-05																			11.566	7.7231	6.60445	6.66125	23.9693	6.66125	23.9693	48.703	24.4484	44.2801	33.0528	19.9776	31.5819	29.4673	28.8331	44.3133	0.921292	0.900434	0.928648	0.93321	0.872549
chr5	1920000000	1940000000	0.775699	60	0.926293	0.844763	0.0192721	0.0001007	1.76e-05	2.74e-05																			11.2899	7.46975	6.30745	6.50085	23.267	6.50085	23.267	49.2084	23.9949	44.2204	32.703	19.7192	30.6852	29.0243	28.5879	44.1486	0.891457	0.870028	0.889327	0.902422	0.828019
chr5	1940000000	1960000000	0.708886	72	0.910083	0.826083	0.01939	0.0001819	1.87e-05	2.88e-05																			11.1911	7.43985	6.4008	6.41565	22.7265	6.41565	22.7265	49.4173	24.282	44.6735	32.628	19.4578	30.1978	28.8759	28.6512	44.0955	0.860468	0.824162	0.853592	0.869685	0.800284
chr5	1960000000	1980000000	0.744522	61	0.910619	0.850229	0.0198791	4.99e-05	7.7e-06	2.16e-05																			11.1389	7.5735	6.46855	6.48895	23.2812	6.48895	23.2812	48.8904	24.5071	44.7715	33.2698	19.8098	30.4541	28.9953	28.3528	43.5849	0.857439	0.838414	0.85828	0.873476	0.833107
chr5	1980000000	2000000000	0.696109	38	0.886488	0.828554	0.01905	4.84e-05	2.21e-05	3e-05																			10.6152	7.2418	5.9885	6.0164	21.95	6.0164	21.95	48.691	23.9484	45.1808	32.2081	18.5774	29.3298	29.1218	27.8643	43.3994	0.830066	0.799271	0.836136	0.840693	0.801629
chr5	2000000000	2020000000	0.785801	58	0.921381	0.845935	0.0199808	4.36e-05	6.8e-06	2.29e-05																			11.9703	8.01965	7.02605	6.98445	24.1743	6.98445	24.1743	48.4512	24.4023	43.998	32.9421	20.0513	31.0086	29.0312	28.776	43.8633	0.882974	0.855816	0.888669	0.89511	0.835815
chr5	2020000000	2040000000	0.82582	46	0.930508	0.84925	0.0199164	7.02e-05	9.9e-06	4.14e-05																			12.0145	8.03655	7.09395	7.0775	24.8802	7.0775	24.8802	48.8892	24.6611	43.599	33.1244	20.3347	31.4364	28.9245	29.0882	44.2214	0.905559	0.880465	0.908426	0.919594	0.846529
chr5	2040000000	2060000000	0.748193	57	0.924123	0.836849	0.0190672	6.35e-05	6.8e-06	2.3e-05																			11.2755	7.5911	6.47395	6.60865	23.2585	6.60865	23.2585	49.2593	23.9338	44.036	32.6078	19.3615	30.2473	28.8003	28.5476	44.1904	0.905604	0.880105	0.91009	0.919652	0.841469
chr5	2060000000	2080000000	0.792085	63	0.927326	0.848019	0.0201734	6.52e-05	2.04e-05	3.12e-05																			12.2055	8.11215	7.40135	7.1985	24.4204	7.1985	24.4204	49.2921	24.4902	44.1421	33.0939	19.9718	30.5346	27.9126	28.8706	44.1855	0.903783	0.882393	0.910621	0.911743	0.847146
chr5	2080000000	2100000000	0.801327	80	0.928312	0.849636	0.0196496	2.73e-05	2.2e-06	2.04e-05																			12.0752	8.14465	7.288	7.2832	24.5748	7.2832	24.5748	48.7823	24.339	43.5617	32.9942	20.1625	30.9323	28.4068	28.7341	44.2044	0.895958	0.868793	0.899119	0.905682	0.839947
chr5	2100000000	2120000000	0.793435	41	0.93336	0.85619	0.0196998	4.28e-05	1.1e-05	1.2e-05																			11.5412	7.79625	6.6986	6.73785	24.0846	6.73785	24.0846	49.293	24.4169	44.1373	32.7634	19.7311	30.748	28.7491	28.66	44.4901	0.903727	0.879034	0.904858	0.915637	0.853344
chr5	2120000000	2140000000	0.869662	45	0.940103	0.865576	0.0203873	3.17e-05	6.6e-06	1.08e-05																			12.703	8.71395	8.09185	7.9057	26.1938	7.9057	26.1938	48.1814	24.763	42.9123	33.4781	20.9763	31.8972	28.2923	29.2673	44.3082	0.914165	0.89763	0.921746	0.929515	0.871101
chr5	2140000000	2148191924	0.796626	27	0.92469	0.850573	0.020132	3.87e-05	8.1e-06	2.33e-05																			11.8844	7.94416	7.15314	7.05427	24.4272	7.05426	24.4272	49.2761	24.2724	43.4042	32.9161	20.1223	31.0125	28.4993	28.8863	44.4963	0.873863	0.850189	0.869012	0.885356	0.814456
chr6	0	20000000	0.763249	89	0.923528	0.850285	0.0195359	7.18e-05	2.72e-05	3.94e-05																			11.8201	7.94075	7.01005	7.07905	24.3133	7.07905	24.3133	49.0757	24.2299	43.7416	32.5279	19.6509	30.3497	28.0466	28.7377	44.2295	0.896155	0.869711	0.898255	0.906704	0.847579
chr6	20000000	40000000	0.787267	71	0.920216	0.840894	0.0196724	5.52e-05	9.5e-06	2.81e-05																			11.911	8.0523	7.11795	7.16715	24.5615	7.16715	24.5615	48.9397	23.9735	43.1403	32.6926	19.8662	30.7666	28.2309	29.1343	44.4977	0.89639	0.877354	0.903846	0.90516	0.844249
chr6	40000000	60000000	0.791402	59	0.931515	0.846915	0.0194979	7.11e-05	1.89e-05	3.5e-05																			12.2608	8.2577	7.2463	7.30015	24.5726	7.30015	24.5726	48.9928	24.4565	43.434	32.913	20.2883	30.8978	28.0629	29.3676	44.3672	0.908308	0.885136	0.912302	0.919848	0.850758
chr6	60000000	80000000	0.73511	90	0.9228	0.83202	0.0192279	6.48e-05	1.98e-05	4.44e-05																			11.0084	7.37715	6.36495	6.4174	23.5389	6.4174	23.5389	49.9515	24.3363	44.4838	32.997	19.7149	30.7532	28.2447	28.8907	44.6159	0.900244	0.87152	0.900745	0.907919	0.827928
chr6	80000000	100000000	0.768903	57	0.925394	0.842273	0.0194579	0.0001026	8.9e-06	5.64e-05																			11.2801	7.7256	6.6968	6.6844	23.922	6.6844	23.922	49.0871	24.254	44.2325	32.8862	19.8866	30.7279	28.6171	28.9173	44.2563	0.90248	0.877124	0.907705	0.914651	0.838849
chr6	100000000	120000000	0.722495	86	0.916905	0.841732	0.0193816	0.0001272	2.71e-05	3.24e-05																			11.4035	7.494	6.7192	6.6876	23.553	6.6876	23.553	49.5485	24.3482	44.324	32.9444	19.8066	30.344	28.5091	28.803	43.9813	0.890939	0.86443	0.891314	0.903212	0.833877
chr6	120000000	140000000	0.734445	51	0.914093	0.848585	0.0191873	4.47e-05	6.6e-06	3.25e-05																			10.9949	7.45265	6.22895	6.35565	22.9306	6.35565	22.9306	48.9663	24.0087	44.5842	32.7109	19.2106	30.1916	28.7624	28.4317	44.0274	0.880259	0.844685	0.868183	0.8899	0.842312
chr6	140000000	160000000	0.731998	30	0.898296	0.841464	0.0188327	9.17e-05	2.21e-05	4.92e-05																			11.1886	7.54715	6.19035	6.2275	22.3645	6.2275	22.3645	48.5888	24.2444	45.0502	32.4012	18.8701	29.8036	29.197	27.819	43.4898	0.87979	0.847373	0.875899	0.889687	0.845152
chr6	160000000	180000000	0.724075	60	0.913762	0.842719	0.0191946	4.42e-05	4.4e-06	2.76e-05																			10.7268	7.1948	6.0136	6.12205	23.0263	6.12205	23.0263	49.1047	24.0258	44.8911	32.7135	19.1497	30.0843	29.0224	28.3454	43.7188	0.894434	0.866143	0.893827	0.907416	0.845945
chr6	180000000	200000000	0.768413	37	0.918939	0.841889	0.0194968	4.64e-05	1.49e-05	3.12e-05																			11.25	7.50935	6.43125	6.4442	23.3206	6.4442	23.3206	48.9581	24.3535	44.4805	33.02	19.6624	30.8096	29.4063	28.5135	44.1321	0.88323	0.853574	0.886383	0.898547	0.833904
chr6	200000000	220000000	0.73274	62	0.916265	0.838661	0.0192919	6.93e-05	1.52e-05	3.61e-05																			10.8964	7.33145	6.2331	6.26035	23.0192	6.26035	23.0192	49.2963	24.2823	44.7455	32.7495	19.4956	30.5269	29.2459	28.7433	44.0497	0.880143	0.848875	0.882109	0.890158	0.817766
chr6	220000000	240000000	0.812743	29	0.925641	0.853228	0.0193415	3.46e-05	9.9e-06	1.8e-05																			11.4627	7.6659	6.47715	6.45105	23.3574	6.45105	23.3574	48.5986	24.4728	44.4608	32.8123	19.7939	31.1722	30.0273	28.5459	44.2871	0.908784	0.887966	0.912721	0.925326	0.862513
chr6	240000000	260000000	0.740291	65	0.916911	0.829712	0.01907	0.0006112	0.0003352	0.0002234																			10.6952	7.2027	6.13285	6.17555	22.7847	6.17555	22.7847	49.4052	24.1827	44.7539	32.7963	19.7388	30.7541	29.2788	28.4146	44.3588	0.888211	0.858083	0.891151	0.899076	0.813388
chr6	260000000	280000000	0.751802	71	0.916211	0.84098	0.0189746	0.0001728	5.9e-05	7.33e-05																			10.9278	7.26325	6.29935	6.3328	23.1347	6.3328	23.1347	49.1208	24.4541	44.6635	33.1658	19.7945	30.8784	29.1684	28.8356	44.3599	0.881163	0.852524	0.88545	0.893557	0.83197
chr6	280000000	300000000	0.751625	42	0.920289	0.84143	0.0193169	5.17e-05	1.65e-05	4.23e-05																			10.9697	7.3679	6.2465	6.362	22.706	6.362	22.706	49.0479	24.2588	44.6925	32.7643	19.7822	30.8271	29.4883	28.4548	44.0245	0.896275	0.866942	0.89966	0.911837	0.838861
chr6	300000000	320000000	0.761062	56	0.925586	0.8524	0.0192887	3.89e-05	5.5e-06	2.52e-05																			11.0725	7.4577	6.37035	6.421	23.4593	6.421	23.4593	48.4763	24.1249	44.33	32.7833	19.7447	30.7657	29.2793	28.7755	43.9066	0.892156	0.863212	0.894915	0.907753	0.836187
chr6	320000000	340000000	0.689192	78	0.908565	0.821028	0.0195005	0.0002705	0.0001064	0.0001442																			10.6895	7.0607	5.9352	6.00735	22.2347	6.00735	22.2347	49.7137	24.49	45.2111	32.8347	19.5919	30.73	29.4115	29.0476	44.2403	0.876452	0.845076	0.874475	0.887833	0.804696
chr6	340000000	360000000	0.657424	93	0.91501	0.825855	0.0193755	0.0001844	6.19e-05	6.15e-05																			10.9279	7.2458	6.04305	6.19555	22.2232	6.19555	22.2232	49.6923	24.1611	44.9967	32.4913	19.1999	29.8291	29.0525	28.5246	43.7371	0.881888	0.85385	0.881607	0.894709	0.80209
chr6	360000000	380000000	0.706749	67	0.916117	0.837015	0.0188858	7.61e-05	1.32e-05	3.36e-05																			10.6548	7.1316	6.12375	6.1301	22.4585	6.1301	22.4585	49.1675	24.178	44.8471	32.7082	19.6105	30.4144	29.3645	28.7388	43.7228	0.896225	0.864533	0.898849	0.907128	0.836068
chr6	380000000	400000000	0.714906	78	0.919453	0.827229	0.01896	0.0002139	6.99e-05	0.0001235																			10.7674	7.24465	6.0355	6.18925	22.7606	6.18925	22.7606	49.6865	24.2619	44.8621	32.9648	19.8479	30.5912	29.1048	28.7026	43.944	0.878558	0.852532	0.887375	0.894845	0.79901
chr6	400000000	420000000	0.675067	49	0.910142	0.832205	0.018206	5.89e-05	1.43e-05	3.12e-05																			10.3557	7.01425	5.4549	5.7485	21.092	5.7485	21.092	48.673	23.9774	45.7394	32.2865	18.707	29.8373	29.8789	27.9604	43.7242	0.884859	0.854592	0.88515	0.898135	0.829171
chr6	420000000	440000000	0.74147	60	0.917937	0.840341	0.0191258	8.14e-05	2.9e-05	4.17e-05																			11.1814	7.52745	6.30545	6.41225	22.9833	6.41225	22.9833	48.7028	24.2817	44.3895	32.7752	19.9186	30.7602	29.4483	28.9411	43.5236	0.880116	0.847599	0.880288	0.887361	0.821592
chr6	440000000	460000000	0.707094	92	0.911821	0.844909	0.0183718	5.69e-05	1.55e-05	3.24e-05																			11.0343	7.46865	6.3006	6.3596	22.5698	6.3596	22.5698	49.3218	24.3871	44.7692	33.0778	19.8245	30.4704	29.1711	28.4786	43.7426	0.86012	0.816043	0.851184	0.86362	0.823598
chr6	460000000	480000000	0.696514	54	0.908496	0.844064	0.0190031	6.32e-05	8.8e-06	4.48e-05																			10.6044	7.12505	5.85705	5.9467	21.8374	5.9467	21.8374	49.0261	24.052	44.9639	32.4779	19.3176	30.141	29.4781	28.3106	43.536	0.879259	0.84365	0.87529	0.887332	0.836192
chr6	480000000	500000000	0.674637	63	0.898984	0.831778	0.0185474	9.52e-05	2.54e-05	6.86e-05																			10.5207	6.98165	5.8274	5.84845	21.4708	5.84845	21.4708	49.3146	24.1756	45.6003	32.6485	19.3121	30.0567	29.5044	28.2042	43.6357	0.879387	0.840692	0.876267	0.882505	0.830769
chr6	500000000	520000000	0.71103	51	0.915247	0.844416	0.0188523	7.01e-05	8.8e-06	5.04e-05																			10.8301	7.24705	6.10205	6.09575	22.5659	6.09575	22.5659	48.8755	24.1884	44.4985	32.3524	19.6212	30.2813	29.5848	28.659	43.5806	0.891022	0.861012	0.900032	0.908419	0.845841
chr6	520000000	540000000	0.702526	42	0.909536	0.843996	0.0186978	4.17e-05	7.9e-06	2.52e-05																			10.5801	7.26415	5.8572	5.87375	21.5693	5.87375	21.5693	48.5368	24.081	45.1813	32.0431	19.0752	30.1941	29.8107	27.941	43.3749	0.85235	0.817249	0.855117	0.86825	0.817782
chr6	540000000	560000000	0.659997	57	0.895535	0.830339	0.0193927	0.0001138	2.57e-05	5.96e-05																			10.4643	7.0511	5.72395	5.7734	21.5551	5.7734	21.5551	49.1986	24.044	45.1365	32.2811	18.9642	29.6739	29.6826	27.959	43.2876	0.868404	0.831106	0.864331	0.871706	0.820821
chr6	560000000	580000000	0.635951	67	0.886994	0.828143	0.0190059	0.0001028	2.14e-05	7.12e-05																			9.9532	6.76785	5.3273	5.32775	20.1886	5.32775	20.1886	48.9678	23.7614	45.9688	31.9479	18.5773	29.3908	29.94	27.443	43.1305	0.863175	0.825777	0.862409	0.86604	0.820702
chr6	580000000	600000000	0.694357	66	0.904331	0.835241	0.0187729	7.65e-05	2.33e-05	4.32e-05																			10.4376	6.96315	5.68765	5.77895	21.2398	5.77895	21.2398	48.959	24.3403	45.9361	32.8377	19.1645	30.0829	29.9387	27.9872	43.4004	0.875122	0.840858	0.873649	0.883142	0.822284
chr6	600000000	620000000	0.67724	73	0.885788	0.817583	0.018681	0.000201	3.63e-05	5.16e-05																			10.5015	6.98685	5.6486	5.82365	21.1396	5.82365	21.1396	49.1194	24.0355	45.5433	32.6294	19.2152	30.141	29.8921	28.1383	43.5368	0.849115	0.807786	0.84307	0.861513	0.804114
chr6	620000000	640000000	0.62769	56	0.886511	0.823459	0.0179133	4.32e-05	1.21e-05	2.28e-05																			10.3316	7.1288	5.36865	5.62385	20.4186	5.62385	20.4186	47.898	23.7657	45.9193	31.6191	18.5608	29.2941	30.1595	27.7501	42.3762	0.807337	0.758937	0.771235	0.811275	0.768454
chr6	640000000	660000000	0.725055	47	0.923773	0.837503	0.0193495	0.000126	4.29e-05	6.02e-05																			11.01	7.32715	6.0946	6.06655	22.077	6.06655	22.077	49.1684	24.5755	45.3787	32.7134	19.6219	30.6992	29.9082	28.8452	44.0258	0.895381	0.868251	0.894066	0.906205	0.826833
chr6	660000000	680000000	0.63643	88	0.904278	0.826083	0.018422	0.0001087	2.33e-05	0.0001244																			10.2958	6.8449	5.6766	5.69835	21.0241	5.69835	21.0241	49.6862	24.0335	45.702	32.4665	19.1409	29.8982	29.6778	28.4934	43.4676	0.874882	0.843875	0.871765	0.883869	0.80855
chr6	680000000	700000000	0.604034	69	0.869602	0.80794	0.0185648	6.23e-05	2.76e-05	4.18e-05																			9.8999	6.8065	5.19555	5.2876	20.0345	5.2876	20.0345	48.9238	23.8251	46.1438	31.867	18.1456	28.8252	30.1409	27.2971	43.0309	0.845285	0.802157	0.840398	0.850651	0.800834
chr6	700000000	720000000	0.636118	43	0.913734	0.844443	0.0184226	0.000213	4.55e-05	3e-05																			10.7545	7.2659	5.79655	5.96965	21.8798	5.96965	21.8798	49.2838	24.1225	44.6919	32.1462	19.3519	29.822	29.7347	28.8986	42.9158	0.883855	0.84882	0.88351	0.896061	0.839959
chr6	720000000	740000000	0.587736	85	0.876933	0.81071	0.0185044	0.0001608	5.17e-05	9.41e-05																			10.152	6.8056	5.43315	5.50895	19.9492	5.50895	19.9492	49.4997	23.8195	46.0859	31.8944	18.2424	28.4516	29.3229	27.3391	42.9196	0.863673	0.819071	0.844076	0.862341	0.805216
chr6	740000000	760000000	0.69173	47	0.912665	0.830094	0.0189778	0.0001244	3.05e-05	3.61e-05																			10.4027	6.98275	5.7482	5.76855	21.1725	5.76855	21.1725	49.4768	24.0394	45.4413	32.4295	19.3091	30.286	29.7278	28.4763	44.0377	0.891253	0.859946	0.891607	0.898326	0.815319
chr6	760000000	780000000	0.634935	71	0.890902	0.809228	0.0187936	8.66e-05	1.54e-05	7.56e-05																			9.9512	6.7204	5.36555	5.41185	20.2614	5.41185	20.2614	50.0001	24.0012	45.9741	31.9933	18.7218	29.5191	29.641	28.2191	43.7756	0.857131	0.8271	0.85513	0.866427	0.792989
chr6	780000000	800000000	0.579217	99	0.878462	0.805449	0.0188612	0.0001678	6.5e-05	0.0001001																			10.249	7.00505	5.51385	5.6202	20.0667	5.6202	20.0667	48.5091	24.075	45.737	32.1157	19.6847	30.0122	30.1022	28.856	42.5834	0.863014	0.829594	0.851619	0.867392	0.8036
chr6	800000000	820000000	0.660776	79	0.903094	0.831967	0.0190463	0.0002567	9.67e-05	0.0001018																			10.2499	6.874	5.69165	5.61005	20.7097	5.61005	20.7097	49.3795	24.2728	45.8972	32.5817	19.247	29.9966	29.8344	28.1319	43.5697	0.870687	0.829649	0.862919	0.874378	0.811889
chr6	820000000	840000000	0.600774	84	0.871877	0.805523	0.0186125	8.33e-05	2.09e-05	6.59e-05																			10.0828	6.8167	5.46525	5.4598	19.8867	5.4598	19.8867	49.5365	24.0373	46.1462	32.2815	18.8755	29.2008	29.419	27.7002	43.3402	0.859728	0.814886	0.842052	0.866488	0.789379
chr6	840000000	860000000	0.67564	67	0.896751	0.829745	0.0185016	6.79e-05	1.2e-05	3.36e-05																			10.2406	6.89065	5.68365	5.64565	21.1536	5.64565	21.1536	48.9367	24.2355	45.807	32.4614	19.203	30.0526	29.9469	28.0657	43.3542	0.856688	0.815285	0.851446	0.865008	0.811312
chr6	860000000	880000000	0.622972	37	0.876143	0.80993	0.0188467	7.18e-05	1.66e-05	4.93e-05																			9.8734	6.57465	4.9677	4.9202	19.3887	4.9202	19.3887	49.2171	23.9693	46.6596	31.6687	17.9697	29.2309	30.6768	27.5405	43.4751	0.837126	0.787094	0.832021	0.852459	0.780729
chr6	880000000	900000000	0.616417	70	0.874473	0.820292	0.0185785	9.58e-05	1.59e-05	3.84e-05																			10.0965	6.78585	5.3843	5.3985	20.121	5.3985	20.121	49.2989	24.0739	46.4136	32.5016	18.4805	29.1079	29.708	27.3382	43.1628	0.849017	0.804155	0.831598	0.844859	0.810945
chr6	900000000	920000000	0.6244	68	0.893852	0.830992	0.0187777	5.38e-05	7.7e-06	4.2e-05																			9.69655	6.563	5.16415	5.1564	19.7317	5.1564	19.7317	48.7039	23.9404	46.2493	32.0441	19.635	30.1073	30.0071	29.4262	42.9757	0.856292	0.814868	0.852164	0.867413	0.812392
chr6	920000000	940000000	0.724463	65	0.918002	0.846535	0.0191638	7.67e-05	1.02e-05	3.52e-05																			10.536	7.1263	6.02125	5.76375	21.7864	5.76375	21.7864	48.8158	24.5708	45.4997	32.7518	19.6972	30.5469	30.2462	28.6377	43.2726	0.8762	0.846095	0.874572	0.889729	0.830998
chr6	940000000	960000000	0.657847	76	0.902433	0.826638	0.0188306	8.05e-05	1.6e-05	5.04e-05																			10.2263	6.74065	5.51345	5.59735	21.0755	5.59735	21.0755	49.3297	24.1794	45.7464	32.5187	19.1983	29.9733	29.9483	28.2218	43.8676	0.874046	0.836892	0.868639	0.886121	0.813276
chr6	960000000	980000000	0.654827	92	0.917119	0.829897	0.0188776	6.55e-05	2.09e-05	6.96e-05																			10.5922	7.0898	6.01045	5.95995	22.0633	5.95995	22.0633	49.4597	24.2501	45.1413	32.6352	19.6423	30.1782	29.1162	28.8886	43.3533	0.883654	0.852441	0.885691	0.895862	0.802801
chr6	980000000	1000000000	0.670036	69	0.907186	0.83532	0.0189235	7.38e-05	1.21e-05	7.38e-05																			10.3562	6.89895	5.6397	5.5698	20.8676	5.5698	20.8676	49.5812	24.2358	45.6908	32.4474	19.1974	30.268	29.6949	28.4948	44.0677	0.879567	0.844954	0.881497	0.89548	0.830492
chr6	1000000000	1020000000	0.656697	43	0.908513	0.824264	0.0191274	5.65e-05	3.3e-06	6.13e-05																			10.2303	6.7938	5.5539	5.51965	20.7492	5.51965	20.7492	49.9273	24.317	45.8783	32.6711	19.1837	30.0532	29.9015	28.1435	43.6964	0.891792	0.859247	0.897851	0.903652	0.819175
chr6	1020000000	1040000000	0.724848	53	0.910703	0.84833	0.0195413	4.73e-05	8.8e-06	3.24e-05																			10.6567	7.1505	5.8934	5.78825	21.4648	5.78825	21.4648	49.0472	24.6447	45.9881	32.8245	19.3952	30.5117	30.3097	28.0681	43.6324	0.887351	0.853898	0.889098	0.901865	0.843865
chr6	1040000000	1060000000	0.713908	47	0.922824	0.847021	0.0192317	6.48e-05	1.43e-05	4.32e-05																			10.8554	7.26745	6.0762	5.9199	21.7301	5.9199	21.7301	49.3979	24.6407	45.4733	32.8318	19.5788	30.7234	29.8771	28.6028	43.9141	0.900245	0.869011	0.901604	0.912466	0.843448
chr6	1060000000	1080000000	0.767371	30	0.933737	0.858939	0.0188848	5.14e-05	1.09e-05	4.32e-05																			11.1826	7.4066	6.1978	6.11765	22.1892	6.11765	22.1892	49.3417	24.4901	45.518	32.764	19.3965	30.8005	29.6115	28.6488	44.1874	0.915759	0.889961	0.919644	0.928166	0.864393
chr6	1080000000	1100000000	0.681383	59	0.928786	0.846365	0.0186736	7.89e-05	1.65e-05	5.76e-05																			10.7938	7.1561	5.91175	5.99835	21.6247	5.99835	21.6247	49.8025	24.3368	45.6816	32.8089	19.7067	30.5388	29.4642	28.8866	44.0401	0.915743	0.891386	0.922072	0.925993	0.857235
chr6	1100000000	1120000000	0.762278	34	0.94502	0.858809	0.0186172	5.77e-05	1.51e-05	3.76e-05																			10.8876	7.2038	5.9376	6.0791	22.0863	6.0791	22.0863	49.9239	24.2027	45.1394	32.6166	19.8086	30.9648	29.6028	28.673	44.444	0.935065	0.916351	0.94178	0.946219	0.868426
chr6	1120000000	1140000000	0.782771	34	0.944159	0.860519	0.0190239	6.73e-05	8.8e-06	3.24e-05																			11.6414	7.78305	6.4944	6.57335	22.6695	6.57335	22.6695	49.347	24.7129	45.1443	33.1797	20.3582	31.2387	29.3615	28.6888	44.1065	0.934746	0.917281	0.929602	0.939895	0.875613
chr6	1140000000	1160000000	0.771601	34	0.93998	0.865586	0.0186734	6.15e-05	1.32e-05	4.97e-05																			10.9523	7.21455	5.93655	6.05095	22.4496	6.05095	22.4496	49.2672	24.2786	45.5397	32.6831	19.4951	30.8886	29.734	28.457	44.0812	0.928586	0.906747	0.935556	0.941166	0.87484
chr6	1160000000	1180000000	0.768057	31	0.923182	0.859434	0.0188038	4.76e-05	4.4e-06	2.4e-05																			11.0491	7.2983	6.0073	6.002	22.45	6.002	22.45	49.1065	24.4684	45.465	32.7255	19.4234	31.071	29.9407	28.398	44.4151	0.904825	0.885985	0.914425	0.924273	0.86725
chr6	1180000000	1200000000	0.740893	38	0.933715	0.854968	0.0184931	5.89e-05	1.32e-05	3.62e-05																			10.8618	7.21095	5.71505	5.8794	21.8463	5.8794	21.8463	49.1448	24.0756	45.3978	32.5919	19.3393	30.8478	29.9765	28.5007	44.0134	0.922375	0.900955	0.929131	0.934771	0.865608
chr6	1200000000	1220000000	0.785594	38	0.934784	0.859584	0.0195179	4.57e-05	8.8e-06	2.16e-05																			11.2325	7.36625	6.1877	6.16785	22.5848	6.16785	22.5848	49.3554	24.6301	45.1274	33.1623	19.7321	31.2599	29.916	28.7691	44.2296	0.921239	0.900448	0.924934	0.936458	0.864787
chr6	1220000000	1240000000	0.682499	51	0.915392	0.843012	0.0188324	6.2e-05	1.92e-05	7.46e-05																			10.493	6.963	5.5689	5.62895	20.8933	5.62895	20.8933	49.7944	23.9161	45.9798	32.5371	19.0719	30.227	29.7185	27.9943	43.9362	0.898457	0.869676	0.901804	0.909008	0.844183
chr6	1240000000	1260000000	0.740081	51	0.933513	0.845006	0.0189979	5.06e-05	1.43e-05	7.57e-05																			11.0161	7.1871	6.12265	6.19535	22.3914	6.19535	22.3914	49.3424	24.5121	44.9745	32.9205	20.1669	31.2305	29.8188	30.0806	43.882	0.905	0.879847	0.907426	0.919637	0.83347
chr6	1260000000	1280000000	0.704384	55	0.919953	0.84118	0.0190255	6.4e-05	1.99e-05	5.41e-05																			10.5401	6.88445	5.71885	5.793	21.5394	5.793	21.5394	49.6634	24.5801	45.675	32.8946	19.678	30.7449	29.8498	28.8447	44.2189	0.901424	0.875686	0.904408	0.916808	0.840761
chr6	1280000000	1300000000	0.750622	44	0.917946	0.846743	0.0195801	5.79e-05	8.8e-06	4.44e-05																			11.228	7.43425	6.30445	6.1092	22.4699	6.1092	22.4699	49.1279	24.7689	45.2253	32.9248	20.0296	31.0627	30.1437	28.6517	43.899	0.905074	0.880159	0.907706	0.913744	0.852473
chr6	1300000000	1320000000	0.683347	68	0.9197	0.841493	0.0187056	8.44e-05	7.7e-06	3.96e-05																			10.2103	6.6929	5.42845	5.4721	20.7016	5.4721	20.7016	49.4457	24.3072	46.123	32.5826	19.2972	30.388	30.1226	28.0931	43.9942	0.891093	0.861836	0.892342	0.901138	0.826782
chr6	1320000000	1340000000	0.672398	50	0.912423	0.83715	0.0188036	5.57e-05	5.5e-06	4.92e-05																			10.2993	6.87405	5.5144	5.5923	20.7119	5.5923	20.7119	49.1645	24.0702	45.8957	32.2608	19.2201	30.1557	30.2495	27.9424	43.6108	0.897453	0.866874	0.897804	0.90963	0.834543
chr6	1340000000	1360000000	0.672343	88	0.90761	0.835663	0.0188605	3.37e-05	7.7e-06	6.93e-05																			10.051	6.75065	5.26795	5.48855	20.9117	5.48855	20.9117	49.2054	24.4088	46.1056	32.9997	19.1828	30.1184	30.0893	28.2177	43.392	0.890766	0.864599	0.890127	0.904353	0.835094
chr6	1360000000	1380000000	0.650623	63	0.900563	0.835281	0.0186474	6.99e-05	7.7e-06	4.32e-05																			10.1606	6.72335	5.25065	5.3221	20.0526	5.3221	20.0526	48.9666	23.7813	46.1889	32.0547	18.4192	29.4477	30.1715	27.5023	43.4716	0.878039	0.841724	0.872106	0.887945	0.826166
chr6	1380000000	1400000000	0.677188	64	0.895775	0.837503	0.018935	6.65e-05	1.21e-05	3.98e-05																			10.1823	6.89465	5.3695	5.40735	20.7265	5.40735	20.7265	48.7462	24.0701	45.9496	32.307	18.7008	29.8358	30.3105	27.6598	43.2857	0.864568	0.825046	0.85938	0.877041	0.827568
chr6	1400000000	1420000000	0.712851	63	0.930066	0.838501	0.0191457	5.85e-05	1.57e-05	4.47e-05																			10.6782	6.99605	5.89215	5.91635	21.6407	5.91635	21.6407	50.0157	24.4801	45.487	32.8712	19.7972	30.8313	29.7678	28.6662	44.2293	0.899195	0.872997	0.90362	0.912904	0.818737
chr6	1420000000	1440000000	0.702684	44	0.896437	0.833516	0.0190774	6.58e-05	6.6e-06	4.68e-05																			10.2372	6.8308	5.5116	5.43635	20.9414	5.43635	20.9414	48.6898	24.2789	45.9056	32.4729	19.0023	30.3651	30.7697	27.9246	43.6951	0.856162	0.817513	0.859842	0.866317	0.815338
chr6	1440000000	1460000000	0.567789	55	0.856049	0.802323	0.0183479	0.000149	2.87e-05	4.21e-05																			9.7446	6.72385	4.94055	5.0337	18.6934	5.0337	18.6934	47.8383	23.3697	45.8876	31.1081	18.3008	28.955	30.3214	27.8891	42.3235	0.827181	0.777713	0.798657	0.8218	0.787019
chr6	1460000000	1480000000	0.616768	51	0.901336	0.8274	0.0185109	9.89e-05	1.37e-05	5.12e-05																			10.2575	6.93645	5.54355	5.48105	20.0951	5.48105	20.0951	48.7754	23.7945	45.5724	31.5082	18.502	28.951	29.7596	27.9714	42.8743	0.877473	0.83943	0.875009	0.887488	0.818326
chr6	1480000000	1500000000	0.663381	61	0.906587	0.838116	0.0189014	7.7e-05	1.66e-05	2.45e-05																			10.6479	7.20765	5.92945	5.93575	21.2461	5.93575	21.2461	49.0894	23.909	45.6253	32.7271	18.9547	29.4083	29.035	27.26	43.0243	0.871678	0.836733	0.871158	0.886429	0.827887
chr6	1500000000	1520000000	0.667016	45	0.902006	0.833804	0.0189434	4.74e-05	8.8e-06	3.28e-05																			10.0737	6.8871	5.31385	5.4738	20.6396	5.4738	20.6396	49.1949	23.4139	45.5605	32.044	18.4867	29.6066	29.8024	27.4678	43.4608	0.878254	0.845589	0.874186	0.887119	0.824067
chr6	1520000000	1540000000	0.632078	79	0.904409	0.831275	0.0187776	0.000325	0.0001037	0.0001399																			10.3249	7.0744	5.8107	5.7609	20.5228	5.7609	20.5228	48.2476	23.8556	45.0494	31.8774	19.4215	29.8959	29.5313	27.7956	43.0443	0.860062	0.823344	0.846526	0.864236	0.802508
chr6	1540000000	1560000000	0.491691	60	0.831961	0.788314	0.0179075	7.14e-05	9.5e-06	2.04e-05																			9.1451	6.64395	4.891	4.90655	17.4833	4.90655	17.4833	45.8377	22.7723	44.7235	29.8362	18.0946	29.3844	32.5938	27.2584	40.4108	0.789202	0.752396	0.776336	0.808098	0.776621
chr6	1560000000	1580000000	0.588624	81	0.889387	0.822586	0.0183646	0.0001109	1.57e-05	2.88e-05																			9.93315	6.86195	5.41065	5.53765	20.1831	5.53765	20.1831	49.0315	23.4422	45.9342	31.9115	18.1477	28.6383	29.2766	27.0528	42.3735	0.82973	0.78067	0.815343	0.837016	0.783132
chr6	1580000000	1600000000	0.639598	66	0.895411	0.81984	0.0187702	5.82e-05	1.78e-05	3.99e-05																			10.2577	6.83695	5.4406	5.63655	20.8874	5.63655	20.8874	49.5526	24.0517	45.4171	32.1933	18.996	29.8526	29.7935	28.0731	43.5984	0.833671	0.79193	0.824419	0.844513	0.784062
chr6	1600000000	1620000000	0.64052	75	0.914227	0.837005	0.018346	0.0001948	8.4e-05	8.25e-05																			10.4844	7.0958	5.6618	5.8826	21.0572	5.8826	21.0572	49.0124	23.6247	45.3936	32.2215	18.9883	29.3923	29.2682	27.9651	43.167	0.870714	0.833997	0.863976	0.879752	0.817139
chr6	1620000000	1640000000	0.663462	62	0.906241	0.84247	0.0184327	0.0001515	5.18e-05	2.96e-05																			10.676	7.186	5.8189	6.01635	21.5053	6.01635	21.5053	48.9391	23.9297	45.4682	32.3482	19.0175	29.7669	29.288	27.9014	43.2729	0.868589	0.833441	0.86542	0.880749	0.831826
chr6	1640000000	1660000000	0.681797	37	0.909014	0.85145	0.0190329	0.0001677	2.76e-05	3e-05																			10.3818	7.06405	5.71305	5.771	21.4571	5.771	21.4571	48.739	24.092	45.313	32.4308	19.0998	29.827	29.6626	27.6743	43.3202	0.839135	0.79284	0.835107	0.851629	0.811781
chr6	1660000000	1680000000	0.657038	45	0.91079	0.842285	0.0186163	4.18e-05	1.32e-05	3.18e-05																			10.0524	6.7959	5.32285	5.3882	20.2652	5.3882	20.2652	48.8058	23.6448	45.898	32.1253	18.712	29.397	30.072	27.0524	43.0669	0.859858	0.822608	0.861078	0.874647	0.811879
chr6	1680000000	1700000000	0.702531	68	0.929707	0.848434	0.0196269	4.65e-05	5.5e-06	4.95e-05																			11.2735	7.5368	6.1416	6.36175	22.404	6.36175	22.404	49.0305	24.1266	45.4001	32.7261	19.2872	30.241	28.9759	28.0008	43.7878	0.877653	0.848218	0.878261	0.894567	0.811604
chr6	1700000000	1720000000	0.640686	77	0.890299	0.832979	0.018364	5.57e-05	1.32e-05	4.14e-05																			10.2083	7.02235	5.5646	5.6515	20.5711	5.6515	20.5711	48.6717	23.8463	46.0026	31.9938	18.4951	29.0844	29.7134	27.2495	43.071	0.852959	0.811435	0.839644	0.858038	0.815565
chr6	1720000000	1740000000	0.691646	67	0.924777	0.834264	0.0192405	0.0001182	2.81e-05	9.59e-05																			12.1783	8.15485	7.03985	7.1162	21.7763	7.1162	21.7763	49.3434	24.8419	44.8293	32.9395	20.8295	30.544	28.7351	28.6954	43.6244	0.870472	0.84637	0.872053	0.88682	0.804563
chr6	1740000000	1760000000	0.676927	78	0.897342	0.831675	0.0189287	0.000243	8.48e-05	5.93e-05																			10.4281	7.01805	5.6489	5.67525	21.1034	5.67525	21.1034	49.0892	24.2422	45.9483	32.6296	18.826	29.6483	29.7692	27.6512	43.4164	0.852512	0.81782	0.84994	0.85827	0.807992
chr6	1760000000	1780000000	0.670391	87	0.892743	0.839233	0.0194452	7.9e-05	7.9e-06	1.44e-05																			10.9483	7.36975	6.127	6.4221	22.3012	6.4221	22.3012	48.8895	24.0204	45.0924	32.886	19.4682	29.9796	28.6144	28.0571	43.0576	0.855437	0.831757	0.847752	0.843656	0.835642
chr6	1780000000	1800000000	0.709576	50	0.911154	0.842472	0.0191452	9.41e-05	2.38e-05	4.64e-05																			10.6859	7.20045	5.87675	5.98765	22.0436	5.98765	22.0436	49.1153	24.0187	44.9036	32.5993	19.2002	30.2819	29.6186	27.9784	43.8777	0.889784	0.854884	0.892025	0.896035	0.842409
chr6	1800000000	1820000000	0.704056	40	0.901265	0.84026	0.0190777	4.23e-05	8.9e-06	3.12e-05																			10.6657	7.2329	5.80395	5.73135	21.4158	5.73135	21.4158	48.4316	23.8176	45.5209	32.132	18.7704	29.7624	30.0124	27.5129	43.3858	0.884668	0.856544	0.887087	0.89662	0.845747
chr6	1820000000	1840000000	0.732849	54	0.93207	0.851467	0.019358	6.13e-05	1.43e-05	4.28e-05																			10.6421	7.1711	5.9321	6.0046	22.4601	6.0046	22.4601	49.6127	24.2767	45.1247	32.6728	19.4199	30.4386	29.4415	28.3367	44.374	0.909024	0.882812	0.91613	0.923862	0.850295
chr6	1840000000	1860000000	0.684581	70	0.913681	0.827387	0.0187365	6.01e-05	1.43e-05	3.72e-05																			10.8134	7.20575	5.93315	5.9203	21.7782	5.9203	21.7782	49.3554	24.2705	45.5348	32.4142	18.9325	29.8192	29.2343	28.3716	43.8769	0.861762	0.830021	0.858934	0.871677	0.7811
chr6	1860000000	1880000000	0.697697	81	0.911768	0.843566	0.0189625	5.42e-05	1.11e-05	3.13e-05																			10.7562	7.3828	6.062	6.0959	22.4829	6.0959	22.4829	48.9719	24.1886	45.0079	32.7139	19.3893	29.9796	29.2696	28.1917	43.4424	0.869134	0.835217	0.866092	0.888505	0.831693
chr6	1880000000	1900000000	0.718411	68	0.895533	0.838747	0.0185169	2.31e-05	9.9e-06	2.04e-05																			10.7849	7.3559	5.91065	5.95605	21.6284	5.95605	21.6284	48.3548	24.4298	45.4401	32.462	18.9566	30.1413	30.2181	28.1659	43.5275	0.834051	0.795237	0.825865	0.829943	0.815916
chr6	1900000000	1920000000	0.705893	47	0.915541	0.833069	0.0188919	7.35e-05	1.32e-05	4.82e-05																			10.9242	7.32985	6.05945	6.1064	22.3218	6.1064	22.3218	48.9357	24.2029	45.1042	32.5225	19.4133	30.3578	29.4268	28.5368	44.0069	0.882513	0.850118	0.886167	0.895595	0.818326
chr6	1920000000	1940000000	0.761617	45	0.920256	0.85017	0.0191521	5.58e-05	1.32e-05	2.88e-05																			11.3222	7.59055	6.4222	6.38305	23.1703	6.38305	23.1703	48.3844	24.2635	44.6022	32.7651	19.5862	30.7781	29.5968	28.4321	43.8477	0.876567	0.841843	0.88163	0.893418	0.834216
chr6	1940000000	1960000000	0.79685	46	0.928848	0.859799	0.0190566	4.34e-05	4.4e-06	2.43e-05																			11.0081	7.49345	6.18015	6.25025	23.3459	6.25025	23.3459	48.435	24.3118	44.7619	32.7131	19.3043	30.8965	29.9264	28.3054	44.2345	0.908916	0.884069	0.915586	0.924523	0.861418
chr6	1960000000	1980000000	0.706197	90	0.913693	0.841502	0.0195264	5.13e-05	1.21e-05	3.36e-05																			11.1939	7.4586	6.3772	6.49165	22.9421	6.49165	22.9421	49.4115	24.0921	44.3804	32.9628	19.7611	30.5346	28.6101	28.6671	44.1326	0.887373	0.861526	0.890565	0.903429	0.839245
chr6	1980000000	2000000000	0.716319	66	0.915991	0.841036	0.0193963	0.0001972	4.9e-05	5.03e-05																			11.136	7.5028	6.36255	6.42385	22.7204	6.42385	22.7204	49.3914	24.1356	44.2146	32.675	19.4044	29.9585	28.5551	28.1924	43.84	0.865908	0.839328	0.861985	0.876505	0.816745
chr6	2000000000	2020000000	0.754955	59	0.921135	0.844342	0.0192861	0.0002315	3.4e-05	3.5e-05																			11.3064	7.6135	6.3936	6.36415	23.0692	6.36415	23.0692	48.956	24.4566	44.7113	32.8299	19.4569	30.4776	29.439	28.4371	43.9044	0.872057	0.839016	0.875778	0.887299	0.819492
chr6	2020000000	2040000000	0.773466	59	0.932303	0.847115	0.0189941	7.06e-05	1.1e-05	3.48e-05																			11.6151	7.78825	6.7439	6.93075	24.1968	6.93075	24.1968	49.005	24.3003	43.816	32.7283	20.1437	30.9531	28.6384	29.1462	44.293	0.909633	0.884431	0.910433	0.918443	0.844748
chr6	2040000000	2060000000	0.85447	49	0.935772	0.856848	0.020177	6.44e-05	8.8e-06	2.76e-05																			12.8316	8.5814	7.67045	7.74455	25.4983	7.74455	25.4983	48.4167	24.6434	43.1569	33.4146	20.7193	31.5002	28.3835	29.2254	43.9915	0.916791	0.896161	0.921695	0.929541	0.868169
chr6	2060000000	2080000000	0.783876	74	0.93679	0.849714	0.0194057	6.68e-05	1.65e-05	3.36e-05																			11.7182	7.8823	7.0359	7.05315	24.7412	7.05315	24.7412	48.8595	24.322	43.8413	33.0339	20.1924	30.8956	28.2448	29.0001	44.0365	0.911801	0.891565	0.919359	0.923613	0.846899
chr6	2080000000	2100000000	0.775121	76	0.930116	0.834799	0.0191921	7.94e-05	3.57e-05	3.96e-05																			11.7416	7.9117	6.7924	7.05525	23.5209	7.05525	23.5209	49.2786	24.2021	43.866	32.4881	19.7451	30.5309	28.4825	29.2115	44.2231	0.90832	0.884669	0.908469	0.920108	0.834165
chr6	2100000000	2107675556	0.718446	23	0.928336	0.846352	0.0190565	3.28e-05	8.6e-06	2.5e-05																			11.4872	7.77338	6.82504	6.9535	24.0784	6.9535	24.0784	49.4471	24.405	43.8267	32.3567	19.3294	29.8503	28.0154	28.9167	43.9546	0.884685	0.857006	0.885936	0.901276	0.825698
chr7	0	20000000	0.818585	54	0.933466	0.849211	0.019738	0.0001444	4.3e-05	3.98e-05																			12.1346	8.06255	7.0501	7.2571	24.9344	7.2571	24.9344	49.0033	24.334	43.2178	33.0223	20.2239	31.1674	28.1611	29.403	44.5714	0.916791	0.895717	0.918944	0.927868	0.857196
chr7	20000000	40000000	0.809552	51	0.939532	0.851776	0.0196553	6.83e-05	1.54e-05	4.12e-05																			12.266	8.3567	7.5201	7.42375	25.0691	7.42375	25.0691	48.774	24.6293	43.3987	32.9383	20.5048	31.0843	28.3798	29.3606	44.1416	0.923959	0.905153	0.926953	0.933074	0.859915
chr7	40000000	60000000	0.780109	37	0.922937	0.84804	0.0194516	5.18e-05	3.3e-06	2.77e-05																			11.2452	7.59205	6.39815	6.4698	23.3707	6.4698	23.3707	48.8058	24.2478	44.3054	32.6756	19.5349	30.4943	29.1213	28.3518	44.1138	0.89632	0.869089	0.900472	0.911156	0.844119
chr7	60000000	80000000	0.758669	48	0.922107	0.848634	0.0193257	5.41e-05	7.7e-06	2.97e-05																			11.4425	7.67125	6.5766	6.68685	23.6132	6.68685	23.6132	48.563	24.2469	44.0969	32.6555	19.819	30.7013	28.9581	28.8072	43.9145	0.903045	0.879201	0.907956	0.915163	0.854442
chr7	80000000	100000000	0.735944	69	0.916108	0.838522	0.0193651	5.8e-05	1.68e-05	4.44e-05																			11.6609	7.86245	6.9005	6.83575	23.3837	6.83575	23.3837	48.9109	24.5669	44.1766	32.717	19.8912	30.3861	28.6816	28.6335	43.7972	0.900327	0.875741	0.906202	0.910577	0.842368
chr7	100000000	120000000	0.700419	81	0.904086	0.834958	0.0192946	0.0001115	2.02e-05	5.65e-05																			11.704	7.8402	7.44615	7.1332	22.7527	7.1332	22.7527	48.8602	24.3284	44.3902	32.5547	20.1236	29.9594	28.2036	28.8547	43.6287	0.883531	0.850488	0.881194	0.892022	0.833339
chr7	120000000	140000000	0.814522	61	0.931488	0.855848	0.0199994	4.44e-05	9.4e-06	1.92e-05																			11.9351	8.0051	7.1615	7.16495	24.7606	7.16495	24.7606	48.4228	24.8371	43.8069	33.4716	20.7398	31.6013	29.0124	29.3697	43.9207	0.89257	0.865156	0.895622	0.903905	0.838523
chr7	140000000	160000000	0.789293	80	0.917043	0.841535	0.0199282	8.55e-05	1.21e-05	3.12e-05																			11.779	7.8641	7.0701	7.01285	24.1926	7.01285	24.1926	48.916	24.3576	43.7032	32.9162	20.1033	30.8162	28.8824	28.6257	44.2933	0.880413	0.852574	0.882413	0.892372	0.831004
chr7	160000000	180000000	0.756039	50	0.924542	0.850378	0.0193892	6.15e-05	8.8e-06	2.52e-05																			11.2369	7.54065	6.45335	6.4673	23.3884	6.4673	23.3884	48.8394	24.0995	44.3603	32.5647	19.6565	30.3693	28.8406	28.1861	44.0341	0.880824	0.854123	0.879931	0.895352	0.829219
chr7	180000000	200000000	0.7268	61	0.915586	0.827201	0.0193187	6.52e-05	1.44e-05	3.6e-05																			10.7773	7.3452	6.0205	6.11685	22.4737	6.11685	22.4737	49.2934	24.2984	44.8182	32.5682	19.6047	30.4614	29.6396	28.9184	43.7785	0.878793	0.849379	0.872046	0.892018	0.807267
chr7	200000000	220000000	0.705984	51	0.928399	0.848978	0.0190952	4.72e-05	1.32e-05	3.1e-05																			10.778	7.1647	5.9721	6.2397	22.6221	6.2397	22.6221	49.4277	24.0563	44.8319	33.0022	19.6088	30.5107	29.2198	28.4523	43.9841	0.891718	0.866107	0.890908	0.906903	0.836254
chr7	220000000	240000000	0.711212	70	0.920403	0.833018	0.0193473	0.0001255	4.85e-05	6.91e-05																			10.859	7.23525	6.1528	6.29175	22.7935	6.29175	22.7935	49.5528	24.1474	44.7212	32.8552	19.6872	30.5114	28.9491	28.6268	43.9291	0.896841	0.868847	0.901439	0.9069	0.813055
chr7	240000000	260000000	0.767714	64	0.927946	0.84659	0.0195088	6.04e-05	4.4e-06	4.18e-05																			11.0488	7.3381	6.2275	6.24945	23.1083	6.24945	23.1083	49.025	24.4966	44.7127	32.967	19.8716	31.1773	29.5901	28.8157	44.2305	0.899496	0.876206	0.904765	0.915546	0.838769
chr7	260000000	280000000	0.723463	78	0.920321	0.841642	0.0188792	6.42e-05	1.86e-05	3e-05																			10.9405	7.29035	5.9837	6.2172	22.4879	6.2172	22.4879	49.2916	24.121	44.846	32.7784	19.7005	30.5885	29.5408	28.8318	43.8128	0.890377	0.863303	0.88976	0.907007	0.832358
chr7	280000000	300000000	0.715034	60	0.925507	0.832416	0.0189702	7.21e-05	1.9e-05	5.34e-05																			11.1445	7.33795	6.0917	6.26955	22.7764	6.26955	22.7764	49.3351	24.21	44.504	32.6786	19.892	30.7471	29.2859	28.9541	44.0204	0.897178	0.871753	0.897073	0.909989	0.81679
chr7	300000000	320000000	0.645762	70	0.908285	0.827484	0.0188716	0.0002085	0.0001063	0.0001134																			10.6191	7.00605	5.70745	5.8011	21.0913	5.8011	21.0913	49.5939	24.0238	45.5767	32.3162	18.9622	29.5215	29.2528	28.1125	43.6735	0.880105	0.848932	0.882623	0.892031	0.819427
chr7	320000000	340000000	0.690313	46	0.907976	0.830775	0.0190266	4.9e-05	2.13e-05	5.91e-05																			11.0137	7.40495	6.0959	6.12505	22.0419	6.12505	22.0419	49.1823	24.0543	44.9534	32.2781	19.026	29.7736	29.2207	27.9817	43.6887	0.875408	0.84287	0.874857	0.881311	0.808775
chr7	340000000	360000000	0.704758	52	0.912811	0.842167	0.0186129	0.000191	5e-05	5.7e-05																			10.6264	7.20485	5.7428	5.87355	21.4672	5.87355	21.4672	49.0578	24.2035	45.6095	32.6006	19.0572	30.144	29.8382	28.0638	43.675	0.883473	0.850786	0.882901	0.892101	0.831953
chr7	360000000	380000000	0.71128	66	0.896536	0.833577	0.0185461	6.67e-05	1.21e-05	2.76e-05																			10.5081	7.15745	5.6919	5.74315	21.2866	5.74315	21.2866	48.7522	23.9691	45.5215	32.1465	18.4864	29.6683	29.9807	27.696	43.7965	0.869822	0.831812	0.869423	0.875484	0.827259
chr7	380000000	400000000	0.735086	62	0.919338	0.838429	0.0192559	4.74e-05	1.65e-05	2.4e-05																			10.8588	7.1988	6.0089	6.07505	22.3019	6.07505	22.3019	49.0193	24.3148	45.3006	32.8969	19.8719	30.6393	29.4564	28.3779	43.7049	0.893606	0.869126	0.901031	0.905042	0.829198
chr7	400000000	420000000	0.719239	37	0.91469	0.84766	0.0188833	2.84e-05	7.7e-06	1.56e-05																			10.8722	7.35195	5.95585	5.9777	21.83	5.9777	21.83	48.8505	24.0477	45.5704	32.3679	18.8745	30.1019	29.9695	27.6421	43.724	0.870841	0.833825	0.864355	0.892592	0.837785
chr7	420000000	440000000	0.694378	60	0.893835	0.834163	0.0190608	2.35e-05	4.4e-06	1.54e-05																			10.6138	7.29055	5.92345	5.98635	21.9823	5.98635	21.9823	48.8556	24.4159	45.8035	32.5287	18.5692	29.6617	29.4898	27.4865	43.2398	0.875901	0.844156	0.869209	0.885389	0.835239
chr7	440000000	460000000	0.710145	35	0.888168	0.830042	0.0188266	0.0001392	2.34e-05	5.33e-05																			10.5419	7.1134	5.54855	5.55045	21.1135	5.55045	21.1135	48.8412	24.0836	45.9612	32.2933	18.6137	29.8621	30.1912	27.6386	43.5943	0.862645	0.818734	0.858481	0.870003	0.815807
chr7	460000000	480000000	0.625055	87	0.893674	0.824316	0.0188084	3.71e-05	1.21e-05	3.86e-05																			10.7887	7.5051	6.0064	6.2172	21.5809	6.2172	21.5809	48.2741	24.1282	45.4205	32.3608	19.3451	29.6628	29.349	28.3228	42.6426	0.860626	0.821648	0.859902	0.863821	0.809153
chr7	480000000	500000000	0.668003	83	0.902182	0.83779	0.018994	0.000105	8.8e-06	3.99e-05																			10.3117	6.9371	5.64625	5.63925	20.97	5.63925	20.97	49.1859	24.1638	45.5624	32.5667	19.1139	29.8453	29.6386	27.9042	43.6273	0.87048	0.831657	0.867686	0.883607	0.826196
chr7	500000000	520000000	0.678687	78	0.899903	0.828772	0.0189977	4.55e-05	9.9e-06	4.68e-05																			10.3988	6.93725	5.6858	5.7479	21.1335	5.7479	21.1335	49.1992	23.9104	45.5361	32.4563	20.1624	29.8803	29.2578	28.2361	43.7385	0.86903	0.83888	0.867778	0.883314	0.817552
chr7	520000000	540000000	0.681177	46	0.898377	0.830694	0.0195526	5.06e-05	1.66e-05	4.1e-05																			10.209	6.8081	5.5313	5.4785	20.9017	5.4785	20.9017	48.8999	24.1728	45.7025	32.334	19.0725	29.9403	30.2598	28.0274	43.7396	0.868553	0.834737	0.87218	0.886327	0.812036
chr7	540000000	560000000	0.614696	81	0.881878	0.816486	0.0187701	9.7e-05	1.78e-05	5.78e-05																			10.1549	6.97045	5.49365	5.52365	20.5707	5.52365	20.5707	49.1397	23.6375	46.1033	32.2043	18.2952	28.9524	29.4319	27.1145	42.8683	0.850429	0.807013	0.849051	0.857593	0.806467
chr7	560000000	580000000	0.621415	96	0.895845	0.821255	0.0190805	9.3e-05	3.16e-05	7.83e-05																			10.0238	6.67035	5.31655	5.3979	20.455	5.3979	20.455	49.6138	23.8149	45.6352	32.1418	18.7763	29.5205	29.4788	28.0519	43.801	0.863113	0.819557	0.856733	0.871187	0.78776
chr7	580000000	600000000	0.677981	63	0.912761	0.831175	0.018966	7.69e-05	1.21e-05	4.8e-05																			10.5414	7.03715	5.89995	5.83475	21.4986	5.83475	21.4986	49.3064	24.2231	45.2426	32.4582	19.5303	30.2087	29.7693	28.438	43.6465	0.882976	0.853258	0.884306	0.894661	0.813746
chr7	600000000	620000000	0.620408	46	0.877959	0.821563	0.0182485	0.0001043	1.88e-05	4.07e-05																			9.6983	6.80895	5.2102	5.21025	19.8298	5.21025	19.8298	48.3087	23.8976	46.6859	31.8459	17.8806	28.714	30.0083	26.8862	42.69	0.845907	0.798449	0.844837	0.848627	0.809762
chr7	620000000	640000000	0.644773	66	0.878981	0.819443	0.0184369	8.43e-05	2.1e-05	7.07e-05																			10.1302	6.91785	5.3981	5.4349	20.4045	5.4349	20.4045	48.6795	23.9584	45.5881	31.8966	18.4317	29.2618	30.1877	27.5272	43.0065	0.864611	0.821636	0.861346	0.875375	0.810905
chr7	640000000	660000000	0.684013	51	0.905863	0.838771	0.0188954	5.47e-05	1.21e-05	3.12e-05																			10.2341	6.8907	5.42075	5.47795	20.8706	5.47795	20.8706	49.1052	24.3425	46.0365	32.47	18.8686	29.8901	30.3763	27.8662	43.3971	0.867753	0.834903	0.870277	0.884337	0.823276
chr7	660000000	680000000	0.626307	64	0.890155	0.808415	0.0192045	8.41e-05	2.33e-05	5.76e-05																			10.066	6.84975	5.45175	5.5813	20.8165	5.5813	20.8165	49.5124	23.808	45.3828	32.0391	18.7865	29.4855	29.4435	27.9629	43.4863	0.86157	0.814611	0.85268	0.868059	0.784644
chr7	680000000	700000000	0.590688	92	0.861153	0.798855	0.0182364	4.5e-05	1.32e-05	3.48e-05																			10.166	7.02965	5.5559	5.6248	19.3944	5.6248	19.3944	47.4994	23.5956	45.3835	31.3665	19.423	30.1337	30.3588	28.3268	42.3711	0.841737	0.792842	0.837995	0.850051	0.796579
chr7	700000000	720000000	0.6543	72	0.900632	0.831663	0.0187302	6.14e-05	1.32e-05	5.35e-05																			10.2357	6.7916	5.5071	5.4768	20.8275	5.4768	20.8275	49.303	24.1907	45.6147	32.3576	19.0007	29.874	30.0089	28.0328	43.4288	0.859567	0.821143	0.857913	0.874596	0.813929
chr7	720000000	740000000	0.56016	58	0.865249	0.807318	0.0181395	1.9e-05	4.4e-06	2.9e-05																			9.6927	6.62985	5.22345	5.24985	19.1641	5.24985	19.1641	46.6746	23.8759	44.7806	31.3958	20.6499	31.1094	30.2349	31.4383	42.27	0.834125	0.791178	0.823828	0.840261	0.79577
chr7	740000000	760000000	0.712695	58	0.909782	0.828843	0.0190237	7.17e-05	1.66e-05	4.68e-05																			10.9022	7.33415	6.0344	5.9619	21.6936	5.9619	21.6936	48.9828	24.3498	45.3956	32.759	19.5311	30.6792	29.9939	28.4519	43.6565	0.86707	0.83299	0.866692	0.877262	0.805717
chr7	760000000	780000000	0.607386	81	0.894374	0.80919	0.0187662	7.54e-05	2.2e-05	5.88e-05																			9.77865	6.5977	5.1564	5.27205	20.0034	5.27205	20.0034	49.5266	23.6217	46.0977	32.0201	18.5028	28.9323	29.4451	27.4852	43.3567	0.855647	0.817561	0.850967	0.86719	0.773151
chr7	780000000	800000000	0.705284	52	0.913907	0.841755	0.0192062	9.07e-05	1.31e-05	5.88e-05																			10.7303	7.2238	6.02705	5.93665	21.3987	5.93665	21.3987	48.6889	24.3332	45.4825	32.6031	19.3487	30.4547	29.9545	28.17	43.6255	0.888974	0.858155	0.897147	0.90257	0.83969
chr7	800000000	820000000	0.637462	95	0.905739	0.827146	0.0186219	5.54e-05	1.1e-05	3.96e-05																			10.7451	7.07685	5.7955	5.9383	21.2425	5.9383	21.2425	49.5279	24.0336	45.382	32.5513	19.2662	29.7544	29.1047	28.518	43.3225	0.859928	0.823763	0.85663	0.877399	0.801398
chr7	820000000	840000000	0.662426	69	0.911588	0.817814	0.018662	7.49e-05	1.56e-05	6.85e-05																			10.3742	6.8836	5.60745	5.63815	20.8719	5.63815	20.8719	50.1746	24.2753	45.876	32.5329	19.0619	29.9507	29.6008	28.1646	44.1106	0.868034	0.829483	0.868176	0.87865	0.780963
chr7	840000000	860000000	0.66648	61	0.922266	0.825635	0.0186393	9.67e-05	3.48e-05	5.32e-05																			10.3208	6.8943	5.6049	5.6524	21.1283	5.6524	21.1283	49.6848	24.3223	45.5975	32.5902	19.457	29.9892	29.7077	28.5063	43.7223	0.880673	0.847939	0.880944	0.892886	0.796123
chr7	860000000	880000000	0.707712	46	0.922854	0.842212	0.0194127	0.0003658	0.0001277	0.0001141																			10.773	7.2584	6.0458	5.83145	21.3568	5.83145	21.3568	49.2081	24.529	45.8964	32.9119	19.2303	30.3018	29.7257	28.2188	43.7075	0.899232	0.868971	0.905591	0.909626	0.840106
chr7	880000000	900000000	0.686195	62	0.921376	0.843144	0.0184939	7.15e-05	1.32e-05	5.11e-05																			10.6183	7.12895	5.7605	5.8303	21.3791	5.8303	21.3791	49.1833	24.0376	45.8164	32.3665	19.1089	30.0087	29.5952	28.1088	43.5647	0.906521	0.880216	0.914971	0.920287	0.850423
chr7	900000000	920000000	0.650383	58	0.908484	0.827773	0.0188586	6.96e-05	1.87e-05	6.25e-05																			10.3638	6.96485	5.6757	5.6809	21.0801	5.6809	21.0801	49.4903	24.0344	45.5515	32.2443	19.0249	29.867	29.3734	27.998	43.7355	0.879365	0.846136	0.887803	0.890495	0.811688
chr7	920000000	940000000	0.734928	46	0.918183	0.843247	0.0196955	5.93e-05	1.32e-05	5.42e-05																			11.0263	7.33915	6.12145	6.0389	21.7978	6.0389	21.7978	49.4344	24.6155	45.5198	32.9716	19.8158	30.7705	29.5926	28.673	43.9817	0.88732	0.856249	0.892141	0.901973	0.837092
chr7	940000000	960000000	0.700459	58	0.916529	0.841118	0.0187773	4.52e-05	1.43e-05	2.88e-05																			10.7534	7.21915	5.9409	5.96195	21.7863	5.96195	21.7863	49.364	24.2398	45.2306	32.6163	19.2531	30.1498	29.5789	28.3467	43.796	0.892814	0.864129	0.899813	0.913429	0.84524
chr7	960000000	980000000	0.746806	52	0.932942	0.859389	0.0188669	0.0001431	2.83e-05	3.24e-05																			11.0165	7.32505	5.89385	6.03765	22.0414	6.03765	22.0414	49.1944	24.3866	45.2721	32.6587	19.4122	30.62	29.8249	28.5154	43.959	0.907877	0.879449	0.910832	0.923181	0.856313
chr7	980000000	1000000000	0.735578	50	0.925152	0.846361	0.0194502	6.38e-05	1.1e-05	4.22e-05																			11.026	7.28405	6.24525	6.1839	22.2203	6.1839	22.2203	49.4191	24.3673	45.3807	32.8579	19.6698	30.6505	29.1626	28.8285	43.8638	0.90466	0.876039	0.909577	0.918863	0.850438
chr7	1000000000	1020000000	0.784797	25	0.922914	0.842762	0.0202555	5.85e-05	1.88e-05	3.57e-05																			13.286	8.8873	7.62825	7.83345	22.6636	7.83345	22.6636	48.6287	25.0467	44.588	32.5326	20.784	30.8819	28.9869	28.5957	43.8491	0.899817	0.877121	0.904097	0.914444	0.850611
chr7	1020000000	1040000000	0.710323	36	0.925989	0.841639	0.0204142	5.31e-05	3.32e-05	3.08e-05																			14.5489	9.8676	8.42915	9.094	23.1977	9.094	23.1977	48.0725	25.5626	43.0975	33.1498	23.2665	32.1916	28.8291	30.0496	43.4027	0.91067	0.894157	0.912586	0.92945	0.858175
chr7	1040000000	1060000000	0.768646	33	0.923416	0.8444	0.02014	4.09e-05	1.1e-05	2.88e-05																			11.2037	7.3941	6.18965	6.2052	22.6575	6.2052	22.6575	49.2415	24.6072	45.2659	32.9582	19.5951	31.0657	29.6608	28.6101	44.081	0.914955	0.890311	0.922461	0.930388	0.85441
chr7	1060000000	1080000000	0.797774	24	0.939159	0.859539	0.0191897	3.27e-05	8.8e-06	3.38e-05																			11.2485	7.413	6.2821	6.329	23.0516	6.329	23.0516	49.2278	24.6308	45.0423	33.128	19.8945	31.2919	29.7444	28.7508	44.3598	0.91712	0.893284	0.923806	0.934966	0.861705
chr7	1080000000	1100000000	0.740142	50	0.925375	0.844965	0.0190573	5.27e-05	7.7e-06	3.36e-05																			10.8712	7.16065	5.9056	5.955	22.1511	5.955	22.1511	49.7039	24.5965	45.4926	33.1103	19.9187	31.0884	29.8042	28.9714	44.2596	0.903707	0.876259	0.906504	0.919034	0.841386
chr7	1100000000	1120000000	0.704083	58	0.91826	0.828414	0.0186511	6.52e-05	2.42e-05	4.48e-05																			10.6017	6.96275	5.6596	5.7889	21.4039	5.7889	21.4039	49.6086	24.5331	45.7108	32.8839	19.688	30.6299	29.7418	28.9128	43.6506	0.894599	0.865444	0.894965	0.909554	0.820961
chr7	1120000000	1140000000	0.716701	67	0.924787	0.842005	0.0194587	5.5e-05	1.56e-05	4.56e-05																			10.7277	7.08335	5.96285	5.849	21.76	5.849	21.76	49.8639	24.6378	45.7342	32.944	19.5013	30.7598	29.54	28.7734	44.1166	0.877746	0.84763	0.875679	0.89374	0.809842
chr7	1140000000	1160000000	0.692218	34	0.909087	0.839279	0.0185516	6.17e-05	1.79e-05	4.56e-05																			10.2513	6.9158	5.395	5.45135	20.7858	5.45135	20.7858	49.2219	24.1116	46.0665	32.4014	18.7875	30.1168	30.2793	27.8099	43.6819	0.870799	0.834654	0.870334	0.881742	0.814955
chr7	1160000000	1180000000	0.703635	30	0.911361	0.847072	0.0184389	3.57e-05	8.8e-06	1.68e-05																			10.6044	7.0948	5.2939	5.33875	20.1992	5.33875	20.1992	48.6381	24.2121	46.7947	31.9996	18.1181	29.7193	30.9032	27.243	43.4082	0.896587	0.864536	0.902087	0.907518	0.848104
chr7	1180000000	1200000000	0.708112	42	0.921077	0.840991	0.0188314	3.59e-05	1.1e-05	1.56e-05																			10.4817	6.9822	5.63205	5.76955	21.5468	5.76955	21.5468	49.2743	24.276	45.6631	32.6891	19.5549	30.6507	30.0447	28.5947	43.9841	0.893238	0.866099	0.899638	0.909031	0.831995
chr7	1200000000	1220000000	0.715389	51	0.923691	0.846114	0.0189551	8.14e-05	1.21e-05	5.04e-05																			10.6454	7.0154	5.77205	5.73645	21.3732	5.73645	21.3732	49.3734	24.4807	45.8205	32.8756	19.5231	30.631	30.1974	28.1353	43.8728	0.88298	0.851241	0.881746	0.894843	0.82071
chr7	1220000000	1240000000	0.771615	39	0.925638	0.84861	0.0192285	5.17e-05	1.54e-05	4.08e-05																			11.0901	7.3117	6.10445	6.0066	22.307	6.0066	22.307	48.9122	24.4265	45.2487	32.9193	19.7163	30.9628	30.2325	28.3464	43.9376	0.869298	0.833102	0.866018	0.880235	0.802288
chr7	1240000000	1260000000	0.651462	77	0.903431	0.830207	0.0185479	5.35e-05	1.92e-05	5.04e-05																			10.2269	6.8062	5.4131	5.5778	20.5307	5.5778	20.5307	49.103	23.8828	46.1523	32.171	18.915	29.4565	29.6383	27.6182	43.624	0.858346	0.813913	0.860639	0.874001	0.79572
chr7	1260000000	1280000000	0.580152	85	0.881937	0.818912	0.0181142	3.99e-05	5.5e-06	1.44e-05																			10.4575	7.20975	5.42765	5.60825	20.0763	5.60825	20.0763	48.6996	23.8052	46.181	32.0204	18.2067	28.3663	29.3846	27.0235	42.0759	0.836891	0.782962	0.825745	0.849721	0.798414
chr7	1280000000	1300000000	0.665418	61	0.910097	0.839782	0.0185075	2.62e-05	4.4e-06	2.04e-05																			10.4587	6.9736	5.6191	5.52325	20.5231	5.52325	20.5231	48.4522	24.1754	45.9965	32.2692	19.1437	29.8424	30.3674	27.5963	43.2058	0.874157	0.83884	0.877704	0.894638	0.830139
chr7	1300000000	1320000000	0.601957	63	0.882272	0.807164	0.0187654	3.89e-05	1.1e-05	3.12e-05																			10.3221	6.995	5.4291	5.4756	19.8276	5.4756	19.8276	49.0391	23.7688	45.9318	31.9739	18.7216	29.1436	29.7691	27.3114	42.9866	0.847626	0.809521	0.85256	0.858436	0.799356
chr7	1320000000	1340000000	0.695329	47	0.913963	0.840478	0.0191847	6.59e-05	6.6e-06	3.12e-05																			10.8961	7.3238	5.9744	5.97095	21.4189	5.97095	21.4189	48.8539	24.3521	45.5171	32.4442	19.1919	30.0242	29.7771	27.8032	43.3087	0.878071	0.842831	0.881535	0.897608	0.823398
chr7	1340000000	1360000000	0.639671	62	0.901048	0.830407	0.0185044	3.46e-05	8.8e-06	2.76e-05																			10.1226	6.72145	5.23685	5.3584	20.0362	5.3584	20.0362	49.0448	23.909	46.3265	31.935	18.2156	29.2414	30.0447	27.4801	43.4868	0.870382	0.831991	0.868308	0.882117	0.819678
chr7	1360000000	1380000000	0.640675	53	0.888834	0.817124	0.0191217	5.25e-05	1.43e-05	3.74e-05																			10.2053	6.8687	5.504	5.5607	20.8461	5.5607	20.8461	49.4199	24.0035	46.1163	32.3125	18.6691	29.3824	29.5219	27.8124	43.2149	0.862014	0.821673	0.857966	0.875905	0.808165
chr7	1380000000	1400000000	0.634505	77	0.889288	0.830357	0.018781	7.24e-05	1.1e-05	4.72e-05																			9.8973	6.6949	5.2618	5.2594	20.1147	5.2594	20.1147	48.6803	23.8334	46.1848	31.9234	18.552	29.3295	30.3839	27.5256	43.0872	0.864911	0.823841	0.864601	0.874476	0.825002
chr7	1400000000	1420000000	0.676205	50	0.909418	0.836592	0.0185871	9.5e-05	1.26e-05	4.09e-05																			10.3476	6.9473	5.4765	5.59955	20.7323	5.59955	20.7323	48.7174	24.0832	46.1082	32.2381	18.8592	29.6612	30.2699	27.9697	43.2651	0.872834	0.835423	0.874264	0.888884	0.830578
chr7	1420000000	1440000000	0.60162	45	0.868865	0.806076	0.0187845	6.79e-05	8.8e-06	5.37e-05																			10.4928	7.24345	5.87815	5.9944	20.4903	5.9944	20.4903	47.7381	24.2217	44.9362	31.9391	20.2281	30.8635	30.3802	29.7923	42.1412	0.826034	0.782379	0.807557	0.828	0.793908
chr7	1440000000	1460000000	0.543543	77	0.896229	0.828955	0.0192178	0.0002333	5.14e-05	0.0001079																			10.8439	7.5332	5.98545	6.0686	20.6449	6.0686	20.6449	49.2548	23.6544	45.0598	31.6728	18.2817	28.0155	28.4925	26.6087	42.4211	0.856221	0.821466	0.855469	0.859286	0.818212
chr7	1460000000	1480000000	0.592758	75	0.886558	0.825576	0.0184944	0.0001093	1.78e-05	4.6e-05																			10.2363	7.06225	5.54955	5.5922	20.3447	5.5922	20.3447	48.733	23.7272	45.6639	31.6667	18.117	28.6179	29.394	27.4965	42.5966	0.839176	0.79648	0.84009	0.846423	0.801347
chr7	1480000000	1500000000	0.673857	35	0.90137	0.832117	0.0186164	4.21e-05	7.7e-06	2.88e-05																			10.4209	7.09055	5.62895	5.70425	20.8053	5.70425	20.8053	48.3434	24.0885	45.8474	32.2638	18.8793	29.5788	29.9053	27.3088	42.8582	0.879421	0.843882	0.88275	0.893309	0.829269
chr7	1500000000	1520000000	0.658758	67	0.909312	0.832743	0.0191561	4.29e-05	5.5e-06	2.52e-05																			10.3727	6.91005	5.7156	5.7235	20.9953	5.7235	20.9953	49.105	23.8632	45.4918	32.3379	19.1158	30.5569	31.0077	28.4024	43.6786	0.878851	0.848043	0.881231	0.892782	0.814239
chr7	1520000000	1540000000	0.6222	80	0.894099	0.835499	0.0187784	6.52e-05	1.43e-05	3.98e-05																			10.3294	7.00445	5.67765	5.6831	20.6397	5.6831	20.6397	48.4125	23.6077	45.7308	32.194	18.6831	29.4936	30.3149	27.219	42.6295	0.856895	0.825748	0.855836	0.863519	0.828517
chr7	1540000000	1560000000	0.594337	82	0.895768	0.82913	0.0185463	0.0001366	1.54e-05	2.85e-05																			10.5233	7.14475	5.97915	5.8879	20.7025	5.8879	20.7025	48.3749	24.0939	45.3513	31.7215	18.7338	28.8751	29.2161	27.6029	42.7478	0.876759	0.846938	0.880406	0.888929	0.823387
chr7	1560000000	1580000000	0.622944	65	0.910211	0.830369	0.0184485	5.69e-05	6.7e-06	7.66e-05																			10.2276	6.9381	5.53955	5.65435	21.0057	5.65435	21.0057	48.9487	24.015	45.0412	31.8568	22.8101	29.2543	29.6548	27.995	43.0383	0.878167	0.838539	0.87312	0.88606	0.808721
chr7	1580000000	1600000000	0.660806	64	0.915099	0.837974	0.0184933	5.91e-05	1.39e-05	5.08e-05																			10.5178	7.04755	5.78005	5.8451	21.408	5.8451	21.408	49.2852	24.1707	45.6097	32.4329	19.265	30.1502	29.5957	28.1826	43.7899	0.877061	0.846962	0.873889	0.88643	0.820519
chr7	1600000000	1620000000	0.60229	79	0.885511	0.812631	0.018733	0.0001869	3.47e-05	6.14e-05																			10.295	6.9356	5.6809	5.7324	20.7451	5.7324	20.7451	49.3177	23.876	45.7159	32.0018	18.6971	28.9445	28.9481	27.7319	43.3216	0.854593	0.809906	0.856044	0.864256	0.79964
chr7	1620000000	1640000000	0.635156	85	0.916763	0.808641	0.0189352	0.0001131	4.8e-05	8.53e-05																			12.7022	8.5632	7.4165	7.76105	21.7228	7.76105	21.7228	49.3587	25.107	44.3504	32.9195	21.5572	30.4976	28.0983	29.1447	43.2163	0.896194	0.871608	0.89769	0.906761	0.814444
chr7	1640000000	1660000000	0.649223	96	0.894438	0.825902	0.0190024	8.8e-05	2.15e-05	4.48e-05																			10.6874	7.315	6.0755	6.12205	21.7246	6.12205	21.7246	49.2578	24.2026	45.2079	32.9065	19.3543	29.511	28.6497	27.859	43.1249	0.861343	0.818954	0.850231	0.860161	0.810841
chr7	1660000000	1680000000	0.701577	57	0.9216	0.825745	0.0187132	5e-05	2.33e-05	5.25e-05																			10.5633	7.1006	5.90975	5.99745	22.3177	5.99745	22.3177	49.486	24.5941	45.0731	32.8224	19.787	30.6744	29.4977	28.7247	44.1331	0.871586	0.835904	0.873861	0.886975	0.763284
chr7	1680000000	1700000000	0.683593	87	0.912335	0.825455	0.0187738	9.98e-05	2.58e-05	2.8e-05																			10.7013	7.30595	6.3111	6.1624	22.511	6.1624	22.511	49.117	24.2858	45.1112	32.7434	19.1808	29.5922	28.9618	28.3144	43.2824	0.865941	0.831208	0.856182	0.88031	0.802618
chr7	1700000000	1720000000	0.68926	72	0.911116	0.840569	0.0190246	0.0001316	4.76e-05	0.000127																			10.5091	7.01405	5.99085	5.99365	22.1227	5.99365	22.1227	49.477	23.9073	45.0222	32.7377	19.4984	30.2163	29.1981	28.3889	43.9267	0.885059	0.85084	0.885125	0.896507	0.838621
chr7	1720000000	1740000000	0.728174	74	0.919246	0.829073	0.018895	5.54e-05	1.76e-05	5.28e-05																			11.0692	7.36285	6.17725	6.41345	22.8748	6.41345	22.8748	49.1266	24.5255	44.8	33.1068	20.1715	31.1212	29.4729	29.05	43.9916	0.895756	0.864684	0.89533	0.906123	0.825746
chr7	1740000000	1760000000	0.723576	59	0.903585	0.830758	0.0187969	8.11e-05	1.66e-05	3.49e-05																			10.7559	7.2837	6.1562	6.11475	22.4773	6.11475	22.4773	48.7941	24.3377	45.0912	32.724	19.4606	30.2166	29.5829	28.2228	43.6673	0.885482	0.853417	0.891581	0.900767	0.840259
chr7	1760000000	1780000000	0.690807	56	0.90754	0.840212	0.0185011	4.75e-05	8.8e-06	5.95e-05																			10.6446	7.21835	5.7703	5.88135	21.3594	5.88135	21.3594	48.956	24.0702	45.2644	32.2274	19.0767	30.1626	29.862	28.1187	43.9515	0.887846	0.857969	0.899503	0.906362	0.842887
chr7	1780000000	1800000000	0.747522	34	0.923419	0.848318	0.0194382	3.36e-05	1.32e-05	2.88e-05																			10.9959	7.39215	6.3424	6.3001	22.9591	6.3001	22.9591	48.9907	24.4825	44.6848	32.9512	19.8555	30.8931	29.5656	28.567	44.0596	0.902739	0.874108	0.90772	0.916032	0.850965
chr7	1800000000	1820000000	0.667614	93	0.900609	0.827766	0.0190959	7.29e-05	2.14e-05	6.26e-05																			10.8359	7.29595	5.9678	6.08625	21.9674	6.08625	21.9674	49.2764	23.8868	44.7799	32.3648	19.2203	29.8184	28.9566	28.2265	43.9126	0.865732	0.830103	0.867507	0.87561	0.804126
chr7	1820000000	1840000000	0.682215	77	0.906528	0.833355	0.0192754	0.0001371	2.68e-05	4.08e-05																			10.5368	7.08265	5.8399	5.90895	21.6574	5.90895	21.6574	49.5525	24.1504	45.1165	32.4525	18.9666	29.6159	29.235	27.9922	44.0016	0.87065	0.833147	0.868876	0.87783	0.814982
chr7	1840000000	1860000000	0.782637	49	0.928703	0.844975	0.0195908	5.23e-05	8.8e-06	2.67e-05																			11.3528	7.62215	6.62875	6.58555	23.572	6.58555	23.572	48.7854	24.5148	44.4077	33.1951	20.079	31.0931	29.4322	28.663	43.9933	0.90169	0.875072	0.905864	0.918197	0.838229
chr7	1860000000	1880000000	0.694349	83	0.913072	0.828808	0.019102	0.0002181	6.28e-05	4.05e-05																			10.7406	7.2097	5.98785	6.11545	22.457	6.11545	22.457	49.2787	24.2128	44.8926	32.4999	19.4216	30.0391	28.9928	28.3106	43.7055	0.846985	0.810491	0.844492	0.854392	0.772534
chr7	1880000000	1900000000	0.736848	58	0.92548	0.833769	0.0193532	4.69e-05	5.5e-06	3.02e-05																			11.3049	7.5534	6.3967	6.58925	23.0566	6.58925	23.0566	49.4006	24.0745	44.1506	32.8646	20.1138	30.7035	28.8434	29.0309	43.8784	0.860974	0.824909	0.861312	0.889776	0.800908
chr7	1900000000	1920000000	0.750448	39	0.910638	0.83632	0.018847	4.28e-05	5.5e-06	1.44e-05																			11.5884	7.8966	6.32795	6.62615	22.7399	6.62615	22.7399	48.2998	24.1517	44.5859	32.7955	19.7649	30.6975	29.37	28.754	43.6977	0.874271	0.835337	0.871148	0.88237	0.821797
chr7	1920000000	1940000000	0.797956	50	0.937963	0.863166	0.019607	3.35e-05	7.8e-06	1.68e-05																			12.2443	8.1706	6.9405	7.0754	23.9035	7.0754	23.9035	48.6555	24.3137	43.823	32.7612	19.9781	30.8652	28.8359	28.8228	44.0319	0.917538	0.898307	0.919796	0.928843	0.8695
chr7	1940000000	1960000000	0.795398	47	0.933038	0.860257	0.0193168	2.99e-05	7.4e-06	1.32e-05																			11.8517	7.9204	6.72305	6.8467	23.9432	6.8467	23.9432	48.6153	24.5642	44.169	33.0494	20.0001	31.0165	29.1959	28.9206	43.9923	0.90308	0.877555	0.906985	0.918918	0.859967
chr7	1960000000	1980000000	0.774126	62	0.919088	0.847823	0.0193161	6e-05	8.8e-06	2.52e-05																			11.6428	7.78705	6.6231	6.67555	23.2228	6.67555	23.2228	48.6312	24.1353	44.2856	32.7442	19.5348	30.32	29.1467	28.3046	43.8272	0.871736	0.829527	0.863866	0.881917	0.825547
chr7	1980000000	2000000000	0.761755	53	0.917048	0.850744	0.0189548	5.28e-05	6.6e-06	3.96e-05																			11.0134	7.33285	6.1942	6.2006	23.0023	6.2006	23.0023	48.9787	24.2307	44.7052	32.7794	19.2543	30.5531	29.506	28.2441	44.0684	0.887653	0.856222	0.886345	0.900142	0.844892
chr7	2000000000	2020000000	0.786588	60	0.921441	0.849409	0.0194113	5.24e-05	1.24e-05	2.56e-05																			11.6975	7.8956	6.6622	6.74745	23.7415	6.74745	23.7415	48.444	24.2175	44.0148	32.7841	19.7135	30.6648	29.1994	28.4325	43.9492	0.900405	0.87604	0.905667	0.913007	0.852938
chr7	2020000000	2040000000	0.730985	88	0.923421	0.831002	0.0192051	0.0001696	7.62e-05	8.69e-05																			11.2429	7.5481	6.47825	6.61545	23.4601	6.61545	23.4601	49.3958	24.2143	44.2692	32.5172	19.6267	30.2112	28.3826	28.9351	44.1666	0.901647	0.874812	0.907126	0.910547	0.827606
chr7	2040000000	2060000000	0.796782	61	0.927907	0.857601	0.0191505	1.05e-05	0	8.4e-06																			11.4546	7.8751	6.63095	6.92165	24.1836	6.92165	24.1836	48.8002	23.8194	43.4177	32.7028	19.5217	30.6201	28.3878	28.5296	44.8079	0.883773	0.852679	0.87241	0.901825	0.847766
chr7	2060000000	2080000000	0.771818	65	0.921919	0.83739	0.0193872	6.28e-05	8.8e-06	2.64e-05																			11.7703	7.85435	6.88185	7.08695	24.0892	7.08695	24.0892	49.2593	24.0258	43.7526	32.6284	19.6179	30.456	27.9914	28.7899	44.584	0.874797	0.846099	0.876592	0.887957	0.818109
chr7	2080000000	2082168759	0.745371	15	0.924449	0.844379	0.018974	3.87e-05	0	2.21e-05																			11.354	7.52366	6.88182	6.92746	24.3185	6.92746	24.3185	48.9944	23.7883	43.606	32.2959	19.5296	30.4243	27.7223	29.0143	44.2746	0.813183	0.79043	0.826763	0.802661	0.792912
chr8	0	20000000	0.800203	63	0.931838	0.849998	0.0197125	4.75e-05	1.43e-05	2.16e-05																			11.8946	7.9796	6.96905	7.0772	24.2914	7.0772	24.2914	49.0005	24.3006	43.5932	32.899	20.1627	31.1024	28.5871	29.0179	44.2672	0.894171	0.867892	0.899073	0.905653	0.836802
chr8	20000000	40000000	0.771285	56	0.93442	0.851251	0.019855	7.14e-05	8.8e-06	2.64e-05																			11.7918	7.8089	6.9788	6.8773	23.8561	6.8773	23.8561	49.0211	24.5384	44.041	33.0755	20.3102	31.0334	28.7111	28.9742	44.2094	0.908013	0.881868	0.915122	0.922659	0.853313
chr8	40000000	60000000	0.745097	86	0.930523	0.842066	0.0196354	7.39e-05	9.9e-06	3e-05																			11.5562	7.64775	6.73095	6.81505	24.1077	6.81505	24.1077	49.4025	24.0167	43.7148	32.548	20.0275	30.778	28.1978	29.1159	44.3893	0.909917	0.884227	0.916331	0.919693	0.840035
chr8	60000000	80000000	0.78776	66	0.922267	0.855377	0.0197153	0.0001601	4.6e-05	4.67e-05																			11.4062	7.7336	6.66405	6.59685	23.7064	6.59685	23.7064	48.8903	24.4326	44.4155	33.2321	19.9488	30.8964	29.1036	28.4597	43.8456	0.894743	0.863965	0.898569	0.909097	0.855561
chr8	80000000	100000000	0.800342	34	0.922868	0.859147	0.0194251	2.42e-05	4.4e-06	1.2e-05																			11.822	7.9854	6.767	6.8425	24.0044	6.8425	24.0044	48.5945	24.3483	44.1598	32.8983	19.566	30.55	28.9259	28.4786	43.8603	0.878695	0.843498	0.882734	0.890424	0.85121
chr8	100000000	120000000	0.74887	68	0.921665	0.832549	0.0192802	4.42e-05	8.9e-06	4.45e-05																			11.0164	7.28925	6.11755	6.2516	22.8751	6.2516	22.8751	49.1994	24.2753	44.6781	32.9166	19.8822	31.0008	29.3669	29.1075	44.2963	0.898397	0.872411	0.90246	0.910294	0.824958
chr8	120000000	140000000	0.75501	58	0.916704	0.849898	0.0194727	4.55e-05	7.7e-06	3.12e-05																			11.0577	7.45675	6.2096	6.2452	22.7395	6.2452	22.7395	48.7531	24.4203	44.991	32.5763	19.1733	30.3411	29.4226	28.2655	43.8325	0.888696	0.852585	0.887618	0.902396	0.84766
chr8	140000000	160000000	0.709044	67	0.892166	0.821112	0.0192648	8.89e-05	7.7e-06	4.2e-05																			10.7498	7.28375	5.91445	6.01115	22.2715	6.01115	22.2715	49.0821	23.9468	44.7794	32.0408	18.9721	29.8546	29.4811	28.0737	44.0472	0.83529	0.792443	0.829471	0.850059	0.791088
chr8	160000000	180000000	0.731724	67	0.919353	0.854303	0.0190623	4.2e-05	6.6e-06	3.12e-05																			11.0433	7.5093	6.51115	6.3269	22.8091	6.3269	22.8091	48.8347	24.57	44.8558	32.781	19.4735	30.2451	29.1349	27.9753	43.6937	0.889457	0.860035	0.898553	0.90591	0.851946
chr8	180000000	200000000	0.668529	41	0.905272	0.823366	0.0193579	5.85e-05	1.76e-05	2.76e-05																			10.8736	7.4153	5.87275	6.0807	21.5529	6.0807	21.5529	49.0226	24.0462	45.1472	32.1457	18.8761	29.7671	29.4671	28.2523	43.3635	0.884098	0.850768	0.883894	0.888024	0.814448
chr8	200000000	220000000	0.692785	89	0.914692	0.842697	0.0196494	0.0002424	5.95e-05	4.82e-05																			10.7759	7.1369	6.0588	6.04215	21.8806	6.04215	21.8806	49.2821	23.94	44.9884	32.4524	19.1443	29.9849	29.2127	28.2064	44.0291	0.881253	0.848334	0.878792	0.893957	0.826725
chr8	220000000	240000000	0.679449	57	0.888867	0.822093	0.0189674	5.07e-05	1.44e-05	1.92e-05																			10.3008	6.9553	5.62235	5.72505	21.3739	5.72505	21.3739	49.0139	24.0174	45.4067	32.1335	18.8983	29.5312	29.556	28.2322	43.443	0.872553	0.833455	0.870583	0.886274	0.816402
chr8	240000000	260000000	0.701214	54	0.894827	0.839396	0.0187415	6.32e-05	1.43e-05	2.28e-05																			10.6288	7.2435	5.82575	5.7926	21.4225	5.7926	21.4225	48.5877	24.2341	45.881	32.3394	18.7478	29.664	30.1617	27.3766	43.2336	0.864545	0.825206	0.863515	0.86965	0.83361
chr8	260000000	280000000	0.715863	38	0.884234	0.835234	0.0189417	4.42e-05	5.5e-06	3.75e-05																			10.2864	7.00425	5.3228	5.3575	20.6219	5.3575	20.6219	48.7373	23.8958	46.0553	31.924	18.18	29.684	30.5012	27.4008	43.6369	0.864095	0.824522	0.859074	0.874369	0.834609
chr8	280000000	300000000	0.693632	73	0.908599	0.83847	0.0185614	3.46e-05	9.9e-06	5.23e-05																			10.4048	7.00525	5.5819	5.6569	21.0067	5.6569	21.0067	49.0543	23.9385	45.6613	32.472	18.9306	29.877	30.0174	27.7503	43.8004	0.886922	0.852172	0.89221	0.893458	0.840436
chr8	300000000	320000000	0.656092	66	0.897111	0.830222	0.0186822	7.61e-05	1.2e-05	9.33e-05																			10.3364	6.91865	5.50235	5.54195	20.7126	5.54195	20.7126	49.2778	24.2195	45.9532	32.1527	18.9025	29.682	29.888	28.0177	43.8175	0.880191	0.839857	0.879037	0.890098	0.829916
chr8	320000000	340000000	0.722678	48	0.899325	0.836334	0.0187478	5.99e-05	8.8e-06	3.12e-05																			10.5793	7.22995	5.6974	5.84375	21.5534	5.84375	21.5534	48.5896	24.0505	45.7807	32.2821	18.7337	29.9367	30.0831	27.6139	43.3677	0.887219	0.853268	0.88999	0.895841	0.846159
chr8	340000000	360000000	0.70481	66	0.918041	0.844959	0.0188398	7.92e-05	2.04e-05	2.08e-05																			10.6822	7.1844	5.93365	5.9693	21.9258	5.9693	21.9258	49.1089	24.2244	45.3849	32.4717	19.0947	30.1747	29.5861	28.0747	43.6812	0.911965	0.889939	0.920437	0.925026	0.857641
chr8	360000000	380000000	0.701337	27	0.909213	0.846123	0.018494	9.79e-05	1.43e-05	1.46e-05																			10.8345	7.4092	5.935	6.10935	22.1071	6.10935	22.1071	48.5423	24.0821	45.0915	32.4962	19.0992	30.2137	29.9742	27.6222	43.4427	0.896012	0.854976	0.907066	0.89497	0.854503
chr8	380000000	400000000	0.743058	63	0.913866	0.831059	0.0193058	0.000122	2.38e-05	3.24e-05																			10.9109	7.2851	6.05355	6.31475	23.0352	6.31475	23.0352	49.2557	24.0757	44.4905	32.7034	19.6691	30.8882	29.3992	28.8724	44.3669	0.904265	0.876415	0.909173	0.916696	0.843767
chr8	400000000	420000000	0.738766	38	0.915058	0.837515	0.0193074	4.81e-05	1.54e-05	3.84e-05																			10.7988	7.236	5.91595	6.06295	22.2858	6.06295	22.2858	49.0817	24.575	44.9607	32.8599	19.7965	30.9139	29.8376	28.6257	43.9415	0.898038	0.867822	0.903767	0.908545	0.843139
chr8	420000000	440000000	0.672264	65	0.913555	0.838176	0.0186143	9.64e-05	2.71e-05	4.79e-05																			10.5445	6.9916	5.6231	5.75385	21.2306	5.75385	21.2306	49.1245	24.0455	45.8575	32.4004	18.9739	29.7789	29.6937	27.7982	43.6337	0.900886	0.871936	0.909536	0.91311	0.849333
chr8	440000000	460000000	0.71077	48	0.898651	0.835076	0.0185885	6.35e-05	1.54e-05	2.52e-05																			10.6211	7.1063	5.6558	5.8183	21.4962	5.8183	21.4962	48.5381	24.0932	45.8088	32.3912	19.1001	29.9625	30.1103	27.851	43.4466	0.86933	0.827015	0.867815	0.879707	0.824158
chr8	460000000	480000000	0.69014	85	0.919556	0.845113	0.0195496	9.85e-05	2.24e-05	2.04e-05																			11.1626	7.32985	6.3987	6.35215	22.4271	6.35215	22.4271	49.4015	24.464	45.426	32.9564	19.6188	30.2762	28.9892	28.6856	43.7358	0.903529	0.872127	0.90906	0.914708	0.85465
chr8	480000000	500000000	0.66174	78	0.894259	0.823129	0.0189341	0.0001684	4.18e-05	3.96e-05																			10.4029	6.98485	5.67215	5.75395	21.2916	5.75395	21.2916	49.5302	23.8343	45.5159	32.4102	18.9545	29.631	29.3615	27.8435	43.5259	0.875351	0.835558	0.875206	0.885514	0.825673
chr8	500000000	520000000	0.604541	81	0.879729	0.824414	0.0182529	0.0001122	3.09e-05	0.000103																			10.1248	7.09565	5.63435	5.50465	20.2316	5.50465	20.2316	48.5555	23.6637	45.6259	31.6534	18.0717	28.4631	29.47	26.8821	42.3201	0.856891	0.810896	0.84403	0.85643	0.817105
chr8	520000000	540000000	0.655793	77	0.90504	0.825089	0.019106	0.0002789	3.06e-05	5.07e-05																			10.4377	6.97895	5.67095	5.7863	21.6105	5.7863	21.6105	49.3248	24.0702	45.5498	32.1915	19.055	29.801	29.2634	28.1737	43.6312	0.87481	0.83827	0.866999	0.877412	0.814908
chr8	540000000	560000000	0.618947	88	0.889691	0.828155	0.0188333	0.0001179	1.32e-05	3.96e-05																			10.1029	6.8689	5.38195	5.52515	20.6181	5.52515	20.6181	49.0241	23.8431	46.0438	32.2822	18.6927	29.2829	29.687	27.5527	42.6735	0.849358	0.806015	0.842835	0.860599	0.810515
chr8	560000000	580000000	0.631941	65	0.894394	0.822352	0.018927	7.84e-05	8.8e-06	4.74e-05																			10.2304	6.87125	5.5646	5.53495	20.4788	5.53495	20.4788	49.311	24.0626	45.4785	32.2015	19.1491	29.5909	29.6758	28.0888	43.4738	0.856894	0.819887	0.853332	0.875036	0.801782
chr8	580000000	600000000	0.647863	56	0.864298	0.821687	0.0185813	4.86e-05	1.21e-05	2.04e-05																			10.0123	6.8395	5.2383	5.2494	19.9121	5.2494	19.9121	48.2058	23.8044	46.4162	31.745	17.9025	28.9698	30.8161	26.8769	42.9444	0.810817	0.759646	0.793767	0.816621	0.795898
chr8	600000000	620000000	0.622576	64	0.889016	0.823539	0.0189967	0.0002647	0.0001247	9.49e-05																			10.2637	6.8692	5.56885	5.5727	20.3284	5.5727	20.3284	49.3419	23.6858	45.7646	32.014	18.3646	29.0892	29.5165	27.3733	43.2782	0.847821	0.803786	0.842929	0.861825	0.801483
chr8	620000000	640000000	0.623842	81	0.880823	0.817378	0.0187451	0.0001179	1.54e-05	5.2e-05																			10.6608	7.25225	5.7866	5.7399	20.4093	5.7399	20.4093	48.7723	23.9438	45.7126	31.9334	18.4879	28.974	29.3273	27.5004	42.9327	0.843604	0.803043	0.833921	0.844462	0.802708
chr8	640000000	660000000	0.627263	84	0.889303	0.833633	0.0190493	0.0001979	0.0001126	7.71e-05																			10.2739	6.984	5.4698	5.5878	20.5741	5.5878	20.5741	48.9177	24.0151	46.2527	32.1372	18.2194	28.9356	29.5223	27.354	42.7505	0.850956	0.816442	0.835675	0.851761	0.821076
chr8	660000000	680000000	0.632663	56	0.882787	0.824625	0.0183936	0.000384	0.000144	9.25e-05																			10.0954	6.9034	5.52315	5.47305	20.2113	5.47305	20.2113	48.5012	24.0646	46.0898	32.2193	18.5236	29.2434	30.317	27.3664	43.1641	0.834876	0.785464	0.832755	0.850902	0.80024
chr8	680000000	700000000	0.636937	79	0.881408	0.817283	0.0189522	5.07e-05	1.43e-05	0.0001715																			10.39	7.01185	5.6778	5.68785	21.0433	5.68785	21.0433	48.7303	23.946	45.6292	32.1411	18.6164	29.5465	29.7939	27.5181	43.2313	0.834834	0.790872	0.83809	0.852751	0.791014
chr8	700000000	720000000	0.667334	42	0.898434	0.817017	0.0187114	4.57e-05	1.43e-05	3.6e-05																			9.983	6.71185	5.2862	5.38875	20.638	5.38875	20.638	49.4763	23.9557	45.683	32.2306	18.914	30.036	30.1946	28.5693	43.904	0.863972	0.824952	0.861988	0.88427	0.803682
chr8	720000000	740000000	0.668292	68	0.913328	0.820103	0.0192026	5.7e-05	1.21e-05	3.84e-05																			10.2665	6.81845	5.4002	5.61395	20.956	5.61395	20.956	50.0613	24.3311	45.6741	32.5413	19.6963	30.509	29.8298	29.2528	44.243	0.86614	0.833936	0.868239	0.884747	0.789909
chr8	740000000	760000000	0.659116	77	0.901859	0.821709	0.0193048	6e-05	1.88e-05	4.42e-05																			10.0645	6.65515	5.404	5.5015	20.7931	5.5015	20.7931	49.6538	24.0209	45.6509	32.6793	19.2647	30.1141	29.4147	28.2918	43.8329	0.874631	0.838895	0.873584	0.883927	0.810738
chr8	760000000	780000000	0.61751	48	0.893762	0.813356	0.018663	3.61e-05	8.8e-06	2.88e-05																			10.045	6.8528	5.59935	5.55285	20.1017	5.55285	20.1017	47.628	23.6985	44.6555	31.5262	20.0358	31.0526	30.9839	31.0462	42.447	0.822351	0.77256	0.784696	0.826307	0.746056
chr8	780000000	800000000	0.678085	55	0.905176	0.836978	0.0193093	5.72e-05	1.65e-05	6.12e-05																			10.2747	6.85145	5.70215	5.4976	20.415	5.4976	20.415	47.904	24.1279	45.1154	32.0234	20.476	31.4092	31.3266	31.4729	43.0211	0.864276	0.827888	0.865387	0.877117	0.821388
chr8	800000000	820000000	0.669275	47	0.906798	0.832637	0.0192717	0.0001523	1.87e-05	4.47e-05																			10.1937	6.8266	5.42445	5.39035	20.3437	5.39035	20.3437	49.3137	24.3098	46.1628	32.5044	18.9888	30.0236	30.1883	27.8008	43.6487	0.882087	0.845864	0.876538	0.887591	0.823374
chr8	820000000	840000000	0.656854	44	0.911297	0.843349	0.0189784	3.79e-05	1.21e-05	4.56e-05																			10.5114	7.0391	5.8249	5.82075	20.8789	5.82075	20.8789	48.9008	24.2081	45.6022	32.7586	19.1536	29.615	29.3388	27.7477	43.2634	0.887059	0.853955	0.888945	0.896637	0.840732
chr8	840000000	860000000	0.614993	69	0.89191	0.818799	0.0188599	6.72e-05	1.63e-05	6.08e-05																			9.8611	6.63445	5.13795	5.2951	19.9621	5.2951	19.9621	49.4149	23.9103	46.1097	31.9519	18.5954	29.3749	30.056	27.6249	43.3728	0.857184	0.819929	0.848821	0.862226	0.797615
chr8	860000000	880000000	0.695859	41	0.916425	0.845965	0.0189579	7.42e-05	1.21e-05	5.8e-05																			10.2164	6.78435	5.6583	5.573	21.379	5.573	21.379	49.2692	24.2742	45.5742	32.5346	19.2959	30.3438	30.0343	28.2355	43.6831	0.896783	0.870169	0.907002	0.913062	0.846891
chr8	880000000	900000000	0.701317	63	0.918181	0.836095	0.0193057	5.18e-05	1.92e-05	6.54e-05																			11.113	7.4558	6.2075	6.1588	22.1464	6.1588	22.1464	49.196	24.617	45.2099	32.7636	19.6834	30.4063	29.7565	28.5957	43.5731	0.890052	0.86014	0.897017	0.904615	0.832746
chr8	900000000	920000000	0.708346	50	0.919959	0.842611	0.0186786	6.51e-05	5.5e-06	5.3e-05																			10.6492	7.1773	5.8977	5.9231	21.9236	5.9231	21.9236	49.2676	24.4231	45.6346	32.7699	19.7042	30.6503	29.5927	28.524	43.6672	0.889848	0.857128	0.892658	0.902108	0.827653
chr8	920000000	940000000	0.716362	46	0.924071	0.852074	0.0186835	6.83e-05	1.1e-05	4.56e-05																			10.4088	6.9465	5.66595	5.60825	21.1255	5.60825	21.1255	49.3188	24.3743	45.9685	32.5592	19.1444	30.3791	30.3198	28.2453	43.9357	0.896647	0.867431	0.903148	0.913347	0.846624
chr8	940000000	960000000	0.751391	46	0.941532	0.856432	0.018547	4.51e-05	1.1e-05	2.53e-05																			11.0227	7.34475	6.0713	6.1777	22.5767	6.1777	22.5767	49.2234	24.2301	44.9777	33.0738	20.1089	31.092	29.7206	28.7202	43.9663	0.923797	0.901455	0.933203	0.937634	0.861335
chr8	960000000	980000000	0.750367	43	0.929402	0.854014	0.0190176	6.05e-05	1.11e-05	3.74e-05																			11.3603	7.4505	6.1309	6.27345	22.3606	6.27345	22.3606	49.3886	24.2878	45.1256	32.7371	19.4958	30.7687	29.6064	28.6422	44.0351	0.919508	0.896979	0.927751	0.930991	0.866164
chr8	980000000	1000000000	0.782707	34	0.939232	0.859255	0.0192701	6.86e-05	2.1e-05	3.87e-05																			11.358	7.4705	6.18055	6.36235	22.7268	6.36235	22.7268	49.4028	24.3706	44.901	32.8844	19.8608	31.2233	29.4958	28.7572	44.4158	0.930394	0.911509	0.936651	0.942276	0.87408
chr8	1000000000	1020000000	0.736341	29	0.946109	0.861253	0.0182343	4.45e-05	9.2e-06	2.64e-05																			11.11	7.60295	6.11895	6.26055	21.604	6.26055	21.604	48.6576	23.0665	44.0453	31.0238	18.7988	29.2733	27.9242	27.2618	44.323	0.938265	0.916508	0.945448	0.946316	0.881485
chr8	1020000000	1040000000	0.77234	32	0.946002	0.865366	0.0187193	5.15e-05	1.21e-05	3.6e-05																			11.182	7.37995	6.1025	6.174	22.5608	6.174	22.5608	49.4636	24.4702	45.3486	32.7863	19.558	30.7436	29.4679	28.6959	43.8937	0.934864	0.915757	0.943554	0.946332	0.877011
chr8	1040000000	1060000000	0.682845	61	0.931327	0.841456	0.0186031	5.31e-05	1.1e-05	4.8e-05																			10.7995	7.05935	6.0103	5.9161	21.9748	5.9161	21.9748	49.9984	24.2934	45.3659	32.8317	19.9408	30.5665	29.1954	29.3564	43.7004	0.917965	0.893528	0.922947	0.928411	0.847142
chr8	1060000000	1080000000	0.734143	48	0.921211	0.853749	0.0193599	5.12e-05	1.54e-05	4.68e-05																			10.9818	7.3436	6.0697	5.9723	21.8558	5.9723	21.8558	48.9875	24.6395	45.4791	32.7281	19.4129	30.6159	29.7891	28.315	43.8995	0.89237	0.86026	0.896085	0.906548	0.850309
chr8	1080000000	1100000000	0.626054	68	0.886362	0.823172	0.018396	5.47e-05	1.58e-05	4.1e-05																			10.2111	6.99085	5.29965	5.35225	19.9017	5.35225	19.9017	49.0275	24.2115	46.818	32.157	18.3113	29.2258	30.2661	27.432	42.7403	0.871407	0.831387	0.872507	0.883053	0.824239
chr8	1100000000	1120000000	0.692806	60	0.917187	0.829793	0.0192865	4.62e-05	1.43e-05	4.94e-05																			10.4831	6.9925	5.804	5.903	22.2028	5.903	22.2028	49.7161	24.2789	45.0022	32.8593	20.0032	30.9472	29.5344	29.2	43.9401	0.896273	0.87075	0.902491	0.914438	0.82435
chr8	1120000000	1140000000	0.688455	64	0.90566	0.833283	0.0194002	9.19e-05	5.23e-05	0.0003194																			10.3861	6.94095	5.50395	5.5088	20.9382	5.5088	20.9382	48.9638	24.0948	45.8026	32.1234	18.7435	29.9261	30.0989	27.9691	43.6626	0.870416	0.83265	0.871953	0.879573	0.81004
chr8	1140000000	1160000000	0.68036	57	0.903436	0.834763	0.0182585	6.83e-05	1.71e-05	2.65e-05																			10.2036	6.8953	5.36585	5.36705	20.2289	5.36705	20.2289	48.9244	24.0149	46.4175	32.0543	18.3546	29.5801	30.5682	27.4195	43.4519	0.868999	0.82706	0.863003	0.877825	0.813323
chr8	1160000000	1180000000	0.702548	51	0.924178	0.83668	0.0188778	5.49e-05	2.09e-05	3.98e-05																			10.888	7.24885	6.08245	5.9759	21.7384	5.9759	21.7384	49.3691	24.6678	45.5181	32.8745	19.8305	30.7111	29.7632	28.9684	43.6998	0.892171	0.861307	0.898592	0.905555	0.826618
chr8	1180000000	1200000000	0.696145	75	0.919447	0.850821	0.018981	6.93e-05	1.8e-05	2.88e-05																			10.3738	6.918	5.5458	5.6362	21.0953	5.6362	21.0953	48.9136	24.6872	46.7107	33.0232	19.1848	30.1557	30.2947	28.0386	43.1556	0.889338	0.860072	0.886449	0.900325	0.843331
chr8	1200000000	1220000000	0.630911	81	0.905627	0.825571	0.018585	5.42e-05	1.21e-05	5.71e-05																			10.1814	6.79755	5.47665	5.57735	20.8786	5.57735	20.8786	49.3331	24.168	45.79	32.4445	19.4128	30.0566	29.8776	28.2255	43.5455	0.871522	0.838828	0.868486	0.879111	0.805715
chr8	1220000000	1240000000	0.665413	75	0.903693	0.829209	0.0187926	6.72e-05	1.44e-05	4.94e-05																			10.4569	6.98525	5.622	5.63495	20.8003	5.63495	20.8003	48.8811	24.0867	45.5433	32.4966	19.468	30.1841	29.9324	28.3859	43.3967	0.878277	0.846578	0.876574	0.890377	0.818149
chr8	1240000000	1260000000	0.627478	33	0.887119	0.820394	0.017839	4.82e-05	6.6e-06	3.12e-05																			10.1075	6.84415	5.0814	5.20635	19.1777	5.20635	19.1777	48.2902	23.6664	46.1198	31.5179	18.4213	29.0893	30.6684	27.3296	43.0301	0.857102	0.812342	0.854498	0.868278	0.806239
chr8	1260000000	1280000000	0.630339	77	0.900773	0.831105	0.0183162	7.51e-05	1.65e-05	6.04e-05																			10.1007	6.87085	5.3492	5.43135	20.4505	5.43135	20.4505	48.9459	23.9287	46.0235	32.136	18.6182	29.454	29.9607	27.6761	43.2667	0.873576	0.836284	0.876178	0.883142	0.826315
chr8	1280000000	1300000000	0.619085	60	0.887786	0.824689	0.0183841	5.37e-05	9.9e-06	2.89e-05																			10.219	7.16005	5.70175	5.6459	20.5357	5.6459	20.5357	48.8531	23.9663	46.2839	31.9852	18.3671	28.6564	29.3282	27.3056	42.4145	0.873174	0.837577	0.876592	0.884681	0.825394
chr8	1300000000	1320000000	0.703716	87	0.920439	0.842754	0.0194106	2.11e-05	2.2e-06	2.16e-05																			10.8503	7.11535	6.02225	6.1733	21.861	6.1733	21.861	48.9811	23.7962	44.4402	32.8561	19.8931	30.6088	29.7577	28.819	43.7961	0.883796	0.853613	0.876999	0.900506	0.82663
chr8	1320000000	1340000000	0.715516	52	0.923964	0.852079	0.0190927	2.52e-05	2.2e-06	1.32e-05																			10.8537	7.2693	6.0763	6.2078	22.0147	6.2078	22.0147	48.759	24.0883	44.7078	32.9235	19.6164	30.5069	29.7805	28.0934	43.5588	0.876295	0.847864	0.872501	0.894189	0.827735
chr8	1340000000	1360000000	0.666016	65	0.90129	0.827449	0.0188925	0.000145	3.29e-05	5.13e-05																			10.5723	7.1024	5.84605	5.89605	21.12	5.89605	21.12	49.1715	24.199	45.5087	32.642	19.4469	30.1377	29.4734	28.2045	43.5382	0.856841	0.812521	0.850015	0.863167	0.798162
chr8	1360000000	1380000000	0.648742	66	0.903015	0.831439	0.0186487	0.0001252	2.42e-05	3.6e-05																			10.3697	6.92445	5.6049	5.6695	20.6503	5.6695	20.6503	49.2488	23.9002	45.5689	32.4734	19.3554	30.1572	29.836	28.3883	43.5541	0.858668	0.8178	0.852247	0.878565	0.79384
chr8	1380000000	1400000000	0.637522	73	0.894007	0.823911	0.0185389	4.52e-05	8.8e-06	5.64e-05																			10.0611	6.93615	5.56735	5.537	21.0353	5.537	21.0353	48.8909	23.8144	45.6072	32.2064	18.7907	29.4703	29.7369	27.7812	42.9525	0.879763	0.842695	0.87824	0.89206	0.824337
chr8	1400000000	1420000000	0.590756	66	0.887754	0.820283	0.0185833	6.94e-05	2.19e-05	3.52e-05																			9.92795	6.7806	5.3849	5.3668	19.423	5.3668	19.423	47.8794	23.9218	45.5003	31.4858	19.8829	29.8218	30.0844	29.017	42.4731	0.849354	0.807303	0.84779	0.858985	0.796035
chr8	1420000000	1440000000	0.5933	74	0.874201	0.824912	0.0185214	4.42e-05	1.21e-05	3.37e-05																			10.2623	7.0955	5.6434	5.6455	20.4596	5.6455	20.4596	48.8239	23.7494	45.6872	31.8518	18.2504	28.582	29.3479	27.2381	42.7418	0.85549	0.811868	0.845352	0.862518	0.822293
chr8	1440000000	1460000000	0.578873	76	0.887098	0.830152	0.0183398	5.01e-05	9.9e-06	3.24e-05																			10.098	6.9639	5.37645	5.4422	20.3026	5.4422	20.3026	48.5701	23.6365	45.6231	31.6286	18.2946	29.0191	30.1906	27.345	42.504	0.862309	0.828225	0.861053	0.875921	0.824057
chr8	1460000000	1480000000	0.71944	51	0.912722	0.843379	0.0187952	9.19e-05	1.66e-05	3.5e-05																			11.0412	7.47505	6.22725	6.4875	22.5845	6.4875	22.5845	48.5411	24.4372	44.9609	33.0817	19.9244	30.5822	29.6938	28.6419	43.3612	0.857532	0.826768	0.859835	0.870224	0.828326
chr8	1480000000	1500000000	0.614447	74	0.866973	0.811438	0.018656	0.0002451	7.31e-05	8.78e-05																			10.3023	7.0587	5.7392	5.7538	20.8731	5.7538	20.8731	49.1544	23.9824	45.2438	32.2012	18.9452	29.3072	29.2667	27.8363	43.0965	0.841188	0.803673	0.842221	0.854788	0.81138
chr8	1500000000	1520000000	0.606191	59	0.886135	0.83166	0.0181792	4.62e-05	1.32e-05	2.76e-05																			9.8173	6.84085	5.2479	5.36975	20.3664	5.36975	20.3664	48.5169	23.6985	46.1561	31.5953	18.0405	28.6872	29.7169	27.1162	42.5966	0.837675	0.791581	0.828489	0.837701	0.806345
chr8	1520000000	1540000000	0.665613	61	0.896429	0.834075	0.0183014	5.44e-05	1.21e-05	2.76e-05																			10.1439	6.8872	5.4854	5.497	20.7932	5.497	20.7932	48.7927	24.0748	46.173	32.2874	18.4506	29.4217	30.1206	27.6203	42.885	0.870301	0.829159	0.867272	0.882988	0.831694
chr8	1540000000	1560000000	0.649888	45	0.889082	0.826064	0.018635	9.89e-05	2.68e-05	5.15e-05																			10.4593	6.9741	5.5779	5.5684	20.7708	5.5684	20.7708	48.7586	24.034	45.4864	32.0448	18.7641	29.5735	29.8085	27.612	43.4955	0.861136	0.823674	0.861107	0.870922	0.819327
chr8	1560000000	1580000000	0.654232	94	0.916456	0.825506	0.0193579	0.0001507	3.8e-05	0.0001015																			10.9103	7.28265	6.07765	6.16245	21.9714	6.16245	21.9714	50.4466	24.1995	44.9292	32.5291	19.5404	30.1018	28.61	28.8014	44.0701	0.896475	0.867735	0.898656	0.905906	0.824784
chr8	1580000000	1600000000	0.69617	32	0.9049	0.83756	0.0187024	3.9e-05	2.2e-06	2.65e-05																			10.0715	6.7934	5.237	5.4187	20.7267	5.4187	20.7267	48.5085	23.6138	45.7967	31.8925	18.5848	29.8974	30.3779	27.9499	43.645	0.873236	0.842687	0.879612	0.89313	0.835037
chr8	1600000000	1620000000	0.660287	76	0.898459	0.833145	0.0191534	8.01e-05	1.8e-05	6.7e-05																			10.637	7.19805	5.7479	5.8303	21.5498	5.8303	21.5498	48.9346	23.931	45.2963	32.1517	18.703	29.6091	29.349	27.9105	43.5316	0.881603	0.846608	0.878774	0.893178	0.83586
chr8	1620000000	1640000000	0.737201	71	0.924782	0.843689	0.0196186	0.0001037	2.28e-05	5.76e-05																			10.9786	7.3223	6.29085	6.11685	22.322	6.11685	22.322	49.1195	24.4316	45.2176	32.8349	19.681	30.7146	29.6826	28.5637	43.9106	0.889274	0.859316	0.895262	0.902805	0.824791
chr8	1640000000	1660000000	0.697249	66	0.912612	0.836211	0.019035	0.0001497	2.81e-05	5.68e-05																			10.842	7.18575	6.06415	6.1321	22.3638	6.1321	22.3638	49.344	24.1808	44.8933	32.895	19.6667	30.3886	29.1809	28.613	43.6022	0.879888	0.844583	0.882602	0.890019	0.822527
chr8	1660000000	1680000000	0.744232	44	0.923439	0.850215	0.0192244	8.67e-05	1.21e-05	2.77e-05																			11.1441	7.3389	6.00705	6.1492	22.28	6.1492	22.28	48.6895	24.3176	45.075	32.7415	19.5291	30.6967	29.7436	28.6262	43.8314	0.887696	0.857949	0.890818	0.901314	0.838409
chr8	1680000000	1700000000	0.758884	47	0.927242	0.845184	0.0188931	0.0001386	1.69e-05	1.56e-05																			11.2488	7.52025	6.09875	6.35885	22.8462	6.35885	22.8462	49.3362	24.1515	44.762	32.663	19.5843	30.945	29.4686	28.7562	44.4414	0.880365	0.848493	0.88352	0.897059	0.820731
chr8	1700000000	1720000000	0.695377	67	0.903739	0.836008	0.0184852	6.08e-05	1.26e-05	4.68e-05																			10.3878	6.9659	5.6652	5.82475	21.3713	5.82475	21.3713	48.965	24.0316	45.5112	32.395	18.8943	29.7369	29.6924	28.0211	43.5292	0.866429	0.825511	0.865231	0.8734	0.817059
chr8	1720000000	1740000000	0.675612	76	0.916458	0.839676	0.0190612	0.0002752	6.72e-05	5.52e-05																			11.0166	7.3734	6.14595	6.3344	22.381	6.3344	22.381	49.4533	24.1923	44.7544	32.9332	19.6132	30.1773	28.9011	28.4894	43.5695	0.872926	0.833813	0.862783	0.884545	0.808239
chr8	1740000000	1760000000	0.721082	73	0.915554	0.843485	0.0186319	0.0002163	6.13e-05	4.85e-05																			11.0001	7.34635	6.06925	6.19005	22.3236	6.19005	22.3236	48.6319	23.9899	44.9002	32.6469	19.3339	30.3943	29.4389	28.3364	43.8522	0.86257	0.832911	0.862011	0.873081	0.801258
chr8	1760000000	1780000000	0.698025	75	0.905495	0.845518	0.0196011	7.37e-05	1.44e-05	3e-05																			10.8112	7.34755	6.2763	6.19575	21.8716	6.19575	21.8716	48.8633	24.3347	45.3092	32.6576	19.1968	29.9347	29.2125	27.7955	43.4952	0.869571	0.836672	0.871008	0.878613	0.839589
chr8	1780000000	1800000000	0.710458	51	0.903385	0.841707	0.0191342	6.55e-05	1.44e-05	3.6e-05																			10.7248	7.22625	5.9266	5.9192	21.6643	5.9192	21.6643	48.5552	24.0871	45.0142	32.4862	19.0982	30.1086	29.7737	27.975	43.6765	0.864769	0.826483	0.868946	0.880527	0.826566
chr8	1800000000	1820000000	0.72795	65	0.915968	0.841395	0.0193426	0.0001981	4.5e-05	5.17e-05																			11.0362	7.2751	6.2082	6.1513	22.703	6.1513	22.703	49.098	24.2011	44.7606	32.707	19.3306	30.327	29.1501	28.3883	44.0115	0.87762	0.844756	0.881437	0.889991	0.824488
chr8	1820000000	1840000000	0.732296	43	0.911648	0.845229	0.019016	0.0001145	4.62e-05	5.77e-05																			10.5478	7.014	5.59375	5.72945	21.5133	5.72945	21.5133	48.966	24.0381	45.4479	32.3454	18.8983	30.2325	29.8478	28.2082	44.1985	0.886425	0.851624	0.893312	0.904794	0.839426
chr8	1840000000	1860000000	0.735557	70	0.91197	0.838001	0.0192328	0.0001444	1.87e-05	5.9e-05																			10.8084	7.1931	6.08885	6.1203	23.1074	6.1203	23.1074	49.0986	24.1668	44.5907	32.5891	19.364	30.4136	29.2467	28.6788	44.1198	0.875059	0.843443	0.878133	0.892065	0.817529
chr8	1860000000	1880000000	0.729978	80	0.907584	0.846076	0.0195698	5.98e-05	1.54e-05	2.88e-05																			11.3224	7.8497	6.6772	6.65385	23.3979	6.65385	23.3979	48.8004	24.2367	44.1685	32.84	19.5907	30.2217	28.7018	28.0613	43.7932	0.820105	0.780235	0.801542	0.818805	0.784883
chr8	1880000000	1900000000	0.762224	66	0.924683	0.845557	0.0193815	7.79e-05	1.1e-05	3.12e-05																			11.5606	7.7355	6.7764	6.8424	23.7794	6.8424	23.7794	48.7133	24.1	43.846	32.7868	19.9222	30.7156	28.7642	28.501	43.9907	0.851806	0.811923	0.852448	0.86818	0.78269
chr8	1900000000	1920000000	0.659826	83	0.902861	0.828758	0.0191527	0.0002288	4.32e-05	4.32e-05																			11.1247	7.587	6.35915	6.53835	22.3946	6.53835	22.3946	48.5537	24.1319	44.8693	32.4227	19.0971	29.3798	28.5994	28.0855	43.2411	0.83342	0.797523	0.825686	0.837019	0.772961
chr8	1920000000	1940000000	0.756367	52	0.916997	0.845527	0.0197025	8.47e-05	9.9e-06	3.84e-05																			11.1547	7.478	6.47155	6.4627	23.3381	6.4627	23.3381	48.9734	24.1054	44.239	32.6801	19.5727	30.5638	28.9879	28.4328	44.2258	0.870041	0.832434	0.871371	0.882425	0.816567
chr8	1940000000	1960000000	0.807952	37	0.931873	0.856186	0.0193624	2.56e-05	7.7e-06	1.92e-05																			10.9898	7.3862	6.24025	6.24155	23.4727	6.24155	23.4727	48.8415	24.1725	44.4268	32.7176	19.4857	30.8542	29.7874	28.453	44.2447	0.874502	0.840513	0.880616	0.893849	0.813967
chr8	1960000000	1980000000	0.726626	72	0.911406	0.840961	0.0190687	3.4e-05	1.1e-05	3.24e-05																			11.1655	7.6091	6.4587	6.54255	23.532	6.54255	23.532	48.8248	24.0694	43.7467	32.7112	19.8055	30.4129	28.8174	28.9049	43.7724	0.854471	0.815114	0.854193	0.865138	0.79517
chr8	1980000000	2000000000	0.791567	57	0.924388	0.848872	0.0196834	3.94e-05	6.7e-06	2.64e-05																			12.239	8.13045	7.37955	7.2019	24.3202	7.2019	24.3202	48.6412	24.6837	43.6257	33.0823	20.2533	31.0138	28.7175	29.1206	43.983	0.871769	0.836901	0.877912	0.886498	0.824019
chr8	2000000000	2020000000	0.798681	39	0.924699	0.853275	0.0192102	2.33e-05	2.2e-06	2.64e-05																			11.8063	7.96575	6.8444	7.00785	24.0246	7.00785	24.0246	48.4719	24.2447	43.7895	33.1197	20.2115	30.9766	28.9535	29.0221	43.8262	0.877572	0.846812	0.882607	0.896331	0.844255
chr8	2020000000	2040000000	0.723832	73	0.921153	0.840126	0.0196582	8.55e-05	2.4e-05	3.95e-05																			11.8157	8.10615	7.0965	7.0721	24.0252	7.0721	24.0252	49.0132	24.2604	43.8582	32.4431	19.4831	29.5709	27.5962	28.6242	43.8492	0.848924	0.805146	0.853048	0.854456	0.754976
chr8	2040000000	2060000000	0.777991	66	0.919277	0.840922	0.0193672	5.91e-05	1.63e-05	2.04e-05																			11.6508	7.8072	6.6681	6.83955	23.7978	6.83955	23.7978	48.8444	24.2734	43.9229	32.8267	19.7262	30.6823	28.7643	28.7799	44.1566	0.871917	0.842513	0.876304	0.878376	0.804307
chr8	2060000000	2080000000	0.782278	68	0.922887	0.834718	0.0195736	0.0001557	8.22e-05	7.57e-05																			11.7677	7.8521	7.0102	7.03465	24.4703	7.03465	24.4703	48.9718	24.1388	43.4704	32.6644	19.9806	30.6034	28.2403	29.0144	44.2236	0.865517	0.826743	0.862002	0.877786	0.776341
chr8	2080000000	2081664469	0.700075	6	0.921974	0.866041	0.0192382	0.0003388	1.32e-05	0																			11.6163	8.35341	7.21672	7.38674	24.4462	7.38674	24.4462	48.4455	23.4051	43.0179	32.5371	19.2614	30.0228	27.9945	27.7836	44.5427	0.792199	0.756602	0.758722	0.82138	0.793832
chr9	0	20000000	0.787283	46	0.930296	0.851082	0.0193433	4.45e-05	7.7e-06	2.64e-05																			11.4749	7.7864	6.78625	6.8273	24.6812	6.8273	24.6812	48.8394	24.2538	43.6836	32.699	19.9047	30.8177	28.553	29.1251	44.4466	0.90417	0.876853	0.906375	0.917868	0.845716
chr9	20000000	40000000	0.732471	79	0.933461	0.830745	0.019223	8.41e-05	9.9e-06	8.03e-05																			11.7544	7.87525	6.96415	6.98525	24.3449	6.98525	24.3449	49.5821	24.0411	43.5618	32.7781	20.0158	30.6027	27.7976	29.5164	44.1746	0.909666	0.882275	0.91365	0.919074	0.826127
chr9	40000000	60000000	0.8459	45	0.939365	0.865908	0.0199027	3.92e-05	3.3e-06	2.16e-05																			12.1831	8.30435	7.43245	7.2932	25.285	7.2932	25.285	48.432	24.5221	43.4941	33.3242	20.4398	31.323	28.7524	28.723	44.1906	0.913488	0.894251	0.922925	0.929874	0.869699
chr9	60000000	80000000	0.80924	61	0.93214	0.849552	0.0199276	4.88e-05	1.1e-05	3.6e-05																			12.0417	8.09645	7.25455	7.25115	24.8184	7.25115	24.8184	48.8629	24.4764	43.5727	33.1046	20.4583	31.3641	28.8307	29.0039	44.0857	0.904216	0.875724	0.912643	0.920072	0.841614
chr9	80000000	100000000	0.777403	47	0.925209	0.849364	0.0192108	7.23e-05	1.57e-05	1.56e-05																			11.4787	7.6991	6.6323	6.6781	23.7803	6.6781	23.7803	48.9791	24.3305	44.2109	32.8331	19.5542	30.4522	28.78	28.6114	44.1758	0.896791	0.869703	0.899347	0.907757	0.830675
chr9	100000000	120000000	0.789408	46	0.934436	0.859047	0.0194795	7.5e-05	3.14e-05	4.69e-05																			11.7707	8.05105	7.05135	7.00085	24.0465	7.00085	24.0465	48.7139	24.3622	43.9081	32.8188	20.0006	30.6191	28.7417	28.4299	43.9848	0.892764	0.866259	0.894347	0.902705	0.84263
chr9	120000000	140000000	0.767625	67	0.935739	0.856802	0.0198621	9.66e-05	2.71e-05	0.0002219																			11.6318	7.8193	6.729	6.76595	23.3458	6.76595	23.3458	48.5303	24.2785	44.1947	32.8882	19.9241	30.7937	29.04	28.7992	44.0722	0.895655	0.871566	0.900689	0.907507	0.842035
chr9	140000000	160000000	0.741972	88	0.929795	0.841263	0.0193282	6.36e-05	9.9e-06	2.88e-05																			11.2046	7.58115	6.4431	6.57965	23.2858	6.57965	23.2858	49.0309	23.9813	44.172	32.7416	19.8157	30.6497	29.0141	28.8734	44.0418	0.89004	0.859193	0.891845	0.90455	0.819529
chr9	160000000	180000000	0.751642	63	0.910934	0.849496	0.0191994	4.02e-05	4.4e-06	2.04e-05																			11.5207	7.8712	6.54915	6.6588	23.0202	6.6588	23.0202	48.4166	24.4456	44.5208	32.7982	19.3929	30.2169	28.7887	28.1942	43.5153	0.887954	0.850071	0.887112	0.895034	0.850202
chr9	180000000	200000000	0.726133	83	0.906183	0.83804	0.0195349	4.75e-05	1.43e-05	5.28e-05																			11.5282	7.77965	6.64245	6.7235	22.9523	6.7235	22.9523	48.6467	24.3438	44.4825	32.6922	19.5876	30.3557	28.8153	28.5377	43.6957	0.867012	0.829655	0.865963	0.874503	0.822886
chr9	200000000	220000000	0.76953	48	0.927067	0.85736	0.0195436	0.0001408	2.6e-05	3.63e-05																			11.4765	7.7743	6.7229	6.6421	23.3294	6.6421	23.3294	48.2614	24.5495	44.515	32.8099	19.7786	30.7084	29.1457	28.6793	43.7911	0.903877	0.877278	0.907019	0.915408	0.862346
chr9	220000000	240000000	0.73889	74	0.931418	0.852575	0.0194458	6.53e-05	4.45e-05	7.6e-05																			11.5225	7.7353	6.57655	6.72845	23.54	6.72845	23.54	48.6919	23.9352	44.1805	32.6675	19.8762	30.6031	28.6962	28.629	43.8134	0.912824	0.88937	0.914988	0.925777	0.857586
chr9	240000000	260000000	0.770201	53	0.931609	0.856704	0.0195413	6.55e-05	4.77e-05	8.67e-05																			11.7868	7.9006	6.69115	6.87525	23.6662	6.87525	23.6662	48.3721	24.229	44.1084	32.8568	20.0566	31.0735	29.0944	29.1372	43.6148	0.896012	0.868013	0.900354	0.914258	0.847608
chr9	260000000	280000000	0.816672	49	0.930969	0.855078	0.0194837	4.72e-05	1.24e-05	2.76e-05																			12.1195	8.1398	6.80585	7.10805	24.2001	7.10805	24.2001	48.5582	24.3518	43.7898	32.8683	20.1355	31.4157	29.0215	28.9351	44.1654	0.91224	0.885593	0.916761	0.926781	0.858695
chr9	280000000	300000000	0.709364	76	0.929247	0.845742	0.019398	0.0001138	7.69e-05	0.0001498																			11.4573	7.7044	6.51465	6.72835	23.3413	6.72835	23.3413	48.9662	23.743	44.1743	32.4966	19.6409	30.2574	28.1598	28.5919	44.0312	0.914833	0.895699	0.917115	0.926993	0.856743
chr9	300000000	320000000	0.783589	65	0.93427	0.859412	0.019627	3.57e-05	7.7e-06	2.04e-05																			11.7917	7.89165	6.6942	6.7439	23.5568	6.7439	23.5568	48.3705	24.5791	44.3698	33.0989	20.0805	31.211	29.3783	28.8974	43.8428	0.898608	0.872695	0.904713	0.915646	0.852424
chr9	320000000	340000000	0.71231	57	0.907688	0.840101	0.0192665	9.61e-05	2.19e-05	5.24e-05																			10.9544	7.25415	5.98005	6.1059	21.9856	6.1059	21.9856	48.907	23.8331	45.0056	32.4216	19.1783	30.0389	29.3131	28.2693	43.7156	0.885535	0.854833	0.887204	0.898264	0.839014
chr9	340000000	360000000	0.742611	51	0.911018	0.847522	0.018941	5.98e-05	1.31e-05	3.45e-05																			10.9058	7.26405	5.9312	6.05355	22.2339	6.05355	22.2339	48.8444	24.1919	45.0204	32.7293	19.3545	30.4735	30.0294	28.0343	43.861	0.878944	0.847222	0.884288	0.89183	0.842049
chr9	360000000	380000000	0.754822	30	0.908066	0.848449	0.0188742	4.02e-05	7.8e-06	1.8e-05																			10.5611	7.1409	5.48505	5.50835	20.9657	5.50835	20.9657	48.3971	24.1824	46.2238	32.2204	18.5531	30.0902	30.9645	27.3422	43.5465	0.875612	0.838732	0.880048	0.890387	0.841127
chr9	380000000	400000000	0.721258	64	0.910954	0.831961	0.0193516	0.0001011	1.65e-05	4.69e-05																			10.5938	6.97155	5.7062	5.82325	21.4507	5.82325	21.4507	49.151	24.2566	45.8211	32.7325	19.2192	30.3419	29.8054	28.3488	43.7991	0.881751	0.846864	0.881733	0.890675	0.818811
chr9	400000000	420000000	0.732216	59	0.924166	0.849342	0.0194697	0.0001404	3.95e-05	3.9e-05																			10.9297	7.2028	6.0227	6.2023	22.217	6.2023	22.217	49.4406	24.2903	44.8187	32.9254	19.8494	30.8143	29.3393	28.7235	44.2043	0.90502	0.880632	0.91119	0.913461	0.856689
chr9	420000000	440000000	0.736744	74	0.916432	0.833922	0.0191326	5.3e-05	9.9e-06	0.0001147																			11.1532	7.5221	6.4097	6.66085	23.5094	6.66085	23.5094	48.712	24.3929	44.2505	32.7814	20.096	30.8061	28.9551	28.8557	43.6906	0.898349	0.875764	0.906801	0.912006	0.843825
chr9	440000000	460000000	0.638554	67	0.885666	0.826792	0.0185767	0.0002668	9.15e-05	7.66e-05																			10.362	7.08405	5.3678	5.59185	20.3918	5.59185	20.3918	48.2133	23.6807	46.5779	31.8184	17.919	28.7603	29.8861	26.8749	42.7312	0.865884	0.826186	0.863223	0.874863	0.827998
chr9	460000000	480000000	0.68675	77	0.913873	0.839585	0.0191774	0.0001162	3.82e-05	9.42e-05																			10.9054	7.2959	6.2146	6.21155	22.629	6.21155	22.629	49.0968	24.0127	44.5595	32.5376	19.5817	30.0295	28.8321	28.4542	43.5374	0.869479	0.836976	0.876444	0.884711	0.816556
chr9	480000000	500000000	0.688071	56	0.910486	0.838514	0.0193329	0.0001251	5.71e-05	0.0001994																			10.6456	7.03215	5.71275	5.9089	21.5388	5.9089	21.5388	49.0824	23.963	45.1394	32.4216	19.1651	29.9164	29.5279	28.2853	43.5879	0.882123	0.848905	0.87852	0.889565	0.831168
chr9	500000000	520000000	0.702258	37	0.898601	0.833795	0.0185421	9.31e-05	1.52e-05	2.81e-05																			10.5847	7.10985	5.7522	5.72285	20.9885	5.72285	20.9885	48.9075	24.21	46.063	32.3021	18.8151	29.774	29.8567	27.7277	43.3597	0.847825	0.801832	0.830477	0.844657	0.794661
chr9	520000000	540000000	0.643416	110	0.910977	0.824759	0.0186838	0.0002575	7.9e-05	4.88e-05																			10.6273	7.11025	5.82715	6.06985	21.8621	6.06985	21.8621	49.5857	24.1597	45.0067	32.6491	19.4672	30.0678	29.1759	28.7648	43.4832	0.881552	0.847467	0.8777	0.89067	0.805404
chr9	540000000	560000000	0.663632	51	0.899021	0.831217	0.019003	0.000104	2.43e-05	6.28e-05																			10.7088	7.12485	5.9937	5.992	21.9752	5.992	21.9752	49.3518	24.1731	44.7771	32.245	19.4349	29.9363	29.3527	28.5245	43.2403	0.883373	0.848103	0.886338	0.899244	0.827631
chr9	560000000	580000000	0.631383	69	0.882677	0.828159	0.0187048	4.18e-05	7.7e-06	4.2e-05																			10.1378	6.789	5.34635	5.4115	20.1375	5.4115	20.1375	48.9582	23.9779	46.1824	32.1734	18.7366	29.3358	29.7828	27.6093	43.1275	0.851152	0.807786	0.837467	0.859594	0.820357
chr9	580000000	600000000	0.631023	50	0.896405	0.827089	0.0187364	5.37e-05	1.1e-05	1.68e-05																			9.87375	6.5588	5.0621	5.18665	19.9733	5.18665	19.9733	49.2097	24.2041	45.9821	31.9028	18.3395	28.6942	29.9866	27.4486	43.3971	0.844211	0.802379	0.835456	0.857028	0.793563
chr9	600000000	620000000	0.682233	55	0.898603	0.835676	0.0188629	7.44e-05	1.37e-05	4.29e-05																			10.1958	6.78025	5.46425	5.51505	20.6602	5.51505	20.6602	48.9459	24.3143	45.9705	32.3269	18.7832	29.6233	29.9732	27.7486	43.5656	0.870695	0.829367	0.870849	0.876157	0.830006
chr9	620000000	640000000	0.654752	69	0.896769	0.828247	0.019015	5.6e-05	1.13e-05	4.92e-05																			10.3789	6.8875	5.4185	5.6328	21.2038	5.6328	21.2038	49.1108	24.1654	45.3224	32.423	19.2003	29.8671	29.9225	28.7121	43.1052	0.858827	0.81897	0.852313	0.878869	0.809518
chr9	640000000	660000000	0.560497	87	0.887604	0.813609	0.0187636	0.0001511	3.82e-05	0.0004686																			10.1664	7.04375	5.6094	5.68975	20.2597	5.68975	20.2597	48.3817	23.5298	44.7105	30.8453	18.9032	29.2709	30.1498	28.043	42.2362	0.870532	0.833815	0.866073	0.883897	0.812381
chr9	660000000	680000000	0.647544	67	0.91116	0.830535	0.0189487	0.0001981	6.21e-05	9e-05																			10.5866	7.128	5.8236	5.8089	21.1041	5.8089	21.1041	49.0855	24.2266	45.463	32.4104	19.2256	29.8859	29.7876	28.0128	43.5915	0.886551	0.855982	0.889828	0.897259	0.83148
chr9	680000000	700000000	0.639316	50	0.891906	0.832397	0.0188166	9.02e-05	1.52e-05	3.12e-05																			10.1162	6.8546	5.37795	5.4377	20.0898	5.4377	20.0898	48.8113	23.9073	46.1279	32.1001	20.5306	29.0409	29.687	27.2574	43.0185	0.873606	0.840157	0.880509	0.88582	0.833163
chr9	700000000	720000000	0.627206	72	0.886405	0.812585	0.0189259	0.0001215	1.54e-05	9.73e-05																			10.3474	7.06865	5.6515	5.74695	20.5631	5.74695	20.5631	49.1043	24.1213	45.7096	32.0964	19.3944	29.8453	29.4741	28.3722	43.4025	0.854608	0.815116	0.844654	0.850793	0.796812
chr9	720000000	740000000	0.660698	47	0.896314	0.828834	0.0186356	0.0001277	4.23e-05	5.34e-05																			10.5584	7.1321	5.8077	5.77125	20.7617	5.77125	20.7617	49.0309	24.1948	45.7998	32.1388	18.9482	29.7457	29.8156	27.8581	43.1994	0.858448	0.816708	0.860831	0.867858	0.806211
chr9	740000000	760000000	0.663063	76	0.902912	0.820008	0.0186702	0.000117	3.35e-05	0.0001731																			10.4975	7.05405	5.794	5.76755	21.216	5.76755	21.216	49.1241	24.1731	45.4836	32.224	19.0651	29.9548	29.7241	28.1854	43.4547	0.883898	0.85181	0.88874	0.893887	0.815066
chr9	760000000	780000000	0.607257	59	0.89175	0.812907	0.0183614	0.0001186	1.76e-05	6e-05																			10.0297	6.6273	5.20965	5.3366	19.7056	5.3366	19.7056	49.5645	23.8408	46.3199	32.2057	18.6351	29.1095	29.5396	27.61	43.3764	0.854273	0.81338	0.847383	0.857122	0.784735
chr9	780000000	800000000	0.618129	74	0.88437	0.81442	0.0182004	7.37e-05	3.26e-05	4.7e-05																			9.8366	6.62905	5.2132	5.25705	20.0357	5.25705	20.0357	49.4013	23.8249	45.986	31.8379	18.5058	29.1979	29.7863	27.739	43.2302	0.853439	0.810264	0.845326	0.857014	0.799147
chr9	800000000	820000000	0.603844	96	0.867932	0.808975	0.0186319	8.14e-05	1.99e-05	5.52e-05																			9.90695	6.81105	5.18085	5.09925	19.0606	5.09925	19.0606	48.8753	23.5887	46.498	31.7159	17.848	28.6541	30.0436	26.9946	43.0523	0.84472	0.796797	0.831034	0.847617	0.794614
chr9	820000000	840000000	0.68107	66	0.927676	0.839152	0.0190578	6.74e-05	2.21e-05	5.36e-05																			10.5489	6.98705	5.70885	5.7982	21.2802	5.7982	21.2802	49.7079	24.1698	45.4187	32.5754	19.8396	30.5499	29.6108	29.273	43.9682	0.89074	0.861212	0.895047	0.903932	0.816754
chr9	840000000	860000000	0.680018	74	0.912125	0.827259	0.0189084	5.62e-05	1.43e-05	5.64e-05																			10.1976	6.8066	5.6175	5.4925	21.2025	5.4925	21.2025	49.5566	24.264	45.7211	32.4776	19.0139	30.1349	30.0168	28.2125	43.8392	0.879655	0.848658	0.885446	0.888135	0.805919
chr9	860000000	880000000	0.631341	54	0.900923	0.827553	0.0186684	5.55e-05	2.21e-05	4.38e-05																			10.3642	6.9239	5.53625	5.5658	20.3553	5.5658	20.3553	49.4342	24.0215	46.2615	32.1489	18.7139	29.2059	29.5674	27.4929	43.2392	0.885179	0.850469	0.886163	0.892093	0.82193
chr9	880000000	900000000	0.721071	40	0.916615	0.839395	0.0190442	6.9e-05	1.44e-05	3.84e-05																			10.6792	7.11395	5.8701	5.8419	21.484	5.8419	21.484	49.2285	24.6639	45.67	32.7455	19.5009	30.5992	30.2266	28.3365	43.8507	0.879702	0.843037	0.878095	0.89149	0.82102
chr9	900000000	920000000	0.71209	46	0.911421	0.847405	0.0190755	5.85e-05	1.54e-05	4.8e-05																			10.557	7.1207	5.64755	5.6932	20.9675	5.6932	20.9675	48.599	24.2517	46.0777	32.3287	18.9633	30.1349	30.402	28.3702	43.3039	0.891005	0.858323	0.890726	0.905733	0.848593
chr9	920000000	940000000	0.649703	54	0.903375	0.833485	0.018987	4.47e-05	1.1e-05	2.04e-05																			10.0882	6.7822	5.37645	5.47945	20.5307	5.47945	20.5307	49.1633	24.0929	46.1985	32.3152	18.6689	29.5611	30.0081	27.3795	43.4541	0.866603	0.835327	0.866002	0.876256	0.813059
chr9	940000000	960000000	0.732436	44	0.923319	0.844053	0.019364	6.95e-05	1.1e-05	3.48e-05																			10.6909	7.07235	6.1274	5.91605	22.1221	5.91605	22.1221	49.1431	24.6906	45.2777	33.0085	19.7039	30.8015	29.9877	28.5002	43.9344	0.885652	0.854635	0.886999	0.898984	0.826453
chr9	960000000	980000000	0.682759	78	0.918835	0.83926	0.019186	4.77e-05	8.8e-06	4.32e-05																			10.0516	6.68035	5.4373	5.4383	21.1577	5.4383	21.1577	49.767	24.1934	45.8511	32.4417	19.037	30.1731	29.97	28.362	43.6959	0.898393	0.870654	0.903535	0.915638	0.83561
chr9	980000000	1000000000	0.677057	68	0.920816	0.850605	0.0189166	9.21e-05	1.32e-05	4.94e-05																			10.658	7.1231	5.91855	5.8676	21.3488	5.8676	21.3488	49.4983	24.0203	45.6925	32.5517	20.0569	29.8827	29.2685	27.7554	43.5816	0.893831	0.862395	0.891802	0.898914	0.841987
chr9	1000000000	1020000000	0.748222	30	0.931048	0.856977	0.0187902	6.8e-05	1.89e-05	0.0001555																			10.5122	7.00815	5.6796	5.6987	21.5508	5.6987	21.5508	49.0821	24.0087	45.4806	32.5346	21.608	30.6528	30.0251	28.188	44.2612	0.904274	0.871653	0.908793	0.917184	0.849487
chr9	1020000000	1040000000	0.757736	40	0.933311	0.857408	0.0188181	5.06e-05	1.06e-05	4.44e-05																			11.5077	7.65865	6.3393	6.33985	22.1515	6.33985	22.1515	49.0158	24.4713	45.2231	32.7888	19.7048	30.857	29.6624	28.2317	43.9705	0.919023	0.895103	0.928483	0.929897	0.866658
chr9	1040000000	1060000000	0.755369	39	0.942236	0.851753	0.0187891	4.85e-05	1.98e-05	4.09e-05																			12.3852	8.28505	6.96485	7.251	22.8825	7.251	22.8825	48.9782	25.1305	44.1949	32.7017	20.8488	30.8881	27.9661	31.2307	43.6446	0.905704	0.879414	0.908651	0.924648	0.83948
chr9	1060000000	1080000000	0.744476	21	0.940854	0.863868	0.018601	6.09e-05	1.21e-05	2.53e-05																			10.9898	7.5512	6.23535	6.34115	22.3488	6.34115	22.3488	48.5153	23.2837	43.8534	31.2114	18.9181	29.6571	28.0252	27.245	44.3596	0.90247	0.873634	0.906202	0.920067	0.852661
chr9	1080000000	1100000000	0.823521	23	0.945838	0.871271	0.0190497	2.94e-05	4.4e-06	3.12e-05																			11.7543	7.7388	6.46715	6.5189	23.2793	6.5189	23.2793	48.7237	24.423	44.6825	32.9665	19.9594	31.6353	30.0909	28.7329	44.1151	0.903999	0.879971	0.909201	0.923149	0.858028
chr9	1100000000	1120000000	0.715066	47	0.914602	0.84736	0.0198566	5.37e-05	2.37e-05	5.67e-05																			10.7153	7.0913	5.6951	5.8152	21.4033	5.8152	21.4033	48.9537	24.1006	45.6919	32.5073	19.162	30.5469	29.7995	28.2987	43.9314	0.894629	0.864979	0.894259	0.907989	0.844093
chr9	1120000000	1140000000	0.722722	47	0.923475	0.856588	0.0193978	6.07e-05	2.62e-05	5.63e-05																			10.4604	6.9123	5.74785	5.6282	21.496	5.6282	21.496	49.296	24.4363	45.7656	32.5943	19.3827	30.6652	30.0242	28.5176	44.0821	0.904347	0.876035	0.910047	0.919998	0.855854
chr9	1140000000	1160000000	0.746794	49	0.928256	0.857055	0.0195223	4.79e-05	6.6e-06	2.8e-05																			11.4843	7.71095	6.38985	6.3772	22.2993	6.3772	22.2993	48.9052	24.2328	44.9368	32.7196	19.6553	30.8544	29.5739	28.4929	43.8121	0.908855	0.883321	0.913081	0.922785	0.861399
chr9	1160000000	1180000000	0.748224	39	0.928718	0.853984	0.0192684	6.38e-05	1.4e-05	3.48e-05																			11.2592	7.4591	6.24975	6.2493	22.1912	6.2493	22.1912	49.3392	24.3431	45.2668	32.6303	19.5238	30.7787	29.6489	28.6347	44.1527	0.905032	0.875955	0.908062	0.919046	0.848442
chr9	1180000000	1200000000	0.753533	32	0.927796	0.849354	0.0192963	6.14e-05	1.43e-05	4.23e-05																			11.211	7.42325	6.3689	6.148	22.2059	6.148	22.2059	49.0546	24.815	45.477	32.9626	19.9345	31.2847	30.1048	28.9933	44.1296	0.894952	0.863408	0.900075	0.912406	0.833021
chr9	1200000000	1220000000	0.643772	53	0.912211	0.832104	0.0190519	0.0001437	3.02e-05	4.2e-05																			10.2775	6.8548	5.4783	5.48115	20.3179	5.48115	20.3179	49.3457	24.0033	46.1456	32.3492	19.1086	29.8231	29.6944	28.1576	43.6801	0.886391	0.854033	0.887909	0.900505	0.825238
chr9	1220000000	1240000000	0.649357	56	0.895966	0.835526	0.0186636	6.25e-05	9.9e-06	4.7e-05																			10.0285	6.7704	5.24435	5.26395	20.0316	5.26395	20.0316	49.1291	23.9419	46.4162	32.0825	18.6818	29.5333	30.2102	27.655	43.3088	0.873115	0.835103	0.866843	0.885466	0.823178
chr9	1240000000	1260000000	0.729982	46	0.924335	0.85468	0.0189338	0.0001005	2.92e-05	3.94e-05																			10.6929	7.21155	6.11215	5.94395	21.9124	5.94395	21.9124	48.8381	24.4331	45.4693	32.723	19.6664	30.7584	30.3722	28.1678	43.9256	0.888798	0.85824	0.891955	0.904222	0.83943
chr9	1260000000	1280000000	0.655023	78	0.909659	0.82405	0.0188558	6.89e-05	1.33e-05	6.14e-05																			10.4265	6.96145	5.7634	5.75915	21.4898	5.75915	21.4898	49.5522	24.5681	45.3306	33.0596	19.9624	30.4835	29.7722	28.8455	43.505	0.882336	0.848449	0.882528	0.890504	0.806893
chr9	1280000000	1300000000	0.716973	67	0.917604	0.84277	0.0195139	0.0001451	1.54e-05	9.19e-05																			10.6862	7.09305	6.14295	5.97495	22.1131	5.97495	22.1131	49.523	24.5101	45.0624	32.8107	19.5977	30.6361	29.5853	28.7352	44.0307	0.875646	0.842178	0.877074	0.886863	0.817885
chr9	1300000000	1320000000	0.715644	53	0.906146	0.829103	0.0191305	0.0001024	1.54e-05	3.84e-05																			10.4422	6.9701	5.84785	5.7168	21.4159	5.7168	21.4159	49.6413	24.5181	45.7684	32.8868	19.5271	30.6699	29.9526	28.5082	43.98	0.872181	0.835432	0.873337	0.870262	0.807882
chr9	1320000000	1340000000	0.673873	60	0.921778	0.811296	0.0191567	8.8e-05	2.33e-05	6.61e-05																			10.4597	6.8526	5.6347	5.6339	21.5336	5.6339	21.5336	50.7604	24.5065	45.5192	32.8282	19.9419	30.7758	29.6475	29.3358	44.3341	0.889242	0.855925	0.886608	0.901628	0.79007
chr9	1340000000	1360000000	0.682432	74	0.92057	0.826345	0.0188776	8.75e-05	1.8e-05	6.75e-05																			10.7226	7.123	5.9804	6.0381	22.1826	6.0381	22.1826	49.9485	24.4799	44.9821	32.7627	20.1155	30.653	29.2794	29.215	43.9016	0.890556	0.86006	0.892597	0.902004	0.800742
chr9	1360000000	1380000000	0.622453	43	0.852227	0.798024	0.0183622	4.94e-05	6.6e-06	2.62e-05																			10.0001	6.84955	5.66195	5.4975	20.0984	5.4975	20.0984	47.4164	23.9147	44.8582	31.2959	19.866	31.1229	31.1161	28.7942	42.7719	0.828196	0.786634	0.802254	0.823894	0.793539
chr9	1380000000	1400000000	0.684952	97	0.906002	0.831814	0.0194015	0.0001	1.76e-05	5.4e-05																			10.3948	6.9405	5.904	5.86125	21.5027	5.86125	21.5027	49.5508	24.1876	45.5769	33.0391	19.5239	30.223	28.9953	28.5092	43.7345	0.875889	0.842815	0.874372	0.883769	0.81576
chr9	1400000000	1420000000	0.659179	43	0.924302	0.840152	0.0185596	0.0001253	2.42e-05	6.83e-05																			10.283	6.8847	5.85955	5.6841	20.9383	5.6841	20.9383	49.4898	24.3125	45.8255	32.5194	19.2961	30.1306	29.5357	28.0717	43.6665	0.886709	0.852334	0.889355	0.898637	0.812165
chr9	1420000000	1440000000	0.640211	63	0.912037	0.839579	0.018085	3.7e-05	8.8e-06	4.45e-05																			9.8628	6.6323	5.39405	5.37075	20.5294	5.37075	20.5294	48.9781	23.9481	46.0932	32.3381	19.1725	29.8922	29.9657	28.3212	43.2946	0.870052	0.832231	0.871131	0.883505	0.817812
chr9	1440000000	1460000000	0.621833	83	0.900778	0.813243	0.0187727	6.62e-05	1.87e-05	4.92e-05																			10.1984	6.87025	5.44715	5.69885	21.076	5.69885	21.076	49.2257	23.7887	45.1608	32.041	19.1078	29.7189	29.7778	28.3266	43.2379	0.86459	0.825831	0.870207	0.881818	0.784518
chr9	1460000000	1480000000	0.640205	68	0.910757	0.838729	0.0189567	6.87e-05	1.43e-05	3.7e-05																			9.97645	6.7021	5.40585	5.40885	20.509	5.40885	20.509	49.2714	23.7607	45.9241	32.1316	18.7757	29.4696	29.7744	27.6542	43.6504	0.869314	0.825487	0.870182	0.875501	0.799768
chr9	1480000000	1500000000	0.682364	37	0.905698	0.841755	0.0190374	4.19e-05	5.5e-06	2.4e-05																			10.2454	6.9111	5.47705	5.55055	20.9386	5.55055	20.9386	49.0194	24.0998	46.0776	32.4024	18.8611	29.9057	30.162	27.6844	43.4913	0.849317	0.806115	0.844837	0.867106	0.809557
chr9	1500000000	1520000000	0.703518	38	0.892616	0.838232	0.0184501	3.48e-05	5.5e-06	2.16e-05																			10.1554	6.93605	5.4757	5.47255	21.149	5.47255	21.149	48.5545	24.0334	46.1873	32.1906	18.3987	29.7438	30.2712	27.602	43.5286	0.858713	0.819256	0.85821	0.873449	0.825206
chr9	1520000000	1540000000	0.708992	56	0.926668	0.836134	0.0190437	5.28e-05	1.1e-05	2.52e-05																			10.6768	7.13325	5.9906	6.007	22.2991	6.007	22.2991	49.4904	24.31	44.9776	32.6748	19.7547	30.7907	29.5804	28.7255	44.1216	0.896707	0.865046	0.897367	0.91189	0.815866
chr9	1540000000	1560000000	0.776547	47	0.929777	0.846338	0.0195476	7.98e-05	1.39e-05	3.36e-05																			11.1875	7.43675	6.3131	6.2743	23.142	6.2743	23.142	49.321	24.6749	44.8904	33.1746	19.9806	31.3478	29.7622	28.6606	44.2968	0.904696	0.877516	0.910594	0.921295	0.838939
chr9	1560000000	1580000000	0.634532	75	0.890003	0.818006	0.0192247	6.64e-05	1.99e-05	3.14e-05																			10.0627	6.6762	5.3804	5.5404	20.99	5.5404	20.99	49.6557	23.8456	45.2018	32.251	18.88	29.4452	29.3905	28.0792	43.6138	0.863623	0.823168	0.858095	0.875337	0.80496
chr9	1580000000	1600000000	0.683063	75	0.909409	0.826106	0.0194087	6.55e-05	1.8e-05	3.24e-05																			11.3178	7.55445	6.42205	6.506	21.6243	6.506	21.6243	49.4699	24.3626	45.0343	32.6184	19.8502	29.9934	28.9869	28.2838	43.6433	0.875394	0.843173	0.882129	0.886226	0.806868
chr9	1600000000	1620000000	0.674529	73	0.906974	0.813191	0.0192443	6.57e-05	2.09e-05	6e-05																			10.8765	7.32335	5.9133	6.1048	21.8651	6.1048	21.8651	49.4522	24.2053	45.4622	32.5697	19.4711	30.0976	28.9443	28.475	43.6333	0.877117	0.840216	0.870114	0.888733	0.800116
chr9	1620000000	1640000000	0.682228	63	0.906554	0.834165	0.0186589	5.7e-05	1.33e-05	5.72e-05																			10.4169	7.01745	5.6153	5.761	21.1395	5.761	21.1395	48.743	23.6277	45.3675	31.8706	18.7686	29.5812	29.7206	28.0932	43.6986	0.857072	0.817058	0.853461	0.871149	0.805581
chr9	1640000000	1660000000	0.59509	43	0.8574	0.810869	0.0185815	3.6e-05	9.9e-06	2.28e-05																			10.2811	7.2738	5.2541	5.2791	19.2992	5.2791	19.2992	48.1979	23.3571	46.7189	31.304	17.1014	27.5708	29.5734	26.0965	42.2508	0.827684	0.778712	0.817835	0.840371	0.802188
chr9	1660000000	1680000000	0.689826	41	0.890685	0.837572	0.0184826	4.1e-05	8.8e-06	2.4e-05																			10.1797	7.0105	5.3919	5.47315	21.1358	5.47315	21.1358	48.6268	23.8998	46.1583	32.0476	18.1896	29.2983	30.4014	27.2766	43.245	0.841988	0.800329	0.834426	0.845839	0.813
chr9	1680000000	1700000000	0.706541	46	0.889232	0.83528	0.0189154	4.04e-05	5.5e-06	3.24e-05																			10.458	7.1172	5.86115	5.8159	21.58	5.8159	21.58	48.5894	24.0641	45.4835	32.1977	18.7306	29.8502	29.7425	27.7423	43.7169	0.866869	0.827481	0.865318	0.874634	0.829109
chr9	1700000000	1720000000	0.696363	75	0.917267	0.834023	0.0193532	5.82e-05	1e-05	2.76e-05																			10.8877	7.32065	6.0863	6.2128	22.5632	6.2128	22.5632	49.736	24.385	44.9466	32.6936	19.5326	30.1632	28.991	28.9162	44.1169	0.881493	0.848484	0.880361	0.893573	0.82039
chr9	1720000000	1740000000	0.690744	71	0.906429	0.82352	0.0192274	5.85e-05	1.54e-05	3.37e-05																			10.6325	7.16585	5.85445	6.0217	22.1632	6.0217	22.1632	49.3472	24.116	44.7658	32.5522	19.3249	30.0127	29.262	28.4719	44.0302	0.874459	0.837868	0.869118	0.885086	0.804135
chr9	1740000000	1760000000	0.674584	83	0.905303	0.836455	0.0182218	9.68e-05	3.27e-05	3.29e-05																			10.3968	7.0674	5.8503	5.92805	21.987	5.92805	21.987	48.9776	24.0291	45.1029	32.3058	19.0962	29.7187	29.5765	27.9904	43.3595	0.876227	0.840697	0.881446	0.892448	0.823427
chr9	1760000000	1780000000	0.743758	64	0.915448	0.84236	0.0197272	5.9e-05	6.6e-06	2.54e-05																			11.5185	7.80385	6.6972	6.69565	23.3944	6.69565	23.3944	48.7027	24.4977	44.6528	32.8657	19.6766	30.3461	28.7256	28.5633	43.7102	0.874492	0.837003	0.865155	0.882227	0.822067
chr9	1780000000	1800000000	0.668406	59	0.885346	0.834153	0.0182147	5.02e-05	1.09e-05	1.71e-05																			10.424	7.1328	5.39395	5.54625	20.4235	5.54625	20.4235	48.2234	23.9023	46.0002	31.8145	18.0981	29.1682	30.3794	27.215	42.9899	0.850041	0.806618	0.848665	0.856423	0.818309
chr9	1800000000	1820000000	0.680831	54	0.882034	0.826237	0.0187752	4.12e-05	1.43e-05	2.08e-05																			10.5069	7.21945	5.70225	5.82435	21.4338	5.82435	21.4338	48.2454	23.869	45.5089	32.0868	18.4319	29.1665	29.5462	27.2439	42.9913	0.836081	0.794466	0.838956	0.84161	0.797824
chr9	1820000000	1840000000	0.652879	67	0.883726	0.82811	0.0186481	0.0001121	1.51e-05	3.36e-05																			10.7117	7.3301	5.83365	5.9324	21.0697	5.9324	21.0697	48.3028	23.9864	45.4637	31.9142	18.7561	29.3474	29.6273	27.7975	43.1272	0.837141	0.796022	0.839147	0.848362	0.806211
chr9	1840000000	1860000000	0.680818	79	0.900703	0.825368	0.0191347	0.0002007	9.2e-05	7.28e-05																			10.9925	7.4598	6.22085	6.1205	22.0429	6.1205	22.0429	48.7678	23.9102	44.9885	32.2894	19.1077	29.8363	29.15	28.3001	43.2034	0.877171	0.848821	0.883382	0.889628	0.822521
chr9	1860000000	1880000000	0.704041	59	0.91168	0.851663	0.0182803	3.21e-05	5.5e-06	9.6e-06																			10.6068	7.22955	5.8902	5.98765	21.965	5.98765	21.965	48.2165	23.9422	44.9629	32.2803	19.0068	30.1384	29.6133	28.3237	43.5151	0.808565	0.772578	0.800015	0.824625	0.795974
chr9	1880000000	1900000000	0.704886	57	0.908479	0.845822	0.0189464	0.0003414	0.0001785	0.0001448																			10.4516	7.1592	5.93605	5.8509	21.838	5.8509	21.838	48.845	24.1924	45.521	32.5236	19.0169	29.8886	29.4808	27.8615	43.4529	0.896567	0.866885	0.900483	0.906056	0.850239
chr9	1900000000	1920000000	0.676519	43	0.895846	0.831318	0.0186305	4.99e-05	1.49e-05	4.15e-05																			10.6631	7.30935	5.9867	5.93375	21.4431	5.93375	21.4431	48.4939	24.0197	45.2617	32.2294	18.9947	29.6303	29.7835	27.3858	42.881	0.870749	0.831059	0.868515	0.878029	0.825508
chr9	1920000000	1940000000	0.694948	68	0.902534	0.833897	0.0193719	9.44e-05	1.66e-05	5.59e-05																			10.8271	7.3749	6.2751	6.26145	22.6538	6.26145	22.6538	48.5156	23.951	44.6257	32.3623	19.264	29.8694	29.0307	28.0894	43.5038	0.865625	0.829089	0.873423	0.879286	0.815626
chr9	1940000000	1960000000	0.700801	100	0.91962	0.829467	0.0190659	0.0002311	3.75e-05	4.72e-05																			10.9623	7.40485	6.3549	6.43235	23.0641	6.43235	23.0641	49.9338	24.3064	44.1053	32.7585	19.8401	30.1942	28.3965	29.1383	44.2264	0.879881	0.846472	0.879566	0.893446	0.808039
chr9	1960000000	1980000000	0.709091	71	0.919884	0.824375	0.0190629	0.0001609	2.88e-05	7.1e-05																			11.1304	7.3914	6.4497	6.54815	23.4733	6.54815	23.4733	49.6748	24.1706	44.1636	32.5241	19.7935	30.4276	28.3054	29.0509	44.1225	0.865583	0.837597	0.868916	0.884791	0.783744
chr9	1980000000	2000000000	0.716638	90	0.920837	0.841379	0.0191166	6.56e-05	6.7e-06	3.24e-05																			11.0129	7.4431	6.442	6.53375	23.5377	6.53375	23.5377	49.5614	23.8814	43.837	32.3912	19.5013	30.1993	28.3555	28.8127	44.3265	0.896213	0.870653	0.903758	0.910074	0.834597
chr9	2000000000	2020000000	0.723666	83	0.925426	0.839414	0.0192369	6.14e-05	6.6e-06	3.24e-05																			11.4898	7.7761	6.93685	6.8755	24.028	6.8755	24.028	48.8863	24.31	43.7803	32.5048	19.3594	29.919	28.1685	28.4388	43.9079	0.891985	0.866895	0.900433	0.905377	0.824176
chr9	2020000000	2024734095	0.829317	12	0.940727	0.860046	0.0192667	4.03e-05	4.6e-06	3.04e-05																			12.1605	8.23748	7.20983	7.16716	24.5352	7.16716	24.5352	48.5212	24.8599	43.7777	32.8673	20.3745	31.4117	29.0934	29.2216	44.2023	0.914873	0.893932	0.92016	0.929566	0.857461
chr10	0	20000000	0.676749	108	0.91421	0.814736	0.0202391	0.0001294	5.56e-05	0.0005027																			11.1923	7.39475	6.34375	6.431	23.0897	6.431	23.0897	49.7818	23.7465	44.1493	32.1368	19.0487	29.8462	28.3671	28.761	44.3176	0.882635	0.851105	0.887948	0.892328	0.795227
chr10	20000000	40000000	0.698423	88	0.915389	0.811034	0.0196961	0.0001172	4.66e-05	9.03e-05																			11.3778	7.7005	6.65985	6.6969	23.3833	6.6969	23.3833	49.6476	24.0988	43.6998	32.4826	19.9099	30.3474	28.1714	29.1615	43.9557	0.886895	0.855918	0.89398	0.898503	0.800838
chr10	40000000	60000000	0.725431	68	0.917221	0.845982	0.0195656	5.73e-05	1.66e-05	6.93e-05																			10.9488	7.3414	6.29155	6.3013	22.9887	6.3013	22.9887	49.1066	24.2366	44.7159	32.9776	19.771	30.4471	28.9856	28.6105	43.7379	0.881226	0.849246	0.886854	0.900226	0.835762
chr10	60000000	80000000	0.705785	83	0.894175	0.825199	0.0190195	5.85e-05	1.1e-05	3.84e-05																			10.8332	7.3396	6.0486	6.1229	22.3986	6.1229	22.3986	48.994	24.214	44.9055	32.376	19.0643	29.8361	29.0437	28.15	43.7803	0.856861	0.817505	0.862357	0.872572	0.81261
chr10	80000000	100000000	0.633051	70	0.890096	0.823365	0.0187319	4.2e-05	5.5e-06	2.28e-05																			10.8132	7.387	6.0291	6.0857	21.7821	6.0857	21.7821	48.9008	23.8536	44.9275	32.0679	18.765	29.0409	28.7944	27.8417	43.0476	0.834254	0.795454	0.832273	0.838946	0.797087
chr10	100000000	120000000	0.704189	70	0.910225	0.837918	0.0192156	8.66e-05	1.85e-05	4.22e-05																			10.9424	7.32305	6.2167	6.1184	22.239	6.1184	22.239	49.0658	24.1512	44.8707	32.5149	19.1907	29.9582	29.228	28.3147	43.8251	0.89106	0.85846	0.899592	0.905648	0.840699
chr10	120000000	140000000	0.690247	78	0.914922	0.829469	0.0188532	8.7e-05	1.88e-05	3.48e-05																			10.6155	7.1434	5.9163	5.9274	21.6686	5.9274	21.6686	49.3629	24.1292	45.1781	32.5234	19.1547	29.955	29.1413	28.3352	44.0628	0.893442	0.859816	0.898794	0.903918	0.825335
chr10	140000000	160000000	0.742805	65	0.92237	0.824002	0.0196837	9.98e-05	1.11e-05	4.44e-05																			11.1221	7.3996	6.32095	6.3369	23.1617	6.3369	23.1617	49.748	24.5821	44.624	32.8721	19.9327	30.905	29.0556	29.3173	44.0712	0.895215	0.867483	0.901342	0.910793	0.81451
chr10	160000000	180000000	0.709698	53	0.911803	0.837742	0.0192649	5.85e-05	7.7e-06	4.08e-05																			10.7973	7.17755	5.92615	6.02665	22.1303	6.02665	22.1303	49.4828	24.1215	44.9578	32.919	19.598	30.4647	29.2579	28.4173	43.9896	0.885144	0.84914	0.890716	0.894148	0.832495
chr10	180000000	200000000	0.667454	32	0.861895	0.820469	0.0185035	3.26e-05	6.6e-06	1.8e-05																			10.2318	7.0822	5.1502	5.36395	19.9334	5.36395	19.9334	48.4664	23.4339	46.4108	31.7696	17.8106	29.1151	30.3748	26.919	43.3177	0.824422	0.775671	0.823683	0.832019	0.810883
chr10	200000000	220000000	0.704287	36	0.894197	0.839611	0.0187981	7.73e-05	4.52e-05	4.39e-05																			10.3031	6.9745	5.49875	5.5566	21.2861	5.5566	21.2861	48.9575	23.9276	45.7533	32.2572	18.674	29.6176	30.0355	27.3328	43.5861	0.839906	0.787093	0.832844	0.85022	0.811222
chr10	220000000	240000000	0.646717	51	0.882087	0.831162	0.0189379	0.0001562	6.15e-05	6.33e-05																			10.1761	6.90815	5.37485	5.4077	20.39	5.4077	20.39	48.8829	24.0053	46.1942	32.0413	18.3312	29.1636	29.9503	27.4447	43.099	0.84541	0.803387	0.838619	0.85242	0.821601
chr10	240000000	260000000	0.657836	66	0.897948	0.829073	0.0192001	0.0002527	9.55e-05	9.38e-05																			10.513	7.0376	5.73015	5.7385	21.1431	5.7385	21.1431	49.2784	24.0734	45.5688	32.3597	18.8219	29.6445	29.3653	27.8925	43.5707	0.869162	0.834139	0.869657	0.878866	0.822648
chr10	260000000	280000000	0.698227	81	0.901742	0.835876	0.0191476	4.83e-05	8.8e-06	3.84e-05																			10.4607	7.0152	5.80775	5.7472	21.7565	5.7472	21.7565	49.053	24.1336	45.4085	32.4675	19.09	29.8836	29.5611	27.9473	43.7202	0.866376	0.831672	0.864021	0.875342	0.825032
chr10	280000000	300000000	0.639618	50	0.894478	0.841139	0.0182638	3.68e-05	7.7e-06	2.28e-05																			10.3369	7.11615	5.4693	5.55855	20.4602	5.55855	20.4602	48.3987	23.8273	45.8372	31.7717	18.0581	28.8613	29.9786	27.298	43.0437	0.842453	0.802953	0.839928	0.853941	0.817904
chr10	300000000	320000000	0.653028	69	0.896437	0.838762	0.0189066	3.27e-05	4.4e-06	3.84e-05																			10.7206	7.3022	5.83225	5.9425	21.1019	5.9425	21.1019	48.2406	23.6649	45.4558	31.9624	18.5365	29.3312	29.5423	27.3423	43.0975	0.852248	0.813554	0.850609	0.861107	0.822438
chr10	320000000	340000000	0.745947	68	0.926481	0.851156	0.0193897	6.13e-05	1.66e-05	3.84e-05																			11.0897	7.4681	6.2779	6.3361	23.1261	6.3361	23.1261	48.9846	24.3727	44.4746	32.8543	19.9536	30.9079	29.431	28.6206	44.0427	0.904821	0.874468	0.908851	0.912674	0.847943
chr10	340000000	360000000	0.671422	75	0.923521	0.829856	0.0190068	0.0002023	6.6e-05	0.0001259																			11.2135	7.3821	6.2106	6.3352	21.9079	6.3352	21.9079	49.6435	24.5119	44.7877	32.7948	20.1511	30.5242	29.1147	28.7166	43.7574	0.910358	0.8844	0.917261	0.920966	0.837912
chr10	360000000	380000000	0.672274	52	0.904039	0.833455	0.0191512	0.0001538	2.31e-05	3.51e-05																			10.7228	7.1934	6.15515	5.89135	21.5401	5.89135	21.5401	49.7496	24.3504	45.2786	32.4631	19.1134	30.0121	29.4143	28.3405	43.9677	0.882144	0.859412	0.882404	0.886077	0.832775
chr10	380000000	400000000	0.597264	50	0.897844	0.814181	0.018625	7.71e-05	1.88e-05	5.64e-05																			10.0478	6.6828	5.32755	5.34385	20.0074	5.34385	20.0074	49.3424	23.7331	45.6572	31.7773	18.5817	29.0434	29.7812	27.644	43.2137	0.865058	0.823931	0.865849	0.878316	0.800367
chr10	400000000	420000000	0.640328	88	0.904938	0.821447	0.0187803	6.33e-05	1.21e-05	4.08e-05																			10.3385	7.05995	5.88685	5.7647	21.2974	5.7647	21.2974	49.7306	24.5655	46.115	32.4619	18.7864	29.5219	29.3916	27.7901	43.4885	0.877597	0.842139	0.885414	0.89467	0.807301
chr10	420000000	440000000	0.648036	78	0.913387	0.820816	0.01916	0.0001135	2.31e-05	6.13e-05																			10.4228	6.93805	5.8499	5.87105	21.0509	5.87105	21.0509	49.1189	24.067	44.9783	32.4357	19.553	30.4035	30.2131	28.1846	43.252	0.885388	0.852098	0.884076	0.894048	0.809138
chr10	440000000	460000000	0.575483	67	0.878664	0.813713	0.0188943	0.0001813	6.46e-05	6.15e-05																			9.74465	6.6975	5.2793	5.3847	19.6399	5.3847	19.6399	47.0646	23.3834	44.4044	31.206	19.5597	30.7971	31.7933	28.5713	42.1739	0.859293	0.822557	0.858482	0.869981	0.812245
chr10	460000000	480000000	0.637551	65	0.886002	0.821986	0.0190771	0.0001037	2.23e-05	6.88e-05																			9.9558	6.74035	5.4602	5.43705	20.5039	5.43705	20.5039	49.2748	24.0303	46.1197	32.5029	18.9131	29.4426	29.7081	27.6186	43.1918	0.834656	0.783184	0.816545	0.831898	0.782175
chr10	480000000	500000000	0.678598	68	0.902823	0.828294	0.0190975	5.27e-05	8.8e-06	3.48e-05																			10.4091	6.9607	5.84675	5.67365	21.2191	5.67365	21.2191	49.2505	24.2628	45.7875	32.608	19.1618	29.9051	29.7613	27.8935	43.5185	0.872502	0.839832	0.879729	0.889622	0.817045
chr10	500000000	520000000	0.595705	71	0.903291	0.818179	0.0187044	7.01e-05	1.21e-05	5.66e-05																			10.0629	6.64815	5.28505	5.4002	20.1255	5.4002	20.1255	49.1243	23.8986	46.0657	32.0461	18.8849	29.1483	29.6008	27.9158	43.1071	0.868511	0.827484	0.859821	0.879247	0.794612
chr10	520000000	540000000	0.66265	83	0.896827	0.817703	0.0190504	5.37e-05	1.44e-05	5.04e-05																			10.2114	6.77715	5.44805	5.5383	20.7118	5.5383	20.7118	49.1867	24.0694	45.9725	32.4937	18.9977	29.8183	29.7251	28.1928	43.612	0.862103	0.818731	0.856939	0.873058	0.788645
chr10	540000000	560000000	0.65225	82	0.902388	0.821249	0.0190594	9.76e-05	3.13e-05	6.7e-05																			10.4489	7.02545	5.65265	5.79525	21.652	5.79525	21.652	49.2364	24.2579	45.129	32.5305	19.4106	29.9173	29.3453	28.5967	43.3707	0.873671	0.836826	0.86589	0.878056	0.79798
chr10	560000000	580000000	0.690107	54	0.926684	0.827066	0.0187229	6.34e-05	1.1e-05	6.1e-05																			10.3542	6.75645	5.53825	5.6379	21.2399	5.6379	21.2399	50.112	24.3861	45.6313	32.8689	19.5874	30.8067	29.8305	28.8559	44.2116	0.898193	0.867036	0.899714	0.911781	0.805829
chr10	580000000	600000000	0.693519	83	0.927172	0.839303	0.0188526	9.57e-05	1.65e-05	4.8e-05																			10.6026	6.9781	5.90045	5.7632	21.3856	5.7632	21.3856	49.6362	24.4865	45.7475	32.7957	19.446	30.4335	29.649	28.6653	43.9257	0.904989	0.875491	0.907095	0.915284	0.829588
chr10	600000000	620000000	0.734744	59	0.92866	0.844433	0.0192471	6.13e-05	1.16e-05	4.44e-05																			11.0572	7.3342	6.18645	6.2987	22.2981	6.2987	22.2981	49.0787	24.5294	45.0406	32.8083	19.8019	30.6009	29.4075	28.4551	43.7108	0.899773	0.874567	0.905042	0.910597	0.833101
chr10	620000000	640000000	0.72103	36	0.926871	0.839192	0.0188535	7.27e-05	1.1e-05	4.74e-05																			10.7674	7.1406	5.876	5.90995	22.0387	5.90995	22.0387	49.2294	24.2534	45.2154	32.6275	19.6512	30.9209	29.9698	28.806	43.9828	0.902949	0.871434	0.905654	0.916029	0.834955
chr10	640000000	660000000	0.7542	44	0.929564	0.856396	0.0191397	3.91e-05	6.7e-06	2.76e-05																			10.9315	7.2369	6.0719	5.9935	21.9507	5.9935	21.9507	49.1731	24.5433	45.4447	32.8716	19.7118	30.8528	30.025	28.5175	44.0108	0.89071	0.859786	0.890213	0.906238	0.83982
chr10	660000000	680000000	0.679088	70	0.911112	0.827616	0.0191984	7.51e-05	1.76e-05	6.36e-05																			10.4741	6.8341	5.56755	5.72025	21.4835	5.72025	21.4835	50.1596	24.3211	45.2827	32.7415	19.5989	30.4864	29.5983	29.1319	44.02	0.889616	0.854091	0.889384	0.899827	0.819003
chr10	680000000	700000000	0.712871	74	0.927174	0.826277	0.0191464	0.0001117	2.19e-05	5.46e-05																			10.8829	7.25865	6.0998	6.1975	22.3199	6.1975	22.3199	49.9389	24.7553	45.4449	33.0949	20.1713	30.8262	29.2087	29.1374	44.1093	0.888287	0.86052	0.893456	0.901629	0.797426
chr10	700000000	720000000	0.702925	61	0.930609	0.838767	0.0189826	8.04e-05	1.21e-05	5.88e-05																			10.5587	6.9831	5.7829	5.82555	21.8597	5.82555	21.8597	50.3564	24.4179	45.446	32.6731	19.8847	30.9119	29.4062	29.3037	44.2737	0.912517	0.889725	0.917182	0.926012	0.837952
chr10	720000000	740000000	0.788688	38	0.936903	0.864328	0.0191539	4.29e-05	1.21e-05	4.08e-05																			11.5065	7.66615	6.5954	6.51925	23.2878	6.51925	23.2878	48.925	24.408	44.653	32.8976	19.8712	31.0514	29.4692	28.587	43.821	0.921029	0.898638	0.927803	0.933384	0.869849
chr10	740000000	760000000	0.777205	32	0.95035	0.864545	0.0186607	5.26e-05	1.32e-05	2.28e-05																			11.2853	7.41275	6.14055	6.20375	22.643	6.20375	22.643	49.3477	24.2632	45.0627	32.681	19.5875	31.0863	29.8343	28.6796	44.2525	0.927015	0.908096	0.933369	0.94279	0.862899
chr10	760000000	780000000	0.682641	60	0.944437	0.861434	0.0187838	4.32e-05	8.2e-06	1.8e-05																			12.5662	8.2361	6.9522	7.26455	23.2111	7.26455	23.2111	48.1801	24.466	44.1483	32.9325	20.8809	31.4555	29.8239	29.1341	43.6097	0.921681	0.90276	0.926693	0.934514	0.864816
chr10	780000000	800000000	0.771564	42	0.947206	0.864984	0.0185094	5.28e-05	9.9e-06	3.61e-05																			11.0518	7.31785	6.0295	6.13115	22.6219	6.13115	22.6219	49.4511	23.9842	44.7293	32.5585	19.6694	31.0091	29.4725	28.8416	44.3704	0.925191	0.903217	0.930041	0.938749	0.864364
chr10	800000000	820000000	0.770063	46	0.937816	0.858692	0.0183173	3.79e-05	1.21e-05	3.24e-05																			11.2059	7.3895	6.16945	6.2127	22.3529	6.2127	22.3529	49.3026	24.3541	45.195	32.8199	19.6042	30.7674	29.5297	28.4879	44.2563	0.910816	0.884208	0.918098	0.924366	0.852327
chr10	820000000	840000000	0.79178	42	0.932471	0.858649	0.0190819	7.57e-05	1.21e-05	3e-05																			11.323	7.47	6.3156	6.2613	22.6852	6.2613	22.6852	48.7308	24.5008	44.7951	32.7727	19.707	31.0774	29.996	28.4544	43.8904	0.893744	0.86266	0.898876	0.909503	0.843517
chr10	840000000	860000000	0.734969	47	0.924804	0.840747	0.018924	5.96e-05	1.66e-05	3.72e-05																			11.2005	7.31425	6.22925	6.198	22.1751	6.198	22.1751	49.2493	24.6126	45.2336	32.9823	19.9845	31.1821	29.8451	28.9857	44.3552	0.896595	0.87216	0.905867	0.907543	0.832874
chr10	860000000	880000000	0.701515	68	0.926602	0.844338	0.0190831	6.09e-05	2.43e-05	4.96e-05																			10.7554	7.06725	5.90575	5.8802	21.2966	5.8802	21.2966	49.5151	24.4926	45.9286	32.678	19.5525	30.4849	29.6069	28.6444	43.9058	0.898207	0.868829	0.900908	0.90853	0.830043
chr10	880000000	900000000	0.682344	50	0.905139	0.844454	0.0183159	9.22e-05	1.32e-05	3e-05																			10.3516	6.9896	5.41935	5.47465	20.1898	5.47465	20.1898	48.5879	24.123	46.4718	32.1377	18.5426	29.7345	30.6468	27.4494	43.4633	0.859135	0.819377	0.855413	0.8677	0.819839
chr10	900000000	920000000	0.657844	40	0.894739	0.84101	0.0186628	4.42e-05	6.6e-06	2.52e-05																			9.6303	6.5153	4.79635	4.88285	19.3824	4.88285	19.3824	48.7418	23.6164	46.6424	31.8465	17.9331	29.341	30.952	27.0092	43.3141	0.840556	0.79431	0.836141	0.856173	0.808076
chr10	920000000	940000000	0.667473	81	0.913337	0.827037	0.0187531	7.32e-05	1.21e-05	4.32e-05																			9.93215	6.6196	5.3898	5.36535	20.95	5.36535	20.95	49.3695	23.952	45.766	32.4856	19.1261	29.9651	30.215	27.9709	43.5403	0.876009	0.838767	0.88163	0.88874	0.789835
chr10	940000000	960000000	0.642455	78	0.914625	0.835475	0.0190642	6.32e-05	1.65e-05	6.75e-05																			10.2378	6.7888	5.5561	5.613	21.0117	5.613	21.0117	49.9078	24.2066	45.7627	32.7185	19.4775	30.0667	29.5972	28.4375	43.8096	0.894023	0.862132	0.897773	0.906364	0.830789
chr10	960000000	980000000	0.712543	58	0.913039	0.840962	0.0191567	6.74e-05	1.19e-05	2.16e-05																			10.6675	7.07505	5.80005	5.81595	21.4428	5.81595	21.4428	49.209	24.4163	45.4659	32.7418	19.617	30.6793	30.1262	28.4155	43.718	0.861303	0.819487	0.844936	0.872839	0.802969
chr10	980000000	1000000000	0.714913	48	0.910488	0.832252	0.0193898	5.53e-05	6.6e-06	3.6e-05																			10.7865	7.1736	5.94175	5.9518	21.6617	5.9518	21.6617	48.983	24.6242	45.2221	32.8342	19.6916	30.6557	30.0788	28.2968	43.5709	0.8892	0.858421	0.890567	0.902585	0.832957
chr10	1000000000	1020000000	0.634876	38	0.882235	0.815087	0.0190774	2.85e-05	9.9e-06	2.88e-05																			10.3774	7.06175	5.48115	5.5913	20.5681	5.5913	20.5681	48.2856	23.7133	45.7169	31.8403	18.8825	29.567	30.3387	27.9049	42.8412	0.854306	0.816812	0.85485	0.869513	0.804043
chr10	1020000000	1040000000	0.690036	91	0.902041	0.838427	0.0190225	0.0001363	2.64e-05	4.94e-05																			10.4758	7.06625	5.9945	5.8108	21.329	5.8108	21.329	49.0673	24.4834	46.0226	32.9006	19.5323	30.191	29.4812	27.9896	43.2685	0.864898	0.82947	0.863975	0.871527	0.82656
chr10	1040000000	1060000000	0.657269	93	0.898043	0.825928	0.0196121	0.0001028	2.12e-05	5.64e-05																			10.6833	7.16295	5.99625	5.9605	21.0646	5.9605	21.0646	49.1833	24.1202	45.4059	32.5361	19.4831	29.7581	29.1112	28.1078	43.3053	0.861137	0.820633	0.853592	0.872674	0.788722
chr10	1060000000	1080000000	0.713142	81	0.913133	0.852272	0.0188248	6.26e-05	6.7e-06	2.64e-05																			10.8456	7.2732	6.00735	6.058	21.6526	6.058	21.6526	48.8344	24.1596	45.479	32.6665	19.1316	30.1397	29.6444	27.8559	43.6769	0.874776	0.844013	0.878586	0.890537	0.8425
chr10	1080000000	1100000000	0.6036	70	0.873708	0.800386	0.0187151	3.78e-05	1.1e-05	3e-05																			9.7984	6.63195	5.1517	5.2674	19.5724	5.2674	19.5724	48.0078	23.3271	45.2045	31.5319	19.1126	30.8988	33.9527	28.0718	42.8605	0.849379	0.807426	0.837106	0.854045	0.790915
chr10	1100000000	1120000000	0.717389	61	0.907105	0.841377	0.0192924	9.18e-05	1.65e-05	3.74e-05																			11.0116	7.39115	6.12085	6.0454	21.911	6.0454	21.911	48.903	24.5317	45.4761	32.6999	19.3173	30.2836	29.7665	28.3792	43.4816	0.873267	0.841074	0.87344	0.887942	0.829292
chr10	1120000000	1140000000	0.65168	74	0.905916	0.822969	0.0192379	5.48e-05	3.26e-05	0.0001059																			10.1926	6.8331	5.6545	5.6389	21.249	5.6389	21.249	49.7438	23.9672	45.656	32.4281	19.0369	29.5653	29.2482	28.0184	43.2796	0.896943	0.86414	0.901173	0.907945	0.828146
chr10	1140000000	1160000000	0.59593	88	0.882553	0.817503	0.0191172	5.2e-05	1.44e-05	5.61e-05																			9.76515	6.5505	5.08385	5.2093	20.0571	5.2093	20.0571	49.5005	23.6671	45.9181	31.8791	18.4118	29.1372	29.7524	27.5749	43.6668	0.849947	0.805925	0.852894	0.864061	0.806158
chr10	1160000000	1180000000	0.620918	96	0.888883	0.823362	0.018981	5.46e-05	1.32e-05	0.0001217																			10.0436	6.8071	5.44375	5.5329	20.6412	5.5329	20.6412	49.2086	23.863	46.014	32.4532	18.7462	29.28	29.4717	27.4601	43.1572	0.85538	0.814193	0.847359	0.865033	0.809162
chr10	1180000000	1200000000	0.667837	48	0.904947	0.833025	0.0190147	4.31e-05	1.54e-05	5.16e-05																			10.238	6.7782	5.4863	5.62865	21.3406	5.62865	21.3406	48.7203	23.964	45.5003	32.3242	19.1515	30.1537	29.9956	28.2191	43.6701	0.864537	0.82896	0.86226	0.881671	0.818046
chr10	1200000000	1220000000	0.723745	54	0.916259	0.84993	0.0186822	4.7e-05	2.2e-06	3.24e-05																			10.7729	7.28025	6.1235	6.06955	22.0589	6.06955	22.0589	48.9421	24.302	45.2634	32.6954	19.4831	30.2428	29.5919	28.137	43.6031	0.867518	0.833301	0.865097	0.879048	0.831289
chr10	1220000000	1240000000	0.70526	71	0.914859	0.836649	0.0189936	4.31e-05	1.21e-05	6.26e-05																			11.1144	7.5421	6.2761	6.32145	22.3807	6.32145	22.3807	49.023	24.2502	44.8671	32.6131	19.6714	30.5404	29.3423	28.2801	43.8291	0.8784	0.845864	0.880793	0.894501	0.822362
chr10	1240000000	1260000000	0.634939	93	0.858471	0.804145	0.0187042	7e-05	2.07e-05	0.0001439																			10.5306	6.94445	5.61295	5.8706	20.9981	5.8706	20.9981	49.1799	23.8122	45.3297	32.0837	19.1818	30.1346	29.748	28.2357	43.8025	0.784273	0.766513	0.760379	0.759719	0.765304
chr10	1260000000	1280000000	0.646756	70	0.897092	0.833476	0.0191736	5.01e-05	9.9e-06	3.72e-05																			10.4217	6.9735	5.8223	5.85095	21.6484	5.85095	21.6484	48.9884	23.93	45.4301	32.4291	19.1634	29.9005	29.3426	28.1075	43.417	0.875071	0.83988	0.869828	0.884454	0.835492
chr10	1280000000	1300000000	0.710147	44	0.90652	0.833676	0.0188873	4.21e-05	7.7e-06	3.72e-05																			10.6347	7.0816	5.67635	5.79245	21.3389	5.79245	21.3389	48.7728	24.0536	45.243	32.4155	19.1536	30.0589	30.1032	28.2025	43.4211	0.88417	0.852545	0.887181	0.899585	0.835462
chr10	1300000000	1320000000	0.658772	76	0.892915	0.827025	0.0190933	6.7e-05	1.26e-05	4.8e-05																			10.3704	6.97355	5.5404	5.6654	21.1334	5.6654	21.1334	49.0476	23.8825	45.9331	32.2267	18.5213	29.4742	29.4812	27.9568	43.3834	0.866707	0.829579	0.86372	0.875422	0.822143
chr10	1320000000	1340000000	0.749704	39	0.920739	0.848002	0.0192048	8.38e-05	1.54e-05	5.16e-05																			10.6758	7.11805	5.85685	5.94805	22.5251	5.94805	22.5251	48.9348	24.1831	44.9472	32.5839	19.6329	31.0307	30.2772	28.7818	43.9673	0.888334	0.855242	0.894991	0.904615	0.839963
chr10	1340000000	1360000000	0.67645	66	0.897287	0.828379	0.0189828	6.43e-05	8.8e-06	2.28e-05																			10.8045	7.1426	5.7987	5.9558	21.2492	5.9558	21.2492	48.823	24.1185	45.4697	32.5146	19.2544	30.2999	30.2056	28.243	43.4937	0.866776	0.827801	0.858556	0.864346	0.820072
chr10	1360000000	1380000000	0.744857	39	0.895257	0.842083	0.0190243	6.84e-05	1.32e-05	3e-05																			10.5159	7.1192	5.4922	5.5237	21.2309	5.5237	21.2309	48.2649	23.8731	46.0101	32.0795	18.625	29.9754	30.6333	27.3819	43.3206	0.863311	0.817163	0.859775	0.878269	0.835598
chr10	1380000000	1400000000	0.671362	51	0.881331	0.827307	0.0187191	0.0002015	3.55e-05	4.2e-05																			10.1293	6.85465	5.21825	5.3081	20.2545	5.3081	20.2545	48.6542	23.5897	45.8856	31.9585	18.3627	29.1639	29.985	27.3503	43.2495	0.845132	0.79466	0.84242	0.85099	0.809033
chr10	1400000000	1420000000	0.730315	66	0.918226	0.837697	0.019318	7.18e-05	1.11e-05	3.67e-05																			10.8798	7.2236	5.92365	6.05115	22.2338	6.05115	22.2338	49.1163	24.0963	44.9278	32.5179	19.605	30.535	29.6378	28.8909	43.9369	0.893737	0.864678	0.893641	0.908102	0.832796
chr10	1420000000	1440000000	0.755793	41	0.897974	0.839728	0.0188218	3.5e-05	7.7e-06	3.48e-05																			10.7262	7.3196	5.65115	5.7772	21.4305	5.7772	21.4305	48.6642	24.0162	45.6981	32.1397	18.4757	29.9123	30.3074	27.575	43.6105	0.861309	0.821361	0.85533	0.873574	0.827875
chr10	1440000000	1460000000	0.717024	58	0.892111	0.820628	0.0189684	6.62e-05	1.21e-05	3.72e-05																			10.6921	7.2362	5.63495	5.8129	21.258	5.8129	21.258	48.6197	23.985	45.6489	32.0548	18.7415	29.9808	30.0399	28.0297	43.4646	0.875466	0.841052	0.873675	0.887127	0.820061
chr10	1460000000	1480000000	0.718809	60	0.910442	0.845985	0.019364	0.000137	1.58e-05	4.55e-05																			10.6571	7.148	6.00855	6.1634	22.2363	6.1634	22.2363	49.0496	24.3441	45.1609	32.9631	19.6109	30.4961	29.4005	28.3724	43.7213	0.888014	0.85731	0.887558	0.899672	0.845223
chr10	1480000000	1500000000	0.694851	86	0.918023	0.833587	0.0197326	8.44e-05	2.14e-05	5.77e-05																			11.0961	7.44015	6.3557	6.2841	22.1486	6.2841	22.1486	49.4091	24.2235	45.0348	32.5624	19.5824	30.1314	28.7069	28.5065	43.9316	0.882535	0.852503	0.875393	0.893756	0.825524
chr10	1500000000	1520000000	0.734537	63	0.901186	0.831914	0.0190703	6.65e-05	2.21e-05	4.61e-05																			11.0567	7.4891	6.1252	6.18615	22.0865	6.18615	22.0865	48.6918	24.1157	45.0532	32.4704	19.0515	30.1131	29.4535	28.207	43.6914	0.874779	0.840991	0.879318	0.890088	0.827919
chr10	1520000000	1540000000	0.725744	62	0.916904	0.84291	0.0190156	6.62e-05	1.32e-05	5.16e-05																			10.9276	7.27665	6.07745	6.2226	22.6299	6.2226	22.6299	49.23	24.2773	44.9177	32.8115	19.5955	30.4832	29.2665	28.6525	44.0115	0.891948	0.860318	0.89438	0.904418	0.840008
chr10	1540000000	1560000000	0.760634	35	0.921857	0.842036	0.0194677	5.31e-05	6.6e-06	2.9e-05																			11.2243	7.56255	6.4628	6.41335	23.172	6.41335	23.172	48.8645	24.2498	44.3563	32.6495	19.671	30.9084	29.4521	28.728	43.9937	0.897196	0.868094	0.901723	0.910922	0.836817
chr10	1560000000	1580000000	0.783613	32	0.923829	0.85571	0.0192503	3.99e-05	7.7e-06	1.08e-05																			11.1084	7.42985	6.03165	6.127	22.6958	6.127	22.6958	48.6272	24.2301	44.7611	32.6022	19.4063	30.8672	30.3724	28.1515	44.109	0.903653	0.871203	0.907193	0.919409	0.855987
chr10	1580000000	1600000000	0.804686	69	0.926909	0.848764	0.020164	4.45e-05	9.9e-06	5.5e-05																			11.8619	7.83205	6.87375	6.90835	24.2328	6.90835	24.2328	49.0352	24.2744	43.758	33.0746	19.9699	31.082	28.8532	28.7848	44.3276	0.897717	0.86872	0.900688	0.907679	0.840851
chr10	1600000000	1620000000	0.770083	65	0.927343	0.848745	0.0200227	5.93e-05	1.32e-05	4.58e-05																			11.3339	7.49925	6.546	6.5024	23.6307	6.5024	23.6307	49.4579	24.2158	44.174	32.9254	19.7512	30.8276	28.7741	28.7585	44.3466	0.89753	0.871254	0.899698	0.908928	0.840155
chr10	1620000000	1640000000	0.81123	61	0.929501	0.850178	0.0194626	3.6e-05	5.5e-06	2.04e-05																			11.4355	7.6466	6.499	6.61675	24.0718	6.61675	24.0718	49.0471	24.2695	44.1559	32.8815	19.6978	31.1315	29.2712	28.7139	44.6103	0.882872	0.851176	0.88729	0.900106	0.829996
chr10	1640000000	1660000000	0.826099	41	0.927731	0.853314	0.0202367	7.74e-05	1.1e-05	2.76e-05																			11.733	7.8463	6.8737	6.7929	24.433	6.7929	24.433	48.856	24.3943	43.9316	32.9231	19.9898	31.4056	29.1194	28.9357	44.5696	0.897912	0.8703	0.898648	0.907953	0.847496
chr10	1660000000	1680000000	0.78725	78	0.929919	0.846621	0.019339	4.17e-05	1.51e-05	3.85e-05																			12.4075	8.2308	7.20905	7.2507	24.179	7.2507	24.179	48.8456	24.6214	44.0515	33.0847	20.399	31.1685	28.5978	29.215	44.1117	0.900683	0.871385	0.904322	0.908954	0.843486
chr10	1680000000	1700000000	0.818374	42	0.930177	0.852513	0.0199416	4.83e-05	1.32e-05	2.16e-05																			12.7297	8.57595	7.6124	7.6361	24.863	7.6361	24.863	48.2165	24.5467	43.4769	33.0162	20.5422	31.1706	28.56	28.8775	43.7659	0.903245	0.879224	0.909296	0.916053	0.855822
chr10	1700000000	1720000000	0.770585	70	0.927011	0.851144	0.0193319	0.0001232	4.19e-05	3.34e-05																			11.3194	7.59655	6.5131	6.6561	23.7651	6.6561	23.7651	48.8983	24.1548	44.117	32.7812	20.031	31.0216	29.0053	29.2359	44.2382	0.890649	0.857653	0.891583	0.903754	0.838923
chr10	1720000000	1740000000	0.730163	66	0.92072	0.849683	0.0191134	5.14e-05	3.3e-06	3e-05																			11.4649	7.73175	6.62405	6.67335	23.1996	6.67335	23.1996	48.7298	24.2266	44.5968	32.5858	19.6933	30.1796	28.7416	28.5715	43.6713	0.886882	0.853298	0.888739	0.894859	0.845155
chr10	1740000000	1752849332	0.759187	42	0.92563	0.848758	0.0193428	3.46e-05	8.6e-06	2.24e-05																			10.9294	7.39906	6.4598	6.45069	23.5592	6.45069	23.5592	48.9504	24.1964	44.3668	32.8269	19.7602	30.5328	28.6872	28.7662	44.5497	0.893685	0.866144	0.895794	0.904953	0.843103
chr11	0	20000000	0.678204	70	0.918308	0.823301	0.0191991	0.0001582	2.78e-05	4.68e-05																			10.936	7.39915	6.35545	6.3425	22.772	6.3425	22.772	49.5812	24.1522	44.3819	32.5307	19.8413	30.2482	28.6283	28.716	43.8757	0.891932	0.860277	0.894467	0.901652	0.811363
chr11	20000000	40000000	0.663475	100	0.911142	0.827989	0.019263	0.0001003	1.1e-05	7.32e-05																			11.2187	7.5417	6.57215	6.44575	22.4075	6.44575	22.4075	49.1625	24.1996	44.2022	32.5844	19.8466	29.9538	28.4628	28.6446	43.4445	0.879787	0.843484	0.886725	0.88819	0.817377
chr11	40000000	60000000	0.691426	74	0.917492	0.825673	0.0192572	6.93e-05	9.9e-06	6.36e-05																			10.9276	7.4691	6.45385	6.52115	22.906	6.52115	22.906	48.941	24.1902	44.6423	32.7644	19.8755	30.1551	28.5683	28.6476	43.3635	0.90054	0.874804	0.898016	0.907453	0.825273
chr11	60000000	80000000	0.706577	78	0.91015	0.810948	0.0196929	8.4e-05	2.53e-05	7.8e-05																			11.2661	7.5484	6.5521	6.55195	23.1414	6.55195	23.1414	49.6061	24.4697	44.0088	32.5746	19.9264	30.5656	28.7967	29.3066	44.0552	0.879946	0.845181	0.880419	0.888086	0.793126
chr11	80000000	100000000	0.702859	86	0.928894	0.821967	0.0194472	0.0001389	1.54e-05	6.96e-05																			11.5029	7.61145	6.66705	6.7523	23.3305	6.7523	23.3305	49.6701	23.857	43.5164	32.3839	20.0849	30.5959	28.7006	29.2426	44.295	0.912303	0.888625	0.918111	0.92255	0.825333
chr11	100000000	120000000	0.690653	79	0.921951	0.838268	0.0192915	0.0001416	1.73e-05	3.96e-05																			10.8732	7.3382	6.32425	6.39265	22.7836	6.39265	22.7836	49.4344	24.4482	44.6972	32.7165	19.774	30.198	29.0144	28.6158	43.3918	0.864967	0.831005	0.864473	0.877686	0.79627
chr11	120000000	140000000	0.640155	97	0.89405	0.817858	0.0193369	7.78e-05	9.9e-06	7.82e-05																			10.5282	7.1192	5.8201	5.82265	21.2839	5.82265	21.2839	49.0766	24.0158	45.5013	32.4509	19.0979	29.5352	29.2066	27.9888	43.0487	0.876239	0.843833	0.877656	0.889869	0.811867
chr11	140000000	160000000	0.630182	81	0.884582	0.818955	0.0188573	6.68e-05	1.21e-05	5.78e-05																			10.1784	7.0102	5.5133	5.56665	20.5437	5.56665	20.5437	48.7127	23.658	45.7197	31.9716	18.2759	28.8423	29.5113	27.2204	43.0914	0.856829	0.822253	0.85961	0.868655	0.815723
chr11	160000000	180000000	0.638286	53	0.901947	0.813622	0.0187938	7.3e-05	2.33e-05	5.17e-05																			10.4221	6.9953	5.45945	5.58485	20.7022	5.58485	20.7022	49.0636	23.9781	45.617	32.1232	18.9442	29.6512	29.7006	28.3093	43.6511	0.876642	0.839624	0.875011	0.884792	0.795708
chr11	180000000	200000000	0.652227	37	0.88727	0.832702	0.0183499	5.45e-05	2.11e-05	3.36e-05																			9.84155	6.6742	5.0468	5.10685	19.7937	5.10685	19.7937	48.8345	23.9025	46.5697	31.8629	17.7817	28.945	30.503	26.9209	43.1668	0.838246	0.797623	0.839154	0.854623	0.80829
chr11	200000000	220000000	0.644188	93	0.907521	0.806116	0.0190109	5.33e-05	1.21e-05	4.2e-05																			10.6143	7.0201	5.78445	5.95525	22.0669	5.95525	22.0669	49.8077	23.9593	44.8351	32.1332	19.6118	30.1728	29.3006	29.0041	43.5453	0.87688	0.843811	0.872922	0.88749	0.78372
chr11	220000000	240000000	0.63858	58	0.876452	0.824747	0.0190781	5.02e-05	9.9e-06	5.28e-05																			10.443	7.13455	5.6361	5.6125	20.3805	5.6125	20.3805	48.908	23.949	45.9212	31.9532	18.306	28.9938	29.5968	27.391	42.8306	0.85117	0.803513	0.84432	0.85669	0.820701
chr11	240000000	260000000	0.650033	84	0.905621	0.82013	0.0185382	9.12e-05	9.9e-06	4.44e-05																			10.4201	6.9977	5.55445	5.7548	21.3813	5.7548	21.3813	49.2393	24.0059	45.1784	31.9451	18.8809	29.6477	29.5401	28.4271	43.4927	0.863521	0.82853	0.856595	0.872383	0.78335
chr11	260000000	280000000	0.635273	56	0.896532	0.82509	0.0181255	7.96e-05	1.21e-05	3.24e-05																			10.1328	6.8944	5.3929	5.4164	20.1811	5.4164	20.1811	48.5949	23.8862	45.891	32.0009	18.5296	29.4365	30.1398	27.3485	43.4213	0.867695	0.829671	0.869411	0.876817	0.807258
chr11	280000000	300000000	0.736068	38	0.914445	0.848823	0.0192739	3.46e-05	8.8e-06	2.16e-05																			10.3713	6.85825	5.5889	5.59615	21.7676	5.59615	21.7676	48.846	24.4427	45.7537	33.0078	19.4745	30.7995	30.6175	28.2579	43.9612	0.874989	0.844818	0.874813	0.890363	0.83388
chr11	300000000	320000000	0.668158	54	0.904095	0.830521	0.0187704	4.83e-05	8.8e-06	4.32e-05																			10.2517	6.841	5.39245	5.41845	20.3676	5.41845	20.3676	49.5067	24.0737	46.0609	32.273	18.6242	29.7222	30.0269	27.8049	43.9189	0.88339	0.848327	0.88406	0.893554	0.825876
chr11	320000000	340000000	0.678567	61	0.905421	0.834363	0.0185774	2.47e-05	5.5e-06	2.52e-05																			10.5472	7.04225	5.5796	5.777	21.0706	5.777	21.0706	48.9559	24.14	45.5729	32.4929	19.0515	29.7405	29.9089	28.0039	43.3103	0.880123	0.845312	0.876128	0.891259	0.832957
chr11	340000000	360000000	0.729786	58	0.92137	0.842194	0.0192673	6.74e-05	1.87e-05	2.66e-05																			11.0556	7.40665	6.18715	6.1434	22.0049	6.1434	22.0049	49.029	24.7153	45.4186	32.9974	19.7869	30.8032	30.0028	28.3072	43.7737	0.888445	0.861517	0.889965	0.90448	0.835823
chr11	360000000	380000000	0.676848	72	0.919385	0.844718	0.0192758	6.43e-05	1.24e-05	2.53e-05																			10.7433	7.2462	5.916	5.96855	21.4351	5.96855	21.4351	49.4985	24.3914	45.7901	32.7324	19.0489	29.6634	29.0831	27.8205	43.5534	0.868668	0.83719	0.869888	0.884979	0.816455
chr11	380000000	400000000	0.678548	95	0.912117	0.822089	0.0186954	0.0001629	3.43e-05	7.4e-05																			10.2601	6.76075	5.55755	5.70935	21.6215	5.70935	21.6215	49.7766	24.1266	45.7035	32.5272	19.0721	30.1015	29.5553	28.4452	43.7538	0.897592	0.866154	0.895481	0.901516	0.814299
chr11	400000000	420000000	0.663419	93	0.90187	0.824825	0.0187225	6.83e-05	1.25e-05	4.12e-05																			10.7122	7.18215	5.85905	6.0482	21.9355	6.0482	21.9355	49.279	24.2557	44.8387	32.684	19.9092	30.1495	29.3047	29.148	42.9653	0.878158	0.842483	0.866193	0.88869	0.827226
chr11	420000000	440000000	0.689576	73	0.914779	0.830495	0.0192711	8.52e-05	3e-05	5.76e-05																			10.6693	7.0934	5.9159	6.0076	21.7784	6.0076	21.7784	49.2797	24.3654	45.1594	32.9254	19.8516	30.7916	29.5939	28.9227	43.7409	0.883698	0.850822	0.882183	0.89236	0.820214
chr11	440000000	460000000	0.679917	73	0.915609	0.836138	0.0190207	0.0001518	2.49e-05	6.28e-05																			10.6705	7.17715	6.05375	6.00375	22.1789	6.00375	22.1789	49.3501	24.5931	45.0474	32.844	20.2258	30.4467	29.2346	29.3338	43.1067	0.891879	0.860921	0.891784	0.904944	0.831418
chr11	460000000	480000000	0.729988	45	0.915534	0.847521	0.0192341	2.62e-05	4.4e-06	1.92e-05																			10.8802	7.2738	5.9444	5.95345	21.7063	5.95345	21.7063	48.4435	24.2625	45.2039	32.643	19.3386	30.5708	30.2361	27.868	43.7047	0.889891	0.855906	0.897658	0.90675	0.845468
chr11	480000000	500000000	0.690904	45	0.918192	0.832274	0.0188349	7.68e-05	1.56e-05	2.64e-05																			10.6944	7.1125	5.8166	5.89345	21.3282	5.89345	21.3282	49.5587	24.2476	45.5239	32.4226	19.5904	30.3913	29.9672	28.5937	43.9558	0.893125	0.859095	0.893761	0.905251	0.825846
chr11	500000000	520000000	0.680464	35	0.910766	0.835093	0.0188605	8.62e-05	1.21e-05	4.69e-05																			10.1396	6.73835	5.45375	5.41725	20.8026	5.41725	20.8026	49.1251	24.1201	45.857	32.3993	18.8595	30.025	30.3545	27.602	43.7294	0.870288	0.83644	0.876494	0.886081	0.815573
chr11	520000000	540000000	0.622441	69	0.89792	0.825695	0.0185872	4.79e-05	1.21e-05	4.21e-05																			9.7402	6.60005	5.14185	5.1832	19.9095	5.1832	19.9095	49.3595	23.8073	46.1313	31.9009	18.4514	29.4285	30.2722	27.5674	43.5266	0.863404	0.818851	0.863061	0.879033	0.806252
chr11	540000000	560000000	0.659205	74	0.923891	0.822315	0.0189626	9.06e-05	2.09e-05	6.36e-05																			10.3337	6.8128	5.5989	5.601	21.0202	5.601	21.0202	50.2771	23.9816	45.7233	32.4348	19.1255	30.083	29.4322	28.4692	44.2167	0.900283	0.871689	0.903718	0.913201	0.810813
chr11	560000000	580000000	0.71945	51	0.926093	0.841402	0.0190993	0.0001944	4.51e-05	5.54e-05																			10.7976	7.11665	5.9983	5.88295	21.8796	5.88295	21.8796	49.7917	24.6366	45.7315	33.0065	19.6762	30.7792	29.8651	28.7441	43.9894	0.892885	0.86523	0.894791	0.906121	0.818343
chr11	580000000	600000000	0.715098	68	0.925389	0.843473	0.0190114	6.38e-05	1.98e-05	5.17e-05																			11.0899	7.3671	6.15015	6.06545	21.8965	6.06545	21.8965	49.6856	24.6089	45.8128	32.8922	19.3341	30.4042	29.3676	28.5707	44.038	0.900278	0.874362	0.89702	0.910863	0.835667
chr11	600000000	620000000	0.721873	58	0.926624	0.838379	0.0194787	9.03e-05	1.76e-05	9.18e-05																			10.9604	7.26605	6.2462	6.14765	22.42	6.14765	22.42	49.7432	24.5422	45.4365	32.9001	19.8143	30.8601	29.5527	28.8854	43.9024	0.906669	0.883688	0.909393	0.920572	0.837041
chr11	620000000	640000000	0.721994	61	0.92951	0.843503	0.0192568	7.09e-05	9.9e-06	4.28e-05																			10.9014	7.20265	5.96665	6.08225	22.333	6.08225	22.333	49.764	24.47	45.4513	32.9581	19.9359	30.9071	29.2992	29.2648	43.935	0.921364	0.90165	0.927395	0.934967	0.8563
chr11	640000000	660000000	0.754944	53	0.929227	0.843804	0.0200432	3.55e-05	1.1e-05	2.76e-05																			11.4045	7.41535	6.27095	6.3616	22.848	6.3616	22.848	49.5386	24.5617	45.1483	32.9584	19.9622	31.4025	29.531	29.341	44.5364	0.923944	0.901061	0.927876	0.9353	0.85156
chr11	660000000	680000000	0.779181	30	0.949168	0.869533	0.0186477	4.09e-05	1.21e-05	2.82e-05																			11.2134	7.4308	6.145	6.216	22.7195	6.216	22.7195	49.4065	24.2517	45.1531	32.6174	19.5919	30.927	29.733	28.5011	44.3239	0.938886	0.921168	0.947171	0.949323	0.880402
chr11	680000000	700000000	0.797947	34	0.950524	0.87009	0.0186089	4.9e-05	8.1e-06	2.52e-05																			11.2959	7.463	6.09565	6.23065	22.7505	6.23065	22.7505	49.4384	24.5142	45.3206	33.0277	19.7115	31.1039	29.5982	28.4731	44.3661	0.942097	0.927179	0.946759	0.950567	0.883248
chr11	700000000	720000000	0.770254	30	0.944908	0.867207	0.0181411	6.64e-05	1.21e-05	3.48e-05																			10.9113	7.23165	5.91325	6.0335	22.1356	6.0335	22.1356	49.3421	24.2381	45.0687	32.648	19.4746	30.9069	29.7375	28.8306	44.3408	0.935111	0.915328	0.944798	0.945639	0.878878
chr11	720000000	740000000	0.72264	51	0.931541	0.849912	0.0183743	8.72e-05	1.87e-05	5.88e-05																			10.5046	6.9954	5.65685	5.68055	21.5205	5.68055	21.5205	49.7499	24.2562	45.7214	32.541	19.2703	30.2811	29.6572	28.4056	44.1474	0.921064	0.897983	0.926204	0.929614	0.857325
chr11	740000000	760000000	0.670272	63	0.917216	0.842305	0.0185531	3.9e-05	7.7e-06	4.66e-05																			10.3428	6.89595	5.59435	5.5966	20.923	5.5966	20.923	49.1957	23.9196	45.4579	32.3449	18.9604	29.875	29.7833	28.2085	43.7229	0.896795	0.866234	0.901941	0.91085	0.842891
chr11	760000000	780000000	0.738613	73	0.919391	0.851068	0.0190617	5.2e-05	3.3e-06	3.75e-05																			10.579	7.12855	5.9917	5.9243	21.946	5.9243	21.946	49.2165	24.5169	45.615	32.9025	19.5835	30.8961	30.0262	28.3824	43.9299	0.888827	0.863891	0.893984	0.901463	0.843953
chr11	780000000	800000000	0.657035	57	0.91602	0.8385	0.0191545	0.0001025	2.54e-05	5.84e-05																			10.6565	7.1552	5.94095	5.89255	21.5563	5.89255	21.5563	49.4151	24.6257	45.7006	33.0722	19.8441	30.4088	29.5546	29.0597	43.2563	0.886177	0.853897	0.885037	0.896504	0.824619
chr11	800000000	820000000	0.702524	36	0.919158	0.847189	0.01884	8.4e-05	1.1e-05	0.0001305																			10.4854	7.1023	5.73115	5.56315	20.9137	5.56315	20.9137	49.0872	24.4862	46.1297	32.4982	18.864	30.0904	30.3764	27.8748	43.7102	0.891064	0.860595	0.900346	0.907199	0.838321
chr11	820000000	840000000	0.68079	64	0.914673	0.841363	0.0188798	4.1e-05	5.5e-06	5.32e-05																			10.4192	7.05005	5.71645	5.71515	21.1752	5.71515	21.1752	49.3767	24.3292	45.7884	32.3642	18.967	30.0605	29.9827	27.8984	43.7505	0.892402	0.865387	0.896769	0.908427	0.835755
chr11	840000000	860000000	0.707095	59	0.927189	0.845462	0.0189886	3.16e-05	8.9e-06	3.48e-05																			11.0335	7.3399	6.1168	6.18375	21.9759	6.18375	21.9759	49.0031	24.5033	44.9453	32.8703	19.9593	31.2475	29.9797	29.0071	44.2851	0.904627	0.878727	0.907587	0.920157	0.840569
chr11	860000000	880000000	0.687386	57	0.91895	0.83293	0.0191803	6.19e-05	9.9e-06	5.04e-05																			10.5412	7.0123	5.8133	5.87445	21.6286	5.87445	21.6286	49.6584	24.3249	45.5791	32.89	19.7829	30.6482	29.6242	28.7816	43.8419	0.897292	0.870314	0.900187	0.910738	0.823889
chr11	880000000	900000000	0.663417	50	0.893313	0.835305	0.0183924	2.95e-05	1.21e-05	3.24e-05																			10.2979	6.99465	5.433	5.33595	19.9984	5.33595	19.9984	48.3868	24.1292	46.4355	32.0958	18.4155	29.5188	30.5355	27.289	43.233	0.861472	0.823093	0.86544	0.873651	0.824744
chr11	900000000	920000000	0.605624	114	0.896142	0.81816	0.0187674	6.51e-05	1.54e-05	3.24e-05																			10.6102	7.09785	5.8525	5.9233	21.0949	5.9233	21.0949	49.8235	24.0874	45.8603	32.286	19.0851	29.2546	28.8029	27.8545	43.115	0.872487	0.841713	0.868533	0.88272	0.818386
chr11	920000000	940000000	0.644286	62	0.902373	0.827042	0.0184128	4.05e-05	9.9e-06	3.84e-05																			9.94495	6.6134	5.30535	5.37705	20.441	5.37705	20.441	49.6048	24.1015	45.9494	32.5765	19.0723	30.0343	30.1437	27.9994	43.5698	0.876015	0.837886	0.877926	0.890041	0.819211
chr11	940000000	960000000	0.676112	80	0.905033	0.827204	0.019142	0.0001019	1.69e-05	5.71e-05																			10.5769	7.1415	5.95725	5.85725	21.2165	5.85725	21.2165	49.5969	24.3829	45.8494	32.5962	19.1196	30.0045	29.5654	28.245	43.6681	0.881757	0.848679	0.883556	0.888075	0.817013
chr11	960000000	980000000	0.697151	58	0.909491	0.84103	0.0192841	4.22e-05	9.9e-06	2.88e-05																			10.5607	7.1559	5.9943	5.89245	21.7857	5.89245	21.7857	48.9654	24.1331	45.2118	32.6041	19.1873	30.2402	29.749	28.0136	43.4487	0.883684	0.851287	0.887083	0.894365	0.837392
chr11	980000000	1000000000	0.66239	84	0.91178	0.833258	0.0193302	7.5e-05	8.8e-06	7.92e-05																			10.4051	6.9155	5.62535	5.68145	21.1603	5.68145	21.1603	49.4394	24.1272	45.6784	32.7752	19.417	30.1641	29.7536	28.0154	43.5731	0.884293	0.854168	0.8862	0.896923	0.818924
chr11	1000000000	1020000000	0.669722	57	0.902082	0.836861	0.0191151	7.35e-05	1.21e-05	5.95e-05																			10.5262	7.0123	5.63755	5.7411	21.3164	5.7411	21.3164	48.9714	24.1628	45.5322	32.4241	18.9748	29.9675	29.9768	27.9048	43.6855	0.874181	0.846295	0.877949	0.889569	0.829197
chr11	1020000000	1040000000	0.63759	66	0.86828	0.805499	0.0188698	0.00028	0.0001174	0.0001276																			10.1932	6.8615	5.66665	5.75735	20.8773	5.75735	20.8773	49.3266	23.9577	45.2617	32.4674	19.5267	30.0252	28.9432	28.4729	43.4408	0.826583	0.784449	0.766631	0.823457	0.780765
chr11	1040000000	1060000000	0.563183	94	0.882232	0.81441	0.0189197	5.06e-05	2.1e-05	5.65e-05																			10.0539	6.8488	5.38265	5.3645	19.9203	5.3645	19.9203	49.2249	23.3458	45.7578	31.7262	18.2549	28.8024	29.5934	27.0651	43.0163	0.850412	0.812036	0.839556	0.859412	0.786317
chr11	1060000000	1080000000	0.603084	74	0.916237	0.841699	0.0188044	7.62e-05	2.82e-05	3.75e-05																			10.1149	6.87495	5.64985	5.7476	20.987	5.7476	20.987	48.4842	23.6165	45.2364	31.1195	18.6796	28.658	29.3291	27.3109	41.6627	0.889583	0.856937	0.888443	0.898641	0.822721
chr11	1080000000	1100000000	0.644316	91	0.906998	0.82721	0.0190021	6.47e-05	2.09e-05	4.56e-05																			10.6707	7.1292	5.97265	5.9166	21.6449	5.9166	21.6449	49.5438	23.8896	45.1476	32.4346	18.9047	29.8366	29.1274	28.3327	43.5874	0.883457	0.852225	0.87543	0.893554	0.816044
chr11	1100000000	1120000000	0.672641	57	0.894637	0.843116	0.0187709	4.21e-05	9.9e-06	6e-06																			10.736	7.44025	5.8138	5.89435	21.1639	5.89435	21.1639	48.4386	23.9114	45.9141	31.9645	18.1349	29.0603	29.4847	27.0388	42.7161	0.835357	0.805202	0.830154	0.837864	0.817477
chr11	1120000000	1140000000	0.660712	71	0.900014	0.817166	0.019255	7.53e-05	1.26e-05	3.9e-05																			10.6408	7.13685	5.7675	5.89465	21.0836	5.89465	21.0836	49.3953	24.1318	45.8261	32.324	18.7336	29.4461	29.2547	27.6595	43.4813	0.884342	0.851557	0.882161	0.89067	0.806833
chr11	1140000000	1160000000	0.650185	59	0.87954	0.831838	0.018832	3.89e-05	3.3e-06	2.76e-05																			10.2081	7.01375	5.3189	5.3846	20.1198	5.3846	20.1198	48.1492	23.6858	46.3961	31.7103	17.9611	28.8499	30.2702	27.0067	42.6612	0.847351	0.802087	0.838329	0.854155	0.815632
chr11	1160000000	1180000000	0.722944	23	0.898057	0.842157	0.0189076	6.33e-05	1.17e-05	2.52e-05																			10.6913	7.23895	5.68915	5.6347	21.1273	5.6347	21.1273	48.4101	24.3467	45.968	32.1889	18.7949	30.0856	30.5704	28.1154	43.4721	0.875318	0.837435	0.872955	0.884811	0.838803
chr11	1180000000	1200000000	0.625757	83	0.891772	0.806462	0.0186979	9.15e-05	2.54e-05	4.08e-05																			10.357	6.9364	5.4284	5.66	21.0773	5.66	21.0773	49.3844	23.7614	45.3469	31.8632	18.4485	29.255	29.1756	27.8094	43.3184	0.868315	0.830827	0.866619	0.872313	0.780407
chr11	1200000000	1220000000	0.675397	61	0.900201	0.832467	0.01864	0.0002378	6.47e-05	5.06e-05																			10.7127	7.26145	6.06655	5.9851	21.504	5.9851	21.504	49.225	24.2937	45.3255	32.6414	19.2292	29.7416	29.3551	28.0313	43.5136	0.849782	0.80854	0.85233	0.855504	0.79672
chr11	1220000000	1240000000	0.676188	76	0.909643	0.842305	0.018722	3.95e-05	7.7e-06	2.64e-05																			10.5546	7.22905	5.8244	6.0017	21.5086	6.0017	21.5086	48.9207	23.6779	44.9466	32.1496	18.8279	29.4697	29.1008	27.7779	43.532	0.866591	0.836072	0.865993	0.870326	0.817951
chr11	1240000000	1260000000	0.670386	93	0.896339	0.833602	0.0193201	0.0001726	2.76e-05	6.24e-05																			10.6802	7.12725	5.9287	5.97805	21.4013	5.97805	21.4013	49.106	24.1216	45.4844	32.6024	19.2185	29.9601	29.2486	28.0145	43.5152	0.86037	0.822358	0.863832	0.867022	0.808397
chr11	1260000000	1280000000	0.71056	78	0.903319	0.826411	0.018913	7.15e-05	2.4e-05	5.54e-05																			11.4108	7.528	6.05915	6.28495	21.8646	6.28495	21.8646	48.485	24.1421	45.0517	32.4998	19.3716	30.2117	29.4718	28.2833	43.5378	0.878472	0.841212	0.870737	0.892305	0.806453
chr11	1280000000	1300000000	0.683286	80	0.903715	0.8453	0.0192582	3.53e-05	5.5e-06	2.04e-05																			10.7835	7.3008	6.07985	6.0007	22.1091	6.0007	22.1091	48.7051	24.3721	45.1333	32.5206	19.3991	29.9821	29.3747	28.1586	43.0461	0.87252	0.839891	0.873397	0.890328	0.837724
chr11	1300000000	1320000000	0.712042	44	0.913137	0.840185	0.0185265	8.59e-05	3.19e-05	0.0001222																			10.6962	7.20305	5.8618	5.7892	21.4375	5.7892	21.4375	49.0167	24.2154	45.6279	32.2816	18.8011	29.9315	29.9151	27.8178	43.7356	0.878951	0.849927	0.880107	0.886774	0.829172
chr11	1320000000	1340000000	0.69251	75	0.905011	0.842946	0.0192632	4.42e-05	4.4e-06	4.6e-05																			10.8442	7.3123	6.03055	6.06645	22.0185	6.06645	22.0185	49.2174	24.3197	45.6749	32.7895	19.2209	29.7887	29.1628	27.6872	43.3956	0.880705	0.85008	0.878683	0.893181	0.839161
chr11	1340000000	1360000000	0.67541	52	0.902183	0.839066	0.0187977	5.79e-05	1.32e-05	3e-05																			10.495	6.9819	5.6084	5.69705	20.8709	5.69705	20.8709	48.7445	23.9394	45.5754	32.0981	18.6172	29.602	30.0605	27.705	43.3839	0.867419	0.829613	0.860388	0.881031	0.81888
chr11	1360000000	1380000000	0.775919	37	0.906102	0.841406	0.0195927	4.09e-05	8.8e-06	2.88e-05																			11.083	7.38575	6.0765	6.20055	22.9519	6.20055	22.9519	48.5744	24.2243	44.691	32.7517	19.5404	30.7879	29.9468	28.3868	44.0339	0.861405	0.824475	0.856722	0.875083	0.820442
chr11	1380000000	1400000000	0.734739	59	0.903936	0.843705	0.0194107	2.52e-05	3.3e-06	1.68e-05																			10.721	7.2297	5.83455	5.9307	21.9672	5.9307	21.9672	48.4316	24.1279	45.2632	32.7648	19.1825	30.3151	29.9725	27.7869	43.5424	0.876389	0.840482	0.874545	0.890622	0.83624
chr11	1400000000	1420000000	0.798108	53	0.922567	0.854807	0.0195849	3.29e-05	7.7e-06	3.6e-05																			11.7241	7.7653	6.6156	6.6379	23.4886	6.6379	23.4886	48.5804	24.5133	44.564	32.9677	19.8098	30.9613	29.4245	28.4425	43.9926	0.886004	0.854778	0.885782	0.893881	0.846156
chr11	1420000000	1440000000	0.751889	72	0.910051	0.835366	0.0197759	7.18e-05	2.09e-05	3.73e-05																			11.2802	7.47575	6.4824	6.5196	23.4316	6.5196	23.4316	49.1529	24.4643	44.7064	33.1341	19.8614	30.6854	28.8082	28.6705	43.9272	0.873823	0.842626	0.870682	0.885536	0.813678
chr11	1440000000	1460000000	0.721386	67	0.910872	0.837062	0.0190109	5.9e-05	1.21e-05	3.24e-05																			10.3927	7.04655	5.81225	5.8285	22.2746	5.8285	22.2746	49.0224	24.1249	44.9978	32.641	19.3755	30.3454	29.5914	28.2731	43.7891	0.870897	0.837223	0.873078	0.88049	0.809556
chr11	1460000000	1480000000	0.683489	68	0.914391	0.830181	0.0189587	7.12e-05	1.54e-05	5.76e-05																			10.6727	7.19315	5.89945	6.12295	22.4921	6.12295	22.4921	49.1555	23.9593	44.7289	32.5012	19.58	30.3549	29.0659	28.8337	44.0829	0.889478	0.860943	0.892036	0.901203	0.822313
chr11	1480000000	1500000000	0.671528	84	0.897863	0.819117	0.0186624	6.62e-05	2.2e-05	7.44e-05																			10.7376	7.22	5.89105	6.03135	21.6551	6.03135	21.6551	49.3982	23.9526	45.2422	32.2214	18.9089	29.5624	29.0544	28.2567	43.633	0.878637	0.856588	0.884468	0.886441	0.820704
chr11	1500000000	1520000000	0.678086	103	0.909543	0.839618	0.0191226	5.2e-05	7.7e-06	2.16e-05																			11.2896	7.83785	6.5863	6.65505	22.6747	6.65505	22.6747	48.4385	24.0797	44.5995	32.2961	19.2263	29.5704	28.516	27.9785	43.1059	0.877687	0.842932	0.87632	0.885505	0.826241
chr11	1520000000	1540000000	0.768545	58	0.914069	0.837951	0.0197988	3.57e-05	1.21e-05	2.4e-05																			11.9162	7.9739	6.8959	7.14265	23.8566	7.14265	23.8566	48.6898	24.2837	43.9763	32.9728	20.0399	30.7639	28.7084	28.7171	43.8941	0.887166	0.854131	0.88773	0.897174	0.831707
chr11	1540000000	1560000000	0.779689	50	0.931436	0.849549	0.0194026	5.03e-05	1.32e-05	3.84e-05																			11.6069	7.7573	6.6428	6.656	23.6569	6.656	23.6569	48.9787	24.449	44.3546	32.9072	19.8681	30.8652	28.9437	28.6791	44.1667	0.90299	0.87648	0.907716	0.915894	0.83371
chr11	1560000000	1580000000	0.790468	55	0.920804	0.849984	0.0197198	0.0001215	2.53e-05	2.45e-05																			11.9247	8.00085	7.0556	7.0606	24.5299	7.0606	24.5299	48.7064	24.5156	43.9648	33.0271	20.0717	31.0909	28.6183	28.8984	44.193	0.859418	0.819134	0.854587	0.870834	0.807447
chr11	1580000000	1600000000	0.792951	66	0.925219	0.845781	0.0199572	7.57e-05	1.66e-05	3e-05																			11.6312	7.79565	6.7687	6.9229	24.4047	6.9229	24.4047	48.9721	24.2931	43.8175	32.9712	20.0689	30.9609	28.6909	29.0115	44.3254	0.898171	0.867213	0.898453	0.908604	0.837109
chr11	1600000000	1620000000	0.791598	57	0.928204	0.852908	0.0193238	5.26e-05	2.2e-06	3.24e-05																			11.5499	7.6952	6.92215	6.8588	24.285	6.8588	24.285	48.7097	24.5014	43.8366	32.9939	19.9291	30.9944	29.1083	28.8828	44.3693	0.901858	0.878999	0.910852	0.916156	0.851813
chr11	1620000000	1640000000	0.753973	65	0.92006	0.849579	0.0196912	4.13e-05	1.11e-05	3.6e-05																			11.5332	7.7367	6.7417	6.89315	24.2428	6.89315	24.2428	48.9183	24.2682	44.0174	32.6827	19.4234	30.1476	28.1764	28.6924	44.2371	0.88742	0.854027	0.886882	0.897776	0.838662
chr11	1640000000	1650013614	0.752811	43	0.929101	0.842022	0.0190155	6.71e-05	2.2e-05	4.31e-05																			11.0904	7.39993	6.40089	6.59372	24.0453	6.59372	24.0453	49.2186	23.7099	43.5873	32.1622	19.2698	30.1867	28.2398	28.8697	44.6546	0.890167	0.864023	0.894758	0.908727	0.820283
chr12	0	20000000	0.719416	96	0.929332	0.826798	0.0193091	8.73e-05	1.43e-05	4.08e-05																			11.2978	7.50525	6.5783	6.7145	23.8272	6.7145	23.8272	49.9734	24.2131	43.7993	32.453	19.8139	30.4321	28.0636	29.5022	44.717	0.90603	0.880254	0.912906	0.919897	0.82421
chr12	20000000	40000000	0.763807	85	0.921944	0.835537	0.019698	6.98e-05	7.7e-06	5.4e-05																			11.8355	8.00935	7.11955	7.01005	24.2234	7.01005	24.2234	49.1706	24.4381	43.8719	32.8671	19.9109	30.5546	28.2564	28.7935	43.9666	0.893505	0.865215	0.898689	0.902736	0.826563
chr12	40000000	60000000	0.703302	77	0.922353	0.820764	0.0190988	9.7e-05	1.62e-05	4.92e-05																			11.1205	7.38435	6.1742	6.39865	22.9966	6.39865	22.9966	50.1123	24.0689	44.0787	32.572	19.7986	30.548	28.7261	29.1577	44.4001	0.899475	0.873251	0.90015	0.905679	0.814265
chr12	60000000	80000000	0.790245	36	0.921041	0.8535	0.0188699	4.36e-05	1.09e-05	2.76e-05																			11.5528	7.84745	6.67275	6.63575	23.0852	6.63575	23.0852	48.3801	24.4925	44.5326	32.8858	19.7257	30.6574	29.3897	28.2952	44.0215	0.883163	0.853817	0.880383	0.890589	0.847497
chr12	80000000	100000000	0.73834	55	0.92357	0.829527	0.0197036	7.57e-05	1.54e-05	5.04e-05																			11.1716	7.5018	6.41725	6.2988	23.127	6.2988	23.127	49.438	24.4159	44.6706	32.7176	19.6187	30.5352	29.2879	28.6627	44.2523	0.899291	0.872791	0.906831	0.914637	0.824293
chr12	100000000	120000000	0.722647	68	0.920045	0.837811	0.0202147	7.21e-05	1.65e-05	5.29e-05																			11.0935	7.44135	6.2772	6.37265	22.9349	6.37265	22.9349	49.9342	24.194	44.3177	32.5369	19.6126	30.4183	28.9292	28.7593	44.2594	0.901514	0.877682	0.903559	0.912217	0.838342
chr12	120000000	140000000	0.713197	58	0.909372	0.838413	0.0187942	0.0001065	1.93e-05	4.75e-05																			10.5308	7.11295	5.6628	5.80135	21.6797	5.80135	21.6797	49.0177	23.819	45.585	32.2356	18.6611	29.7397	29.5291	27.7428	43.7739	0.86322	0.823377	0.857868	0.872281	0.815473
chr12	140000000	160000000	0.697593	64	0.90903	0.829961	0.0192183	0.0001112	2.73e-05	4.44e-05																			10.7863	7.2069	5.9952	6.1347	22.1743	6.1347	22.1743	49.181	23.9253	44.8869	32.5751	19.3706	30.0987	29.2343	28.3616	43.5731	0.879395	0.847977	0.883703	0.891605	0.814039
chr12	160000000	180000000	0.767506	58	0.91948	0.847002	0.0196137	0.0001344	3.01e-05	3.67e-05																			11.33	7.4355	6.3914	6.5274	23.5415	6.5274	23.5415	48.727	23.9396	43.9207	32.6643	19.8138	30.9239	29.3292	28.4962	43.978	0.886255	0.856825	0.892158	0.899198	0.83305
chr12	180000000	200000000	0.730798	38	0.911585	0.843147	0.0188927	6.09e-05	1e-05	2.88e-05																			10.8565	7.23095	5.8433	5.76285	21.5527	5.76285	21.5527	48.7724	24.2535	45.4027	32.3807	18.8209	30.2095	30.3686	28.0262	43.845	0.880458	0.84743	0.884991	0.898247	0.836076
chr12	200000000	220000000	0.712649	69	0.904923	0.837776	0.0195174	9.1e-05	2.02e-05	5.31e-05																			11.0726	7.31335	6.11335	6.2053	22.2863	6.2053	22.2863	49.141	24.3134	44.8423	32.6815	19.6142	30.3833	29.1365	28.4254	43.6852	0.869849	0.845304	0.857135	0.879256	0.823912
chr12	220000000	240000000	0.762992	63	0.926518	0.849219	0.0195645	7.52e-05	9.9e-06	4.83e-05																			11.1423	7.44975	6.4864	6.45025	23.5834	6.45025	23.5834	49.1773	24.4806	44.3118	33.0631	20.1742	31.0722	29.3383	29.1004	43.95	0.896752	0.871103	0.90646	0.913671	0.840919
chr12	240000000	260000000	0.716935	75	0.914526	0.829458	0.0188084	7.91e-05	1.32e-05	6e-05																			10.8945	7.26925	5.9332	6.0559	22.3706	6.0559	22.3706	49.013	24.0288	44.7364	32.716	19.3962	30.5161	29.4391	28.4805	43.7836	0.890743	0.858069	0.89466	0.901814	0.819424
chr12	260000000	280000000	0.674252	82	0.908135	0.833611	0.0192669	4.9e-05	1.1e-05	7.73e-05																			10.6486	7.0825	5.868	5.85395	21.6644	5.85395	21.6644	49.0761	24.0877	45.4111	32.5352	19.2569	30.0298	29.6181	28.0245	43.7826	0.877846	0.84107	0.87647	0.888099	0.81458
chr12	280000000	300000000	0.705281	44	0.898668	0.831491	0.0192812	6.97e-05	1.98e-05	3.84e-05																			10.5452	7.0029	5.7533	5.7604	21.3612	5.7604	21.3612	49.1257	24.1535	45.5372	32.5138	19.1744	30.1994	29.8715	28.0349	43.7106	0.861703	0.823521	0.864748	0.874227	0.815416
chr12	300000000	320000000	0.742834	55	0.901775	0.841206	0.0194305	2.54e-05	8.8e-06	2.76e-05																			10.9631	7.3858	6.081	6.1757	22.3259	6.1757	22.3259	48.8426	24.4861	45.1926	32.69	19.643	30.8024	30.1462	28.3426	43.7704	0.885997	0.856328	0.893237	0.905225	0.847999
chr12	320000000	340000000	0.690938	69	0.90069	0.828161	0.0194246	5.15e-05	1.13e-05	4.69e-05																			10.1444	6.66295	5.47275	5.5525	21.3281	5.5525	21.3281	49.452	23.9892	45.7111	32.4114	19.0636	30.0831	29.8269	27.8624	43.7045	0.873609	0.836898	0.874043	0.886121	0.807423
chr12	340000000	360000000	0.70156	42	0.901466	0.825748	0.0190809	7.22e-05	1.76e-05	3.47e-05																			10.0916	6.7257	5.3479	5.3025	20.4442	5.3025	20.4442	49.0669	24.0849	46.4326	32.1435	18.6172	29.9377	30.7782	27.5134	43.7458	0.844653	0.802356	0.837706	0.861144	0.783349
chr12	360000000	380000000	0.676961	66	0.912101	0.82684	0.0194117	7.56e-05	1.32e-05	5.64e-05																			10.7067	7.0752	5.9106	5.8787	21.6927	5.8787	21.6927	49.4748	24.3515	45.5376	32.8359	19.3046	30.2586	29.4299	28.2621	43.825	0.883915	0.849534	0.887008	0.897143	0.810781
chr12	380000000	400000000	0.658595	63	0.897229	0.83655	0.0186316	3.7e-05	1.45e-05	3.24e-05																			10.1882	6.9247	5.49475	5.4192	20.4263	5.4192	20.4263	48.8118	23.9166	46.199	32.5097	18.8021	29.7596	30.1826	27.345	43.2826	0.833273	0.77826	0.811784	0.838332	0.800812
chr12	400000000	420000000	0.666883	75	0.90682	0.8251	0.0193768	8.27e-05	7.7e-06	4.93e-05																			10.2007	6.74575	5.6988	5.6015	21.2128	5.6015	21.2128	50.0732	24.2842	45.8364	32.9213	19.4044	30.0633	29.1948	28.1405	43.9632	0.859523	0.818764	0.860346	0.868773	0.793182
chr12	420000000	440000000	0.682994	91	0.918828	0.836735	0.0188101	5.18e-05	1.1e-05	4.32e-05																			10.3232	6.84955	5.68965	5.67295	21.4404	5.67295	21.4404	49.5743	24.2238	45.3893	32.6341	19.486	30.2855	29.6684	28.3185	44.0304	0.897534	0.868286	0.900597	0.906667	0.834214
chr12	440000000	460000000	0.725283	56	0.923236	0.841031	0.0192784	6.94e-05	1.65e-05	4.23e-05																			10.9014	7.18045	5.89175	5.88025	21.6291	5.88025	21.6291	49.1356	24.3599	45.6662	32.483	19.1017	30.2769	29.8171	28.2884	43.829	0.881824	0.849172	0.886625	0.897356	0.81651
chr12	460000000	480000000	0.716224	44	0.920579	0.842359	0.0194602	0.0001	7.7e-06	3.48e-05																			10.9646	7.25315	6.20575	6.1007	22.1631	6.1007	22.1631	48.9601	24.7071	45.2161	32.8702	19.9612	30.9093	29.9274	28.6615	43.8879	0.891553	0.861025	0.896217	0.909571	0.838618
chr12	480000000	500000000	0.725169	38	0.908493	0.846833	0.0191571	4.34e-05	5.5e-06	2.76e-05																			10.4289	6.96615	5.66515	5.67035	21.3697	5.67035	21.3697	49.0329	23.9972	45.5521	32.4084	18.8977	30.2286	29.902	27.889	43.9291	0.868494	0.825562	0.872167	0.880011	0.832096
chr12	500000000	520000000	0.704084	64	0.91715	0.838284	0.0188375	4.32e-05	9.9e-06	3.12e-05																			10.6821	7.12105	5.77155	5.9054	21.641	5.9054	21.641	48.9381	23.9784	45.1452	32.425	19.1938	30.4017	29.9921	28.4708	43.9427	0.866857	0.828381	0.861963	0.874287	0.802766
chr12	520000000	540000000	0.691765	59	0.9236	0.844035	0.0192102	3.81e-05	1.21e-05	5.16e-05																			10.7104	7.12805	5.92825	6.0166	21.9807	6.0166	21.9807	49.5059	24.4738	44.9963	32.8935	19.9854	30.618	29.4688	29.0078	43.7657	0.882205	0.849519	0.881404	0.895757	0.818898
chr12	540000000	560000000	0.681612	56	0.912664	0.824869	0.0188248	8.46e-05	1.76e-05	6.38e-05																			9.95435	6.59465	5.43605	5.442	20.8685	5.442	20.8685	49.797	24.2547	46.0655	32.7811	19.2438	30.2896	30.0355	28.1338	44.1022	0.856902	0.820579	0.850654	0.867462	0.763473
chr12	560000000	580000000	0.652905	60	0.91405	0.831644	0.0191045	8.21e-05	1.7e-05	6.61e-05																			10.2342	6.87565	5.57555	5.59785	20.8409	5.59785	20.8409	49.3349	24.1464	45.9457	32.5217	19.2019	29.924	29.6944	27.8785	43.6908	0.839849	0.798508	0.82705	0.856744	0.752552
chr12	580000000	600000000	0.672612	71	0.900453	0.837126	0.0186284	6.25e-05	2.09e-05	4.44e-05																			10.0872	6.8445	5.49375	5.5221	20.6691	5.5221	20.6691	48.9552	23.9716	45.9652	32.2975	18.7699	29.609	29.9611	27.6878	43.4301	0.843766	0.797821	0.841288	0.851614	0.800641
chr12	600000000	620000000	0.709789	70	0.911374	0.845345	0.0194879	0.0001101	1.44e-05	5.4e-05																			10.7065	7.16135	6.11665	5.9143	21.8349	5.9143	21.8349	49.1315	24.478	45.3432	32.7283	19.4143	30.4328	29.8398	28.1424	43.7672	0.860996	0.822668	0.863045	0.874124	0.823008
chr12	620000000	640000000	0.659163	75	0.909609	0.844028	0.0190894	4.94e-05	7.7e-06	2.78e-05																			10.3948	6.95125	5.7404	5.67765	20.963	5.67765	20.963	49.0667	24.2453	45.9861	32.6849	19.1358	29.9245	29.8573	27.5543	43.144	0.86053	0.822928	0.865756	0.87313	0.819976
chr12	640000000	660000000	0.664271	104	0.901783	0.829929	0.0189906	9.63e-05	1.1e-05	6.48e-05																			10.6281	7.0865	6.0064	6.03455	21.7249	6.03455	21.7249	49.5592	24.4327	45.4263	32.7487	19.5922	30.0869	29.2618	28.3566	43.7154	0.850067	0.811363	0.839275	0.840962	0.803289
chr12	660000000	680000000	0.664686	59	0.887834	0.826285	0.0186494	8.14e-05	1.49e-05	3.6e-05																			10.215	6.95395	5.29585	5.411	20.0506	5.411	20.0506	48.793	23.9415	46.1887	31.9566	18.5767	29.6165	30.2158	27.3003	43.532	0.843847	0.81522	0.8379	0.855665	0.812173
chr12	680000000	700000000	0.768984	58	0.921485	0.855467	0.0193551	8.72e-05	2.11e-05	4.74e-05																			11.417	7.64175	6.63375	6.30745	22.9806	6.30745	22.9806	48.8062	24.9277	45.0356	33.1915	19.9492	31.1452	30.0413	28.3971	43.7182	0.894707	0.864104	0.900502	0.905247	0.85651
chr12	700000000	720000000	0.69905	49	0.919966	0.848355	0.0193418	5.41e-05	8.8e-06	3e-05																			11.0524	7.37185	6.10555	6.22805	21.5849	6.22805	21.5849	48.8852	24.1974	45.3651	32.5949	19.4473	30.2324	29.3071	28.0007	43.5669	0.905918	0.878625	0.907057	0.916572	0.858077
chr12	720000000	740000000	0.681616	49	0.92158	0.836658	0.0189034	9.18e-05	1.21e-05	5.04e-05																			10.3134	6.82695	5.7026	5.7074	21.5746	5.7074	21.5746	49.6074	24.1771	45.7413	32.7365	19.5227	30.384	29.5426	28.39	43.7084	0.889725	0.860464	0.885131	0.900159	0.812432
chr12	740000000	760000000	0.706923	51	0.92361	0.848008	0.0187435	6.58e-05	1.54e-05	3.98e-05																			10.4015	6.8696	5.58465	5.6078	21.2629	5.6078	21.2629	49.4652	24.1744	45.901	32.6336	19.2325	30.3539	29.8677	28.2775	44.1081	0.895343	0.862978	0.899237	0.909145	0.843753
chr12	760000000	780000000	0.72096	62	0.930683	0.845828	0.0190699	0.0001016	1.54e-05	4.8e-05																			10.8695	7.1446	5.98655	5.9578	21.9721	5.9578	21.9721	49.7073	24.5141	45.4061	33.0451	19.7415	30.7733	29.5824	28.7342	44.0311	0.894521	0.863331	0.896947	0.90791	0.827413
chr12	780000000	800000000	0.738343	53	0.929476	0.855	0.0190001	7.9e-05	1.87e-05	4.37e-05																			11.0939	7.41835	6.1867	6.2213	22.4679	6.2213	22.4679	49.2555	24.3743	45.0224	32.7137	19.7245	30.906	29.4058	28.5519	44.2186	0.919746	0.894447	0.923707	0.928333	0.867351
chr12	800000000	820000000	0.755975	42	0.941287	0.851477	0.0199697	6.96e-05	3.4e-05	4.66e-05																			15.8403	10.6925	9.31305	9.9188	23.4086	9.9188	23.4086	48.2834	26.5119	43.252	33.7336	24.3309	32.2599	27.6102	30.1647	42.7912	0.928718	0.914697	0.930179	0.942702	0.878802
chr12	820000000	840000000	0.778914	38	0.945789	0.861528	0.0190059	3.79e-05	1.54e-05	3.48e-05																			11.564	7.6626	6.34815	6.59685	23.2279	6.59685	23.2279	49.2475	24.2809	44.7607	32.9695	20.0903	31.329	29.1059	29.1483	44.1362	0.924709	0.905711	0.927046	0.935849	0.867561
chr12	840000000	860000000	0.798184	32	0.93798	0.85515	0.0193421	3.9e-05	1.32e-05	1.92e-05																			11.45	7.54885	6.30775	6.4487	23.0287	6.4487	23.0287	49.2382	24.3781	44.6966	32.864	19.9758	31.3816	29.3016	29.5801	44.3194	0.926087	0.907479	0.930783	0.939863	0.865809
chr12	860000000	880000000	0.796708	30	0.934608	0.858059	0.0197171	4.29e-05	1.32e-05	2.06e-05																			11.1613	7.3851	6.1905	6.19465	22.8027	6.19465	22.8027	48.9283	24.335	44.9975	32.7065	19.8807	31.3107	29.664	28.9322	44.2049	0.917153	0.893449	0.918216	0.931706	0.86074
chr12	880000000	900000000	0.737991	45	0.932244	0.84575	0.0197283	5.13e-05	1.65e-05	4.08e-05																			11.001	7.34685	6.14795	6.1389	22.8518	6.1389	22.8518	49.4173	24.5664	45.0065	32.9535	20.0358	31.1568	29.4515	29.1136	44.2113	0.910835	0.890353	0.912999	0.922426	0.843476
chr12	900000000	920000000	0.721447	60	0.919266	0.839565	0.0196125	6.74e-05	2.2e-05	5.4e-05																			10.8225	7.15825	6.06	5.9618	21.9657	5.9618	21.9657	49.8238	24.4227	45.4967	32.6484	19.4767	30.6182	29.2846	28.9324	44.0233	0.894849	0.864217	0.889999	0.908081	0.836838
chr12	920000000	940000000	0.718353	54	0.922427	0.828315	0.0189486	6.66e-05	1.32e-05	3.96e-05																			10.8258	7.27315	6.0698	6.02985	22.1161	6.02985	22.1161	49.6505	24.4144	45.0204	32.7344	19.871	30.8739	29.6003	28.8788	44.146	0.893459	0.869216	0.898063	0.906756	0.817796
chr12	940000000	960000000	0.682958	63	0.919896	0.832873	0.0194425	8.37e-05	2.42e-05	5.14e-05																			11.0948	7.4195	6.2034	6.16485	21.9172	6.16485	21.9172	49.9472	24.7646	45.0309	33.2625	20.3016	30.7582	29.0218	29.2129	43.821	0.880387	0.850599	0.878073	0.896193	0.806949
chr12	960000000	980000000	0.701931	59	0.918958	0.833355	0.0191303	7.03e-05	1.1e-05	3.85e-05																			10.6937	7.0567	5.91675	5.95535	22.0251	5.95535	22.0251	49.7313	24.7777	45.4606	33.0114	19.9309	30.5996	29.5488	29.0873	43.6463	0.885565	0.854417	0.887066	0.900784	0.820641
chr12	980000000	1000000000	0.688185	69	0.915633	0.829545	0.0192688	8.21e-05	1.32e-05	6.24e-05																			10.6512	7.1215	5.96855	5.99105	21.6249	5.99105	21.6249	49.782	24.4411	45.3308	32.811	19.6391	30.4349	29.6021	28.6956	43.6956	0.874244	0.83995	0.871636	0.888968	0.811439
chr12	1000000000	1020000000	0.706362	48	0.910386	0.832132	0.0186136	7.17e-05	1.65e-05	3.84e-05																			11.1702	7.5664	6.2328	6.16845	21.7876	6.16845	21.7876	48.6683	24.3167	45.2223	32.3964	18.9861	29.9248	29.5906	27.6084	43.3434	0.837344	0.807481	0.825111	0.842687	0.77689
chr12	1020000000	1040000000	0.683703	54	0.920233	0.822523	0.0183757	8.63e-05	2.22e-05	5.52e-05																			10.418	7.02145	5.64315	5.80245	21.2963	5.80245	21.2963	49.6277	24.2233	45.5791	32.4935	19.2815	30.2889	29.5441	28.4644	43.8489	0.905637	0.878861	0.912862	0.917256	0.825073
chr12	1040000000	1060000000	0.624453	80	0.903216	0.819774	0.0185855	8.71e-05	2.4e-05	6e-05																			10.2507	6.79345	5.56915	5.65985	20.5977	5.65985	20.5977	49.4447	24.0056	45.5684	32.3741	18.9725	29.5124	29.3807	28.008	43.514	0.866377	0.829293	0.865368	0.878451	0.761453
chr12	1060000000	1080000000	0.675462	50	0.893356	0.83205	0.018819	6.83e-05	1.1e-05	4.33e-05																			10.5033	7.0149	5.59295	5.70555	21.0764	5.70555	21.0764	48.9074	24.0115	45.7126	32.4776	18.9575	29.9636	29.916	27.9062	43.6233	0.85502	0.823046	0.836526	0.855231	0.817566
chr12	1080000000	1100000000	0.770738	42	0.926921	0.845477	0.019325	6.63e-05	4.4e-06	3.67e-05																			11.6147	7.75285	6.64475	6.5145	22.8357	6.5145	22.8357	48.8421	24.6324	44.6873	33.0312	20.1163	31.2321	29.8741	28.7664	43.8312	0.904277	0.880104	0.905692	0.916945	0.841951
chr12	1100000000	1120000000	0.649947	63	0.909986	0.834869	0.0185159	9.07e-05	1.65e-05	6.96e-05																			10.1698	6.82375	5.4369	5.46735	20.3026	5.46735	20.3026	48.9177	24.0319	45.9442	32.2792	18.9377	29.7178	30.2299	27.6682	43.422	0.873987	0.838032	0.872009	0.881022	0.817614
chr12	1120000000	1140000000	0.657991	75	0.896559	0.828354	0.0187498	6.82e-05	1.9e-05	5.76e-05																			10.3725	7.04965	5.64215	5.68545	20.9284	5.68545	20.9284	49.2514	24.0365	45.6296	32.2394	18.9912	29.6302	29.6756	27.7503	43.3089	0.875812	0.840029	0.874301	0.886631	0.821229
chr12	1140000000	1160000000	0.627494	96	0.888116	0.808713	0.0188198	8.36e-05	9.9e-06	7.21e-05																			10.4125	7.0602	5.63675	5.8109	20.8372	5.8109	20.8372	49.0368	24.0403	45.5473	32.304	19.0466	29.5824	29.4463	27.8707	43.175	0.845522	0.803178	0.83091	0.851601	0.772883
chr12	1160000000	1180000000	0.631145	98	0.897943	0.814271	0.0186795	0.0001271	2.67e-05	6.96e-05																			10.0427	6.74655	5.2237	5.40175	20.1083	5.40175	20.1083	49.6395	23.5478	45.6862	32.0804	18.4553	29.3174	29.5518	27.5178	43.7167	0.847962	0.807323	0.839709	0.859087	0.758449
chr12	1180000000	1200000000	0.621998	94	0.890287	0.826381	0.0186245	8.06e-05	1.21e-05	3e-05																			10.4784	7.19765	5.69915	5.76755	20.7458	5.76755	20.7458	48.9906	24.0151	45.5677	32.1027	18.4513	28.9885	29.123	27.8253	42.8194	0.858278	0.811591	0.862937	0.871111	0.817685
chr12	1200000000	1220000000	0.707958	50	0.907195	0.835833	0.0187249	9.13e-05	1.28e-05	3.84e-05																			10.5129	7.1747	5.74815	5.68855	21.1029	5.68855	21.1029	48.5631	24.1519	45.4461	32.1904	18.9827	30.1814	30.5603	28.0584	43.6285	0.864778	0.825867	0.861353	0.874482	0.819617
chr12	1220000000	1240000000	0.688585	88	0.905778	0.823625	0.0193145	0.0001366	1.91e-05	2.4e-05																			10.6023	7.0463	5.91545	5.9448	21.8815	5.9448	21.8815	49.6076	24.486	45.1214	32.8712	19.7249	30.3763	29.4151	28.8135	43.7037	0.883533	0.853	0.88385	0.892539	0.81578
chr12	1240000000	1260000000	0.637432	50	0.889348	0.835365	0.0180147	9.76e-05	2.35e-05	5.47e-05																			10.2507	7.0172	5.3327	5.41155	20.2732	5.41155	20.2732	48.7446	23.7618	45.7285	31.7644	18.2486	29.0961	29.9808	27.2844	43.1797	0.850225	0.8127	0.853886	0.859211	0.823871
chr12	1260000000	1280000000	0.668492	71	0.90026	0.831032	0.0187248	7.77e-05	1.21e-05	3.96e-05																			10.4553	6.9716	5.65775	5.73735	21.0912	5.73735	21.0912	48.675	23.8443	45.1628	32.3299	18.9513	29.6759	29.7334	27.9151	43.2056	0.865291	0.83352	0.868919	0.880045	0.824835
chr12	1280000000	1300000000	0.706716	59	0.908014	0.833618	0.0192397	0.0001386	2.21e-05	5.77e-05																			11.0052	7.4101	6.2546	6.2545	22.0222	6.2545	22.0222	48.8203	24.3686	44.9466	32.7044	19.541	30.0533	29.3886	28.1608	43.4828	0.876854	0.839335	0.879311	0.884689	0.823844
chr12	1300000000	1320000000	0.725907	52	0.907969	0.833113	0.0191146	4.85e-05	8.8e-06	3.96e-05																			10.9097	7.37515	5.8392	6.06145	21.5725	6.06145	21.5725	48.6902	23.7967	44.9059	32.0017	19.1519	30.021	29.6407	28.3656	43.7835	0.888856	0.859238	0.892211	0.903399	0.831954
chr12	1320000000	1340000000	0.640432	100	0.888962	0.818715	0.0189885	0.0001288	2.95e-05	7.5e-05																			10.3767	6.93375	5.7935	5.7463	21.1608	5.7463	21.1608	49.068	23.7998	45.1361	32.1891	18.9706	29.3839	29.2229	27.8465	43.3775	0.870709	0.832836	0.872788	0.877003	0.812038
chr12	1340000000	1360000000	0.607966	114	0.905585	0.807809	0.0188748	0.0001666	2.78e-05	8.76e-05																			10.6887	7.26665	6.0499	6.0572	21.4137	6.0572	21.4137	49.8201	24.156	44.9721	32.2336	19.2492	29.4136	28.5866	28.317	43.4427	0.88109	0.849884	0.880504	0.885581	0.800475
chr12	1360000000	1380000000	0.669349	71	0.923271	0.8143	0.0187536	9.19e-05	1.65e-05	5.28e-05																			10.9956	7.38235	6.43075	6.41645	22.447	6.41645	22.447	49.69	24.426	44.2865	32.5765	20.1409	30.4512	28.9914	29.1257	43.9275	0.893943	0.868477	0.897413	0.908039	0.798172
chr12	1380000000	1392452740	0.777293	19	0.94259	0.86886	0.0187338	1.86e-05	5.3e-06	5.8e-06																			11.7444	7.79531	6.73747	6.6807	23.589	6.6807	23.589	48.3959	24.3323	44.3469	32.9715	19.9331	30.935	29.4595	28.797	43.8495	0.878187	0.847783	0.866887	0.903154	0.833777
[truncated: 11 more columns]

## Sheet: Figure2
Fig.2b																												Fig.2c-e
TPM>1 in 2y	TPM>1 in 5y	TPM>1 in 14y	TPM>1 in 35y	TPM ≤ 1 in 2y	TPM ≤ 1 in 5y	TPM ≤ 1 in 14y	TPM ≤ 1 in 35y	TPM>1 in 2y	TPM>1 in 5y	TPM>1 in 14y	TPM>1 in 35y	TPM ≤ 1 in 2y	TPM ≤ 1 in 5y	TPM ≤ 1 in 14y	TPM ≤ 1 in 35y	TPM>1 in 2y	TPM>1 in 5y	TPM>1 in 14y	TPM>1 in 35y	TPM ≤ 1 in 2y	TPM ≤ 1 in 5y	TPM ≤ 1 in 14y	TPM ≤ 1 in 35y					Expression(TPM)	-500bp_CG	-500bp_CHG	-500bp_CHH	-1000bp_CG	-1000bp_CHG	-1000bp_CHH	-2000bp_CG	-2000bp_CHG	-2000bp_CHH	Exon_CG	Exon_CHG	Exon_CHH	Intron_CG	Intron_CHG	Intron_CHH	Exon+Intron_CG	Exon+Intron_CHG	Exon+Intron_CHH	+500bp_CG	+500bp_CHG	+500bp_CHH
0.784824	0.780472	0.797653	0.790033	0.744251	0.745459	0.773714	0.758939	0.678924	0.67117	0.699716	0.68623	0.66699	0.668945	0.702135	0.698475	0.0174435	0.015238	0.0163741	0.0175045	0.0151672	0.013228	0.0142697	0.0151602					0	0	0	0.010352	0.129252	0	0.00704676	0.574603	0.493036	0.0135794	0	0	0.00505051	0	0	0	0	0	0.00671141	0	0	0.0049505
0.7757	0.77096	0.78758	0.781165	0.737792	0.738781	0.764315	0.75353	0.660617	0.655202	0.687279	0.670194	0.663029	0.66502	0.699501	0.693722	0.0171991	0.0149155	0.016009	0.0172494	0.0152354	0.0133646	0.0141937	0.015267					0	0	0	0	0.008	0	0.00534759	0.484615	0.550943	0.0135309	0	0	0.0123457	0	0	0	0	0	0.0208333	0	0	0
0.76037	0.758198	0.778108	0.767931	0.732728	0.730402	0.757168	0.747504	0.655943	0.651196	0.680554	0.663238	0.66142	0.66188	0.696082	0.692124	0.017019	0.0150267	0.0158993	0.017	0.0151672	0.0132512	0.0140709	0.0150927					0	0	0	0	0.163636	0	0	0.163636	0.210526	0.0174129	0	0	0.0263158	0	0	0	0	0	0.0183486	0	0	0.0333333
0.7474	0.745094	0.766212	0.755852	0.725836	0.724097	0.751002	0.742873	0.644893	0.64017	0.671192	0.65444	0.648488	0.650149	0.686754	0.679387	0.0169895	0.0151192	0.0159593	0.0171544	0.0150472	0.0131455	0.0140928	0.014827					0	0	0	0	0.00359712	0.0111111	0	0.00266667	0.0143885	0.00225056	0	0	0.00909091	0	0	0	0	0	0.00704225	0	0	0.00840336
0.7326	0.735671	0.755268	0.741378	0.712623	0.709808	0.741419	0.728406	0.625224	0.621033	0.653231	0.633768	0.641183	0.639832	0.68076	0.670078	0.0167511	0.0147158	0.0156487	0.016822	0.014996	0.0129239	0.0139913	0.0147745					0	0	0	0.00890869	0.00671141	0	0.00672269	0.00526316	0.00484262	0.00650618	0	0	0.00888889	0	0	0	0	0	0.0172414	0	0.0754717	0
0.714876	0.71523	0.734315	0.720967	0.703534	0.696643	0.735078	0.719728	0.612469	0.609942	0.638002	0.620936	0.634456	0.632712	0.673614	0.66345	0.0165809	0.0146228	0.0154517	0.0164973	0.0148975	0.0130521	0.0139299	0.0146758					0	0	0	0.00754717	0.237705	0.855191	0.0108238	0.533333	0.866667	0.0138946	0	0.0151963	0.00306748	0	0	0	0	0.00869565	0.00441989	0	0.0152284	0.00598802
0.692174	0.691639	0.71726	0.701942	0.692221	0.68857	0.721496	0.706303	0.592706	0.585232	0.621748	0.602527	0.625012	0.625371	0.664261	0.650014	0.016602	0.0144252	0.0151461	0.0160573	0.014858	0.012956	0.0138818	0.0146396					0	0	0	0	0	0	0	0.0595745	0.0269231	0.0116959	0	0.01	0.00761007	0	0	0	0	0.0119048	0.00718563	0	0.0037594	0.0099889
0.660222	0.657352	0.689424	0.669336	0.676348	0.67041	0.709197	0.692402	0.566637	0.557901	0.593175	0.575695	0.607721	0.60651	0.647492	0.633088	0.0160977	0.0140025	0.014938	0.0159482	0.014969	0.0129246	0.0138716	0.0144347					0	0.0119048	0	0.0125523	0.201863	0.0159363	0.0123692	0.25641	0.0432277	0.011378	0	0.004329	0.00543478	0	0	0	0	0.0078329	0.00614754	0	0.0166667	0.00452489
0.627368	0.626084	0.656131	0.634321	0.653254	0.658313	0.698406	0.674775	0.544866	0.534375	0.571987	0.547876	0.596899	0.601283	0.645462	0.626703	0.0158753	0.0138087	0.0145469	0.0155377	0.0146411	0.0128396	0.0136996	0.0143292					0	0.0123457	0	0.015528	0.00740741	0	0.00839329	0.28125	0.308108	0.0110123	0	0	0.00229358	0	0	0	0	0	0.0027933	0	0	0.00251889
0.581709	0.576122	0.617717	0.592966	0.642294	0.645926	0.68667	0.670481	0.508486	0.503473	0.544461	0.51619	0.583406	0.586637	0.634494	0.613544	0.0156438	0.0137553	0.0143871	0.0154618	0.0144773	0.0126463	0.0135594	0.0142247					0	0.0210526	0	0.00645161	0.0162162	0	0.00658204	0.013245	0.0033389	0.00706814	0	0.00746269	0.00331911	0	0	0	0	0.0120482	0.00599315	0	0	0.00391773
0.526815	0.524375	0.578909	0.551959	0.620921	0.620982	0.670264	0.646772	0.466126	0.456675	0.508936	0.475492	0.558265	0.563311	0.612902	0.593859	0.0151538	0.013114	0.0140952	0.0149548	0.0142776	0.0124622	0.0134031	0.0140727					0	0.037037	0	0.00561798	0.363636	0	0.00555042	0.111524	0.00879765	0.0048433	0	0	0.00800273	0	0	0	0	0	0.0108581	0	0.0189189	0.00839895
0.5124	0.511223	0.577468	0.554189	0.601771	0.601445	0.659232	0.634303	0.433686	0.428321	0.484887	0.455698	0.544975	0.546069	0.603021	0.579532	0.0148241	0.0130325	0.0139651	0.0148612	0.0142805	0.0124277	0.0135767	0.0141051					0	0.0434783	0	0.0172911	0.576923	0.267442	0.0110922	0.69863	0.648936	0.0128403	0	0.00352734	0.0032491	0	0	0	0	0.0075188	0.00461538	0	0	0.00368324
0.499151	0.495342	0.568947	0.541822	0.591063	0.592762	0.650328	0.631582	0.417273	0.409097	0.471802	0.438843	0.536031	0.536944	0.59594	0.577363	0.0147187	0.0125913	0.0137928	0.0145118	0.0142252	0.0122775	0.0133575	0.0139246					0	0.0666667	0	0	0.016	0.00413223	0.00343643	0.016	0.00413223	0.00341686	0	0.00943396	0.00753769	0	0	0	0	0.00649351	0.00672646	0	0	0.0100503
0.490098	0.484237	0.553151	0.530678	0.579228	0.580381	0.641959	0.619375	0.39939	0.387979	0.450461	0.419362	0.524392	0.52692	0.589375	0.570806	0.0141276	0.0120187	0.0129729	0.0138579	0.0141476	0.0123026	0.0132582	0.0138316					0	0.00144928	0	0.00914962	0.0184094	0.02079	0.0106323	0.18851	0.38747	0.0237441	0	0	0.00715888	0	0	0	0	0	0.00569801	0.00251256	0	0.00451189
0.465874	0.460839	0.53005	0.50517	0.57762	0.577112	0.642602	0.614298	0.384878	0.372052	0.430692	0.399538	0.52215	0.524946	0.586313	0.565237	0.0135949	0.0115917	0.0125604	0.01322	0.0141885	0.0123062	0.0133009	0.0137998					0	0	0	0.00987306	0	0.00562852	0.00758725	0.238854	0.239437	0.00848701	0	0.00714286	0.00690053	0	0	0	0	0.0106383	0.00353669	0.0047619	0.0059312	0.00540176
0.433009	0.423069	0.49397	0.467144	0.574793	0.571526	0.635283	0.610507	0.358837	0.340296	0.40014	0.368051	0.516561	0.5195	0.579095	0.559167	0.0132304	0.0109848	0.0118786	0.0125711	0.0139782	0.012086	0.0131243	0.0137328					0	0.00238095	0	0.0110974	0.0470588	0.0204499	0.00949709	0.254795	0.508628	0.0140063	0	0.0145901	0.00755257	0	0	0	0	0.0170648	0.00854701	0.0131579	0.00888889	0.00668258
0.390833	0.389264	0.452094	0.423935	0.56896	0.565663	0.627647	0.600081	0.319254	0.307092	0.362536	0.331324	0.512178	0.510997	0.568599	0.546224	0.0121644	0.0102969	0.011091	0.011625	0.0140194	0.01216	0.0131775	0.0138258					0	0	0	0.00413223	0.00598802	0.00358423	0.00751073	0.00398406	0.00309119	0.00669958	0	0	0.0149626	0	0	0	0.797122	0.774304	0.0168022	0.014742	0.00735294	0.00576784
0.332505	0.328772	0.38307	0.356968	0.556746	0.549833	0.613094	0.584015	0.284832	0.268197	0.314403	0.291042	0.506783	0.506077	0.564918	0.540162	0.0117266	0.00981082	0.0105444	0.010882	0.0140758	0.0121338	0.0132728	0.0136534					0	0.00806452	0	0.0182342	0.0117647	0	0.010917	0.0603248	0.0397237	0.0104603	0	0	0.00872215	0	0	0	0	0	0.00876095	0.030303	0.04	0
0.272852	0.263744	0.307611	0.280039	0.537092	0.530331	0.601446	0.568915	0.243017	0.227308	0.269643	0.242053	0.501762	0.497575	0.560652	0.53501	0.0109582	0.00880513	0.00957337	0.00982586	0.0139426	0.0121716	0.0132316	0.0139803					0	0	0	0.05	0	0.03125	0.0096463	0.0833333	0.03125	0.0155763	0	0	0.00935829	0	0	0	0	0	0.0145833	0.0320856	0	0.00934579
0.232831	0.215066	0.253769	0.229053	0.535936	0.531872	0.599816	0.565651	0.2209	0.204415	0.242781	0.218267	0.488477	0.484259	0.551665	0.521947	0.0107022	0.00864217	0.00934467	0.00958041	0.0140476	0.0121602	0.0135208	0.0139417					0	0.00694444	0	0.00534442	0.00557103	0	0.00516917	0.00472813	0.00518135	0.00708254	0	0.00330033	0.00390117	0	0	0	0	0.00291545	0.00505051	0.0379147	0.00442478	0.004828
0.622594	0.608497	0.656464	0.640293	0.660558	0.641436	0.700833	0.669793	0.471359	0.454413	0.50439	0.486571	0.541106	0.532123	0.586854	0.562434	0.0138372	0.0116995	0.0127932	0.0134197	0.0140581	0.0120534	0.0132665	0.0137542					0	0.0294118	0	0.00281294	0.0218978	0.00212314	0.00457143	0.0570571	0.00804829	0.00609185	0	0.0416667	0.014386	0	0	0	0	0.0134228	0.00989011	0.047619	0.0987654	0.00816327
0.86059	0.855301	0.872535	0.868783	0.776343	0.763606	0.805034	0.791182	0.669661	0.658178	0.696298	0.689011	0.669233	0.663696	0.705593	0.701523	0.0161347	0.0140073	0.0151452	0.0160835	0.0154979	0.0134883	0.0146716	0.0155137					0	0	0	0	0	0	0	0	0	0	0	0.00510204	0.0117539	0	0	0	0	0.00540541	0.0116732	0.097561	0.04	0
0.881015	0.875888	0.8897	0.886251	0.798621	0.789008	0.823264	0.809461	0.686864	0.675356	0.710888	0.704873	0.687169	0.687113	0.727575	0.717435	0.0162187	0.0140351	0.0152094	0.0161412	0.0157385	0.0137664	0.0148813	0.0156769					0	0	0	0.00689655	0	0.00943396	0.00196078	0	0.00564972	0.00293686	0	0	0.0083682	0	0	0	0	0	0.0077821	0.1	0.242857	0.00725389
0.887352	0.883208	0.894602	0.893293	0.806267	0.793877	0.828251	0.81737	0.687117	0.676766	0.710783	0.705933	0.692578	0.691337	0.725716	0.724602	0.0160597	0.0139536	0.0150945	0.0160686	0.0157117	0.0137478	0.0148621	0.01565					0	0	0	0.0164948	0.306122	0.429825	0.011708	0.2875	0.358166	0.0100715	0	0.0576923	0	0	0	0	0	0.0337079	0	0.118421	0.324324	0
0.889873	0.886534	0.897023	0.894061	0.803201	0.786943	0.828988	0.815231	0.68826	0.676962	0.711321	0.704133	0.691909	0.684355	0.723691	0.724064	0.0161082	0.0139386	0.0150942	0.0159773	0.0157456	0.01371	0.0148179	0.0157252					0	0.038961	0	0	0.020979	0	0	0.0184049	0	0.00356824	0	0	0.00402414	0	0	0	0	0	0.0055325	0.136364	0.0125	0.0207715
0.891185	0.886794	0.897802	0.897401	0.8057	0.797419	0.828892	0.821588	0.692954	0.682664	0.715248	0.710638	0.697596	0.693386	0.731466	0.729234	0.0161032	0.0139496	0.0151031	0.0160006	0.0158444	0.0138535	0.0149521	0.0157284					0	0	0	0.015887	0	0	0.0175	0.368175	0.193437	0.0150235	0	0.0041841	0.014359	0	0	0	0	0.00373134	0.00812274	0.392157	0.551724	0.0136635
0.893622	0.890107	0.900206	0.897761	0.80536	0.789043	0.823165	0.820562	0.69441	0.68331	0.716788	0.71062	0.696177	0.68982	0.725623	0.73327	0.0160613	0.0139325	0.0150554	0.015908	0.0158175	0.0137417	0.0148619	0.0157299					0	0.0447761	0	0.00408163	0.554717	0.425466	0.0118534	0.519726	0.447883	0.0124922	0	0.0473228	0.000735835	0	0	0	0	0.0113636	0.00122474	0.704403	0	0.0292524
0.89649	0.893615	0.903199	0.901415	0.811367	0.796385	0.832655	0.820353	0.695559	0.684682	0.718553	0.712199	0.701738	0.695581	0.730041	0.732481	0.0160055	0.0138825	0.0149947	0.0158637	0.015819	0.0137064	0.0147356	0.0156416					0	0	0	0	0.00452489	0	0.00951087	0.131148	0.0669145	0.0113935	0	0	0.0114142	0	0	0	0	0	0.00774194	0.901478	0.301587	0.00610376
0.898536	0.894656	0.904306	0.902335	0.812647	0.803444	0.835954	0.823526	0.704352	0.692629	0.725935	0.719211	0.700701	0.69607	0.730719	0.729232	0.0161454	0.0139916	0.0151105	0.015979	0.0159409	0.0138972	0.0149625	0.015772					0	0	0	0	0	0	0.0112994	0	0.0042735	0.00558659	0	0	0.0113314	0	0	0	0	0	0.0178571	0.946078	0.80226	0.00696864
0.898079	0.894322	0.904244	0.901802	0.809361	0.800982	0.831355	0.824928	0.693027	0.683909	0.716851	0.709571	0.707693	0.704638	0.736934	0.741407	0.0159094	0.01382	0.0148482	0.0157439	0.0159462	0.0139636	0.0149157	0.0158627					0	0	0	0.0257511	0.475728	0.404762	0.0127021	0.679412	0.646388	0.0187198	0	0	0.00837007	0	0	0	0	0	0.008	0.953488	0.0116279	0.0181543
0.896411	0.893146	0.90331	0.901612	0.811908	0.803657	0.833379	0.824235	0.699408	0.690157	0.721951	0.715872	0.703683	0.703424	0.736951	0.734648	0.016038	0.0139023	0.014985	0.0159053	0.0158684	0.0139466	0.0149472	0.015693					0	0	0	0.0272727	0.333333	0.145833	0.011194	0.683871	0.575472	0.0350719	0	0	0.00966184	0	0	0	0	0	0.012945	1	1	0.00862069
0.897652	0.894206	0.903447	0.901023	0.807855	0.797742	0.833646	0.823838	0.703158	0.692903	0.723131	0.717977	0.697472	0.695593	0.733459	0.733629	0.0159874	0.0138841	0.0149458	0.0158344	0.015768	0.0137776	0.0148081	0.0156956					0	0.032967	0.00229358	0.00940228	0.0211765	0.00660377	0.00750704	0.196636	0.00810185	0.00860479	0	0.0127551	0.00917269	0	0	0	0	0.0195312	0.00609756	0.0190476	0	0.0088208
0.89831	0.895691	0.904484	0.902109	0.806489	0.793725	0.827895	0.814205	0.705951	0.695495	0.727218	0.720667	0.695945	0.688474	0.727108	0.723939	0.0160397	0.0139029	0.0150106	0.0158736	0.0157793	0.0137064	0.0149092	0.0156837					0	0	0.00355872	0.00108814	0.00162602	0.00156006	0.00193798	0.0672269	0.104192	0.00821114	0	0.00441501	0.00884343	0	0	0	0	0.00508906	0.0055788	0	0	0.00805802
0.895612	0.893345	0.903073	0.90066	0.805468	0.795145	0.830074	0.819953	0.705206	0.694634	0.726655	0.721892	0.699299	0.696866	0.736394	0.73076	0.0160579	0.0139173	0.0150018	0.0159022	0.0159056	0.0139454	0.0150948	0.0158752					0	0.00671141	0.00381679	0.00818833	0.00653595	0.003663	0.00777454	0.15865	0.0163132	0.005996	0	0.0163934	0.00981767	0	0	0	0	0.0160643	0.00935829	0.545455	0.666667	0
0.897619	0.894282	0.90346	0.901299	0.811611	0.798327	0.829654	0.819802	0.711339	0.701522	0.732659	0.728409	0.697208	0.694189	0.728836	0.727028	0.0161376	0.0139846	0.0150902	0.0159016	0.0157895	0.0137559	0.0147921	0.0155287					0	0.0129032	0.00619195	0.00617284	0.0912	0.0625	0.00579151	0.297949	0.210762	0.00989948	0	0.004	0.00357461	0	0	0	0	0.00416667	0.00322061	0.00649351	0.0395349	0.00578947
0.897908	0.89473	0.904153	0.902007	0.807203	0.796581	0.831736	0.818328	0.717419	0.708456	0.739116	0.735781	0.696	0.691357	0.732463	0.728547	0.0161663	0.0140146	0.0151289	0.0160181	0.0157302	0.0137194	0.0149058	0.0156095					0	0.970721	0.00695652	0.0111536	0.540373	0.00600962	0.00971028	0.489871	0.12766	0.00938421	0	0.00687026	0.0116206	0	0	0	0	0.0056338	0.00885347	0.02	0.135647	0.0105079
0.895113	0.892259	0.901469	0.899946	0.797334	0.784679	0.819987	0.804169	0.713574	0.702385	0.734415	0.731052	0.692488	0.688634	0.726419	0.717907	0.0161112	0.0139501	0.0150254	0.0158657	0.0157777	0.0137942	0.0149106	0.0155716					0	0.2	0.00917431	0.00259067	0.0514706	0.0223214	0.0119926	0.0865385	0.278689	0.0151458	0	0.0133333	0	0	0	0	0	0.0114943	0	0.653061	0	0.0594059
0.891889	0.88717	0.898133	0.895512	0.786164	0.776899	0.811004	0.798625	0.710835	0.698825	0.731772	0.72735	0.677287	0.674638	0.710798	0.705936	0.016029	0.0138702	0.0149215	0.0157919	0.0155803	0.0136171	0.0146492	0.0154639					0	0.0821918	0.00952381	0	0.0638298	0.0462428	0.035461	0.620833	0.459695	0.0155979	0	0	0.00149701	0	0	0	0	0	0.00251889	0	0	0.00266667
0.878803	0.873715	0.88605	0.882635	0.768162	0.757747	0.798166	0.780174	0.683247	0.672177	0.707269	0.701392	0.660977	0.655776	0.698905	0.692451	0.0155492	0.013459	0.0144962	0.0152779	0.0155397	0.0134125	0.014583	0.0153948					0	0.0128205	0.00970874	0	0.0362319	0.0178571	0.00606061	0.028866	0.0205371	0.019555	0	0	0	0	0	0	0	0	0	0.0454545	0	0
0.747434	0.736283	0.760129	0.748737	0.61129	0.59895	0.662303	0.633602	0.456572	0.441052	0.485526	0.465557	0.499437	0.492513	0.55077	0.53087	0.0127583	0.0106778	0.0115854	0.0119752	0.0136267	0.0116425	0.0127791	0.0133445					0	0	0.0100671	0.00138696	0.00197239	0.00686499	0.00978179	0.00298063	0.0119205	0.0086988	0	0	0.00192308	0	0	0	0	0	0.00436681	0	0	0.0183413
0.351598	0.33104	0.365091	0.345574	0.595462	0.583779	0.637744	0.616094	0.192926	0.177956	0.205207	0.177891	0.54742	0.541768	0.58916	0.572375	0.00960196	0.00762465	0.00803629	0.00814402	0.0147777	0.0126954	0.0137375	0.014295					0	0.0483871	0.0104712	0.00881057	0.535316	0.136364	0.0106616	0.580537	0.337349	0.0107034	0	0	0.0055814	0	0	0	0	0	0.00789993	0.904762	0.0277778	0.00302801
0.372314	0.354308	0.390257	0.368231	0.61478	0.606818	0.647113	0.630284	0.200027	0.18492	0.211955	0.185234	0.565143	0.561016	0.600313	0.589407	0.00979803	0.00761379	0.00818507	0.00815028	0.0146389	0.012654	0.0135864	0.0143616					0	0.24812	0.0113636	0.00754006	0.367647	0.00661157	0.00664853	0.653659	0.303197	0.00763359	0	0	0.00877847	0	0	0	0	0	0.0060698	0.00469484	0.0026738	0.00994575
0.387063	0.369917	0.405574	0.388317	0.637223	0.627625	0.665092	0.652291	0.208146	0.195812	0.221919	0.193457	0.574961	0.571966	0.610534	0.594933	0.0097963	0.0077811	0.00840782	0.00837048	0.0146026	0.0127576	0.0135801	0.0142572					0	0.00393701	0.0114613	0.00589102	0.00393701	0.0114613	0.00530504	0.136519	0.239829	0.00684151	0	0.00337838	0	0	0	0	0	0.00487805	0	-	0.272727	0.00885609
0.406086	0.391736	0.430643	0.406291	0.658459	0.654162	0.685452	0.67145	0.217501	0.20492	0.231545	0.205645	0.594581	0.590801	0.628177	0.61496	0.0100224	0.00798595	0.0085804	0.00849432	0.0144911	0.012565	0.0133951	0.0142087					0	0.0031746	0.0118694	0.00621762	0.00221239	0.0145228	0.00726663	0.266234	0.0840652	0.00915587	0	0	0.000950571	0	0	0	0	0	0.00133511	0.143885	0.493671	0.00598086
0.427207	0.412718	0.456717	0.433719	0.672355	0.671333	0.701184	0.691454	0.236603	0.223385	0.255938	0.223864	0.609947	0.610443	0.641619	0.631104	0.0100253	0.00807319	0.00873971	0.00872288	0.0146795	0.0127621	0.0134784	0.0143701					0	0	0.0138889	0.00851064	0	0.522876	0.0102236	0.273504	0.680451	0.0156015	0	0	0	0	0	0	0	0	0	0	0.0987261	0.00354359
0.445165	0.432011	0.47668	0.453119	0.689338	0.694514	0.718639	0.711727	0.251233	0.240371	0.271038	0.242028	0.621935	0.620701	0.655589	0.646044	0.0103655	0.00834879	0.00890185	0.00902965	0.0148671	0.0127963	0.0135745	0.0144132					0	0	0.015873	0.00529101	0.266234	0.0496894	0.0108481	0.49115	0.479495	0.0122919	0	0	0.00884956	0	0	0	0	0	0.00644122	0.931034	0.047619	0.00912409
0.464594	0.455647	0.499321	0.471838	0.704913	0.696467	0.728692	0.716846	0.26926	0.257598	0.290825	0.25868	0.637418	0.634766	0.667166	0.659221	0.0105183	0.00842312	0.00898975	0.0091963	0.0149194	0.0130069	0.0138192	0.0145135					0	0.102564	0.016129	0.00442152	0.349254	0.0864662	0.00636943	0.172452	0.0420673	0.0066017	0	0	0.00420168	0	0	0	0	0	0.00225989	0.0779221	0.0810811	0.00556586
0.473205	0.464312	0.505767	0.483398	0.70686	0.703276	0.731966	0.724511	0.285828	0.269816	0.307314	0.271766	0.648157	0.645847	0.677902	0.669631	0.0107944	0.00879851	0.00938222	0.00952964	0.0150577	0.0131306	0.0140461	0.0148058					0	0	0.0166667	0.00444444	0.173077	0.045977	0.00660502	0.627119	0.386431	0.0109007	0	0	0	0	0	0	0	0	0	0	0	0
0.494999	0.483266	0.523833	0.501592	0.727662	0.723075	0.747713	0.74282	0.305206	0.288993	0.32586	0.290883	0.655862	0.655613	0.68892	0.682753	0.0110069	0.00896895	0.00959861	0.00992249	0.0151329	0.0131338	0.0140632	0.0149246					0	0	0.0184049	0.0103093	0	0.0172414	0.00685518	0	0.0135501	0.00937275	0	0.0078125	0	0	0	0	0	0.0114286	0	0.0188679	0	0.00305344
0.517063	0.505701	0.54795	0.524451	0.73475	0.730907	0.758253	0.755048	0.326556	0.309939	0.346619	0.312275	0.661153	0.661893	0.693257	0.692231	0.0112146	0.00925654	0.0098617	0.0100748	0.0152024	0.0132495	0.0140798	0.0150488					0	0.0306306	0.0196464	0.00720202	0.438243	0.288911	0.0105395	0.510522	0.495894	0.0106743	0	0.00757576	0.0060241	0	0	0	0	0.00714286	0.00456621	0	0.0375	0.041958
0.546286	0.535841	0.574225	0.550704	0.743794	0.740001	0.764441	0.762107	0.356809	0.336523	0.373873	0.340152	0.675533	0.674904	0.708861	0.706205	0.0113283	0.00937314	0.00998409	0.0103182	0.0153679	0.0132533	0.0142231	0.0151241					0	0.0128205	0.0235294	0.0060024	0.0122699	0.021978	0.00539374	0.0122699	0.021978	0.00539374	0	0.002	0.00179641	0	0	0	0	0.00330033	0.00267857	0.447236	0.030303	0.00837321
0.572152	0.555344	0.588622	0.56788	0.753918	0.749424	0.772958	0.769459	0.370541	0.353271	0.39013	0.354944	0.679079	0.677267	0.706903	0.704518	0.0116842	0.00981074	0.0104142	0.0106611	0.0154923	0.0134161	0.014439	0.015274					0	0	0.03125	0.00481822	0.245059	0.152738	0.00619393	0.570033	0.708502	0.00922249	0	0	0.0111801	0	0	0	0	0	0.0105386	0.0350877	0.046875	0.00680272
0.589421	0.581204	0.612772	0.595422	0.760296	0.754498	0.775194	0.769423	0.386631	0.373165	0.408131	0.374367	0.686265	0.683993	0.713896	0.712339	0.0118465	0.0100797	0.0107926	0.0108312	0.0154034	0.0134858	0.0144175	0.0154722					0	0	0.0338983	0.0232558	0.0508475	0.04	0.0138436	0.0508475	0.172414	0.0157143	0	0	0.0134136	0	0	0	0	0	0.0110236	0.181208	0.0178571	0.00612245
0.61064	0.596879	0.627208	0.614741	0.760482	0.75978	0.778027	0.777961	0.410523	0.396444	0.433719	0.401827	0.692508	0.691406	0.720611	0.72389	0.0120848	0.010106	0.0107884	0.0110224	0.0156501	0.0137232	0.0146594	0.0156588					0	0	0.0357143	0	0	0.0241935	0	0.0310881	0.0340909	0.00135044	0	0.0060241	0.00416089	0	0	0	0	0.00892857	0.00674916	0.0377358	0.0108696	0.00854701
0.624652	0.616455	0.644175	0.630241	0.767993	0.770041	0.787859	0.788536	0.427273	0.411651	0.448612	0.417251	0.693031	0.694536	0.722489	0.725289	0.0123216	0.0104479	0.0111114	0.0113166	0.0156226	0.013581	0.0145418	0.0157326					0	0	0.0378788	0.0158371	0	0.0378788	0.0158371	0	0.0378788	0.0158371	0	0.00591716	0.00629371	0	0	0	0	0.00865801	0.00983607	0	0.52381	0.00828157
0.634754	0.628774	0.654254	0.640007	0.776762	0.77216	0.789847	0.791017	0.449527	0.433358	0.469149	0.439079	0.697823	0.697592	0.72857	0.731243	0.0125073	0.0105903	0.0112316	0.0114703	0.0155536	0.0137446	0.0145545	0.0155323					0	0.00374532	0.0388889	0.00766284	0.400372	0.264	0.0111266	0.521292	0.351039	0.0122349	0	0	0	0	0	0	0	0	0	-	0.2	0.00507614
0.652603	0.647788	0.670237	0.654011	0.771059	0.769603	0.791865	0.793271	0.465004	0.44441	0.4835	0.453271	0.699063	0.702743	0.731108	0.733447	0.0127621	0.0106712	0.0114726	0.0119397	0.0157833	0.0137867	0.0147689	0.0156734					0	0.261538	0.149533	0.0205761	0.47644	0.527638	0.0275818	0.494318	0.347541	0.017603	0	0	0	0	0	0	0	0	0	-	-	-
0.668392	0.655997	0.682156	0.66912	0.784747	0.779162	0.796194	0.798228	0.485393	0.470552	0.50895	0.474455	0.706158	0.705701	0.734548	0.735392	0.0129362	0.01097	0.0117613	0.0120411	0.0159102	0.0138167	0.0149063	0.0158007					0	0.639344	0.225225	0.00457666	0.731132	0.342697	0.0125	0.755102	0.501832	0.0125098	0	0.0128019	0.00521639	0	0	0	0	0.00775194	0.00365497	0	0.0125	0.0160183
0.679807	0.674488	0.697454	0.680028	0.789343	0.785906	0.808338	0.804744	0.49747	0.484878	0.523949	0.486695	0.71253	0.710869	0.740683	0.743177	0.0131926	0.0111085	0.0120213	0.012308	0.0159096	0.0137946	0.0148747	0.0159211					0	0.0350877	0.236559	0.00322234	0.533898	0.65748	0.0102171	0.78	0.702869	0.0148883	0	0	0.00537634	0	0	0	0	0	0.00490196	-	-	-
0.694539	0.690058	0.712849	0.698223	0.789917	0.786201	0.805936	0.804401	0.506198	0.496734	0.533112	0.503986	0.711783	0.708964	0.740165	0.741773	0.0133595	0.0114082	0.0120886	0.0124873	0.0159258	0.0138751	0.0148164	0.0159644					0	0	0.267606	0.0148423	0.0857143	0.443299	0.0152144	0.388626	0.666667	0.0134255	0	0	0.0380952	0	0	0	0	0	0.0156863	-	0	0.00252845
																												0	0.941176	0.402844	0.0105042	0.944099	0.428571	0.0110742	0.945946	0.428571	0.010101	0	0.0235294	0	0	0	0	0	0.0237154	0	0.00699301	0.00678733	0.0102652
																												0	0.965517	0.434783	0.00251572	0.861538	0.426829	0.00145666	0.617857	0.463878	0.0110117	0	0.0205255	0.0139924	0	0	0	0	0.0169492	0.00998185	0	0.0222222	0.018018
																												0	0.955224	0.84	0.0168099	0.976	0.820144	0.0174404	0.936015	0.8	0.0204356	0	0.014888	0.00216588	0	0	0	0	0.0119048	0.00208333	0.0117647	0.00318471	0.00625782
																												0	1	0.881988	0.0138728	1	0.909091	0.0207814	1	0.90625	0.0186782	0	0.0340909	0.00361011	0	0	0	0	0.0230769	0.00344828	0	0	0.0106838
																												0	1	0.962264	0.0125786	1	0.968254	0.0152672	0.97493	0.938865	0.00916617	0	0	0.031746	0	0	0	0	0	0.00995025	-	-	0.103448
																												0	1	1	0.0124378	0.987013	0.942238	0.0203291	0.962617	0.878431	0.0188679	0	0	0.00675676	0	0	0	0	0	0.00531915	0	0	0.00759013
																												0	-	-	-	0.863636	0	0.0465116	0.933333	0.740741	0.0188088	0	0	0	0	0	0	0	0	0	0	0	0
																												0	-	-	-	0.315556	0.320988	0.00283086	0.504823	0.517241	0.01294	0	0	0	0	0	0	0	0	0	0	0	0.0126582
																												0	-	-	-	-	-	-	0.965066	0.869369	0.0355463	0	0	0	0	0	0	0	0	0	0	0.0294118	0
																												0	-	-	0.0666667	0.0142857	0	0.01	0.0558292	0.0521739	0.00738552	0	0	0.00234192	0	0	0	0	0	0.00293902	0	0.505376	0.00820232
																												0	-	-	-	-	-	-	0.959459	0.537415	0.0118044	0	0.00576369	0.00309024	0	0	0	0	0.00514139	0.00266099	0.04	0.00925926	0.00253807
																												0	-	-	-	-	0	0	0.127943	0.00513699	0.0107132	0	0.222222	0	0	0	0	0	0.125	0	0.141414	0.0192308	0
																												0	-	-	-	-	-	-	0.949346	0.886967	0.0133558	0	0.00358239	0.00321825	0	0	0	0	0.00564516	0.00354296	0.701493	0.846154	0.00826446
																												0	0	-	0	0	0	0.0076762	0.251592	0.382263	0.0126428	0	0	0	0	0	0	0.902718	0.881083	0.0211156	-	0.666667	0.040404
																												0	-	0	0	0.863636	0.833333	0.00619835	0.976056	0.850444	0.0135082	0	0.00543478	0.00133779	0	0	0.000909091	0	0.00628931	0.00291545	1	1	0
																												0	0.00598802	0	0.00460829	0.00357782	0.003861	0.00473322	0.310606	0.346466	0.0117593	0	0	0.00912468	0	0	0.00143267	0	0	0.00727934	0.0721649	0	0.00430339
																												0	0.415638	0.58209	0.00933489	0.5	0.743383	0.00895444	0.703578	0.780655	0.0100439	0	0	0	0	0	0.0016129	0	0	0.0015873	0	0	0.0057971
																												0	0.00938967	0.00266667	0.00350263	0.00760456	0.0138462	0.00440977	0.0821678	0.0474074	0.00464191	0	0.0113861	0.00411287	0	0	0.00182482	0	0.0146484	0.00536572	0.414013	0.124153	0.0124199
																												0	0	0	0	0.366667	0.394737	0.00546448	0.763401	0.767483	0.0188046	0	0	0.0027894	0	0	0.00243902	0	0	0.00470958	0.418367	0.238938	0.00209644
																												0	0.0108108	0.029661	0.00625903	0.215461	0.387179	0.0116469	0.43508	0.565538	0.0143328	0	0.00191571	0.00835252	0	0	0.00285714	0	0.00361664	0.0102645	0	0	0
																												0	0	0	0.00641026	0.269231	0.0673077	0.00678733	0.571429	0.508621	0.0166667	0	0	0.00947802	0	0	0.00292056	0	0	0.0122075	0	0	0.00272727
																												0	0	0.0070922	0.00136799	0	0.00527704	0.00359897	0.0501393	0.00527704	0.00754473	0	0.00383142	0.000910747	0	0	0.00306748	0	0.00271739	0.0021097	0.285714	0.00909091	0.00401606
																												0	0.00578035	0	0.00193175	0.00447427	0.00180832	0.00241838	0.00719424	0.00213675	0.00506997	0	0.0030625	0.00369458	0	0	0.00311953	0	0.00364964	0.00502828	0.823129	0.150485	0.0177398
																												0	0	0	0.00685871	0.12	0.0206186	0.00672753	0.161538	0.0342262	0.00739272	0	0	0.00688705	0	0	0.00363108	0	0	0.00677507	0.931034	0.202703	0.00252525
																												0	0	0.0135135	0.00268817	0.0595238	0.0135135	0.00265252	0.22549	0.52621	0.00702576	0	0.00490196	0.00218659	0	0	0.00389105	0	0.00707214	0.00382932	0.00857143	0.0323529	0.00644864
																												0	-	0	0.0135135	-	0	0.0135135	0.963636	0.774194	0.0184049	0	0	0.00869565	0	0	0.00400802	0	0	0.00674916	0	0	0
																												0	0.101695	0.391304	0.00445765	0.411111	0.612903	0.0078125	0.524664	0.733591	0.0133668	0	0	0.00758321	0	0	0.00403226	0	0	0.00629921	0	0	0.00610998
																												0	0	0	0	0.467153	0.75	0.00657895	0.747475	0.904494	0.0107707	0	0	0.00273224	0	0	0.00423729	0	0	0.00232288	0.148649	0.00740741	0.00914077
																												0	0.136364	0.015748	0.00895141	0.354312	0.587302	0.0112504	0.519459	0.733255	0.0189044	0	0	0.00422263	0	0	0.0045045	0	0	0.00301887	0.471204	0.012766	0.0086444
																												0	0	0	0	0.432099	0.186916	0.00903614	0.792208	0.702065	0.0116505	0	0.000943396	0.0145394	0	0	0.00490196	0	0.00143062	0.0132819	0	0	0
																												0	0.0322581	0.0125786	0.00841346	0.0075188	0.00441501	0.00857843	0.180921	0.0943627	0.00897436	0	0.0326087	0.00289855	0	0	0.00507614	0	0.02	0.00444939	0	0	0.00697134
																												0	1	0.830882	0.0231608	0.930435	0.882175	0.0261111	0.836177	0.701897	0.0258604	0	0.321353	0.0108988	0	0	0.00513691	0	0.372222	0.00927508	0.752688	0.912162	0.0144563
																												0	0	0	0.0114754	0	0.00558659	0.0123457	0	0.0361446	0.012993	0	0.00588235	0.00655738	0	0	0.00520833	0	0.00584795	0.00706714	0	0	0.0197368
																												0	0.494444	0.057072	0.0138787	0.578704	0.191205	0.0155695	0.35376	0.220339	0.0172529	0	0	0.00677966	0	0	0.00537634	0	0	0.00623701	0.0192308	0	0.00389484
																												0	0	-	0	0	-	0	0	1	0.00740741	0	0.00124378	0.00936981	0	0	0.00554951	0	0.00109769	0.00806734	0.226446	0.138854	0.00451467
																												0	0.669919	0.0792393	0.00575185	0.351648	0.0399693	0.00762301	0.351648	0.0399693	0.00762301	0	0	0.0184008	0	0	0.00558659	0	0	0.0137525	0.618785	0.0105263	0.00690184
																												0	0.012012	0.00569801	0.00376648	0.12212	0.103618	0.00629406	0.501836	0.561416	0.0187858	0	0.00995782	0.00642334	0	0	0.00562701	0	0.00876095	0.00606909	0.00784314	0.00458295	0.00704225
																												0	0.0243902	0.0192308	0.0206897	0.00704225	0.0140845	0.011194	0.286432	0.176471	0.0164009	0	0.037027	0	0	0	0.00566572	0	0.0223881	0.0035461	0	0.0555556	0.00816803
																												0	0.003125	0.0232558	0.0252708	0.0109091	0.0669291	0.0173776	0.376923	0.615044	0.0207695	0	0.0238095	0.00640268	0	0	0.00571429	0	0.0141844	0.00729927	0	0	0.010158
																												0	0	0.326087	0.00220751	0.6	0.54321	0.0088845	0.71875	0.703125	0.0097561	0	0.0156629	0.00471698	0	0	0.00581395	0	0.0125786	0.005997	0.00833333	0.00520833	0.0148402
																												0	0	0.00322581	0.00611888	0.0508906	0.00956938	0.0109607	0.344348	0.0978261	0.0105782	0	0.00609756	0.00502359	0	0	0.00621762	0	0.0018622	0.00605144	0	0.00613497	0.00661521
																												0	0.00469484	0.0125	0.003367	0.0735695	0.175676	0.00557794	0.444785	0.460212	0.0146988	0	0.00425532	0.00137514	0	0	0.00641026	0	0.00707965	0.00306279	-	0.3	0.0166667
																												0	0.241379	-	0.00699301	0.744681	0.844828	0.00809717	0.84106	0.912281	0.0163424	0	0	0	0	0	0.00642398	0	0	0.0031348	-	-	-
																												0	0.472727	-	0.0162822	0.472727	0	0.0153031	0.0647948	0.0109409	0.0113811	0	0	0.0117642	0	0	0.00662252	0	0	0.0126008	0.0199005	0.0158371	0.00899654
																												0	0.00498753	0	0.00796284	0.155954	0.111905	0.0133869	0.198	0.223124	0.0134414	0	0.00803855	0.00535019	0	0	0.00669643	0	0.00649351	0.00840054	0.0123457	0.0096463	0.00442804
																												0	0.857143	0.846154	0.00724638	0.890688	0.888889	0.0120968	0.886935	0.868204	0.0217542	0	0	0.00193798	0	0	0.00694444	0	0	0.00458015	0	0.00699301	0.0148588
																												0	0	0	0.00903444	0.472727	0.66205	0.0118937	0.472727	0.687023	0.0133605	0	0.00457317	0.0022227	0	0	0.00702893	0	0.00404858	0.00452017	0	0	0.00456621
																												0	0	0	0	0.00410678	0.00486027	0.00980392	0.00373134	0.00635786	0.00936768	0	0	0.00391389	0	0	0.00775194	0	0	0.0046875	0.0408163	0.00510204	0.00898204
																												0	0	0	0	0.210227	0.0126582	0.00342466	0.498084	0.33275	0.00721021	0	0	0	0	0	0.0078125	0	0	0.00401606	0.0747664	0.0277778	0
																												0	0.0343511	0.00514139	0.00448934	0.0711974	0.00653595	0.00381679	0.170543	0.11649	0.00908014	0	0.00505051	0.00341242	0	0	0.0078125	0	0.00445434	0.004158	0	0.0153846	0.00481928
																												0	0.490909	0.256831	0.00563204	0.752212	0.408784	0.00681959	0.865471	0.669065	0.0110831	0	0.0169119	0	0	0	0.00787402	0	0.0147059	0.00460829	0	0.0145985	0.0113841
																												0	0	0.0166667	0.015748	0.235294	0.0166667	0.0125	0.434783	0.358696	0.0165605	0	0.00562588	0.013908	0	0	0.00797872	0	0.00928074	0.0114485	0.1875	0	0.0135922
																												0	0.00404858	0.015873	0.00613497	0.0379507	0.0107066	0.0066726	0.355721	0.357405	0.0121679	0	0.00719424	0.00761189	0	0	0.00810811	0	0.00757576	0.00806452	0.0136986	0.018018	0.0120321
																												0	0.005	0.00826446	0.0130719	0.112971	0.2	0.0104738	0.19084	0.497925	0.0145925	0	0	0	0	0	0.00815661	0	0	0.00548847	0.00946372	0.0737705	0.00549882
																												0	0.075	0.0289855	0.00982801	0.631229	0.463127	0.0234899	0.643087	0.522843	0.0241935	0	0	0	0	0	0.00827709	0	0	0.00799087	0.025	0	0.00469484
																												0	-	0	0	0.404255	0.37415	0.00831601	0.652174	0.504464	0.0137741	0	0.0204082	0	0	0	0.00833333	0	0.00694444	0.0031348	0	0	0.00362976
																												0	-	-	-	0	0.421053	0.0547945	0.00296736	0.0166667	0.0106719	0	0	0	0	0	0.00833333	0	0	0.00371747	0.9125	0.526316	0.0255474
																												0	0.0047619	0.0056338	0.00771307	0.00287356	0.0038835	0.00734597	0.00240096	0.00636364	0.00864878	0	0.0161763	0.00289855	0	0	0.00835655	0	0.0120482	0.00530786	0.615721	0.425532	0.0132764
																												0	-	-	-	-	-	0	-	0	0.00416667	0	0	0.0130719	0	0	0.00854701	0	0	0.00660793	0.869565	0.365854	0.0182648
																												0	0	0.264151	0.00863787	0.0628019	0.280488	0.00916964	0.378613	0.559633	0.0141447	0	0.00106952	0.0142918	0	0	0.00869188	0	0.00157233	0.00992481	0	0	0.00394737
																												0	0	0	0.00230947	0	0.234568	0.00566343	0.566667	0.28	0.00892061	0	0	0	0	0	0.00869565	0	0	0.00232558	0	0	0
																												0	-	-	-	0	-	0.0116279	0.929293	0.447368	0.00769488	0	0	0.0130719	0	0	0.0088968	0	0	0.00892857	-	-	-
																												0	0.961207	0.546358	0.00569476	0.950368	0.644007	0.00729087	0.956829	0.739763	0.0117611	0	0	0.00772201	0	0	0.00892857	0	0	0.0135135	0.15873	0.2	0
																												0	0.0021322	0.00464396	0.00603091	0.00310559	0.00948276	0.00649906	0.250865	0.339245	0.00776299	0	0	0.0263158	0	0	0.00934579	0	0	0.00954198	0.0140845	0.0121212	0.00320256
																												0	0.322034	-	0.00887574	0.729483	0.882716	0.0126886	0.776271	0.900463	0.0117569	0	0.179104	0.00350877	0	0	0.00968523	0	0.133333	0.0060208	0.847458	0.651515	0.00532623
																												0	0	0	0.00537634	0	0	0.00398406	0.013986	0.0114943	0.00475867	0	0	0.0111111	0	0	0.00990099	0	0	0.00873362	-	-	-
																												0	0	0	0.0105079	0.0078125	0.00332226	0.0100825	0.00260417	0.0142857	0.00528979	0	0	0.00167504	0	0	0.010009	0	0	0.00519481	0	0.0101351	0.00472813
																												0	-	-	-	1	0.956522	0.0154321	1	0.956522	0.0154321	0	0.0512821	0.0120846	0	0	0.010101	0	0.036036	0.00973236	-	-	-
																												0	0	0	0.0103806	0.306667	0	0.011274	0.306667	0.155172	0.00988468	0	0	0.00694444	0	0	0.0101266	0	0	0.00986193	-	0	0.0142857
																												0	0	0	0.0146699	0.00675676	0	0.0111483	0.0925926	0.232687	0.0113365	0	0	0.00284091	0	0	0.0109589	0	0	0.00628931	0	0	0.00423012
																												0	0.061674	0.015625	0.0047259	0.160291	0.221586	0.0126978	0.4375	0.394968	0.0154177	0	0	0.00453575	0	0	0.0110565	0	0	0.00747863	0.797753	0	0.010984
																												0	-	-	-	-	-	-	0	0.16129	0.013468	0	0	0.00238095	0	0	0.0114416	0.823896	0.786954	0.0168659	0.00653595	0.0107527	0.00613497
																												0	0.0909091	0.123656	0.0100932	0.0608696	0.0938776	0.010167	0.0323383	0.0732759	0.00697837	0	0.00333333	0.00512308	0	0	0.0118504	0	0.00210526	0.00872483	0.982759	0.952941	0.0150524
																												0	0	0.0203252	0.00508721	0	0.0203252	0.00407498	0.0830565	0.100372	0.00932225	0	0.00943396	0.00520833	0	0	0.0120462	0	0.00494234	0.00740741	0	0.0217391	0.00473934
																												0	0	0	0.00657895	0	0	0.00436047	0.00416667	0	0.00419287	0	0	0.0110687	0	0	0.0123432	0	0	0.016184	0	0.155172	0.00282486
																												0	0.653409	0.576471	0.013061	0.797619	0.735507	0.0136966	0.85	0.816648	0.0157865	0	0.00413223	0.00233645	0	0	0.0134953	0	0.00581395	0.00910364	0	0	0
																												0	0	0	-	0.0181818	0.00552486	0.00671141	0.0097561	0.00254453	0.00450113	0	0.00763359	0.00444744	0	0	0.0145316	0	0.0078125	0.00860092	1	0.2	0.0145278
																												0	-	0	0	0	0.018018	0.00591716	0.448276	0.369159	0.0065189	0	0.0222222	0.0161754	0	0	0.0165289	0	0.0133333	0.0174419	0	0.0447761	0.00726744
																												0	0.128571	0.122449	0.0144175	0.498994	0.311544	0.0129828	0.594203	0.442391	0.0165081	0	0.0117565	0.00793353	0	0	0.0167364	0	0.00842697	0.0104287	0.495575	0.0151515	0.00373972
																												0	0.00763359	0	0.00992282	0.0120482	0.00761421	0.00873162	0.335859	0.347305	0.00889131	0	0	0.003003	0	0	0.0169492	0	0	0.00507614	0	0	0.0104478
																												0	0.02	0.00564972	0.0117302	0.02	0.00564972	0.0117302	0.444444	0.0179445	0.00859993	0	0	0.00699301	0	0	0.0175439	0	0	0.0190931	0	0	0.0155039
																												0	0	0	0.00570342	0.329377	0	0.00409836	0.185971	0.00452489	0.00592768	0	0	0.00306748	0	0	0.017673	0	0	0.0105471	0.77551	0.520661	0.00779037
																												0	0.152174	0.0571429	0.019802	0.0673077	0.0411765	0.0385772	0.269068	0.246359	0.0528295	0	0.0174881	0.00801509	0	0	0.0181818	0	0.0166163	0.00851636	0.0107914	0.00995025	0.00483969
																												0	1	-	0.0052356	1	1	0.0105093	0.881356	0.955357	0.0132226	0	0.0192308	0.00641026	0	0	0.0204082	0	0.0243902	0.0127119	0	0.0136054	0.00632911
																												0	0.0487805	0.348485	0.00823723	0.448276	0.476744	0.0100334	0.525714	0.590551	0.0130605	0	0	0.00803692	0	0	0.0232558	0	0	0.00793651	0	0	0
																												0	0	0	0.00277393	0	0	0.00171233	0.0642202	0.150289	0.00215169	0	0.00680272	0.0060423	0	0	0.0235294	0.585573	0.516975	0.0121016	0.485714	-	0.0107784
																												0	0.0136612	0.0143266	0.00681044	0.0212314	0.0114416	0.00592154	0.137566	0.306428	0.0100949	0	0.00199203	0.00415677	0	0	0.0263158	0	0.00224215	0.00944032	0.0111111	0.0093985	0.00313234
																												0	0	0.0333333	0.00205339	0.0217391	0.0268456	0.00513699	0.240876	0.080597	0.0100972	0	0	0.00157978	0	0	0.0274265	0	0	0.014733	0	0	0.00492611
																												0	0.278846	0.274419	0.0142566	0.277457	0.266106	0.013013	0.327206	0.308765	0.0126316	0	0	0.0187976	0	0	0.03125	0	0	0.0154185	0	0.0482759	0.00480769
																												0	0	0	0.0103093	0.886364	0.703448	0.00946074	0.898089	0.763333	0.00825991	0	0	0	0	0	0.0324324	0	0	0.015544	0	0	0.00689655
																												0	0	0	0.08	0	0	0.08	0.878788	0.175439	0.0116874	0	0	0	0	0	0.0333333	0	0	0.0185185	0	0	0.0071736
																												0	0.00884956	0	0.00533721	0.00682594	0.0107066	0.00694235	0.466192	0.340136	0.012028	0	0	0	0	0	0.037037	0	0	0.0144928	0	0	0.00580271
																												0	0	0.00653595	0	0	0.0046729	0.00492611	0.0136986	0.0133779	0.00652174	0	0	0.00194805	0	0	0.039604	0	0	0.00678295	0.027027	0.00826446	0.00477327
																												0	0.105263	0.0306122	0.0182232	0.689189	0.444444	0.0103245	0.731618	0.5	0.0142159	0	0.0653595	0.00628931	0	0	0.0425532	0	0.0416667	0.0100251	0	0	0.00954198
																												0	-	-	-	-	-	-	0	0	0	0	0	0	0	0	0.0487805	0	0	0.020202	-	0	0.00961538
																												0	0	0.0147059	0.00627803	0.0103093	0.011194	0.00656234	0.00526316	0.00968054	0.00497203	0	0.00311526	0.0109022	0	0.00108932	0.00991831	0	0.00350058	0.00736648	0	0.00853485	0.0041684
																												0	0	0.00842697	0.0110565	0.0227273	0.004158	0.00954357	0.0136986	0.00465426	0.00665756	0	0.0105263	0.00801975	0	0.00152439	0.00593354	0	0.00441696	0.00981953	0	0	0.00511509
																												0	0.661765	0.214286	0.00952381	0.894595	0.579268	0.0179856	0.93511	0.681513	0.0191283	0	0.0046729	0.0114743	0	0.00221239	0.00225056	0	0.00218341	0.00617284	0	0.0102828	0.004814
																												0	0	0.027027	0	0	0.0212766	0.00347826	0.0563636	0.0129534	0.00785047	0	0.00139276	0.00533941	0	0.00314465	0.00131234	0	0.00503356	0.00710594	0.0130152	0	0.00755786
																												0	0.03125	0	0.0189753	0.00904977	0	0.00958466	0.00917431	0.00655738	0.00555899	0	0.0379692	0.0119487	0	0.00333333	0.00588016	0	0.0219224	0.00980702	0.0104167	0.00724638	0.0078534
																												0	0.0125786	0.0228311	0.00258398	0.00874636	0.0155844	0.00507614	0.252747	0.456609	0.0109666	0	0	0.00145985	0	0.0033557	0.00325733	0	0.00355872	0.00456361	0	0	0.00398406
																												0	0	0	0.00453001	0	0.0240964	0.00527903	0.503067	0.506083	0.013729	0	0.0210526	0.00101868	0	0.00367647	0.00387597	0	0.019337	0.00570342	0	0.0178571	0
																												0	0.0194384	0.0199387	0.0102136	0.0124481	0.0122526	0.00796555	0.00807043	0.00777076	0.00701035	0	0.0114334	0.00625695	0	0.00386747	0.00709003	0	0.00965961	0.00574205	0.0030303	0.142857	0.00595077
																												0	0	0	0.0130719	0.660714	0.409836	0.0059761	0.847534	0.539409	0.0145509	0	0.00763359	0.0030581	0	0.00396825	0.00497018	0	0.0107527	0.00816024	0.0140845	0.0075	0.00728266
																												0	0.971698	-	0.0121495	0.974747	1	0.0148305	0.968468	0.989583	0.0162382	0	0.223333	0.00746432	0	0.00444444	0.0067651	0	0.131579	0.00916086	0.974359	0.855072	0.0173611
																												0	0.0588235	0	0.0162933	0.015625	0	0.0108597	0.118227	0.00217865	0.00750408	0	0.0357143	0.0176371	0	0.00483092	0.0134548	0	0.0102881	0.0107768	0	0	0
																												0	0.709677	0.98	0.0161574	0.903175	0.827451	0.017163	0.925843	0.870861	0.0203717	0	0.0328714	0.00910655	0	0.00508906	0.00485437	0	0.0304802	0.00909918	0.00511945	0.0033557	0.0044757
																												0	0	0.0186667	0.00635786	0.00566038	0.0187166	0.00520325	0.0739496	0.0953488	0.00686577	0	0.00498339	0.0178951	0	0.00558659	0.0026643	0	0.01	0.00783049	0.05	0.00534759	0.00774765
																												0	0	0.642105	0.00302115	0	0.8	0.0029383	0.700599	0.841693	0.00711427	0	0.00671182	0.0129878	0	0.00604991	0.019455	0	0.0137405	0.015596	0	0.434783	0.0051458
																												0	0	0	0.008	0.00657895	0.0045045	0.00800915	0.00657895	0.00607903	0.0112444	0	0	0.0100699	0	0.00608828	0.0144118	0	0.00805639	0.00720326	0	0	0.00589102
																												0	0	0.00663717	0.00633663	0.0138018	0.00473934	0.0101192	0.0122873	0.0062435	0.00981782	0	0.00687863	0.00589918	0	0.00617284	0.00436681	0	0.0060652	0.0063118	0.00478469	0.0105263	0.00680272
																												0	0	0.0114943	0.0239726	0	0.00787402	0.0314685	0.360324	0.0361446	0.0143312	0	0	0.0098912	0	0.00626959	0.0200761	0	0.00959233	0.0178444	0	0.016129	0.0125
																												0	0.00653595	0.0192308	0.00316456	0.415789	0.190037	0.0183276	0.622705	0.531053	0.0166779	0	0.00334448	0.0065297	0	0.00635593	0.00587438	0	0.00603865	0.00524781	0.31	0.149606	0.0125918
																												0	0.0129032	0.0609756	0.0123967	0.0129032	0.141304	0.0111317	0.0783133	0.236364	0.0106762	0	0	0.0169492	0	0.00649351	0.0076087	0	0.00881057	0.0148026	0.0434783	0	0.014652
																												0	0	0.0112903	0.00899454	0.0212766	0.0320856	0.00570656	0.0124688	0.0204646	0.00589102	0	0.00340136	0.00889404	0	0.00664452	0.00483559	0	0.00291121	0.0115315	0.0170455	0.00549451	0.00534283
																												0	-	-	0	0	0	0.00716479	0	0.0168539	0.0089372	0	0.0357143	0	0	0.00680272	0	0	0.017316	0	0	0.00458716	0.0139697
																												0	0.047619	0.018018	0.00271739	0.196078	0.070922	0.00856898	0.447368	0.215116	0.0111654	0	0	0.0034904	0	0.00714286	0.00631769	0	0.00495868	0.00615901	-	0	0
																												0	0.00952381	0	0.00900901	0.00918274	0.0329412	0.00700145	0.247782	0.228281	0.010376	0	0.00662682	0.00426381	0	0.00760456	0.0050607	0.699914	0.605986	0.0144919	0.385214	0.596726	0.0113445
																												0	-	0	0	1	0.545455	0	1	0.75	0.00819672	0	0	0.0034965	0	0.00847458	0	0	0.00403226	0.00219539	0	0	0.00810811
																												0	-	-	-	-	-	-	0.563158	0.671429	0.0118713	0	0	0.00235571	0	0.00862069	0.00320513	0	0.00485437	0.00367309	0.00826446	0.00188324	0.0061553
																												0	0	0	0.0130293	0	0	0.0130293	0.819444	0.699482	0.0160398	0	0.00724638	0.00254582	0	0.00872093	0.00440806	0	0.00647668	0.0043573	0	-	0
																												0	0	0	0.00412371	0.0103093	0.00485437	0.00360198	0.0089153	0.00965251	0.0045045	0	0	0.00961538	0	0.00930233	0.00295858	0	0.00809717	0.00537634	0	0	0.0035461
																												0	0.00377358	0.00677201	0.00562984	0.0736842	0.0795918	0.00467654	0.439024	0.235294	0.0111451	0	0.0135023	0.00452205	0	0.00952381	0	0	0.00938967	0.00396432	0.0650888	0.010989	0.00596125
																												0	-	0	0.004	0.509804	0	0.0306258	0.684524	0.601852	0.0258093	0	0	0	0	0.00952381	0.00546448	0	0.00787402	0.00457666	0	0.0106383	0
																												0	0	0	0	0.00456621	0.0070922	0.00670578	0.00589971	0.00807382	0.00515464	0	0	0.0119048	0	0.01	0.00527426	0.765427	0.778147	0.0176142	0	0.0114943	0.00475059
																												0	1	-	0.00870647	1	0.942029	0.0114531	0.990826	0.824	0.0184812	0	0	0.0100389	0	0.0104167	0	0	0.0123457	0.00689655	0.08	0	0
																												0	0	0	0.00588235	0.371429	0.0774648	0.00900901	0.371429	0.0774648	0.00900901	0	0.00502513	0.00745748	0	0.010453	0.0105178	0	0.00838926	0.00895037	0.0462428	0.00485437	0.0115075
																												0	-	0	0.0214008	-	0.00724638	0.0140693	0	0.00591716	0.0118289	0	0.0215517	0.00228833	0	0.0108696	0.00842697	0	0.0189274	0.00511771	0	0.383333	0.0139535
																												0	0.00361011	0.00655738	0.00421941	0.00207039	0.0104603	0.00554236	0.135957	0.389286	0.0135792	0	0	0.00525065	0	0.010989	0.00433201	0	0.0113208	0.005923	0	0	0.0153061
																												0	0	0.0192308	0.00653595	0	0.0189394	0.00977995	0.322418	0.25	0.0106232	0	0.00552486	0.00416667	0	0.010989	0.014218	0	0.0108401	0.0108254	0.0047619	0.0239044	0.006
																												0	0	0.0333333	0	0	0.00680272	0	0	0.0128205	0.00518135	0	0	0	0	0.0110294	0.0123023	0	0.0101695	0.0105581	0	0	0.00726392
																												0	0.0107527	0	0.00569476	0.0107527	0.0544554	0.00666667	0.0891089	0.303887	0.00680272	0	0.0183673	0.0231275	0	0.0113636	0.00655078	0	0.0118203	0.00832562	0	0	0.00130719
																												0	0.121212	0.0223214	0.00655933	0.365314	0.0169492	0.00588235	0.289773	0.0389171	0.00723589	0	0.00579151	0.0112994	0	0.0119048	0.00589391	0.827801	0.758917	0.0175552	0	0.0803571	0.00728155
																												0	0.932099	0.0113636	0.00804829	0.716912	0.0114613	0.0115237	0.734628	0.182013	0.0114775	0	0.0178571	0.00380228	0	0.0119048	0.00632911	0	0.0142857	0.00475059	0.98913	1	0.0193387
																												0	-	-	-	-	-	-	0.944444	0.960784	0.0221519	0	0	0	0	0.0119048	0.0121657	0	0.00574713	0.012987	-	-	-
																												0	0.0227273	0	0.00172414	0.405248	0.409253	0.0071599	0.583665	0.59481	0.00960118	0	0	0.0137963	0	0.012987	0	0	0.00396825	0.00396432	0	0.0135135	0.00332594
																												0	0.0171875	0.00473934	0.0101768	0.0214876	0.0935162	0.00839024	0.209302	0.290787	0.0100572	0	0	0.00376675	0	0.0131579	0.00491064	0	0.00854701	0.00345423	0.0142518	0	0.0042735
																												0	1	-	0	0.0649351	0	0.0133929	0.65625	0.547445	0.0132968	0	0	0	0	0.0138408	0.00575374	0	0.012945	0.0056243	0.346535	0.0588235	0.0117509
																												0	0.9375	0.838235	0.0140421	0.947644	0.888608	0.0186139	0.954501	0.84257	0.0210143	0	0.284578	0.00986348	0	0.0139049	0.00666983	0	0.0337838	0.00657277	0.0208333	0.00483092	0.00545596
																												0	0	0	0.00469484	0	0.0058309	0.00765156	0.0582707	0.00376884	0.00758359	0	0.00568182	0.00234926	0	0.0141844	0.0109356	0	0.00811359	0.00571429	0.333333	0.189189	0.00993789
																												0	0	0.0330189	0.00648464	0.287625	0.344041	0.0104444	0.795816	0.611201	0.0111484	0	0.0114943	0.00121753	0	0.015625	0	0	0.0121359	0.00211715	0.0522876	0.00377358	0.00550964
																												0	1	0.84375	0.0148148	1	0.84375	0.0148148	0.983871	0.747664	0.011988	0	0.473684	0.0188472	0	0.0166667	0.0021164	0	0.260274	0.00906344	0.813953	0.977778	0.0134875
[truncated: 75,783 more rows]
[truncated: 6 more columns]

## Sheet: Figure4
CG methylation level		2y	5y	14y	35y			CHG methylation level		2y	N5	14y	35y			CHH methylation level		2y	5y	14y	35y
[truncated: 672,616+ more rows]

[truncated: 14 more sheets: Figure5, Supplementary Figure2, Supplementary Figure3, Supplementary Figure4, Supplementary Figure5, Supplementary Figure6, Supplementary Figure8, Supplementary Figure9, Supplementary Figure10, Supplementary Figure11, Supplementary Figure13, Supplementary Figure14, Supplementary Figure15, Supplementary Figure17]
